# Supplementary material for: Enantio‐ and Diastereoselective Synthesis and Spiral‐Stair‐Like Single Helix Assembly of Figure‐Eight Cyclophenylenes
Source: Angew Chem Int Ed Engl. 2025 Apr 7;64(22):e202502764. doi: 10.1002/anie.202502764 (PMC12105691; doi:10.1002/anie.202502764)
Supplement: Supplementary file 2 — Supporting Information [file ANIE-64-e202502764-s003.zip]

Archive with 3 entries (3 files):
- racemic-2aa.cif
- (-)-2aa.cif
- (-)-2ba.cif
