# Supplementary material for: Enantio‐ and Diastereoselective Synthesis and Spiral‐Stair‐Like Single Helix Assembly of Figure‐Eight Cyclophenylenes
Source: Angew Chem Int Ed Engl. 2025 Apr 7;64(22):e202502764. doi: 10.1002/anie.202502764 (PMC12105691; doi:10.1002/anie.202502764)
Supplement: Supplementary file 2 — Supporting Information [file ANIE-64-e202502764-s003.zip › racemic-2aa.cif]

data_exp_552_autored
_audit_creation_date               2024-10-11
_audit_creation_method
;
Olex2 1.5-ac6-018
(compiled 2024.02.14 svn.r2f8d729c for Rigaku Oxford Diffraction, GUI svn.r6920)
;
_shelx_SHELXL_version_number       '2018/3'
_audit_contact_author_address      ?
_audit_contact_author_email        ?
_audit_contact_author_name         ''
_audit_contact_author_phone        ?
_publ_contact_author_id_orcid      ?
_publ_section_references
;
Dolomanov, O.V., Bourhis, L.J., Gildea, R.J, Howard, J.A.K. & Puschmann, H.
 (2009), J. Appl. Cryst. 42, 339-341.

Sheldrick, G.M. (2015). Acta Cryst. A71, 3-8.

Sheldrick, G.M. (2015). Acta Cryst. C71, 3-8.
;
_chemical_name_common              ?
_chemical_name_systematic          ?
_chemical_formula_moiety           'C H2 Cl, C80 H64 O8, 4[C2H4Cl2]'
_chemical_formula_sum              'C89 H82 Cl9 O8'
_chemical_formula_weight           1598.59
_chemical_melting_point            ?
_chemical_oxdiff_formula           'C92 H64 O8'
_chemical_oxdiff_usercomment       240K
loop_
  _atom_type_symbol
  _atom_type_description
  _atom_type_scat_dispersion_real
  _atom_type_scat_dispersion_imag
  _atom_type_scat_source
 'C' 'C' 0.0033 0.0016 'International Tables Vol C Tables 4.2.6.8 and 6.1.1.4'
 'H' 'H' 0.0000 0.0000 'International Tables Vol C Tables 4.2.6.8 and 6.1.1.4'
 'Cl' 'Cl' 0.1484 0.1585 'International Tables Vol C Tables 4.2.6.8 and 6.1.1.4'
 'O' 'O' 0.0106 0.0060 'International Tables Vol C Tables 4.2.6.8 and 6.1.1.4'

_shelx_space_group_comment
;
The symmetry employed for this shelxl refinement is uniquely defined
by the following loop, which should always be used as a source of
symmetry information in preference to the above space-group names.
They are only intended as comments.
;
_space_group_crystal_system        'triclinic'
_space_group_IT_number             2
_space_group_name_H-M_alt          'P -1'
_space_group_name_Hall             '-P 1'
loop_
  _space_group_symop_operation_xyz
 'x, y, z'
 '-x, -y, -z'

_cell_length_a                     11.7994(2)
_cell_length_b                     13.9812(2)
_cell_length_c                     24.0549(3)
_cell_angle_alpha                  95.9010(10)
_cell_angle_beta                   103.6590(10)
_cell_angle_gamma                  95.1490(10)
_cell_volume                       3808.88(10)
_cell_formula_units_Z              2
_cell_measurement_reflns_used      22351
_cell_measurement_temperature      268(40)
_cell_measurement_theta_max        30.1060
_cell_measurement_theta_min        2.1790
_shelx_estimated_absorpt_T_max     0.937
_shelx_estimated_absorpt_T_min     0.856
_exptl_absorpt_coefficient_mu      0.390
_exptl_absorpt_correction_T_max    0.991
_exptl_absorpt_correction_T_min    0.981
_exptl_absorpt_correction_type     analytical
_exptl_absorpt_process_details
;
CrysAlisPro 1.171.43.113a (Rigaku Oxford Diffraction, 2024)
Analytical numeric absorption correction using a multifaceted crystal
model based on expressions derived by R.C. Clark & J.S. Reid.
(Clark, R. C. & Reid, J. S. (1995). Acta Cryst. A51, 887-897)
Empirical absorption correction using spherical harmonics,
implemented in SCALE3 ABSPACK scaling algorithm.
;
_exptl_absorpt_special_details     ?
_exptl_crystal_colour              colourless
_exptl_crystal_colour_primary      colourless
_exptl_crystal_density_diffrn      1.394
_exptl_crystal_density_meas        ?
_exptl_crystal_density_method      ?
_exptl_crystal_description         block
_exptl_crystal_F_000               1666
loop_
  _exptl_crystal_face_index_h
  _exptl_crystal_face_index_k
  _exptl_crystal_face_index_l
  _exptl_crystal_face_perp_dist
 11 -3 20 0.1499
 -5 -12 29 0.1316
 11 11 -21 0.0713
 9 -12 18 0.1371
 -8 16 13 0.0875
 -9 17 8 0.0960
 14 9 -12 0.1084
 5 -13 -23 0.1138
 -14 -9 12 0.1116
 7 -16 -16 0.0751
 -3 -19 0 0.0872
 -8 -3 -24 0.2335
 -7 6 -26 0.2430
 2 19 -5 0.0742
 -3 -18 14 0.1060
 5 -6 28 0.1657
 -7 -2 33 0.1572
 13 -2 -26 0.0671
 5 9 23 0.1379
 1 -19 -1 0.0824
 -12 11 19 0.0751

_exptl_crystal_size_max            0.41
_exptl_crystal_size_mid            0.2
_exptl_crystal_size_min            0.17
loop_
  _exptl_oxdiff_crystal_face_indexfrac_h
  _exptl_oxdiff_crystal_face_indexfrac_k
  _exptl_oxdiff_crystal_face_indexfrac_l
  _exptl_oxdiff_crystal_face_x
  _exptl_oxdiff_crystal_face_y
  _exptl_oxdiff_crystal_face_z
 10.8396 -2.6143 19.7682 0.0000 0.3401 0.9404
 -5.0740 -11.5665 28.7658 -0.0000 -0.7295 0.6839
 11.1357 11.1782 -20.9022 0.0000 0.9676 -0.2524
 9.1204 -12.0755 18.1291 0.3939 0.0000 0.9191
 -8.1041 16.3886 12.6648 -0.9947 -0.0000 -0.1029
 -8.8964 16.9054 8.3838 -0.9683 -0.0000 -0.2499
 13.7769 9.3313 -12.4892 0.0000 0.9965 0.0830
 4.9409 -12.9958 -22.9971 0.9487 -0.0000 -0.3162
 -13.9103 -9.1528 11.8108 -0.0000 -0.9942 -0.1075
 7.1763 -15.5515 -16.4989 0.9992 -0.0000 -0.0400
 -2.8670 -18.7693 0.1842 0.7414 -0.6675 0.0688
 -7.5101 -2.8625 -24.1156 0.3438 -0.3095 -0.8866
 -6.7293 6.3585 -26.3488 -0.0000 0.0000 -1.0000
 1.6061 19.3689 -4.8067 -0.7210 0.6492 -0.2425
 -2.8944 -18.3648 13.7451 0.5322 -0.7325 0.4244
 5.3578 -6.0398 28.1679 -0.0606 -0.0673 0.9959
 -6.5521 -1.8414 33.4425 -0.4980 -0.5531 0.6679
 13.3996 -2.0426 -25.6587 0.6583 0.7312 -0.1789
 4.8130 8.9594 22.6665 -0.6217 0.3589 0.6961
 1.0494 -19.4919 -1.1245 0.8515 -0.4916 0.1821
 -12.4612 10.6725 19.0430 -0.9128 -0.4064 -0.0400

_exptl_transmission_factor_max     ?
_exptl_transmission_factor_min     ?
_diffrn_reflns_av_R_equivalents    0.0267
_diffrn_reflns_av_unetI/netI       0.0401
_diffrn_reflns_Laue_measured_fraction_full  0.993
_diffrn_reflns_Laue_measured_fraction_max  0.948
_diffrn_reflns_limit_h_max         16
_diffrn_reflns_limit_h_min         -16
_diffrn_reflns_limit_k_max         19
_diffrn_reflns_limit_k_min         -19
_diffrn_reflns_limit_l_max         31
_diffrn_reflns_limit_l_min         -33
_diffrn_reflns_number              79383
_diffrn_reflns_point_group_measured_fraction_full  0.993
_diffrn_reflns_point_group_measured_fraction_max  0.948
_diffrn_reflns_theta_full          25.242
_diffrn_reflns_theta_max           30.527
_diffrn_reflns_theta_min           1.789
_diffrn_ambient_environment        N~2~
_diffrn_ambient_temperature        268(40)
_diffrn_detector                   'Hybrid Pixel Array Detector'
_diffrn_detector_area_resol_mean   10.0000
_diffrn_measured_fraction_theta_full  0.993
_diffrn_measured_fraction_theta_max  0.948
_diffrn_measurement_details
;
List of Runs (angles in degrees, time in seconds):

  # Type    Start    End  Width  t~exp~   \w     \q     \k     \f   Frames
--------------------------------------------------------------------------
  1  \w     -8.00  21.00   0.50  100.43    --   20.00  54.00-131.23   58
  2  \w     85.00 110.00   0.50  100.43    --   20.00  54.00-131.23   50
  3  \w    -72.00  58.00   0.50  100.43    --   20.00  54.00  60.00  260
  4  \w    -74.00  89.00   0.50  100.43    --   20.00  54.00 -30.00  326
  5  \w    -71.00  69.00   0.50  100.43    --   20.00  54.00 120.00  280
  6  \w     78.00 110.00   0.50  100.43    --   20.00  54.00 120.00   64
  7  \w    -69.00 -16.00   0.50  100.43    --   20.00  54.00-180.00  106
  8  \w      9.00  34.00   0.50  100.43    --   20.00  54.00-180.00   50
  9  \w     42.00  67.00   0.50  100.43    --   20.00  54.00-180.00   50
 10  \w    -73.00 -28.00   0.50  100.43    --   20.00  54.00 -90.00   90
 11  \w      7.00  33.00   0.50  100.43    --   20.00  54.00 -90.00   52
 12  \w     85.00 110.00   0.50  100.43    --   20.00  54.00 -90.00   50
 13  \w    -61.00 -16.00   0.50  100.43    --   20.00  54.00  30.00   90
 14  \w     17.00  42.00   0.50  100.43    --   20.00  54.00  30.00   50
 15  \w    -30.00  46.00   0.50  100.43    --   20.00  54.00  90.00  152
 16  \w     72.00  97.00   0.50  100.43    --   20.00  54.00  90.00   50
 17  \w    -68.00  38.00   0.50  100.43    --   20.00  54.00   0.00  212
 18  \w    -68.00 -41.00   0.50  100.43    --   20.00  54.00-150.00   54
 19  \w     38.00  63.00   0.50  100.43    --   20.00  54.00-150.00   50
 20  \w    -63.00 -36.00   0.50  100.43    --   20.00  54.00 -60.00   54
 21  \w     61.00  86.00   0.50  100.43    --   20.00  54.00 -60.00   50
 22  \w    -65.00 -38.00   0.50  100.43    --   20.00  54.00 150.00   54
 23  \w    -12.00  13.00   0.50  100.43    --   20.00  54.00 150.00   50
 24  \w    -66.00 -39.00   0.50  100.43    --   20.00  54.00-131.23   54
;
_diffrn_measurement_device         'two-circle diffractometer'
_diffrn_measurement_device_type    'XtaLAB Mini II (JP)'
_diffrn_measurement_method         '\w scans'
_diffrn_orient_matrix_type        
 'CrysAlisPro convention (1999,Acta A55,543-557)'
_diffrn_orient_matrix_UB_11        0.0156493000
_diffrn_orient_matrix_UB_12        -0.0420290000
_diffrn_orient_matrix_UB_13        -0.0141392000
_diffrn_orient_matrix_UB_21        0.0482582000
_diffrn_orient_matrix_UB_22        0.0281401000
_diffrn_orient_matrix_UB_23        -0.0055340000
_diffrn_orient_matrix_UB_31        0.0361559000
_diffrn_orient_matrix_UB_32        -0.0089278000
_diffrn_orient_matrix_UB_33        0.0265640000
_diffrn_radiation_monochromator    graphite
_diffrn_radiation_probe            x-ray
_diffrn_radiation_type             'Mo K\a'
_diffrn_radiation_wavelength       0.71073
_diffrn_source                     'fine-focus sealed X-ray tube'
_diffrn_source_type                'Rigaku (Mo) X-ray Source'
_reflns_Friedel_coverage           0.000
_reflns_Friedel_fraction_full      .
_reflns_Friedel_fraction_max       .
_reflns_number_gt                  15314
_reflns_number_total               22063
_reflns_special_details
;
 Reflections were merged by SHELXL according to the crystal
 class for the calculation of statistics and refinement.
 
 Structure factors included contributions from the .fab file.
 
 _reflns_Friedel_fraction is defined as the number of unique
 Friedel pairs measured divided by the number that would be
 possible theoretically, ignoring centric projections and
 systematic absences.
;
_reflns_threshold_expression       'I > 2\s(I)'
_computing_cell_refinement         'CrysAlisPro 1.171.43.113a (Rigaku OD, 2024)'
_computing_data_collection        
 'CrysAlisPro system (CCD 42.61a 64-bit (release 01-07-2022))'
_computing_data_reduction          'CrysAlisPro 1.171.43.113a (Rigaku OD, 2024)'
_computing_molecular_graphics      'Olex2 1.5-ac6-018 (Dolomanov et al., 2009)'
_computing_publication_material    'Olex2 1.5-ac6-018 (Dolomanov et al., 2009)'
_computing_structure_refinement    'SHELXL 2018/3 (Sheldrick, 2015)'
_computing_structure_solution      'SHELXT 2018/2 (Sheldrick, 2018)'
_refine_diff_density_max           0.842
_refine_diff_density_min           -0.411
_refine_diff_density_rms           0.059
_refine_ls_extinction_coef         .
_refine_ls_extinction_method       none
_refine_ls_goodness_of_fit_ref     1.043
_refine_ls_hydrogen_treatment      constr
_refine_ls_matrix_type             full
_refine_ls_number_parameters       819
_refine_ls_number_reflns           22063
_refine_ls_number_restraints       0
_refine_ls_R_factor_all            0.0989
_refine_ls_R_factor_gt             0.0734
_refine_ls_restrained_S_all        1.043
_refine_ls_shift/su_max            0.000
_refine_ls_shift/su_mean           0.000
_refine_ls_structure_factor_coef   Fsqd
_refine_ls_weighting_details      
 'w=1/[\s^2^(Fo^2^)+(0.0980P)^2^+1.9199P] where P=(Fo^2^+2Fc^2^)/3'
_refine_ls_weighting_scheme        calc
_refine_ls_wR_factor_gt            0.1936
_refine_ls_wR_factor_ref           0.2072
_refine_special_details            ?
_olex2_refinement_description
;
1. Fixed Uiso
 At 1.2 times of:
  All C(H) groups, All C(H,H) groups
 At 1.5 times of:
  All C(H,H,H) groups
2.a Secondary CH2 refined with riding coordinates:
 C01I(H01B,H01C), C01X(H01D,H01E), C01Y(H01F,H01G), C021(H02A,H02B), C022(H02C,
 H02D), C024(H02E,H02F), C025(H02G,H02H), C02A(H02O,H02P), C02B(H02Q,H02R),
 C02C(H02S,H02T), C02F(H02Z,HA), C02G(H02,HB), C02J(H5,HG)
2.b Aromatic/amide H refined with riding coordinates:
 C00J(H00J), C00Q(H00Q), C00S(H00S), C00Y(H00Y), C015(H015), C018(H018),
 C01A(H01A), C01N(H01N), C01P(H01P), C01T(H01T), C01U(H01U), C01V(H01V),
 C01Z(H01Z), C020(H020), C026(H026), C028(H028)
2.c Idealised Me refined as rotating group:
 C027(H02I,H02J,H02K), C029(H02L,H02M,H02N), C02D(H02U,H02V,H02W), C02E(H02X,
 H02Y,H), C02H(H1,HC,HD), C02I(H2,HE,HF), C02K(H3,HH,HI), C02N(H4,HJ,HK)
;
_atom_sites_solution_hydrogens     geom
_atom_sites_solution_primary       dual
_atom_sites_solution_secondary     ?
loop_
  _atom_site_label
  _atom_site_type_symbol
  _atom_site_fract_x
  _atom_site_fract_y
  _atom_site_fract_z
  _atom_site_U_iso_or_equiv
  _atom_site_adp_type
  _atom_site_occupancy
  _atom_site_site_symmetry_order
  _atom_site_calc_flag
  _atom_site_refinement_flags_posn
  _atom_site_refinement_flags_adp
  _atom_site_refinement_flags_occupancy
  _atom_site_disorder_assembly
  _atom_site_disorder_group
 Cl01 Cl -0.03847(8) 0.51216(9) 0.08294(4) 0.0878(3) Uani 1 1 d . . . . .
 O005 O 1.29933(12) 0.33456(10) 0.32058(6) 0.0322(3) Uani 1 1 d . . . . .
 O006 O 1.48825(13) 0.93905(10) 0.44582(6) 0.0354(3) Uani 1 1 d . . . . .
 O007 O 0.88521(13) 0.15944(12) 0.17606(6) 0.0375(3) Uani 1 1 d . . . . .
 O008 O 0.78566(13) 0.66417(11) 0.14105(6) 0.0358(3) Uani 1 1 d . . . . .
 O009 O 0.97585(13) 0.76995(12) 0.37242(6) 0.0382(3) Uani 1 1 d . . . . .
 O00A O 1.34606(15) 0.31347(12) 0.58164(6) 0.0426(4) Uani 1 1 d . . . . .
 O00B O 0.84373(15) 0.14820(13) -0.08482(6) 0.0457(4) Uani 1 1 d . . . . .
 O00C O 0.26738(13) 0.47900(13) 0.07378(7) 0.0461(4) Uani 1 1 d . . . . .
 C00D C 1.24577(16) 0.32407(13) 0.46471(8) 0.0261(4) Uani 1 1 d . . . . .
 C00E C 1.35716(17) 0.79251(14) 0.43415(8) 0.0287(4) Uani 1 1 d . . . . .
 C00F C 1.45426(17) 0.85647(13) 0.46689(8) 0.0296(4) Uani 1 1 d . . . . .
 C00G C 1.22069(16) 0.31420(13) 0.40430(8) 0.0256(4) Uani 1 1 d . . . . .
 C00H C 1.14995(16) 0.23240(13) 0.37113(8) 0.0250(3) Uani 1 1 d . . . . .
 C00I C 1.11709(18) 0.81756(15) 0.30055(8) 0.0308(4) Uani 1 1 d . . . . .
 C00J C 1.31897(17) 0.50510(14) 0.48826(8) 0.0288(4) Uani 1 1 d . . . . .
 H00J H 1.285531 0.513976 0.450352 0.035 Uiso 1 1 calc R U . . .
 C00K C 0.79776(18) 0.23156(14) -0.00146(8) 0.0304(4) Uani 1 1 d . . . . .
 C00L C 1.11811(17) 0.23389(13) 0.30796(8) 0.0260(4) Uani 1 1 d . . . . .
 C00M C 1.28987(17) 0.82252(14) 0.37992(8) 0.0284(4) Uani 1 1 d . . . . .
 C00N C 1.05969(17) 0.21239(14) 0.12337(8) 0.0290(4) Uani 1 1 d . . . . .
 C00O C 0.99405(17) 0.77253(15) 0.27543(8) 0.0305(4) Uani 1 1 d . . . . .
 C00P C 0.91412(18) 0.21513(14) 0.03325(8) 0.0296(4) Uani 1 1 d . . . . .
 C00Q C 1.18610(17) 0.27665(14) 0.22506(8) 0.0300(4) Uani 1 1 d . . . . .
 H00Q H 1.244750 0.305652 0.210295 0.036 Uiso 1 1 calc R U . . .
 C00R C 1.20064(16) 0.28236(14) 0.28398(8) 0.0270(4) Uani 1 1 d . . . . .
 C00S C 0.71619(18) 0.28117(14) 0.01961(8) 0.0311(4) Uani 1 1 d . . . . .
 H00S H 0.736485 0.308429 0.058063 0.037 Uiso 1 1 calc R U . . .
 C00T C 1.08394(17) 0.22761(14) 0.18744(8) 0.0286(4) Uani 1 1 d . . . . .
 C00U C 1.17048(17) 0.79261(14) 0.35492(8) 0.0290(4) Uani 1 1 d . . . . .
 C00V C 0.94289(17) 0.21729(14) 0.09353(8) 0.0290(4) Uani 1 1 d . . . . .
 C00W C 0.75648(17) 0.68849(14) 0.23619(8) 0.0289(4) Uani 1 1 d . . . . .
 C00X C 0.63236(17) 0.64589(14) 0.21109(8) 0.0289(4) Uani 1 1 d . . . . .
 C00Y C 1.01050(18) 0.19419(14) 0.27059(8) 0.0294(4) Uani 1 1 d . . . . .
 H00Y H 0.950452 0.167592 0.285343 0.035 Uiso 1 1 calc R U . . .
 C00Z C 1.39848(17) 0.68187(14) 0.50700(8) 0.0300(4) Uani 1 1 d . . . . .
 C010 C 1.11721(17) 0.15197(14) 0.39747(8) 0.0284(4) Uani 1 1 d . . . . .
 C011 C 1.20868(17) 0.24470(14) 0.49051(8) 0.0296(4) Uani 1 1 d . . . . .
 C012 C 1.14347(18) 0.18769(15) 0.09316(9) 0.0332(4) Uani 1 1 d . . . . .
 C013 C 0.82954(18) 0.69871(15) 0.19873(8) 0.0305(4) Uani 1 1 d . . . . .
 C014 C 1.37900(17) 0.58559(14) 0.52689(8) 0.0303(4) Uani 1 1 d . . . . .
 C015 C 1.33388(17) 0.70462(14) 0.45454(8) 0.0308(4) Uani 1 1 d . . . . .
 H015 H 1.273074 0.659634 0.432324 0.037 Uiso 1 1 calc R U . . .
 C016 C 0.99355(17) 0.19453(14) 0.21186(8) 0.0301(4) Uani 1 1 d . . . . .
 C017 C 1.35054(17) 0.88662(14) 0.35297(8) 0.0300(4) Uani 1 1 d . . . . .
 C018 C 0.80907(17) 0.71264(15) 0.29535(8) 0.0310(4) Uani 1 1 d . . . . .
 H018 H 0.765558 0.702224 0.322211 0.037 Uiso 1 1 calc R U . . .
 C019 C 1.30713(16) 0.41213(14) 0.50415(8) 0.0278(4) Uani 1 1 d . . . . .
 C01A C 0.94449(18) 0.74124(16) 0.21690(8) 0.0329(4) Uani 1 1 d . . . . .
 H01A H 0.989003 0.749070 0.190172 0.040 Uiso 1 1 calc R U . . .
 C01B C 1.11125(19) 0.17660(14) 0.03235(9) 0.0322(4) Uani 1 1 d . . . . .
 C01C C 0.92528(18) 0.75183(15) 0.31369(8) 0.0319(4) Uani 1 1 d . . . . .
 C01D C 0.53790(18) 0.67039(15) 0.23406(8) 0.0317(4) Uani 1 1 d . . . . .
 C01E C 0.51812(18) 0.34106(14) 0.01007(8) 0.0307(4) Uani 1 1 d . . . . .
 C01F C 1.14717(17) 0.15946(14) 0.45778(9) 0.0298(4) Uani 1 1 d . . . . .
 C01G C 0.50125(17) 0.52756(14) 0.13693(8) 0.0297(4) Uani 1 1 d . . . . .
 C01H C 0.61292(17) 0.57947(14) 0.16069(8) 0.0289(4) Uani 1 1 d . . . . .
 C01I C 1.27074(17) 0.38521(14) 0.37012(8) 0.0286(4) Uani 1 1 d . . . . .
 H01B H 1.213830 0.429271 0.357316 0.034 Uiso 1 1 calc R U . . .
 H01C H 1.340921 0.423120 0.394644 0.034 Uiso 1 1 calc R U . . .
 C01J C 0.47133(17) 0.45374(14) 0.08505(8) 0.0303(4) Uani 1 1 d . . . . .
 C01K C 0.35239(18) 0.43529(15) 0.05407(9) 0.0337(4) Uani 1 1 d . . . . .
 C01L C 1.17858(19) 0.88319(15) 0.27408(8) 0.0326(4) Uani 1 1 d . . . . .
 C01M C 0.60588(19) 0.29188(14) -0.01410(9) 0.0318(4) Uani 1 1 d . . . . .
 C01N C 1.51609(18) 0.83810(14) 0.52001(9) 0.0339(4) Uani 1 1 d . . . . .
 H01N H 1.576678 0.883231 0.542284 0.041 Uiso 1 1 calc R U . . .
 C01O C 1.00018(19) 0.19398(15) 0.00379(8) 0.0328(4) Uani 1 1 d . . . . .
 C01P C 0.55034(17) 0.40276(14) 0.06286(8) 0.0307(4) Uani 1 1 d . . . . .
 H01P H 0.628258 0.409729 0.083904 0.037 Uiso 1 1 calc R U . . .
 C01Q C 0.7671(2) 0.19582(15) -0.06070(9) 0.0359(5) Uani 1 1 d . . . . .
 C01R C 1.29668(19) 0.91691(15) 0.30081(9) 0.0337(4) Uani 1 1 d . . . . .
 C01S C 1.35369(18) 0.40214(15) 0.56213(9) 0.0330(4) Uani 1 1 d . . . . .
 C01T C 1.48769(18) 0.75210(15) 0.54018(9) 0.0337(4) Uani 1 1 d . . . . .
 H01T H 1.528645 0.740692 0.576493 0.040 Uiso 1 1 calc R U . . .
 C01U C 1.4090(2) 0.48102(17) 0.60187(9) 0.0402(5) Uani 1 1 d . . . . .
 H01U H 1.437568 0.473061 0.640389 0.048 Uiso 1 1 calc R U . . .
 C01V C 1.4216(2) 0.57172(16) 0.58432(9) 0.0380(5) Uani 1 1 d . . . . .
 H01V H 1.459234 0.624289 0.611270 0.046 Uiso 1 1 calc R U . . .
 C01W C 0.40879(17) 0.54897(16) 0.16266(9) 0.0345(4) Uani 1 1 d . . . . .
 C01X C 1.09151(18) 0.73900(17) 0.38528(9) 0.0352(4) Uani 1 1 d . . . . .
 H01D H 1.085695 0.670002 0.373170 0.042 Uiso 1 1 calc R U . . .
 H01E H 1.125287 0.750646 0.426588 0.042 Uiso 1 1 calc R U . . .
 C01Y C 0.71607(17) 0.57181(15) 0.13403(9) 0.0323(4) Uani 1 1 d . . . . .
 H01F H 0.764557 0.525566 0.152096 0.039 Uiso 1 1 calc R U . . .
 H01G H 0.687640 0.548244 0.093270 0.039 Uiso 1 1 calc R U . . .
 C01Z C 0.31722(19) 0.37389(17) 0.00288(10) 0.0392(5) Uani 1 1 d . . . . .
 H01Z H 0.238405 0.363306 -0.016885 0.047 Uiso 1 1 calc R U . . .
 C020 C 0.39962(19) 0.32808(16) -0.01897(9) 0.0369(5) Uani 1 1 d . . . . .
 H020 H 0.375345 0.287677 -0.053841 0.044 Uiso 1 1 calc R U . . .
 C021 C 0.85374(18) 0.21711(17) 0.12981(9) 0.0346(4) Uani 1 1 d . . . . .
 H02A H 0.849665 0.283000 0.145668 0.042 Uiso 1 1 calc R U . . .
 H02B H 0.776765 0.191380 0.105657 0.042 Uiso 1 1 calc R U . . .
 C022 C 1.1954(2) 0.14009(16) -0.00180(10) 0.0374(5) Uani 1 1 d . . . . .
 H02C H 1.275645 0.158642 0.020616 0.045 Uiso 1 1 calc R U . . .
 H02D H 1.185228 0.169656 -0.037142 0.045 Uiso 1 1 calc R U . . .
 C023 C 0.42489(18) 0.62113(17) 0.20921(9) 0.0369(5) Uani 1 1 d . . . . .
 C024 C 1.1103(2) 0.07568(16) 0.48764(10) 0.0394(5) Uani 1 1 d . . . . .
 H02E H 1.038108 0.040144 0.463483 0.047 Uiso 1 1 calc R U . . .
 H02F H 1.094159 0.101342 0.523638 0.047 Uiso 1 1 calc R U . . .
 C025 C 1.47636(18) 0.92249(16) 0.38492(9) 0.0356(4) Uani 1 1 d . . . . .
 H02G H 1.527128 0.874938 0.376645 0.043 Uiso 1 1 calc R U . . .
 H02H H 1.500925 0.982230 0.371551 0.043 Uiso 1 1 calc R U . . .
 C026 C 0.5790(2) 0.25388(17) -0.07263(9) 0.0419(5) Uani 1 1 d . . . . .
 H026 H 0.506388 0.260614 -0.096416 0.050 Uiso 1 1 calc R U . . .
 C027 C 1.0569(2) 0.05749(15) 0.36261(10) 0.0434(5) Uani 1 1 d . . . . .
 H02I H 1.085462 0.004566 0.382056 0.065 Uiso 1 1 calc R U . . .
 H02J H 1.073101 0.052749 0.325213 0.065 Uiso 1 1 calc R U . . .
 H02K H 0.973658 0.055036 0.358373 0.065 Uiso 1 1 calc R U . . .
 C028 C 0.6589(2) 0.20669(17) -0.09535(9) 0.0437(5) Uani 1 1 d . . . . .
 H028 H 0.639758 0.182058 -0.134248 0.052 Uiso 1 1 calc R U . . .
 C029 C 1.1172(2) 0.92266(19) 0.21999(10) 0.0451(5) Uani 1 1 d . . . . .
 H02L H 1.141199 0.990906 0.223468 0.068 Uiso 1 1 calc R U . . .
 H02M H 1.033725 0.911645 0.215057 0.068 Uiso 1 1 calc R U . . .
 H02N H 1.137769 0.890431 0.187190 0.068 Uiso 1 1 calc R U . . .
 C02A C 0.9635(2) 0.1883(2) -0.06136(9) 0.0444(5) Uani 1 1 d . . . . .
 H02O H 0.974469 0.252834 -0.072171 0.053 Uiso 1 1 calc R U . . .
 H02P H 1.013805 0.148857 -0.077926 0.053 Uiso 1 1 calc R U . . .
 C02B C 1.3667(2) 0.98670(18) 0.27328(10) 0.0430(5) Uani 1 1 d . . . . .
 H02Q H 1.447331 0.972092 0.280658 0.052 Uiso 1 1 calc R U . . .
 H02R H 1.334255 0.977248 0.231854 0.052 Uiso 1 1 calc R U . . .
 C02C C 1.2363(2) 0.25537(18) 0.55529(9) 0.0431(5) Uani 1 1 d . . . . .
 H02S H 1.173947 0.284689 0.568135 0.052 Uiso 1 1 calc R U . . .
 H02T H 1.238927 0.191685 0.567849 0.052 Uiso 1 1 calc R U . . .
 C02D C 0.5532(2) 0.75220(18) 0.28226(10) 0.0412(5) Uani 1 1 d . . . . .
 H02U H 0.488702 0.790086 0.273917 0.062 Uiso 1 1 calc R U . . .
 H02V H 0.625453 0.792429 0.285716 0.062 Uiso 1 1 calc R U . . .
 H02W H 0.555064 0.726129 0.317825 0.062 Uiso 1 1 calc R U . . .
 C02E C 1.2645(2) 0.1665(2) 0.12465(11) 0.0508(6) Uani 1 1 d . . . . .
 H02X H 1.283886 0.108944 0.105307 0.076 Uiso 1 1 calc R U . . .
 H02Y H 1.264347 0.157005 0.163600 0.076 Uiso 1 1 calc R U . . .
 H H 1.321641 0.219996 0.124910 0.076 Uiso 1 1 calc R U . . .
 C02F C 0.2918(2) 0.4898(2) 0.13549(11) 0.0500(6) Uani 1 1 d . . . . .
 H02Z H 0.292108 0.426369 0.148439 0.060 Uiso 1 1 calc R U . . .
 HA H 0.230297 0.521204 0.147877 0.060 Uiso 1 1 calc R U . . .
 C02G C 0.3208(2) 0.6449(2) 0.23364(12) 0.0508(6) Uani 1 1 d . . . . .
 H02 H 0.333756 0.712613 0.249859 0.061 Uiso 1 1 calc R U . . .
 HB H 0.250336 0.635917 0.202320 0.061 Uiso 1 1 calc R U . . .
 C02H C 1.1730(3) 0.02974(18) -0.01646(13) 0.0557(7) Uani 1 1 d . . . . .
 H1 H 1.223809 0.008432 -0.039839 0.084 Uiso 1 1 calc R U . . .
 HC H 1.092614 0.011224 -0.037253 0.084 Uiso 1 1 calc R U . . .
 HD H 1.188460 0.000383 0.018515 0.084 Uiso 1 1 calc R U . . .
 C02I C 1.2028(3) 0.0060(2) 0.50027(14) 0.0597(8) Uani 1 1 d . . . . .
 H2 H 1.218003 -0.020838 0.464758 0.090 Uiso 1 1 calc R U . . .
 HE H 1.174632 -0.045206 0.519024 0.090 Uiso 1 1 calc R U . . .
 HF H 1.273969 0.040303 0.524980 0.090 Uiso 1 1 calc R U . . .
 C02J C -0.0233(2) 0.4607(2) 0.01445(14) 0.0587(7) Uani 1 1 d . . . . .
 H5 H 0.030215 0.411711 0.019503 0.070 Uiso 1 1 calc R U . . .
 HG H -0.098882 0.430317 -0.009087 0.070 Uiso 1 1 calc R U . . .
 C02K C 1.3653(3) 1.0910(2) 0.29600(16) 0.0688(8) Uani 1 1 d . . . . .
 H3 H 1.416485 1.131803 0.280309 0.103 Uiso 1 1 calc R U . . .
 HH H 1.391763 1.099750 0.337308 0.103 Uiso 1 1 calc R U . . .
 HI H 1.286826 1.108055 0.284836 0.103 Uiso 1 1 calc R U . . .
 C02N C 0.3014(4) 0.5853(3) 0.2785(2) 0.1020(15) Uani 1 1 d . . . . .
 H4 H 0.286873 0.518186 0.262629 0.153 Uiso 1 1 calc R U . . .
 HJ H 0.234922 0.603668 0.291767 0.153 Uiso 1 1 calc R U . . .
 HK H 0.369876 0.595200 0.310239 0.153 Uiso 1 1 calc R U . . .

loop_
  _atom_site_aniso_label
  _atom_site_aniso_U_11
  _atom_site_aniso_U_22
  _atom_site_aniso_U_33
  _atom_site_aniso_U_23
  _atom_site_aniso_U_13
  _atom_site_aniso_U_12
 Cl01 0.0676(5) 0.1221(8) 0.0847(6) 0.0093(6) 0.0373(5) 0.0240(5)
 O005 0.0304(7) 0.0390(8) 0.0255(7) 0.0017(6) 0.0082(5) -0.0055(6)
 O006 0.0401(8) 0.0299(7) 0.0303(7) -0.0031(6) 0.0035(6) -0.0046(6)
 O007 0.0332(8) 0.0496(9) 0.0263(7) 0.0050(6) 0.0045(6) -0.0068(6)
 O008 0.0331(7) 0.0482(9) 0.0213(7) -0.0031(6) 0.0040(5) -0.0047(6)
 O009 0.0296(7) 0.0625(10) 0.0196(6) 0.0020(6) 0.0029(5) 0.0021(7)
 O00A 0.0497(9) 0.0433(9) 0.0282(7) 0.0139(6) -0.0048(7) -0.0018(7)
 O00B 0.0502(9) 0.0594(10) 0.0240(7) -0.0093(7) 0.0054(7) 0.0154(8)
 O00C 0.0272(7) 0.0627(11) 0.0424(9) -0.0087(8) 0.0037(6) 0.0035(7)
 C00D 0.0263(9) 0.0289(9) 0.0229(8) 0.0046(7) 0.0050(7) 0.0031(7)
 C00E 0.0289(9) 0.0274(9) 0.0263(9) -0.0030(7) 0.0027(7) 0.0027(7)
 C00F 0.0305(9) 0.0250(9) 0.0302(10) -0.0034(7) 0.0044(8) 0.0028(7)
 C00G 0.0265(9) 0.0260(8) 0.0247(9) 0.0069(7) 0.0059(7) 0.0030(7)
 C00H 0.0271(9) 0.0247(8) 0.0232(8) 0.0053(7) 0.0061(7) 0.0015(7)
 C00I 0.0325(10) 0.0345(10) 0.0229(9) -0.0014(7) 0.0046(7) 0.0032(8)
 C00J 0.0304(9) 0.0316(9) 0.0220(9) 0.0029(7) 0.0012(7) 0.0046(7)
 C00K 0.0387(10) 0.0286(9) 0.0218(9) 0.0005(7) 0.0041(8) 0.0046(8)
 C00L 0.0298(9) 0.0268(9) 0.0217(8) 0.0040(7) 0.0069(7) 0.0027(7)
 C00M 0.0303(9) 0.0279(9) 0.0245(9) -0.0020(7) 0.0047(7) 0.0017(7)
 C00N 0.0342(10) 0.0311(9) 0.0216(9) 0.0007(7) 0.0078(7) 0.0042(8)
 C00O 0.0284(9) 0.0399(10) 0.0208(9) 0.0044(7) 0.0019(7) 0.0023(8)
 C00P 0.0372(10) 0.0268(9) 0.0234(9) -0.0018(7) 0.0073(8) 0.0026(8)
 C00Q 0.0302(9) 0.0342(10) 0.0268(9) 0.0059(7) 0.0096(7) 0.0019(8)
 C00R 0.0275(9) 0.0291(9) 0.0239(9) 0.0031(7) 0.0056(7) 0.0026(7)
 C00S 0.0375(10) 0.0282(9) 0.0237(9) -0.0019(7) 0.0027(8) 0.0022(8)
 C00T 0.0319(9) 0.0316(9) 0.0226(9) 0.0039(7) 0.0067(7) 0.0046(7)
 C00U 0.0287(9) 0.0310(9) 0.0251(9) -0.0011(7) 0.0056(7) 0.0003(7)
 C00V 0.0338(10) 0.0296(9) 0.0229(9) -0.0008(7) 0.0075(7) 0.0035(7)
 C00W 0.0270(9) 0.0350(10) 0.0222(9) 0.0005(7) 0.0023(7) 0.0047(7)
 C00X 0.0282(9) 0.0341(10) 0.0231(9) 0.0026(7) 0.0022(7) 0.0089(7)
 C00Y 0.0321(10) 0.0308(9) 0.0249(9) 0.0037(7) 0.0084(7) -0.0015(7)
 C00Z 0.0298(9) 0.0274(9) 0.0301(10) -0.0026(7) 0.0039(8) 0.0050(7)
 C010 0.0302(9) 0.0273(9) 0.0281(9) 0.0065(7) 0.0078(7) 0.0009(7)
 C011 0.0311(9) 0.0354(10) 0.0232(9) 0.0097(7) 0.0064(7) 0.0027(8)
 C012 0.0329(10) 0.0363(10) 0.0313(10) 0.0021(8) 0.0105(8) 0.0037(8)
 C013 0.0329(10) 0.0390(10) 0.0180(8) 0.0011(7) 0.0034(7) 0.0056(8)
 C014 0.0288(9) 0.0313(9) 0.0276(9) 0.0004(7) 0.0018(7) 0.0046(7)
 C015 0.0287(9) 0.0283(9) 0.0301(10) -0.0021(7) 0.0006(7) 0.0006(7)
 C016 0.0308(9) 0.0308(9) 0.0257(9) 0.0014(7) 0.0028(7) 0.0008(8)
 C017 0.0308(9) 0.0299(9) 0.0268(9) -0.0032(7) 0.0067(7) 0.0003(7)
 C018 0.0284(9) 0.0430(11) 0.0213(9) 0.0025(8) 0.0066(7) 0.0035(8)
 C019 0.0251(9) 0.0314(9) 0.0250(9) 0.0034(7) 0.0033(7) 0.0024(7)
 C01A 0.0330(10) 0.0439(11) 0.0216(9) 0.0011(8) 0.0079(8) 0.0035(8)
 C01B 0.0394(11) 0.0281(9) 0.0313(10) 0.0002(7) 0.0153(8) 0.0030(8)
 C01C 0.0313(10) 0.0399(11) 0.0211(9) -0.0006(7) 0.0023(7) 0.0024(8)
 C01D 0.0319(10) 0.0381(10) 0.0246(9) 0.0026(8) 0.0050(7) 0.0089(8)
 C01E 0.0345(10) 0.0271(9) 0.0269(9) 0.0039(7) 0.0009(8) 0.0025(8)
 C01F 0.0290(9) 0.0315(9) 0.0317(10) 0.0128(8) 0.0101(8) 0.0008(7)
 C01G 0.0275(9) 0.0354(10) 0.0246(9) 0.0025(7) 0.0027(7) 0.0059(8)
 C01H 0.0273(9) 0.0348(10) 0.0233(9) 0.0023(7) 0.0031(7) 0.0073(7)
 C01I 0.0317(9) 0.0290(9) 0.0240(9) 0.0035(7) 0.0064(7) -0.0019(7)
 C01J 0.0294(9) 0.0311(9) 0.0271(9) 0.0017(7) 0.0019(7) 0.0020(7)
 C01K 0.0270(9) 0.0378(11) 0.0326(10) 0.0027(8) 0.0024(8) -0.0003(8)
 C01L 0.0373(11) 0.0369(10) 0.0236(9) 0.0013(8) 0.0093(8) 0.0023(8)
 C01M 0.0380(10) 0.0267(9) 0.0275(9) 0.0010(7) 0.0027(8) 0.0038(8)
 C01N 0.0333(10) 0.0294(9) 0.0306(10) -0.0058(8) -0.0031(8) -0.0003(8)
 C01O 0.0442(11) 0.0305(10) 0.0246(9) 0.0001(7) 0.0115(8) 0.0057(8)
 C01P 0.0284(9) 0.0311(9) 0.0273(9) -0.0006(7) -0.0013(7) 0.0032(7)
 C01Q 0.0491(12) 0.0339(10) 0.0237(9) 0.0000(8) 0.0063(9) 0.0108(9)
 C01R 0.0367(10) 0.0337(10) 0.0297(10) -0.0013(8) 0.0112(8) -0.0022(8)
 C01S 0.0337(10) 0.0380(10) 0.0255(9) 0.0072(8) 0.0028(8) 0.0025(8)
 C01T 0.0332(10) 0.0326(10) 0.0289(10) -0.0020(8) -0.0032(8) 0.0052(8)
 C01U 0.0452(12) 0.0462(12) 0.0239(10) 0.0050(9) -0.0005(9) 0.0015(10)
 C01V 0.0399(11) 0.0372(11) 0.0289(10) -0.0021(8) -0.0027(8) -0.0003(9)
 C01W 0.0263(9) 0.0432(11) 0.0323(10) 0.0025(8) 0.0060(8) 0.0009(8)
 C01X 0.0316(10) 0.0474(12) 0.0231(9) 0.0084(8) 0.0004(8) -0.0009(9)
 C01Y 0.0304(10) 0.0371(10) 0.0258(9) -0.0051(8) 0.0045(7) 0.0023(8)
 C01Z 0.0304(10) 0.0430(12) 0.0361(11) 0.0015(9) -0.0039(8) -0.0023(9)
 C020 0.0366(11) 0.0349(10) 0.0318(10) -0.0029(8) -0.0010(8) -0.0012(8)
 C021 0.0313(10) 0.0479(12) 0.0237(9) 0.0037(8) 0.0053(8) 0.0045(9)
 C022 0.0421(12) 0.0376(11) 0.0370(11) -0.0006(9) 0.0213(9) 0.0037(9)
 C023 0.0304(10) 0.0496(12) 0.0326(11) 0.0038(9) 0.0101(8) 0.0103(9)
 C024 0.0407(12) 0.0404(11) 0.0377(11) 0.0184(9) 0.0098(9) -0.0069(9)
 C025 0.0304(10) 0.0417(11) 0.0321(10) 0.0007(8) 0.0065(8) -0.0026(8)
 C026 0.0481(13) 0.0423(12) 0.0283(10) -0.0006(9) -0.0043(9) 0.0109(10)
 C027 0.0613(15) 0.0294(10) 0.0374(12) 0.0070(9) 0.0110(11) -0.0050(10)
 C028 0.0568(14) 0.0476(13) 0.0218(10) -0.0050(9) 0.0015(9) 0.0128(11)
 C029 0.0479(13) 0.0556(14) 0.0293(11) 0.0130(10) 0.0041(10) -0.0012(11)
 C02A 0.0513(14) 0.0588(15) 0.0257(10) 0.0024(10) 0.0139(10) 0.0127(11)
 C02B 0.0401(12) 0.0500(13) 0.0382(12) 0.0101(10) 0.0089(10) -0.0024(10)
 C02C 0.0526(14) 0.0491(13) 0.0252(10) 0.0092(9) 0.0080(9) -0.0082(11)
 C02D 0.0400(12) 0.0507(13) 0.0326(11) -0.0046(9) 0.0096(9) 0.0138(10)
 C02E 0.0398(12) 0.0738(18) 0.0404(13) -0.0009(12) 0.0116(10) 0.0207(12)
 C02F 0.0321(11) 0.0721(17) 0.0423(13) -0.0033(12) 0.0122(10) -0.0080(11)
 C02G 0.0400(13) 0.0633(16) 0.0503(15) -0.0075(12) 0.0199(11) 0.0058(11)
 C02H 0.0726(18) 0.0381(13) 0.0632(17) -0.0055(11) 0.0340(14) 0.0105(12)
 C02I 0.0548(16) 0.0520(15) 0.077(2) 0.0394(14) 0.0136(14) 0.0051(12)
 C02J 0.0457(15) 0.0528(16) 0.080(2) 0.0059(14) 0.0198(14) 0.0079(12)
 C02K 0.078(2) 0.0446(15) 0.088(2) 0.0180(15) 0.0245(18) 0.0056(14)
 C02N 0.124(4) 0.110(3) 0.112(3) 0.043(3) 0.083(3) 0.048(3)

_geom_special_details
;
 All esds (except the esd in the dihedral angle between two l.s. planes)
 are estimated using the full covariance matrix.  The cell esds are taken
 into account individually in the estimation of esds in distances, angles
 and torsion angles; correlations between esds in cell parameters are only
 used when they are defined by crystal symmetry.  An approximate (isotropic)
 treatment of cell esds is used for estimating esds involving l.s. planes.
;
loop_
  _geom_bond_atom_site_label_1
  _geom_bond_atom_site_label_2
  _geom_bond_distance
  _geom_bond_site_symmetry_2
  _geom_bond_publ_flag
 Cl01 C02J 1.784(3) . ?
 O005 C00R 1.377(2) . ?
 O005 C01I 1.447(2) . ?
 O006 C00F 1.372(2) . ?
 O006 C025 1.431(2) . ?
 O007 C016 1.377(2) . ?
 O007 C021 1.438(3) . ?
 O008 C013 1.380(2) . ?
 O008 C01Y 1.439(3) . ?
 O009 C01C 1.385(2) . ?
 O009 C01X 1.442(3) . ?
 O00A C01S 1.373(3) . ?
 O00A C02C 1.434(3) . ?
 O00B C01Q 1.369(3) . ?
 O00B C02A 1.430(3) . ?
 O00C C01K 1.371(3) . ?
 O00C C02F 1.433(3) . ?
 C00D C00G 1.402(3) . ?
 C00D C011 1.411(3) . ?
 C00D C019 1.489(3) . ?
 C00E C00F 1.406(3) . ?
 C00E C00M 1.480(3) . ?
 C00E C015 1.398(3) . ?
 C00F C01N 1.375(3) . ?
 C00G C00H 1.403(2) . ?
 C00G C01I 1.517(3) . ?
 C00H C00L 1.480(2) . ?
 C00H C010 1.414(2) . ?
 C00I C00O 1.487(3) . ?
 C00I C00U 1.405(3) . ?
 C00I C01L 1.412(3) . ?
 C00J C014 1.401(3) . ?
 C00J C019 1.396(3) . ?
 C00K C00P 1.480(3) . ?
 C00K C00S 1.394(3) . ?
 C00K C01Q 1.410(3) . ?
 C00L C00R 1.403(3) . ?
 C00L C00Y 1.400(3) . ?
 C00M C00U 1.401(3) . ?
 C00M C017 1.400(3) . ?
 C00N C00T 1.489(3) . ?
 C00N C00V 1.407(3) . ?
 C00N C012 1.405(3) . ?
 C00O C01A 1.398(3) . ?
 C00O C01C 1.398(3) . ?
 C00P C00V 1.406(3) . ?
 C00P C01O 1.404(3) . ?
 C00Q C00R 1.380(3) . ?
 C00Q C00T 1.397(3) . ?
 C00S C01M 1.391(3) . ?
 C00T C016 1.400(3) . ?
 C00U C01X 1.507(3) . ?
 C00V C021 1.517(3) . ?
 C00W C00X 1.489(3) . ?
 C00W C013 1.395(3) . ?
 C00W C018 1.404(3) . ?
 C00X C01D 1.409(3) . ?
 C00X C01H 1.409(3) . ?
 C00Y C016 1.380(3) . ?
 C00Z C014 1.491(3) . ?
 C00Z C015 1.395(3) . ?
 C00Z C01T 1.402(3) . ?
 C010 C01F 1.400(3) . ?
 C010 C027 1.509(3) . ?
 C011 C01F 1.396(3) . ?
 C011 C02C 1.503(3) . ?
 C012 C01B 1.410(3) . ?
 C012 C02E 1.521(3) . ?
 C013 C01A 1.381(3) . ?
 C014 C01V 1.394(3) . ?
 C017 C01R 1.392(3) . ?
 C017 C025 1.515(3) . ?
 C018 C01C 1.380(3) . ?
 C019 C01S 1.399(3) . ?
 C01B C01O 1.384(3) . ?
 C01B C022 1.520(3) . ?
 C01D C023 1.408(3) . ?
 C01D C02D 1.509(3) . ?
 C01E C01M 1.488(3) . ?
 C01E C01P 1.410(3) . ?
 C01E C020 1.394(3) . ?
 C01F C024 1.519(3) . ?
 C01G C01H 1.406(3) . ?
 C01G C01J 1.486(3) . ?
 C01G C01W 1.415(3) . ?
 C01H C01Y 1.511(3) . ?
 C01J C01K 1.412(3) . ?
 C01J C01P 1.392(3) . ?
 C01K C01Z 1.379(3) . ?
 C01L C01R 1.405(3) . ?
 C01L C029 1.515(3) . ?
 C01M C026 1.404(3) . ?
 C01N C01T 1.385(3) . ?
 C01O C02A 1.516(3) . ?
 C01Q C028 1.380(3) . ?
 C01R C02B 1.523(3) . ?
 C01S C01U 1.384(3) . ?
 C01U C01V 1.384(3) . ?
 C01W C023 1.393(3) . ?
 C01W C02F 1.508(3) . ?
 C01Z C020 1.384(3) . ?
 C022 C02H 1.531(3) . ?
 C023 C02G 1.529(3) . ?
 C024 C02I 1.525(4) . ?
 C026 C028 1.380(3) . ?
 C02B C02K 1.507(4) . ?
 C02G C02N 1.476(5) . ?
 C02J C02J 1.490(6) 2_565 ?

loop_
  _geom_angle_atom_site_label_1
  _geom_angle_atom_site_label_2
  _geom_angle_atom_site_label_3
  _geom_angle
  _geom_angle_site_symmetry_1
  _geom_angle_site_symmetry_3
  _geom_angle_publ_flag
 C00R O005 C01I 110.89(14) . . ?
 C00F O006 C025 111.68(15) . . ?
 C016 O007 C021 111.23(16) . . ?
 C013 O008 C01Y 110.81(15) . . ?
 C01C O009 C01X 110.20(15) . . ?
 C01S O00A C02C 112.83(16) . . ?
 C01Q O00B C02A 112.88(17) . . ?
 C01K O00C C02F 111.60(18) . . ?
 C00G C00D C011 117.64(17) . . ?
 C00G C00D C019 125.40(17) . . ?
 C011 C00D C019 116.95(16) . . ?
 C00F C00E C00M 117.30(17) . . ?
 C015 C00E C00F 117.45(17) . . ?
 C015 C00E C00M 125.23(17) . . ?
 O006 C00F C00E 119.74(17) . . ?
 O006 C00F C01N 119.05(17) . . ?
 C01N C00F C00E 121.21(19) . . ?
 C00D C00G C00H 120.53(17) . . ?
 C00D C00G C01I 124.28(16) . . ?
 C00H C00G C01I 115.12(16) . . ?
 C00G C00H C00L 116.25(16) . . ?
 C00G C00H C010 120.73(17) . . ?
 C010 C00H C00L 122.94(16) . . ?
 C00U C00I C00O 115.33(18) . . ?
 C00U C00I C01L 120.30(18) . . ?
 C01L C00I C00O 124.34(18) . . ?
 C019 C00J C014 122.92(18) . . ?
 C00S C00K C00P 125.07(17) . . ?
 C00S C00K C01Q 117.04(19) . . ?
 C01Q C00K C00P 117.87(18) . . ?
 C00R C00L C00H 117.28(16) . . ?
 C00Y C00L C00H 125.23(17) . . ?
 C00Y C00L C00R 117.43(17) . . ?
 C00U C00M C00E 124.47(18) . . ?
 C017 C00M C00E 116.89(17) . . ?
 C017 C00M C00U 118.63(18) . . ?
 C00V C00N C00T 115.64(17) . . ?
 C012 C00N C00T 123.72(18) . . ?
 C012 C00N C00V 120.48(17) . . ?
 C01A C00O C00I 125.27(18) . . ?
 C01C C00O C00I 117.54(16) . . ?
 C01C C00O C01A 116.92(18) . . ?
 C00V C00P C00K 124.16(18) . . ?
 C01O C00P C00K 117.70(17) . . ?
 C01O C00P C00V 118.12(18) . . ?
 C00R C00Q C00T 120.48(18) . . ?
 O005 C00R C00L 118.59(16) . . ?
 O005 C00R C00Q 119.92(17) . . ?
 C00Q C00R C00L 121.47(17) . . ?
 C01M C00S C00K 123.19(18) . . ?
 C00Q C00T C00N 125.81(18) . . ?
 C00Q C00T C016 117.18(17) . . ?
 C016 C00T C00N 116.90(17) . . ?
 C00I C00U C01X 116.62(17) . . ?
 C00M C00U C00I 120.17(18) . . ?
 C00M C00U C01X 123.09(17) . . ?
 C00N C00V C021 115.80(16) . . ?
 C00P C00V C00N 119.83(18) . . ?
 C00P C00V C021 124.21(18) . . ?
 C013 C00W C00X 117.97(16) . . ?
 C013 C00W C018 116.71(17) . . ?
 C018 C00W C00X 125.13(18) . . ?
 C01D C00X C00W 123.82(17) . . ?
 C01H C00X C00W 115.50(17) . . ?
 C01H C00X C01D 120.65(18) . . ?
 C016 C00Y C00L 119.99(18) . . ?
 C015 C00Z C014 122.42(17) . . ?
 C015 C00Z C01T 117.45(19) . . ?
 C01T C00Z C014 120.08(18) . . ?
 C00H C010 C027 122.01(17) . . ?
 C01F C010 C00H 118.49(17) . . ?
 C01F C010 C027 119.43(17) . . ?
 C00D C011 C02C 117.47(18) . . ?
 C01F C011 C00D 121.99(17) . . ?
 C01F C011 C02C 120.53(18) . . ?
 C00N C012 C01B 118.84(19) . . ?
 C00N C012 C02E 121.22(19) . . ?
 C01B C012 C02E 119.82(19) . . ?
 O008 C013 C00W 118.77(17) . . ?
 C01A C013 O008 118.36(17) . . ?
 C01A C013 C00W 122.87(17) . . ?
 C00J C014 C00Z 121.15(17) . . ?
 C01V C014 C00J 117.46(19) . . ?
 C01V C014 C00Z 121.37(18) . . ?
 C00Z C015 C00E 122.44(17) . . ?
 O007 C016 C00T 118.97(17) . . ?
 O007 C016 C00Y 119.07(18) . . ?
 C00Y C016 C00T 121.95(18) . . ?
 C00M C017 C025 115.78(18) . . ?
 C01R C017 C00M 121.57(18) . . ?
 C01R C017 C025 122.63(19) . . ?
 C01C C018 C00W 120.07(18) . . ?
 C00J C019 C00D 125.08(17) . . ?
 C00J C019 C01S 117.04(17) . . ?
 C01S C019 C00D 117.85(17) . . ?
 C013 C01A C00O 120.07(19) . . ?
 C012 C01B C022 120.23(19) . . ?
 C01O C01B C012 119.71(18) . . ?
 C01O C01B C022 119.97(19) . . ?
 O009 C01C C00O 118.91(17) . . ?
 C018 C01C O009 118.41(18) . . ?
 C018 C01C C00O 122.67(17) . . ?
 C00X C01D C02D 121.67(19) . . ?
 C023 C01D C00X 119.23(18) . . ?
 C023 C01D C02D 119.00(19) . . ?
 C01P C01E C01M 121.98(18) . . ?
 C020 C01E C01M 121.00(18) . . ?
 C020 C01E C01P 117.01(19) . . ?
 C010 C01F C024 119.99(18) . . ?
 C011 C01F C010 120.04(17) . . ?
 C011 C01F C024 119.96(18) . . ?
 C01H C01G C01J 124.79(18) . . ?
 C01H C01G C01W 118.20(17) . . ?
 C01W C01G C01J 116.96(17) . . ?
 C00X C01H C01Y 116.10(17) . . ?
 C01G C01H C00X 120.03(18) . . ?
 C01G C01H C01Y 123.83(17) . . ?
 O005 C01I C00G 110.72(15) . . ?
 C01K C01J C01G 117.40(18) . . ?
 C01P C01J C01G 126.08(17) . . ?
 C01P C01J C01K 116.49(18) . . ?
 O00C C01K C01J 120.78(18) . . ?
 O00C C01K C01Z 117.48(18) . . ?
 C01Z C01K C01J 121.7(2) . . ?
 C00I C01L C029 121.13(19) . . ?
 C01R C01L C00I 118.89(18) . . ?
 C01R C01L C029 119.85(19) . . ?
 C00S C01M C01E 122.20(18) . . ?
 C00S C01M C026 117.5(2) . . ?
 C026 C01M C01E 120.35(19) . . ?
 C00F C01N C01T 119.70(18) . . ?
 C00P C01O C02A 116.21(19) . . ?
 C01B C01O C00P 122.02(18) . . ?
 C01B C01O C02A 121.74(19) . . ?
 C01J C01P C01E 123.27(18) . . ?
 O00B C01Q C00K 120.44(19) . . ?
 O00B C01Q C028 118.62(18) . . ?
 C028 C01Q C00K 120.9(2) . . ?
 C017 C01R C01L 119.96(19) . . ?
 C017 C01R C02B 119.47(19) . . ?
 C01L C01R C02B 120.57(19) . . ?
 O00A C01S C019 121.07(18) . . ?
 O00A C01S C01U 117.55(18) . . ?
 C01U C01S C019 121.37(19) . . ?
 C01N C01T C00Z 121.36(19) . . ?
 C01V C01U C01S 120.01(19) . . ?
 C01U C01V C014 121.08(19) . . ?
 C01G C01W C02F 115.42(19) . . ?
 C023 C01W C01G 121.96(18) . . ?
 C023 C01W C02F 122.61(19) . . ?
 O009 C01X C00U 110.94(17) . . ?
 O008 C01Y C01H 111.11(16) . . ?
 C01K C01Z C020 119.78(19) . . ?
 C01Z C020 C01E 121.56(19) . . ?
 O007 C021 C00V 110.91(17) . . ?
 C01B C022 C02H 110.69(19) . . ?
 C01D C023 C02G 120.5(2) . . ?
 C01W C023 C01D 119.44(19) . . ?
 C01W C023 C02G 120.0(2) . . ?
 C01F C024 C02I 113.27(19) . . ?
 O006 C025 C017 111.10(17) . . ?
 C028 C026 C01M 120.9(2) . . ?
 C01Q C028 C026 120.38(19) . . ?
 O00B C02A C01O 112.59(19) . . ?
 C02K C02B C01R 112.5(2) . . ?
 O00A C02C C011 112.51(18) . . ?
 O00C C02F C01W 111.40(19) . . ?
 C02N C02G C023 113.8(3) . . ?
 C02J C02J Cl01 108.6(3) 2_565 . ?

_smtbx_masks_special_details
;
A solvent mask was calculated and 369 electrons were 
found in a volume of 1140\%A^3^ in 1 void per unit cell. 
This is consistent with the presence of 
4[C2H4Cl2] per Asymmetric Unit 
which account for 400 electrons 
per unit cell.
;
loop_
  _smtbx_masks_void_nr
  _smtbx_masks_void_average_x
  _smtbx_masks_void_average_y
  _smtbx_masks_void_average_z
  _smtbx_masks_void_volume
  _smtbx_masks_void_count_electrons
  _smtbx_masks_void_content
 1 -0.856 -0.356 -0.356 1139.6 368.6 '8 C2H4Cl2'

_smtbx_masks_void_probe_radius     1.2
_smtbx_masks_void_truncation_radius  1.2
_shelx_res_file
;
TITL exp_552_autored_a.res in P-1
    exp_552_autored.res
    created by SHELXL-2018/3 at 14:17:42 on 11-Oct-2024
REM Old TITL exp_552_autored_b.res in P1
REM SHELXT solution in P-1: R1 0.216, Rweak 0.019, Alpha 0.054
REM <I/s> 0.000 for 0 systematic absences, Orientation as input
REM Formula found by SHELXT: C166 O23 Cl6
CELL 0.71073 11.7994 13.9812 24.0549 95.901 103.659 95.149
ZERR 2 0.0002 0.0002 0.0003 0.001 0.001 0.001
LATT 1
SFAC C H Cl O
UNIT 178 164 18 16

L.S. 20
PLAN  30
SIZE 0.17 0.2 0.41
TEMP -5
BOND
list 4
ABIN
fmap 2
acta
OMIT -6 -2 5
OMIT -4 1 3
OMIT -3 0 3
OMIT -1 0 1
OMIT -1 1 0
OMIT -1 1 8
OMIT -1 8 6
OMIT 0 -1 1
OMIT 0 2 1
OMIT 1 -2 1
OMIT 1 0 17
OMIT 1 2 1
OMIT 4 -2 9
OMIT 5 -2 8
REM <olex2.extras>
REM <HklSrc "%.\\exp_552_autored.hkl">
REM </olex2.extras>

WGHT    0.098000    1.919900
FVAR       0.33689
CL01  3   -0.038471    0.512158    0.082943    11.00000    0.06762    0.12213 =
         0.08469    0.00929    0.03726    0.02399
O005  4    1.299333    0.334564    0.320583    11.00000    0.03041    0.03901 =
         0.02551    0.00166    0.00822   -0.00552
O006  4    1.488249    0.939048    0.445824    11.00000    0.04007    0.02994 =
         0.03028   -0.00314    0.00346   -0.00458
O007  4    0.885210    0.159444    0.176063    11.00000    0.03320    0.04958 =
         0.02625    0.00499    0.00452   -0.00677
O008  4    0.785661    0.664166    0.141050    11.00000    0.03306    0.04824 =
         0.02135   -0.00308    0.00404   -0.00471
O009  4    0.975847    0.769954    0.372423    11.00000    0.02962    0.06252 =
         0.01956    0.00205    0.00290    0.00215
O00A  4    1.346065    0.313470    0.581639    11.00000    0.04971    0.04329 =
         0.02817    0.01390   -0.00479   -0.00177
O00B  4    0.843726    0.148203   -0.084821    11.00000    0.05020    0.05939 =
         0.02402   -0.00934    0.00544    0.01542
O00C  4    0.267376    0.479004    0.073780    11.00000    0.02721    0.06269 =
         0.04239   -0.00869    0.00375    0.00347
C00D  1    1.245767    0.324074    0.464706    11.00000    0.02626    0.02885 =
         0.02286    0.00463    0.00501    0.00307
C00E  1    1.357164    0.792513    0.434147    11.00000    0.02886    0.02737 =
         0.02628   -0.00300    0.00270    0.00275
C00F  1    1.454261    0.856470    0.466888    11.00000    0.03054    0.02498 =
         0.03018   -0.00340    0.00438    0.00284
C00G  1    1.220686    0.314199    0.404300    11.00000    0.02653    0.02597 =
         0.02474    0.00686    0.00590    0.00303
C00H  1    1.149949    0.232395    0.371134    11.00000    0.02715    0.02475 =
         0.02324    0.00533    0.00607    0.00146
C00I  1    1.117086    0.817564    0.300551    11.00000    0.03252    0.03453 =
         0.02291   -0.00137    0.00456    0.00315
C00J  1    1.318973    0.505098    0.488264    11.00000    0.03041    0.03155 =
         0.02197    0.00291    0.00124    0.00463
AFIX  43
H00J  2    1.285531    0.513976    0.450352    11.00000   -1.20000
AFIX   0
C00K  1    0.797763    0.231564   -0.001461    11.00000    0.03874    0.02859 =
         0.02175    0.00045    0.00413    0.00459
C00L  1    1.118113    0.233886    0.307957    11.00000    0.02977    0.02684 =
         0.02166    0.00404    0.00687    0.00266
C00M  1    1.289869    0.822522    0.379916    11.00000    0.03029    0.02789 =
         0.02452   -0.00199    0.00469    0.00174
C00N  1    1.059694    0.212386    0.123370    11.00000    0.03422    0.03107 =
         0.02162    0.00067    0.00779    0.00423
C00O  1    0.994052    0.772531    0.275428    11.00000    0.02840    0.03991 =
         0.02081    0.00444    0.00186    0.00229
C00P  1    0.914116    0.215129    0.033252    11.00000    0.03721    0.02680 =
         0.02337   -0.00177    0.00734    0.00263
C00Q  1    1.186103    0.276645    0.225063    11.00000    0.03017    0.03424 =
         0.02683    0.00589    0.00964    0.00187
AFIX  43
H00Q  2    1.244750    0.305652    0.210295    11.00000   -1.20000
AFIX   0
C00R  1    1.200642    0.282356    0.283975    11.00000    0.02749    0.02911 =
         0.02389    0.00306    0.00560    0.00256
C00S  1    0.716194    0.281167    0.019606    11.00000    0.03748    0.02821 =
         0.02371   -0.00189    0.00269    0.00224
AFIX  43
H00S  2    0.736485    0.308429    0.058063    11.00000   -1.20000
AFIX   0
C00T  1    1.083936    0.227611    0.187439    11.00000    0.03195    0.03156 =
         0.02263    0.00393    0.00665    0.00456
C00U  1    1.170484    0.792613    0.354923    11.00000    0.02870    0.03101 =
         0.02511   -0.00108    0.00560    0.00026
C00V  1    0.942890    0.217289    0.093534    11.00000    0.03376    0.02955 =
         0.02286   -0.00083    0.00752    0.00346
C00W  1    0.756477    0.688488    0.236186    11.00000    0.02699    0.03502 =
         0.02224    0.00051    0.00229    0.00468
C00X  1    0.632360    0.645888    0.211094    11.00000    0.02819    0.03405 =
         0.02307    0.00264    0.00219    0.00887
C00Y  1    1.010498    0.194187    0.270586    11.00000    0.03212    0.03082 =
         0.02493    0.00369    0.00837   -0.00155
AFIX  43
H00Y  2    0.950452    0.167592    0.285343    11.00000   -1.20000
AFIX   0
C00Z  1    1.398475    0.681873    0.506998    11.00000    0.02980    0.02739 =
         0.03005   -0.00258    0.00395    0.00496
C010  1    1.117207    0.151966    0.397468    11.00000    0.03018    0.02731 =
         0.02812    0.00646    0.00783    0.00090
C011  1    1.208682    0.244699    0.490512    11.00000    0.03106    0.03542 =
         0.02322    0.00971    0.00638    0.00268
C012  1    1.143468    0.187688    0.093158    11.00000    0.03291    0.03625 =
         0.03131    0.00213    0.01054    0.00372
C013  1    0.829543    0.698712    0.198735    11.00000    0.03287    0.03904 =
         0.01797    0.00111    0.00340    0.00563
C014  1    1.378996    0.585590    0.526894    11.00000    0.02877    0.03131 =
         0.02765    0.00035    0.00183    0.00463
C015  1    1.333884    0.704622    0.454545    11.00000    0.02871    0.02826 =
         0.03012   -0.00215    0.00056    0.00060
AFIX  43
H015  2    1.273074    0.659634    0.432324    11.00000   -1.20000
AFIX   0
C016  1    0.993548    0.194530    0.211856    11.00000    0.03077    0.03084 =
         0.02568    0.00139    0.00281    0.00085
C017  1    1.350545    0.886617    0.352965    11.00000    0.03080    0.02991 =
         0.02683   -0.00320    0.00672    0.00027
C018  1    0.809072    0.712641    0.295352    11.00000    0.02843    0.04298 =
         0.02126    0.00250    0.00664    0.00348
AFIX  43
H018  2    0.765558    0.702224    0.322211    11.00000   -1.20000
AFIX   0
C019  1    1.307128    0.412134    0.504152    11.00000    0.02514    0.03144 =
         0.02501    0.00337    0.00333    0.00238
C01A  1    0.944492    0.741236    0.216902    11.00000    0.03300    0.04391 =
         0.02163    0.00113    0.00793    0.00346
AFIX  43
H01A  2    0.989003    0.749070    0.190172    11.00000   -1.20000
AFIX   0
C01B  1    1.111250    0.176599    0.032353    11.00000    0.03944    0.02813 =
         0.03126    0.00021    0.01527    0.00300
C01C  1    0.925283    0.751827    0.313695    11.00000    0.03130    0.03988 =
         0.02114   -0.00058    0.00233    0.00244
C01D  1    0.537896    0.670385    0.234064    11.00000    0.03193    0.03808 =
         0.02460    0.00263    0.00504    0.00889
C01E  1    0.518121    0.341059    0.010067    11.00000    0.03452    0.02705 =
         0.02695    0.00387    0.00090    0.00251
C01F  1    1.147165    0.159460    0.457779    11.00000    0.02905    0.03149 =
         0.03169    0.01281    0.01014    0.00078
C01G  1    0.501248    0.527560    0.136934    11.00000    0.02746    0.03535 =
         0.02455    0.00251    0.00272    0.00589
C01H  1    0.612918    0.579469    0.160688    11.00000    0.02726    0.03484 =
         0.02335    0.00235    0.00307    0.00731
C01I  1    1.270745    0.385209    0.370116    11.00000    0.03165    0.02898 =
         0.02398    0.00355    0.00638   -0.00194
AFIX  23
H01B  2    1.213830    0.429271    0.357316    11.00000   -1.20000
H01C  2    1.340921    0.423120    0.394644    11.00000   -1.20000
AFIX   0
C01J  1    0.471334    0.453744    0.085046    11.00000    0.02942    0.03112 =
         0.02710    0.00173    0.00190    0.00205
C01K  1    0.352392    0.435289    0.054069    11.00000    0.02700    0.03778 =
         0.03258    0.00268    0.00244   -0.00026
C01L  1    1.178577    0.883186    0.274076    11.00000    0.03729    0.03686 =
         0.02357    0.00131    0.00933    0.00227
C01M  1    0.605882    0.291885   -0.014096    11.00000    0.03797    0.02665 =
         0.02754    0.00098    0.00268    0.00380
C01N  1    1.516086    0.838102    0.520013    11.00000    0.03327    0.02941 =
         0.03063   -0.00581   -0.00312   -0.00031
AFIX  43
H01N  2    1.576678    0.883231    0.542284    11.00000   -1.20000
AFIX   0
C01O  1    1.000182    0.193980    0.003785    11.00000    0.04424    0.03055 =
         0.02462    0.00011    0.01150    0.00575
C01P  1    0.550343    0.402759    0.062863    11.00000    0.02843    0.03114 =
         0.02729   -0.00063   -0.00128    0.00318
AFIX  43
H01P  2    0.628258    0.409729    0.083904    11.00000   -1.20000
AFIX   0
C01Q  1    0.767060    0.195819   -0.060696    11.00000    0.04912    0.03395 =
         0.02368    0.00005    0.00630    0.01078
C01R  1    1.296679    0.916905    0.300815    11.00000    0.03675    0.03369 =
         0.02965   -0.00129    0.01116   -0.00224
C01S  1    1.353688    0.402142    0.562127    11.00000    0.03366    0.03800 =
         0.02547    0.00716    0.00281    0.00254
C01T  1    1.487691    0.752100    0.540185    11.00000    0.03316    0.03261 =
         0.02885   -0.00197   -0.00322    0.00520
AFIX  43
H01T  2    1.528645    0.740692    0.576493    11.00000   -1.20000
AFIX   0
C01U  1    1.408953    0.481017    0.601874    11.00000    0.04516    0.04620 =
         0.02390    0.00503   -0.00054    0.00151
AFIX  43
H01U  2    1.437568    0.473061    0.640389    11.00000   -1.20000
AFIX   0
C01V  1    1.421642    0.571724    0.584318    11.00000    0.03994    0.03718 =
         0.02890   -0.00211   -0.00273   -0.00025
AFIX  43
H01V  2    1.459234    0.624289    0.611270    11.00000   -1.20000
AFIX   0
C01W  1    0.408789    0.548967    0.162657    11.00000    0.02630    0.04315 =
         0.03234    0.00254    0.00605    0.00089
C01X  1    1.091513    0.738995    0.385276    11.00000    0.03160    0.04739 =
         0.02313    0.00844    0.00044   -0.00087
AFIX  23
H01D  2    1.085695    0.670002    0.373170    11.00000   -1.20000
H01E  2    1.125287    0.750646    0.426588    11.00000   -1.20000
AFIX   0
C01Y  1    0.716067    0.571808    0.134032    11.00000    0.03039    0.03710 =
         0.02581   -0.00512    0.00447    0.00232
AFIX  23
H01F  2    0.764557    0.525566    0.152096    11.00000   -1.20000
H01G  2    0.687640    0.548244    0.093270    11.00000   -1.20000
AFIX   0
C01Z  1    0.317225    0.373886    0.002881    11.00000    0.03041    0.04296 =
         0.03611    0.00152   -0.00394   -0.00228
AFIX  43
H01Z  2    0.238405    0.363306   -0.016885    11.00000   -1.20000
AFIX   0
C020  1    0.399616    0.328076   -0.018966    11.00000    0.03658    0.03489 =
         0.03185   -0.00295   -0.00102   -0.00123
AFIX  43
H020  2    0.375345    0.287677   -0.053841    11.00000   -1.20000
AFIX   0
C021  1    0.853735    0.217108    0.129807    11.00000    0.03129    0.04788 =
         0.02369    0.00372    0.00532    0.00454
AFIX  23
H02A  2    0.849665    0.283000    0.145668    11.00000   -1.20000
H02B  2    0.776765    0.191380    0.105657    11.00000   -1.20000
AFIX   0
C022  1    1.195386    0.140087   -0.001803    11.00000    0.04210    0.03765 =
         0.03701   -0.00063    0.02132    0.00373
AFIX  23
H02C  2    1.275645    0.158642    0.020616    11.00000   -1.20000
H02D  2    1.185228    0.169656   -0.037142    11.00000   -1.20000
AFIX   0
C023  1    0.424889    0.621128    0.209214    11.00000    0.03039    0.04959 =
         0.03258    0.00375    0.01007    0.01027
C024  1    1.110289    0.075684    0.487642    11.00000    0.04065    0.04043 =
         0.03770    0.01843    0.00975   -0.00687
AFIX  23
H02E  2    1.038108    0.040144    0.463483    11.00000   -1.20000
H02F  2    1.094159    0.101342    0.523638    11.00000   -1.20000
AFIX   0
C025  1    1.476362    0.922485    0.384918    11.00000    0.03036    0.04165 =
         0.03206    0.00066    0.00653   -0.00256
AFIX  23
H02G  2    1.527128    0.874938    0.376645    11.00000   -1.20000
H02H  2    1.500925    0.982230    0.371551    11.00000   -1.20000
AFIX   0
C026  1    0.579030    0.253883   -0.072627    11.00000    0.04805    0.04226 =
         0.02828   -0.00056   -0.00434    0.01089
AFIX  43
H026  2    0.506388    0.260614   -0.096416    11.00000   -1.20000
AFIX   0
C027  1    1.056871    0.057489    0.362608    11.00000    0.06129    0.02942 =
         0.03737    0.00705    0.01099   -0.00504
AFIX 137
H02I  2    1.085462    0.004566    0.382056    11.00000   -1.50000
H02J  2    1.073101    0.052749    0.325213    11.00000   -1.50000
H02K  2    0.973658    0.055036    0.358373    11.00000   -1.50000
AFIX   0
C028  1    0.658899    0.206689   -0.095354    11.00000    0.05680    0.04756 =
         0.02176   -0.00501    0.00154    0.01280
AFIX  43
H028  2    0.639758    0.182058   -0.134248    11.00000   -1.20000
AFIX   0
C029  1    1.117194    0.922658    0.219993    11.00000    0.04786    0.05564 =
         0.02925    0.01298    0.00411   -0.00121
AFIX 137
H02L  2    1.141199    0.990906    0.223468    11.00000   -1.50000
H02M  2    1.033725    0.911645    0.215057    11.00000   -1.50000
H02N  2    1.137769    0.890431    0.187190    11.00000   -1.50000
AFIX   0
C02A  1    0.963495    0.188326   -0.061364    11.00000    0.05135    0.05880 =
         0.02572    0.00236    0.01393    0.01273
AFIX  23
H02O  2    0.974469    0.252834   -0.072171    11.00000   -1.20000
H02P  2    1.013805    0.148857   -0.077926    11.00000   -1.20000
AFIX   0
C02B  1    1.366701    0.986698    0.273284    11.00000    0.04008    0.05002 =
         0.03815    0.01009    0.00894   -0.00240
AFIX  23
H02Q  2    1.447331    0.972092    0.280658    11.00000   -1.20000
H02R  2    1.334255    0.977248    0.231854    11.00000   -1.20000
AFIX   0
C02C  1    1.236330    0.255370    0.555287    11.00000    0.05259    0.04909 =
         0.02516    0.00920    0.00804   -0.00820
AFIX  23
H02S  2    1.173947    0.284689    0.568135    11.00000   -1.20000
H02T  2    1.238927    0.191685    0.567849    11.00000   -1.20000
AFIX   0
C02D  1    0.553168    0.752198    0.282264    11.00000    0.04002    0.05072 =
         0.03262   -0.00463    0.00960    0.01383
AFIX 137
H02U  2    0.488702    0.790086    0.273917    11.00000   -1.50000
H02V  2    0.625453    0.792429    0.285716    11.00000   -1.50000
H02W  2    0.555064    0.726129    0.317825    11.00000   -1.50000
AFIX   0
C02E  1    1.264492    0.166451    0.124646    11.00000    0.03983    0.07381 =
         0.04041   -0.00092    0.01161    0.02070
AFIX 137
H02X  2    1.283886    0.108944    0.105307    11.00000   -1.50000
H02Y  2    1.264347    0.157005    0.163600    11.00000   -1.50000
H     2    1.321641    0.219996    0.124910    11.00000   -1.50000
AFIX   0
C02F  1    0.291820    0.489816    0.135485    11.00000    0.03214    0.07206 =
         0.04226   -0.00328    0.01215   -0.00805
AFIX  23
H02Z  2    0.292108    0.426369    0.148439    11.00000   -1.20000
HA    2    0.230297    0.521204    0.147877    11.00000   -1.20000
AFIX   0
C02G  1    0.320824    0.644935    0.233638    11.00000    0.03999    0.06330 =
         0.05035   -0.00745    0.01995    0.00575
AFIX  23
H02   2    0.333756    0.712613    0.249859    11.00000   -1.20000
HB    2    0.250336    0.635917    0.202320    11.00000   -1.20000
AFIX   0
C02H  1    1.172977    0.029737   -0.016463    11.00000    0.07261    0.03811 =
         0.06318   -0.00547    0.03398    0.01048
AFIX 137
H1    2    1.223809    0.008432   -0.039839    11.00000   -1.50000
HC    2    1.092614    0.011224   -0.037253    11.00000   -1.50000
HD    2    1.188460    0.000383    0.018515    11.00000   -1.50000
AFIX   0
C02I  1    1.202796    0.006031    0.500271    11.00000    0.05478    0.05202 =
         0.07744    0.03941    0.01359    0.00507
AFIX 137
H2    2    1.218003   -0.020838    0.464758    11.00000   -1.50000
HE    2    1.174632   -0.045206    0.519024    11.00000   -1.50000
HF    2    1.273969    0.040303    0.524980    11.00000   -1.50000
AFIX   0

C02J  1   -0.023278    0.460706    0.014453    11.00000    0.04568    0.05275 =
         0.07972    0.00587    0.01980    0.00788
AFIX  23
H5    2    0.030215    0.411711    0.019503    11.00000   -1.20000
HG    2   -0.098882    0.430317   -0.009087    11.00000   -1.20000
AFIX   0

C02K  1    1.365318    1.091049    0.295996    11.00000    0.07776    0.04464 =
         0.08785    0.01805    0.02449    0.00557
AFIX 137
H3    2    1.416485    1.131803    0.280309    11.00000   -1.50000
HH    2    1.391763    1.099750    0.337308    11.00000   -1.50000
HI    2    1.286826    1.108055    0.284836    11.00000   -1.50000
AFIX   0
C02N  1    0.301428    0.585282    0.278490    11.00000    0.12370    0.10991 =
         0.11235    0.04295    0.08289    0.04816
AFIX 137
H4    2    0.286873    0.518186    0.262629    11.00000   -1.50000
HJ    2    0.234922    0.603668    0.291767    11.00000   -1.50000
HK    2    0.369876    0.595200    0.310239    11.00000   -1.50000
AFIX   0
HKLF 4


REM  exp_552_autored_a.res in P-1
REM wR2 = 0.2072, GooF = S = 1.043, Restrained GooF = 1.043 for all data
REM R1 = 0.0734 for 15314 Fo > 4sig(Fo) and 0.0989 for all 22063 data
REM 819 parameters refined using 0 restraints

END

WGHT      0.0977      1.9222

REM Highest difference peak  0.842,  deepest hole -0.411,  1-sigma level  0.059
Q1    1   0.5294  0.0979  0.0769  11.00000  0.05    0.84
Q2    1   1.2691  0.0977 -0.1404  11.00000  0.05    0.84
Q3    1   0.2396  0.6760  0.2098  11.00000  0.05    0.65
Q4    1   0.7180  0.0392  0.3052  11.00000  0.05    0.63
Q5    1   1.3885  0.9901  0.2270  11.00000  0.05    0.48
Q6    1   1.3236  1.0323  0.2755  11.00000  0.05    0.42
Q7    1   1.4102  0.8202  0.4473  11.00000  0.05    0.35
Q8    1   0.3271  0.5856  0.2391  11.00000  0.05    0.34
Q9    1   1.4490  0.7140  0.5221  11.00000  0.05    0.32
Q10   1   1.2798  0.3694  0.4852  11.00000  0.05    0.31
Q11   1   1.2213  0.2441  0.5204  11.00000  0.05    0.31
Q12   1   1.2378  0.9395  0.2966  11.00000  0.05    0.30
Q13   1   0.3591  0.5115  0.1494  11.00000  0.05    0.30
Q14   1   1.0796  0.2334  0.1560  11.00000  0.05    0.29
Q15   1   1.2209  0.8206  0.3736  11.00000  0.05    0.29
Q16   1   1.1350  0.2341  0.3399  11.00000  0.05    0.26
Q17   1   1.1283  0.1175  0.4726  11.00000  0.05    0.26
Q18   1   0.7728  0.9546  0.2218  11.00000  0.05    0.26
Q19   1   1.1943  0.2711  0.3887  11.00000  0.05    0.26
Q20   1   1.3071  0.9214  0.3379  11.00000  0.05    0.26
Q21   1   0.4214  0.5639  0.1988  11.00000  0.05    0.25
Q22   1   0.6672  0.3065  0.0015  11.00000  0.05    0.25
Q23   1   1.0089  0.2351  0.1082  11.00000  0.05    0.25
Q24   1   1.4113  0.9122  0.3667  11.00000  0.05    0.25
Q25   1   0.0170  0.5724  0.0869  11.00000  0.05    0.25
Q26   1   1.3466  0.7932  0.4018  11.00000  0.05    0.25
Q27   1   1.0576  0.7957  0.2858  11.00000  0.05    0.25
Q28   1   0.6237  0.5969  0.1909  11.00000  0.05    0.25
Q29   1   1.1189  0.1967  0.1187  11.00000  0.05    0.24
Q30   1   1.3460  0.7114  0.4901  11.00000  0.05    0.24
;
_shelx_res_checksum                81157
_shelx_hkl_file
;
 -16  -4   6    4.94    2.29
 -16  -4   7   -1.24    2.08
 -16  -3   4    3.34    2.15
 -16  -3   5   18.80    2.47
 -16  -3   6    3.13    2.26
 -16  -3   7   12.58    2.54
 -16  -3   8    5.07    2.38
 -16  -3   9    4.40    2.32
 -16  -3  10    3.84    2.33
 -16  -3  11   14.82    2.54
 -16  -3  12    1.79    2.06
 -16  -3  13    6.36    2.17
 -16  -3  14    0.92    2.06
 -16  -2   3   -0.39    2.14
 -16  -2   3    8.98    2.34
 -16  -2   4    9.39    2.33
 -16  -2   4   11.36    2.40
 -16  -2   5    4.50    2.17
 -16  -2   5    8.23    2.44
 -16  -2   6   26.28    2.59
 -16  -2   6   23.21    2.73
 -16  -2   7    5.20    2.39
 -16  -2   8   19.44    2.63
 -16  -2   9   11.65    2.42
 -16  -2  10    0.13    2.26
 -16  -2  11    2.70    2.27
 -16  -2  11   -2.05    2.16
 -16  -2  12    4.05    2.36
 -16  -2  12    0.13    2.14
 -16  -2  13    6.32    2.37
 -16  -2  13   -0.13    2.12
 -16  -2  14   -0.13    2.21
 -16  -2  14    0.80    2.14
 -16  -2  15    3.21    2.24
 -16  -2  15    1.35    2.16
 -16  -1   1    2.09    2.10
 -16  -1   1    1.58    2.26
 -16  -1   2   14.05    2.32
 -16  -1   2   16.82    2.56
 -16  -1   3    4.45    2.13
 -16  -1   3    5.78    2.39
 -16  -1   4    2.88    2.03
 -16  -1   4    3.02    2.29
 -16  -1   5    3.45    2.03
 -16  -1   5    3.54    2.26
 -16  -1   6   -1.69    2.07
 -16  -1   6    4.06    2.33
 -16  -1   7    4.06    2.26
 -16  -1   8    6.01    2.34
 -16  -1   9    9.44    2.22
 -16  -1   9   14.14    2.51
 -16  -1  10   -2.17    2.16
 -16  -1  10    1.84    2.22
 -16  -1  11   15.56    2.48
 -16  -1  11   19.48    2.59
 -16  -1  12    0.13    2.18
 -16  -1  12    5.25    2.37
 -16  -1  13   -1.86    2.20
 -16  -1  13    2.12    2.22
 -16  -1  14   -1.08    2.30
 -16  -1  14    2.11    2.23
 -16  -1  15   -1.90    2.28
 -16  -1  15    1.57    2.20
 -16  -1  16    4.05    2.29
 -16  -1  17    4.41    2.33
 -16   0  -1    2.76    1.99
 -16   0   0    6.76    2.42
 -16   0   0    5.26    2.15
 -16   0   0    4.43    2.04
 -16   0   1    9.99    2.35
 -16   0   1    8.21    2.46
 -16   0   2    6.14    2.14
 -16   0   2    8.32    2.42
 -16   0   3    6.17    2.10
 -16   0   3   -0.40    2.21
 -16   0   4   10.41    2.23
 -16   0   4    9.08    2.42
 -16   0   5    6.08    2.07
 -16   0   5    6.03    2.42
 -16   0   6    5.09    2.33
 -16   0   7    3.12    2.07
 -16   0   7    3.25    2.26
 -16   0   8    6.98    2.21
 -16   0   8   10.74    2.39
 -16   0   9    1.61    2.02
 -16   0   9    4.13    2.21
 -16   0  10    1.01    2.13
 -16   0  10    2.57    2.26
 -16   0  11    5.17    2.22
 -16   0  11    6.94    2.32
 -16   0  12    2.35    2.17
 -16   0  12    4.47    2.26
 -16   0  13    1.88    2.17
 -16   0  13    3.19    2.23
 -16   0  14    3.93    2.24
 -16   0  14    6.53    2.25
 -16   0  15   -0.14    2.24
 -16   0  15    3.99    2.26
 -16   0  16   -1.24    2.22
 -16   0  16    2.31    2.16
 -16   1  -1   11.07    2.29
 -16   1   0   10.78    2.45
 -16   1   0   10.09    2.24
 -16   1   0    7.41    2.19
 -16   1   1    0.90    2.05
 -16   1   1    2.92    2.34
 -16   1   2    2.67    2.08
 -16   1   2    0.93    2.22
 -16   1   3    2.50    2.03
 -16   1   3    4.76    2.36
 -16   1   4    5.65    2.15
 -16   1   4    5.00    2.27
 -16   1   5    0.24    1.99
 -16   1   5    3.80    2.23
 -16   1   6    2.18    2.07
 -16   1   6    4.43    2.29
 -16   1   7   25.48    2.56
 -16   1   7   22.06    2.70
 -16   1   8    3.10    2.13
 -16   1   8    6.44    2.33
 -16   1   9   11.87    2.26
 -16   1   9   11.75    2.40
 -16   1  10    2.78    2.11
 -16   1  10    8.26    2.33
 -16   1  11   21.69    2.51
 -16   1  11   24.13    2.65
 -16   1  12    3.14    2.22
 -16   1  12    5.54    2.28
 -16   1  13    2.67    2.20
 -16   1  13    2.76    2.23
 -16   1  14    2.02    2.23
 -16   1  14    6.10    2.19
 -16   1  15   -0.55    2.19
 -16   1  15    6.08    2.23
 -16   1  16    2.78    2.28
 -16   2  -1    7.30    2.16
 -16   2   0    7.09    2.39
 -16   2   0    9.14    2.28
 -16   2   0    8.67    2.13
 -16   2   1   11.58    2.27
 -16   2   1   15.98    2.56
 -16   2   2    2.79    2.05
 -16   2   2    5.97    2.34
 -16   2   3    2.87    2.01
 -16   2   3   -1.32    2.24
 -16   2   4    3.29    2.29
 -16   2   4    2.57    1.97
 -16   2   4    8.23    2.19
 -16   2   5    4.77    2.11
 -16   2   5    0.52    2.19
 -16   2   6    4.32    2.12
 -16   2   6    6.52    2.34
 -16   2   7    1.50    2.09
 -16   2   7    6.73    2.34
 -16   2   8    4.41    2.14
 -16   2   8    5.28    2.31
 -16   2   9    6.10    2.17
 -16   2   9    3.70    2.30
 -16   2  10    1.15    2.15
 -16   2  10    0.76    2.18
 -16   2  11    1.03    2.17
 -16   2  11    8.15    2.30
 -16   2  12    2.21    2.23
 -16   2  12   10.17    2.34
 -16   2  13    1.45    2.14
 -16   2  13    6.03    2.15
 -16   2  14    2.15    2.20
 -16   2  14    4.77    2.19
 -16   2  15   -0.27    2.21
 -16   3  -1   -0.38    2.05
 -16   3   0    2.03    2.28
 -16   3   0   -2.48    2.11
 -16   3   0    1.50    2.08
 -16   3   1    9.55    2.45
 -16   3   1    7.08    2.15
 -16   3   1    9.32    2.16
 -16   3   2    2.91    2.06
 -16   3   2    2.68    2.33
 -16   3   3    2.12    2.30
 -16   3   3    0.62    1.90
 -16   3   3    5.18    2.10
 -16   3   4    5.67    2.32
 -16   3   4    0.73    1.94
 -16   3   4    5.22    2.16
 -16   3   5   11.23    2.25
 -16   3   5    4.05    2.39
 -16   3   6    5.03    2.14
 -16   3   6    7.54    2.37
 -16   3   7    9.14    2.28
 -16   3   7    8.39    2.36
 -16   3   8    0.77    2.08
 -16   3   8    5.77    2.34
 -16   3   9   11.74    2.34
 -16   3   9    9.03    2.31
 -16   3  10    3.90    2.24
 -16   3  10    8.19    2.36
 -16   3  11    7.32    2.30
 -16   3  11    9.98    2.42
 -16   3  12    2.37    2.22
 -16   3  12    1.97    2.14
 -16   3  13    1.46    2.22
 -16   3  13    3.41    2.17
 -16   3  14    0.13    2.11
 -16   3  15   -3.78    2.25
 -16   4  -1   -1.54    2.03
 -16   4   0    0.52    2.03
 -16   4   0    4.05    2.11
 -16   4   1    3.26    2.33
 -16   4   1    3.85    2.12
 -16   4   1    3.48    2.13
 -16   4   2    4.85    2.42
 -16   4   2    1.77    2.02
 -16   4   2    2.14    2.29
 -16   4   3    3.48    2.31
 -16   4   3    2.24    2.02
 -16   4   3    1.40    2.21
 -16   4   4    1.59    2.33
 -16   4   4    4.59    2.24
 -16   4   5    5.27    2.36
 -16   4   5    2.83    2.34
 -16   4   6    4.16    2.28
 -16   4   6    7.86    2.32
 -16   4   7    6.31    2.40
 -16   4   7    5.16    2.29
 -16   4   8    1.40    2.24
 -16   4   8    1.69    2.20
 -16   4   9    4.68    2.30
 -16   4   9    8.11    2.31
 -16   4  10    6.27    2.34
 -16   4  10    5.00    2.24
 -16   4  11    4.47    2.21
 -16   4  11    5.43    2.27
 -16   4  12    6.62    2.30
 -16   4  12   12.52    2.43
 -16   4  13    1.87    2.21
 -16   4  14    0.81    2.22
 -16   5   0    8.44    2.21
 -16   5   0    7.35    2.23
 -16   5   0   14.31    2.45
 -16   5   1    6.16    2.12
 -16   5   1    7.75    2.13
 -16   5   1    9.24    2.46
 -16   5   2    2.58    2.29
 -16   5   2   -0.89    2.02
 -16   5   2    4.14    2.29
 -16   5   3    0.67    2.28
 -16   5   3    0.26    2.22
 -16   5   3    2.49    1.98
 -16   5   4    7.84    2.40
 -16   5   4    2.01    2.25
 -16   5   5    5.12    2.39
 -16   5   5    6.61    2.42
 -16   5   6    5.54    2.35
 -16   5   6    5.11    2.22
 -16   5   7    3.18    2.38
 -16   5   7    3.88    2.29
 -16   5   8    1.19    2.23
 -16   5   8    3.95    2.28
 -16   5   9    3.98    2.24
 -16   5   9    4.78    2.30
 -16   5  10   13.33    2.40
 -16   5  10    5.73    2.25
 -16   5  11    3.62    2.28
 -16   5  11    7.02    2.26
 -16   5  12   13.46    2.48
 -16   6   0    3.81    2.35
 -16   6   1   -2.98    2.08
 -16   6   1    4.35    2.37
 -16   6   2   -0.38    2.08
 -16   6   2    4.11    2.32
 -16   6   3    7.99    2.47
 -16   6   3   -2.03    2.32
 -16   6   4    5.07    2.39
 -16   6   4    3.09    2.33
 -16   6   5    8.71    2.46
 -16   6   5    2.52    2.30
 -16   6   6    1.84    2.29
 -16   6   6    2.42    2.36
 -16   6   7    2.21    2.28
 -16   6   7   -1.62    2.36
 -16   6   8    5.39    2.27
 -16   6   8    2.03    2.36
 -16   6   9    8.09    2.39
 -16   6   9    6.89    2.43
 -16   6  10    6.64    2.34
 -16   7   2    2.18    2.03
 -16   7   5    1.73    2.35
 -16   7   6   14.22    2.52
 -16   7   7    1.04    2.30
 -16   7   8    2.82    2.29
 -15  -7   7    0.13    2.07
 -15  -7   8    3.78    2.19
 -15  -7   9    6.33    2.18
 -15  -6   1   -0.13    2.09
 -15  -6   2    9.08    2.42
 -15  -6   3    4.51    2.32
 -15  -6   4    4.13    2.27
 -15  -6   4   -0.40    2.20
 -15  -6   5    4.84    2.22
 -15  -6   5    1.74    2.32
 -15  -6   6    4.54    2.20
 -15  -6   6   -0.40    2.23
 -15  -6   7    1.22    2.32
 -15  -6   7    5.72    2.22
 -15  -6   8    2.04    2.26
 -15  -6   8    4.18    2.17
 -15  -6   9   -0.96    2.31
 -15  -6  10    4.10    2.43
 -15  -6  11    0.82    2.29
 -15  -6  12   -1.24    2.24
 -15  -6  13   -3.99    2.34
 -15  -6  14   -1.51    2.26
 -15  -6  16    1.30    2.04
 -15  -5  -1    3.46    2.18
 -15  -5   0    3.10    2.18
 -15  -5   1   -3.28    2.25
 -15  -5   1    0.65    2.13
 -15  -5   2    9.60    2.38
 -15  -5   2    2.10    2.22
 -15  -5   3    3.19    2.23
 -15  -5   3   -2.24    2.19
 -15  -5   4    0.88    2.18
 -15  -5   4    1.06    2.23
 -15  -5   5    1.24    2.21
 -15  -5   5    1.99    2.24
 -15  -5   6    0.98    2.11
 -15  -5   6    2.27    2.26
 -15  -5   7   13.31    2.27
 -15  -5   7   12.57    2.40
 -15  -5   8    4.06    2.06
 -15  -5   8    8.58    2.42
 -15  -5   9    9.14    2.44
 -15  -5  10    1.88    2.36
 -15  -5  11    0.81    2.28
 -15  -5  12   -3.78    2.30
 -15  -5  13   12.69    2.52
 -15  -5  14   -0.68    2.25
 -15  -5  14    2.13    2.05
 -15  -5  15    0.54    2.27
 -15  -5  15    1.02    2.00
 -15  -5  16   -3.77    2.30
 -15  -5  16    4.29    2.05
 -15  -5  17   -1.61    2.26
 -15  -5  17    1.46    2.04
 -15  -5  18    6.58    2.26
 -15  -5  18    3.77    2.18
 -15  -4  -2    9.61    2.36
 -15  -4  -1    3.70    2.16
 -15  -4  -1    4.15    2.15
 -15  -4   0   12.84    2.45
 -15  -4   0   13.39    2.36
 -15  -4   1    7.25    2.26
 -15  -4   1   15.10    2.47
 -15  -4   2    1.41    2.19
 -15  -4   2    4.24    2.23
 -15  -4   3    6.20    2.21
 -15  -4   3    7.09    2.35
 -15  -4   4    4.49    2.12
 -15  -4   4    5.17    2.34
 -15  -4   5   14.13    2.39
 -15  -4   5   10.62    2.40
 -15  -4   6    3.14    2.20
 -15  -4   6    4.20    2.26
 -15  -4   7   11.04    2.24
 -15  -4   7    5.28    2.35
 -15  -4   8    1.74    2.06
 -15  -4   8    1.59    2.23
 -15  -4   9    4.37    2.30
 -15  -4  10    0.13    2.24
 -15  -4  11    2.25    2.20
 -15  -4  12   -2.12    2.22
 -15  -4  12    2.69    2.02
 -15  -4  13   -0.26    2.21
 -15  -4  13    4.35    2.06
 -15  -4  14    2.40    2.05
 -15  -4  14   -3.71    2.31
 -15  -4  15    0.90    1.98
 -15  -4  15   -0.79    2.26
 -15  -4  16    2.61    2.10
 -15  -4  16   -0.40    2.17
 -15  -4  17    1.19    2.06
 -15  -4  17   -4.61    2.24
 -15  -4  18    0.94    2.09
 -15  -4  18   -0.53    2.22
 -15  -4  19    0.13    2.15
 -15  -4  20    7.68    2.20
 -15  -3  -4   14.10    2.26
 -15  -3  -3   14.88    2.40
 -15  -3  -3   10.50    2.13
 -15  -3  -3   12.89    2.26
 -15  -3  -2    9.96    2.20
 -15  -3  -2    8.42    2.40
 -15  -3  -2   11.00    2.27
 -15  -3  -1    2.17    1.95
 -15  -3  -1    4.43    2.19
 -15  -3  -1    7.97    2.30
 -15  -3   0    3.19    2.04
 -15  -3   0    3.88    2.20
 -15  -3   0   -1.55    2.15
 -15  -3   1    9.78    2.30
 -15  -3   1    5.86    2.17
 -15  -3   2    4.40    2.22
 -15  -3   2   -0.13    2.14
 -15  -3   3    1.77    2.15
 -15  -3   3    2.23    2.14
 -15  -3   4    1.01    2.16
 -15  -3   4   -1.35    2.11
 -15  -3   5    3.70    2.23
 -15  -3   5    9.03    2.26
 -15  -3   6   14.79    2.40
 -15  -3   6   13.74    2.22
 -15  -3   7    1.41    2.19
 -15  -3   7   -0.23    2.03
 -15  -3   8   10.28    2.36
 -15  -3   9   27.20    2.72
 -15  -3  10    1.08    2.07
 -15  -3  10    8.19    2.34
 -15  -3  11   10.46    2.27
 -15  -3  11   16.68    2.49
 -15  -3  12    3.96    2.06
 -15  -3  12    5.21    2.26
 -15  -3  13    2.63    2.02
 -15  -3  13    0.52    2.19
 -15  -3  14    0.89    2.05
 -15  -3  14    0.13    2.15
 -15  -3  15   14.59    2.35
 -15  -3  15   15.15    2.51
 -15  -3  16    6.93    2.16
 -15  -3  16    3.62    2.22
 -15  -3  17    1.46    2.07
 -15  -3  17   -1.29    2.15
 -15  -3  18   -1.21    2.14
 -15  -3  18   -4.37    2.24
 -15  -3  19   10.07    2.34
 -15  -3  19    7.66    2.35
 -15  -2  -4   65.01    3.47
 -15  -2  -4   55.97    3.24
 -15  -2  -4   61.47    3.31
 -15  -2  -4   62.50    3.42
 -15  -2  -3    4.20    2.20
 -15  -2  -3    2.72    2.13
 -15  -2  -3    5.10    2.08
 -15  -2  -3    2.27    1.99
 -15  -2  -2    4.81    2.14
 -15  -2  -2    3.11    2.18
 -15  -2  -2    7.09    2.10
 -15  -2  -2    1.53    1.87
 -15  -2  -1   13.50    2.31
 -15  -2  -1    9.22    2.27
 -15  -2  -1    7.68    2.09
 -15  -2  -1    3.00    1.81
 -15  -2   0    5.06    2.00
 -15  -2   0    9.09    2.23
 -15  -2   0    5.84    2.12
 -15  -2   1    8.10    2.26
 -15  -2   1    2.76    2.08
 -15  -2   2   15.10    2.37
 -15  -2   2   10.15    2.25
 -15  -2   3   14.87    2.39
 -15  -2   3   11.22    2.26
 -15  -2   4   23.61    2.55
 -15  -2   4   12.00    2.25
 -15  -2   5    4.26    2.18
 -15  -2   5    1.66    2.02
 -15  -2   6   25.17    2.62
 -15  -2   6   18.47    2.39
 -15  -2   7    9.42    2.35
 -15  -2   7    6.39    2.13
 -15  -2   8    6.14    2.22
 -15  -2   9   -2.14    2.08
 -15  -2   9    2.89    2.20
 -15  -2  10   -0.97    2.02
 -15  -2  10    2.91    2.18
 -15  -2  11   18.30    2.40
 -15  -2  11   23.37    2.60
 -15  -2  12    3.49    2.11
 -15  -2  12    3.70    2.18
 -15  -2  13   -2.15    2.13
 -15  -2  13    2.68    2.22
 -15  -2  14    0.38    2.07
 -15  -2  14    1.15    2.19
 -15  -2  15   -0.26    2.14
 -15  -2  15    4.44    2.24
 -15  -2  16   14.74    2.41
 -15  -2  16   14.55    2.43
 -15  -2  17    2.79    2.14
 -15  -2  17    1.89    2.17
 -15  -2  18    5.11    2.19
 -15  -2  18    1.50    2.15
 -15  -2  19    4.08    2.24
 -15  -2  20   14.18    2.48
 -15  -1  -5    9.29    2.35
 -15  -1  -5    8.07    2.35
 -15  -1  -5   11.92    2.27
 -15  -1  -5    9.29    2.12
 -15  -1  -4    8.95    2.30
 -15  -1  -4    8.23    2.33
 -15  -1  -4    5.55    2.14
 -15  -1  -4    6.84    2.08
 -15  -1  -3    8.18    2.15
 -15  -1  -3    6.75    2.32
 -15  -1  -3    9.39    2.34
 -15  -1  -2    3.17    2.05
 -15  -1  -2    5.64    2.23
 -15  -1  -2    3.10    2.12
 -15  -1  -1    1.79    2.00
 -15  -1  -1    3.76    2.18
 -15  -1  -1    0.25    2.05
 -15  -1   0    1.41    1.89
 -15  -1   0    4.88    2.23
 -15  -1   0    2.39    1.98
 -15  -1   1   10.66    2.12
 -15  -1   1   11.65    2.35
 -15  -1   1   12.41    2.18
 -15  -1   2    3.38    2.19
 -15  -1   2    1.95    2.02
 -15  -1   3    2.12    2.16
 -15  -1   3    5.05    2.06
 -15  -1   4    3.36    2.20
 -15  -1   4    5.56    1.99
 -15  -1   5    4.22    2.18
 -15  -1   5    5.34    2.01
 -15  -1   6    0.49    2.10
 -15  -1   6    4.33    1.95
 -15  -1   7    7.15    2.09
 -15  -1   7   13.09    2.35
 -15  -1   7   12.87    2.09
 -15  -1   8    5.79    2.17
 -15  -1   8   -0.58    2.01
 -15  -1   9   34.38    2.80
 -15  -1   9   31.65    2.61
 -15  -1  10    3.08    2.18
 -15  -1  10    4.34    2.13
 -15  -1  11    4.82    2.22
 -15  -1  11    3.10    2.10
 -15  -1  12    9.35    2.27
 -15  -1  12    4.28    2.11
 -15  -1  13    4.94    2.18
 -15  -1  13    2.17    2.16
 -15  -1  14    4.73    2.15
 -15  -1  14    1.68    2.09
 -15  -1  15    7.83    2.27
 -15  -1  15    8.49    2.29
 -15  -1  16   -2.35    2.15
 -15  -1  16   -0.93    2.15
 -15  -1  17   -3.32    2.17
 -15  -1  17   -3.88    2.27
 -15  -1  18   -2.57    2.21
 -15  -1  19    0.55    2.18
 -15  -1  20    9.08    2.30
 -15   0  -6    1.25    2.15
 -15   0  -5    6.01    2.14
 -15   0  -5    1.25    2.22
 -15   0  -5    2.91    2.15
 -15   0  -4    4.16    2.13
 -15   0  -4    6.03    2.29
 -15   0  -4    6.94    2.24
 -15   0  -3   -0.50    2.02
 -15   0  -3    3.65    2.22
 -15   0  -3    1.30    1.99
 -15   0  -2    1.34    1.95
 -15   0  -2    2.02    2.24
 -15   0  -2    1.54    2.07
 -15   0  -1    2.87    2.05
 -15   0  -1    3.27    2.24
 -15   0  -1    3.92    2.12
 -15   0   0    4.11    2.04
 -15   0   0    4.40    2.32
 -15   0   0    6.86    2.09
 -15   0   1    7.00    2.01
 -15   0   1   11.43    2.35
 -15   0   1   12.30    2.25
 -15   0   2    6.14    2.22
 -15   0   2    3.75    2.03
 -15   0   3    6.50    2.36
 -15   0   3    3.21    1.92
 -15   0   4   -0.37    2.17
 -15   0   4    2.81    1.95
 -15   0   5    3.96    2.20
 -15   0   5    3.33    1.91
 -15   0   6    7.03    2.11
 -15   0   6   10.00    2.35
 -15   0   6    4.28    1.88
 -15   0   7    0.25    2.12
 -15   0   7    3.21    2.04
 -15   0   8    3.54    2.16
 -15   0   8   -0.35    1.95
 -15   0   9    7.40    2.25
 -15   0   9    5.76    2.06
 -15   0  10   13.91    2.30
 -15   0  10   11.86    2.24
 -15   0  11    4.47    2.16
 -15   0  11    1.34    2.06
 -15   0  12   13.63    2.34
 -15   0  12   15.36    2.39
 -15   0  13    8.28    2.22
 -15   0  13    0.88    2.14
 -15   0  14    6.36    2.16
 -15   0  14    1.95    2.18
 -15   0  15    5.04    2.16
 -15   0  15   -1.84    2.18
 -15   0  16    0.72    2.09
 -15   0  16    0.13    2.16
 -15   0  17   -1.88    2.19
 -15   0  18   -1.76    2.25
 -15   0  19   -0.55    2.28
 -15   0  20    5.37    2.25
 -15   1  -7    6.47    2.26
 -15   1  -6    8.44    2.27
 -15   1  -6    8.27    2.34
 -15   1  -6    6.13    2.27
 -15   1  -5    3.71    2.08
 -15   1  -5    3.04    2.27
 -15   1  -5    7.80    2.23
 -15   1  -4   -0.25    2.01
 -15   1  -4   -0.51    2.12
 -15   1  -4    0.52    2.05
 -15   1  -3    3.71    1.94
 -15   1  -3    6.47    2.30
 -15   1  -3    4.40    2.08
 -15   1  -2    8.14    2.10
 -15   1  -2   11.02    2.36
 -15   1  -2    4.73    2.06
 -15   1  -1    2.15    2.00
 -15   1  -1    1.90    2.14
 -15   1  -1    6.30    2.08
 -15   1   0    1.76    1.90
 -15   1   0    3.65    2.27
 -15   1   0    0.25    1.99
 -15   1   1   19.59    2.19
 -15   1   1   22.85    2.56
 -15   1   1   21.77    2.39
 -15   1   2   10.52    2.36
 -15   1   2   12.27    2.17
 -15   1   3   16.35    2.52
 -15   1   3   13.95    2.21
 -15   1   4   19.19    2.31
 -15   1   4   18.40    2.48
 -15   1   4   16.47    2.30
 -15   1   5    8.68    2.17
 -15   1   5    6.68    2.35
 -15   1   5    5.23    1.97
 -15   1   6    9.00    2.20
 -15   1   6    8.12    2.24
 -15   1   6    3.90    1.93
 -15   1   7    4.78    2.23
 -15   1   7   -0.12    1.99
 -15   1   8    4.86    2.23
 -15   1   8    3.89    2.12
 -15   1   9    6.51    2.20
 -15   1   9    5.01    2.11
 -15   1  10   18.95    2.50
 -15   1  10   11.58    2.19
 -15   1  11    1.90    2.06
 -15   1  11   -0.12    2.00
 -15   1  12   13.71    2.32
 -15   1  12    3.34    2.13
 -15   1  13    7.77    2.13
 -15   1  13    3.15    2.09
 -15   1  14    5.99    2.11
 -15   1  14    4.50    2.14
 -15   1  15    3.98    2.10
 -15   1  15    3.38    2.25
 -15   1  16   -2.26    2.29
 -15   1  17   -0.40    2.25
 -15   1  18    0.14    2.17
 -15   1  19   -2.19    2.31
 -15   1  20   -2.75    2.29
 -15   1  21    3.05    2.31
 -15   2  -8    8.64    2.41
 -15   2  -7   19.13    2.58
 -15   2  -6    3.63    2.24
 -15   2  -6    0.91    2.19
 -15   2  -6   -2.27    2.24
 -15   2  -5    9.46    2.17
 -15   2  -5    8.14    2.33
 -15   2  -5   11.24    2.28
 -15   2  -4    1.89    2.08
 -15   2  -4    3.36    2.25
 -15   2  -4    1.18    2.09
 -15   2  -3   -0.37    1.97
 -15   2  -3    2.45    2.20
 -15   2  -3    3.49    2.09
 -15   2  -2    5.62    2.06
 -15   2  -2    7.59    2.33
 -15   2  -2    9.70    2.18
 -15   2  -1    1.32    1.87
 -15   2  -1    3.33    2.18
 -15   2  -1    4.78    2.07
 -15   2   0    7.18    2.05
 -15   2   0   11.96    2.40
 -15   2   0    5.58    2.16
 -15   2   1    6.58    1.98
 -15   2   1    7.61    2.35
 -15   2   1    7.81    2.07
 -15   2   2   -1.47    1.84
 -15   2   2    1.38    2.22
 -15   2   2    3.00    1.98
 -15   2   3    6.19    2.14
 -15   2   3    6.12    2.24
 -15   2   3    6.36    1.98
 -15   2   4    3.82    2.08
 -15   2   4    0.74    2.17
 -15   2   4    1.27    1.88
 -15   2   5    7.33    2.11
 -15   2   5   11.84    2.38
 -15   2   5    1.36    1.80
 -15   2   6    5.40    2.21
 -15   2   6    7.76    2.15
 -15   2   7    5.00    2.19
 -15   2   7    4.99    2.09
 -15   2   8   10.06    2.28
 -15   2   8    8.51    2.16
 -15   2   9    3.24    2.15
 -15   2   9    0.97    2.10
 -15   2  10    2.50    2.17
 -15   2  10    1.47    2.09
 -15   2  11   22.23    2.48
 -15   2  11   16.39    2.40
 -15   2  12    4.80    2.17
 -15   2  12    1.37    2.14
 -15   2  13    2.43    2.11
 -15   2  13    3.76    2.19
 -15   2  14   11.60    2.17
 -15   2  14   10.81    2.34
 -15   2  15   -1.42    2.16
 -15   2  16   -1.45    2.18
 -15   2  17   -1.21    2.17
 -15   2  18   -3.26    2.35
 -15   2  19    1.64    2.29
 -15   2  20   -1.38    2.29
 -15   3  -7    6.55    2.38
 -15   3  -6   12.64    2.35
 -15   3  -6   10.23    2.46
 -15   3  -6    9.12    2.26
 -15   3  -5   -0.64    2.00
 -15   3  -5   -0.26    2.25
 -15   3  -5    2.12    2.10
 -15   3  -4    5.97    2.20
 -15   3  -4    2.35    2.28
 -15   3  -4    7.74    2.13
 -15   3  -3    3.62    2.00
 -15   3  -3    0.13    2.22
 -15   3  -3    0.52    2.05
 -15   3  -2    6.78    2.13
 -15   3  -2    8.96    2.43
 -15   3  -2    9.46    2.22
 -15   3  -1    0.97    1.99
 -15   3  -1    0.52    2.22
 -15   3  -1   -1.64    2.05
 -15   3   0   -0.12    1.91
 -15   3   0   -1.74    2.01
 -15   3   0   -1.80    2.19
 -15   3   1    3.03    2.13
 -15   3   1   -0.12    1.87
 -15   3   1   -0.12    1.91
 -15   3   1    1.92    2.16
 -15   3   2    0.12    2.05
 -15   3   2    0.91    1.83
 -15   3   2    0.12    1.93
 -15   3   2    1.78    2.14
 -15   3   3    2.35    1.92
 -15   3   3    4.67    2.22
 -15   3   3    3.20    2.14
 -15   3   4    0.69    1.88
 -15   3   4    2.75    2.14
 -15   3   4    1.66    2.10
 -15   3   5    6.66    1.98
 -15   3   5   10.19    2.28
 -15   3   5    7.81    2.28
 -15   3   6    2.05    2.10
 -15   3   6   -0.86    2.13
 -15   3   7    4.22    2.09
 -15   3   7    7.04    2.18
 -15   3   8    5.11    2.09
 -15   3   8    5.54    2.19
 -15   3   9    4.91    2.18
 -15   3   9    4.06    2.16
 -15   3  10   11.38    2.30
 -15   3  10    9.72    2.26
 -15   3  11    5.86    2.26
 -15   3  11    5.52    2.15
 -15   3  12   41.57    2.97
 -15   3  12   47.47    2.96
 -15   3  13    3.44    2.11
 -15   3  13    4.68    2.17
 -15   3  14    7.26    2.28
 -15   3  15   14.75    2.39
 -15   3  16    6.24    2.25
 -15   3  17    1.85    2.16
 -15   3  18   -1.61    2.24
 -15   3  19    9.05    2.20
 -15   3  19    5.20    2.34
 -15   3  20    7.28    2.24
 -15   3  20    5.10    2.42
 -15   4  -7   14.36    2.52
 -15   4  -6    1.73    2.33
 -15   4  -6    0.81    2.08
 -15   4  -6    4.34    2.13
 -15   4  -5   -0.27    2.23
 -15   4  -5   -3.06    2.08
 -15   4  -5    1.30    2.10
 -15   4  -4   -1.59    2.28
 -15   4  -4   -0.79    2.13
 -15   4  -4   -1.54    2.04
 -15   4  -3    7.51    2.41
 -15   4  -3   10.01    2.22
 -15   4  -3    9.72    2.15
 -15   4  -2    8.52    2.41
 -15   4  -2    4.10    2.07
 -15   4  -2    7.61    2.16
 -15   4  -1   -0.39    2.19
 -15   4  -1    2.65    2.06
 -15   4  -1    2.70    1.99
 -15   4   0    5.44    2.25
 -15   4   0    8.10    2.22
 -15   4   0    6.71    2.14
 -15   4   0    5.29    1.99
 -15   4   1    5.79    2.32
 -15   4   1    3.95    2.22
 -15   4   1    1.34    1.90
 -15   4   1    4.96    2.03
 -15   4   2    1.69    2.13
 -15   4   2    0.84    1.96
 -15   4   2    0.26    2.21
 -15   4   3    8.36    2.25
 -15   4   3    4.43    2.21
 -15   4   3    6.24    1.99
 -15   4   4    3.78    2.20
 -15   4   4    4.03    2.24
 -15   4   4    4.50    1.92
 -15   4   5    3.24    2.20
 -15   4   5    9.07    2.35
 -15   4   6    0.99    2.17
 -15   4   6   -2.35    2.21
 -15   4   7    3.78    2.17
 -15   4   7    0.62    2.19
 -15   4   8    3.01    2.15
 -15   4   8    5.22    2.26
 -15   4   9    7.13    2.25
 -15   4   9    7.46    2.22
 -15   4  10   10.36    2.24
 -15   4  10   13.53    2.34
 -15   4  11   31.36    2.70
 -15   4  11   35.42    2.80
 -15   4  12    5.31    2.16
 -15   4  12    6.47    2.21
 -15   4  13   16.34    2.44
 -15   4  14    4.24    2.15
 -15   4  15    2.32    2.14
 -15   4  16    1.82    2.16
 -15   4  17    3.26    2.03
 -15   4  17    2.10    2.21
 -15   4  18   14.74    2.36
 -15   4  18   17.27    2.55
 -15   4  19    3.40    2.09
 -15   4  19    5.39    2.35
 -15   4  20    6.52    2.21
 -15   4  20    4.54    2.29
 -15   5  -6    1.48    2.33
 -15   5  -5   -2.15    2.28
 -15   5  -5    0.67    2.07
 -15   5  -5    2.10    2.12
 -15   5  -4   -1.20    2.25
 -15   5  -4   -1.19    2.09
 -15   5  -4    0.52    2.06
 -15   5  -3    0.40    2.24
 -15   5  -3    0.13    1.96
 -15   5  -3    3.32    2.05
 -15   5  -2    9.73    2.30
 -15   5  -2   12.35    2.26
 -15   5  -2    7.27    2.40
 -15   5  -1    9.52    2.34
 -15   5  -1    7.73    2.16
 -15   5  -1    5.78    2.39
 -15   5   0    8.83    2.39
 -15   5   0    7.98    2.11
 -15   5   0    7.18    2.35
 -15   5   1    4.93    2.23
 -15   5   1    4.66    2.01
 -15   5   1   -1.04    2.23
 -15   5   2    5.82    2.26
 -15   5   2   -0.96    1.96
 -15   5   2    0.13    2.20
 -15   5   3    4.60    2.38
 -15   5   3    0.35    1.89
 -15   5   3   -2.17    2.22
 -15   5   4   24.69    2.68
 -15   5   4   24.60    2.33
 -15   5   4   24.49    2.66
 -15   5   5    3.26    2.27
 -15   5   5    4.26    2.23
 -15   5   6    1.73    2.14
 -15   5   6    0.13    2.23
 -15   5   7    1.71    2.19
 -15   5   7    3.67    2.27
 -15   5   8    4.48    2.19
 -15   5   8   -1.01    2.20
 -15   5   9    3.22    2.10
 -15   5   9   10.32    2.39
 -15   5  10    3.87    2.17
 -15   5  10    4.21    2.23
 -15   5  11    4.28    2.15
 -15   5  11    8.29    2.29
 -15   5  12    5.90    2.27
 -15   5  13    5.80    2.25
 -15   5  14    8.67    2.33
 -15   5  15   12.96    2.20
 -15   5  15   13.13    2.49
 -15   5  16    1.89    2.03
 -15   5  16    7.70    2.31
 -15   5  17    9.13    2.21
 -15   5  17    6.41    2.33
 -15   5  18   27.63    2.62
 -15   5  18   20.20    2.63
 -15   5  19   15.81    2.43
 -15   5  19   13.48    2.51
 -15   6  -5   -2.83    2.07
 -15   6  -5   -0.55    2.31
 -15   6  -4   -2.80    2.10
 -15   6  -4    1.22    2.31
 -15   6  -3    1.25    2.24
 -15   6  -3    2.23    2.08
 -15   6  -3    1.48    2.24
 -15   6  -2    6.76    2.30
 -15   6  -2    0.78    2.05
 -15   6  -2    2.14    2.27
 -15   6  -1   -0.50    2.21
 -15   6  -1    1.79    2.04
 -15   6  -1    2.53    2.29
 -15   6   0    2.53    2.31
 -15   6   0   -1.00    1.99
 -15   6   0   -1.45    2.26
 -15   6   1   13.44    2.45
 -15   6   1    8.38    2.08
 -15   6   1    9.66    2.41
 -15   6   2    3.05    2.25
 -15   6   2    2.42    1.90
 -15   6   2    1.16    2.21
 -15   6   3    5.85    2.37
 -15   6   3   -0.24    1.88
 -15   6   3    3.72    2.20
 -15   6   4   12.06    2.40
 -15   6   4   10.99    2.43
 -15   6   5   -0.63    2.09
 -15   6   5    3.33    2.40
 -15   6   6    5.84    2.29
 -15   6   6    5.52    2.34
 -15   6   7   25.16    2.58
 -15   6   7   20.21    2.67
 -15   6   8    0.85    2.16
 -15   6   8    2.84    2.30
 -15   6   9   14.57    2.32
 -15   6   9   12.19    2.51
 -15   6  10    2.58    2.18
 -15   6  10    2.08    2.35
 -15   6  11    4.80    2.32
 -15   6  12    3.50    2.21
 -15   6  13    8.21    2.17
 -15   6  13    4.81    2.28
 -15   6  14    3.87    2.06
 -15   6  14    8.09    2.30
 -15   6  15   11.94    2.24
 -15   6  15   14.78    2.46
 -15   6  16    2.59    2.14
 -15   6  16   -0.13    2.23
 -15   6  17   13.20    2.42
 -15   6  17   10.38    2.45
 -15   6  18    1.75    2.13
 -15   6  18    5.52    2.33
 -15   7  -4    1.54    2.22
 -15   7  -4    2.15    2.02
 -15   7  -4   -3.85    2.36
 -15   7  -3   -0.39    2.24
 -15   7  -3    2.52    2.02
 -15   7  -3   -3.14    2.46
 -15   7  -2    0.52    2.27
 -15   7  -2    4.05    2.14
 -15   7  -2   -1.08    2.32
 -15   7  -1    2.32    2.32
 -15   7  -1    2.19    2.03
 -15   7  -1   -2.29    2.41
 -15   7   0    0.65    2.25
 -15   7   0    1.90    2.03
 -15   7   0   -3.87    2.40
 -15   7   1    2.08    2.36
 -15   7   1    2.11    1.98
 -15   7   1    2.64    2.25
 -15   7   2    5.60    2.35
 -15   7   2    9.38    2.03
 -15   7   2    3.66    2.24
 -15   7   3    3.52    2.35
 -15   7   3    3.47    1.92
 -15   7   3   -0.65    2.27
 -15   7   4    0.13    2.19
 -15   7   4   -1.44    2.30
 -15   7   5    2.52    2.19
 -15   7   5    6.68    2.45
 -15   7   6   -0.50    2.14
 -15   7   6    8.38    2.48
 -15   7   7   16.37    2.44
 -15   7   7   13.39    2.57
 -15   7   8    4.61    2.22
 -15   7   8    7.10    2.43
 -15   7   9    7.63    2.49
 -15   7  10    1.58    2.27
 -15   7  11    5.67    2.42
 -15   7  12    6.97    2.15
 -15   7  12   12.23    2.46
 -15   7  13    4.68    2.16
 -15   7  13    9.18    2.37
 -15   7  14   10.04    2.31
 -15   7  14   13.01    2.46
 -15   7  15    0.26    2.13
 -15   7  15    3.82    2.27
 -15   7  16   22.73    2.57
 -15   7  16   22.64    2.68
 -15   7  17   -2.70    2.19
 -15   7  17    3.29    2.30
 -15   8  -4    0.66    2.35
 -15   8  -3    2.55    2.07
 -15   8  -3    2.79    2.32
 -15   8  -2    2.65    2.00
 -15   8  -2    1.86    2.27
 -15   8  -1    3.91    2.10
 -15   8  -1   -0.27    2.29
 -15   8   0   -0.40    2.32
 -15   8   0    0.26    1.94
 -15   8   0   -0.81    2.27
 -15   8   1    4.66    2.44
 -15   8   1    5.29    1.99
 -15   8   1   -2.26    2.36
 -15   8   2   36.29    3.02
 -15   8   2   23.99    2.45
 -15   8   2   22.94    2.74
 -15   8   3    7.17    2.37
 -15   8   3    7.35    2.46
 -15   8   4    1.80    2.23
 -15   8   4    8.56    2.51
 -15   8   5    2.16    2.22
 -15   8   5    9.89    2.54
 -15   8   6    5.88    2.23
 -15   8   6    8.01    2.41
 -15   8   7    2.96    2.22
 -15   8   7    1.87    2.42
 -15   8   8   19.79    2.75
 -15   8   9    4.54    2.45
 -15   8  10    3.86    2.05
 -15   8  10    7.21    2.46
 -15   8  11    1.39    2.00
 -15   8  11    5.75    2.47
 -15   8  12    4.11    2.16
 -15   8  12    4.67    2.41
 -15   8  13    7.05    2.27
 -15   8  13   13.41    2.54
 -15   8  14    0.53    2.10
 -15   8  14    5.94    2.41
 -15   8  15   18.27    2.52
 -15   8  15   16.00    2.58
 -15   9  -1    4.88    2.04
 -15   9  -1    0.55    2.37
 -15   9   0    3.12    2.08
 -15   9   0    0.95    2.38
 -15   9   1    1.28    1.96
 -15   9   1    3.55    2.49
 -15   9   2    7.63    2.56
 -15   9   3   24.55    2.73
 -15   9   3   29.87    2.97
 -15   9   4    1.04    2.20
 -15   9   4    3.14    2.46
 -15   9   5   -4.60    2.28
 -15   9   5    4.23    2.43
 -15   9   6    5.03    2.33
 -15   9   6    7.89    2.49
 -15   9   7    4.07    2.46
 -15   9   8    2.99    2.45
 -15   9   9    2.98    2.37
 -15   9  10    6.90    2.54
 -15   9  11    8.24    2.57
 -15   9  11    6.67    2.24
 -15   9  12    5.26    2.38
 -15   9  12    7.56    2.28
 -15   9  13    1.88    2.20
 -15  10   1    7.26    2.15
 -15  10   5    5.01    2.36
 -14  -9   3   -0.78    2.14
 -14  -9   4    0.52    2.05
 -14  -9   5    5.16    2.15
 -14  -9   6    2.54    2.15
 -14  -9   7    5.38    2.14
 -14  -9   7    0.65    2.24
 -14  -9   8    0.14    2.09
 -14  -9   8    0.77    2.08
 -14  -9   9   -0.41    2.13
 -14  -9   9    6.97    2.21
 -14  -9  10    3.88    2.09
 -14  -8   2    2.64    2.26
 -14  -8   2   -0.13    2.17
 -14  -8   3    2.10    2.22
 -14  -8   3   -0.64    2.21
 -14  -8   4    4.16    2.27
 -14  -8   4   -0.78    2.22
 -14  -8   5    4.37    2.27
 -14  -8   5   -0.92    2.27
 -14  -8   6    3.95    2.20
 -14  -8   6   -1.19    2.28
 -14  -8   7    3.77    2.17
 -14  -8   7   -2.52    2.23
 -14  -8   8    0.87    2.09
 -14  -8   8    1.47    2.24
 -14  -8   9    2.58    2.09
 -14  -8   9   -1.61    2.21
 -14  -8  10    0.85    2.09
 -14  -8  10    4.32    2.19
 -14  -8  11    5.56    2.20
 -14  -8  12    1.50    2.13
 -14  -8  13    0.96    2.13
 -14  -8  14   10.14    2.26
 -14  -8  15    3.98    2.24
 -14  -8  18    1.58    2.12
 -14  -7  -1    3.69    2.26
 -14  -7   0    4.59    2.36
 -14  -7   1    4.94    2.26
 -14  -7   1    0.75    2.08
 -14  -7   2    8.25    2.31
 -14  -7   2    6.20    2.27
 -14  -7   3    3.32    2.18
 -14  -7   3   -1.40    2.11
 -14  -7   4    4.56    2.22
 -14  -7   4    0.77    2.19
 -14  -7   5    4.25    2.18
 -14  -7   5    3.36    2.23
 -14  -7   6   -0.50    2.11
 -14  -7   6    0.52    2.16
 -14  -7   7   12.09    2.29
 -14  -7   7    8.65    2.37
 -14  -7   8    4.10    2.17
 -14  -7   8   -2.37    2.18
 -14  -7   9   15.67    2.43
 -14  -7   9   19.03    2.53
 -14  -7  10   -0.53    2.31
 -14  -7  11    0.93    2.22
 -14  -7  12    1.07    2.29
 -14  -7  13    8.98    2.28
 -14  -7  14    7.53    2.31
 -14  -7  15    0.94    2.12
 -14  -7  16   -1.08    2.13
 -14  -7  16    1.64    2.02
 -14  -7  17    1.48    2.17
 -14  -7  17    0.90    2.00
 -14  -7  18   -0.13    2.13
 -14  -7  18    2.62    2.15
 -14  -7  19    0.13    2.10
 -14  -7  19    4.94    2.12
 -14  -6  -3   11.49    2.42
 -14  -6  -2   -1.04    2.21
 -14  -6  -1   10.43    2.37
 -14  -6   0   10.99    2.27
 -14  -6   0   10.39    2.37
 -14  -6   1    5.83    2.28
 -14  -6   1    2.49    2.09
 -14  -6   2    3.64    2.16
 -14  -6   2    0.25    2.09
 -14  -6   3    2.85    2.11
 -14  -6   3    0.50    2.07
 -14  -6   4    5.04    2.15
 -14  -6   4    7.99    2.26
 -14  -6   5    8.98    2.24
 -14  -6   5    8.80    2.30
 -14  -6   6    0.48    2.04
 -14  -6   6    3.08    2.19
 -14  -6   7    4.50    2.17
 -14  -6   7   -0.26    2.09
 -14  -6   8    0.70    1.95
 -14  -6   8   -0.26    2.18
 -14  -6   9    1.84    1.99
 -14  -6   9   -1.30    2.22
 -14  -6  10   21.23    2.56
 -14  -6  11    6.01    2.32
 -14  -6  12   -0.26    2.23
 -14  -6  13   -2.89    2.24
 -14  -6  14   -0.79    2.23
 -14  -6  14   -1.33    1.96
 -14  -6  15   -3.95    2.28
 -14  -6  15    1.85    1.95
 -14  -6  16    1.98    2.09
 -14  -6  16    2.02    2.09
 -14  -6  17    1.45    2.11
 -14  -6  17    1.80    2.10
 -14  -6  18    0.79    2.11
 -14  -6  18    2.22    2.12
 -14  -6  19    6.30    2.19
 -14  -6  19    8.94    2.27
 -14  -6  20    4.85    2.14
 -14  -6  20    6.24    2.23
 -14  -6  21   22.51    2.49
 -14  -5  -6   24.48    2.48
 -14  -5  -5    1.58    2.23
 -14  -5  -5    2.26    1.96
 -14  -5  -4   38.27    2.95
 -14  -5  -3    2.08    2.27
 -14  -5  -2    3.86    2.21
 -14  -5  -1    1.91    2.21
 -14  -5  -1    2.65    2.11
 -14  -5   0   19.83    2.53
 -14  -5   0   23.91    2.52
 -14  -5   1    0.12    2.10
 -14  -5   1    4.44    2.18
 -14  -5   2    3.08    2.14
 -14  -5   2    4.21    2.16
 -14  -5   3    2.19    2.14
 -14  -5   3    1.37    2.09
 -14  -5   4    6.24    2.14
 -14  -5   4    2.00    2.13
 -14  -5   5   11.31    2.15
 -14  -5   5    9.18    2.33
 -14  -5   6    1.74    1.95
 -14  -5   6    3.03    2.18
 -14  -5   7   15.23    2.22
 -14  -5   7   14.31    2.43
 -14  -5   8    1.24    2.01
 -14  -5   8    1.14    2.16
 -14  -5   9    6.21    2.06
 -14  -5   9    2.67    2.16
 -14  -5  10    3.96    2.19
 -14  -5  11    2.05    2.18
 -14  -5  12   12.79    2.17
 -14  -5  12    8.20    2.27
 -14  -5  13    2.61    1.97
 -14  -5  13    0.39    2.26
 -14  -5  14    3.87    1.97
 -14  -5  14   -3.99    2.25
 -14  -5  15    1.48    1.97
 -14  -5  15    0.90    2.13
 -14  -5  16    2.51    2.04
 -14  -5  16   -0.26    2.17
 -14  -5  17   18.31    2.43
 -14  -5  17   11.94    2.39
 -14  -5  18   -1.04    2.07
 -14  -5  18    3.08    2.14
 -14  -5  19    0.27    2.15
 -14  -5  19    2.43    2.07
 -14  -5  20   10.65    2.37
 -14  -5  20   13.66    2.30
 -14  -5  21    2.19    2.22
 -14  -5  21    0.25    2.05
 -14  -4  -7   33.00    2.72
 -14  -4  -6    3.39    2.24
 -14  -4  -6    8.82    2.15
 -14  -4  -5    2.25    1.97
 -14  -4  -5    0.65    2.17
 -14  -4  -4    5.70    1.99
 -14  -4  -4    4.89    2.18
 -14  -4  -3   -2.81    2.21
 -14  -4  -3   -1.94    1.79
 -14  -4  -2    6.32    2.22
 -14  -4  -2    7.07    2.16
 -14  -4  -1    1.38    2.09
 -14  -4  -1    4.38    2.14
 -14  -4   0   -0.37    2.02
 -14  -4   0    7.61    2.16
 -14  -4   1    0.73    2.07
 -14  -4   1    1.43    2.01
 -14  -4   2   17.64    2.40
 -14  -4   2   25.29    2.54
 -14  -4   3    4.54    2.17
 -14  -4   3    3.38    2.09
 -14  -4   4    4.36    2.10
 -14  -4   4    2.81    2.14
 -14  -4   5   12.64    2.19
 -14  -4   5   11.74    2.35
 -14  -4   6   28.51    2.54
 -14  -4   6   24.32    2.61
 -14  -4   7    5.16    2.04
 -14  -4   7    6.09    2.26
 -14  -4   8    8.68    1.97
 -14  -4   8    7.61    2.27
 -14  -4   9   18.35    2.22
 -14  -4   9   18.98    2.53
 -14  -4  10    4.29    1.94
 -14  -4  10    9.64    2.30
 -14  -4  11   11.25    2.10
 -14  -4  11    9.65    2.31
 -14  -4  12    3.86    1.99
 -14  -4  12    2.38    2.15
 -14  -4  13    2.98    1.96
 -14  -4  13    0.38    2.12
 -14  -4  14   -2.26    2.15
 -14  -4  14    3.03    2.02
 -14  -4  15   10.92    2.35
 -14  -4  15    9.87    2.19
 -14  -4  16   -1.00    2.13
 -14  -4  16    3.89    2.13
 -14  -4  17   -1.63    2.14
 -14  -4  17    0.64    2.05
 -14  -4  18   -0.25    2.13
 -14  -4  18    5.31    2.19
 -14  -4  19    2.24    2.12
 -14  -4  19    1.58    2.08
 -14  -4  20   13.65    2.24
 -14  -4  20   16.06    2.42
 -14  -4  21    7.61    2.36
 -14  -4  22    9.37    2.38
 -14  -3  -8   33.91    2.86
 -14  -3  -8   36.09    2.73
 -14  -3  -7    0.26    2.14
 -14  -3  -7   -0.74    1.87
 -14  -3  -6    1.16    2.21
 -14  -3  -6   -0.36    1.87
 -14  -3  -6    1.76    2.00
 -14  -3  -5    8.02    2.11
 -14  -3  -5    3.58    2.24
 -14  -3  -5    9.75    2.19
 -14  -3  -4   23.47    2.56
 -14  -3  -4   19.54    2.31
 -14  -3  -4   20.73    2.41
 -14  -3  -4   18.34    2.39
 -14  -3  -3    5.91    2.28
 -14  -3  -3    8.61    1.94
 -14  -3  -3   11.63    2.20
 -14  -3  -3    8.34    2.06
 -14  -3  -2    5.47    2.21
 -14  -3  -2    6.55    1.87
 -14  -3  -2   10.16    2.21
 -14  -3  -2    6.54    2.05
 -14  -3  -1   -1.48    2.04
 -14  -3  -1   -2.83    1.83
 -14  -3  -1    1.60    1.86
 -14  -3  -1    3.99    2.07
 -14  -3   0   -0.67    1.88
 -14  -3   0    0.24    2.11
 -14  -3   1    3.06    1.83
 -14  -3   1    6.48    2.17
 -14  -3   1    3.24    2.10
 -14  -3   2    6.28    2.26
 -14  -3   2   -1.78    1.99
 -14  -3   3    4.15    2.18
 -14  -3   3    1.52    1.98
 -14  -3   4    1.19    2.06
 -14  -3   4    0.92    1.92
 -14  -3   5   10.97    2.27
 -14  -3   5    4.41    2.05
 -14  -3   6    9.18    2.22
 -14  -3   6    6.45    2.04
 -14  -3   7    2.16    2.11
 -14  -3   7   -0.22    1.83
 -14  -3   8    2.90    2.17
 -14  -3   8   -2.04    1.87
 -14  -3   9   39.06    2.82
 -14  -3   9   36.94    2.64
 -14  -3  10   10.53    2.30
 -14  -3  10   12.20    2.17
 -14  -3  11   12.27    2.36
 -14  -3  11    7.43    2.10
 -14  -3  12    3.68    2.13
 -14  -3  12    3.19    2.01
 -14  -3  13    5.15    2.12
 -14  -3  13    3.36    2.10
 -14  -3  14    3.43    2.15
 -14  -3  14    0.12    2.01
 -14  -3  15   -0.98    2.12
 -14  -3  15    1.48    2.04
 -14  -3  16    3.26    2.13
 -14  -3  16    2.93    2.14
 -14  -3  17    7.77    2.25
 -14  -3  17    4.76    2.15
 -14  -3  18   20.69    2.53
 -14  -3  18   23.49    2.47
 -14  -3  19   11.27    2.32
 -14  -3  19    8.12    2.18
 -14  -3  20    9.30    2.24
 -14  -3  21    1.89    2.17
 -14  -3  22   -0.27    2.12
 -14  -3  23    6.65    2.30
 -14  -2  -9    6.50    2.14
 -14  -2  -8    7.20    2.09
 -14  -2  -8    4.14    2.20
 -14  -2  -8    3.46    2.11
 -14  -2  -7    3.66    1.95
 -14  -2  -7    5.15    2.18
 -14  -2  -7    4.17    2.08
 -14  -2  -6   49.67    3.02
 -14  -2  -6   54.24    3.12
 -14  -2  -6   53.90    3.17
 -14  -2  -5    0.63    2.00
 -14  -2  -5    5.01    2.21
 -14  -2  -5    4.29    2.06
 -14  -2  -5    3.06    1.93
 -14  -2  -4    4.89    2.08
 -14  -2  -4    2.69    2.10
 -14  -2  -4    4.46    2.06
 -14  -2  -4    3.12    1.93
 -14  -2  -3    3.60    2.07
 -14  -2  -3    3.99    2.07
 -14  -2  -3    3.66    2.00
 -14  -2  -3    1.58    1.81
 -14  -2  -2    6.63    2.09
 -14  -2  -2    9.05    2.17
 -14  -2  -2    2.20    1.92
 -14  -2  -2    1.44    1.79
 -14  -2  -1    1.36    1.84
 -14  -2  -1    0.24    1.92
 -14  -2  -1    6.12    2.23
 -14  -2   0    1.33    1.86
 -14  -2   0    1.44    1.93
 -14  -2   0    0.94    2.12
 -14  -2   1    1.30    1.79
 -14  -2   1    0.83    1.93
 -14  -2   1   -0.47    2.06
 -14  -2   2    3.70    1.83
 -14  -2   2    6.23    2.14
 -14  -2   2    2.21    1.94
 -14  -2   3   11.13    2.22
 -14  -2   3    8.92    2.02
 -14  -2   4    6.56    2.19
 -14  -2   4    8.66    2.02
 -14  -2   5   14.29    2.41
 -14  -2   5    3.21    1.88
 -14  -2   6    7.96    2.14
 -14  -2   6    4.67    2.00
 -14  -2   7    4.57    2.14
 -14  -2   7   -0.43    1.87
 -14  -2   7   -1.29    1.90
 -14  -2   8    4.94    2.16
 -14  -2   8   -1.88    1.83
 -14  -2   8    1.53    1.89
 -14  -2   9    6.78    2.05
 -14  -2   9   12.91    2.24
 -14  -2  10   -1.26    1.90
 -14  -2  10    2.59    2.12
 -14  -2  11    3.74    2.01
 -14  -2  11    6.05    2.14
 -14  -2  12    4.15    2.04
 -14  -2  12    5.88    2.24
 -14  -2  13   26.15    2.57
 -14  -2  13   30.23    2.59
 -14  -2  14   23.12    2.47
 -14  -2  14   19.98    2.44
 -14  -2  15   -2.48    2.14
 -14  -2  15    3.35    2.08
 -14  -2  16   17.75    2.48
 -14  -2  16   14.05    2.32
 -14  -2  17   12.23    2.28
 -14  -2  17    5.82    2.16
 -14  -2  18    2.32    2.07
 -14  -2  18    1.42    2.01
 -14  -2  19    3.79    2.13
 -14  -2  20   10.06    2.27
 -14  -2  21    8.84    2.33
 -14  -2  22    4.06    2.14
 -14  -2  23    0.41    2.11
 -14  -1  -9    2.38    1.97
 -14  -1  -9    4.12    2.06
 -14  -1  -8    4.56    2.02
 -14  -1  -8    7.09    2.26
 -14  -1  -8    6.75    2.22
 -14  -1  -7    8.50    2.07
 -14  -1  -7    7.29    2.23
 -14  -1  -7    7.04    2.17
 -14  -1  -6    3.70    1.97
 -14  -1  -6    4.95    2.10
 -14  -1  -6    5.39    2.14
 -14  -1  -6    2.48    1.98
 -14  -1  -5   13.40    2.16
 -14  -1  -5   18.24    2.34
 -14  -1  -5   11.81    2.13
 -14  -1  -5   14.59    2.37
 -14  -1  -4    1.87    2.01
 -14  -1  -4    0.48    1.96
 -14  -1  -4    3.53    2.09
 -14  -1  -3    6.89    2.05
 -14  -1  -3    6.00    2.06
 -14  -1  -3    6.13    2.18
 -14  -1  -2    1.34    1.91
 -14  -1  -2    0.23    1.88
 -14  -1  -2    5.31    2.17
 -14  -1  -1    5.64    1.97
 -14  -1  -1    5.64    2.00
 -14  -1  -1   10.27    2.27
 -14  -1   0   -1.77    1.90
 -14  -1   0    1.66    1.82
 -14  -1   0    4.83    2.12
 -14  -1   1    5.24    1.89
 -14  -1   1    2.27    1.87
 -14  -1   1    5.18    2.11
 -14  -1   2   17.31    2.24
 -14  -1   2   14.95    2.08
 -14  -1   2   16.56    2.31
 -14  -1   3    2.82    1.85
 -14  -1   3    3.51    2.14
 -14  -1   4   12.06    2.05
 -14  -1   4   13.32    2.33
 -14  -1   5   -0.10    1.83
 -14  -1   5    1.20    1.83
 -14  -1   5    3.37    2.09
 -14  -1   6    2.00    1.90
 -14  -1   6    4.15    1.81
 -14  -1   6    2.67    2.11
 -14  -1   7    0.75    1.83
 -14  -1   7    1.67    1.73
 -14  -1   7    3.46    2.10
 -14  -1   8   -0.44    1.89
 -14  -1   8    0.69    2.02
 -14  -1   9    0.33    1.90
 -14  -1   9    0.11    1.99
 -14  -1  10    8.26    2.03
 -14  -1  10    7.47    2.10
 -14  -1  11    2.32    2.01
 -14  -1  11    3.45    2.07
 -14  -1  12    0.72    2.02
 -14  -1  12    3.34    2.09
 -14  -1  13    4.84    2.06
 -14  -1  13    7.06    2.06
 -14  -1  14    3.44    2.09
 -14  -1  14    7.71    2.17
 -14  -1  15    3.11    2.17
 -14  -1  15    3.39    2.13
 -14  -1  16    7.06    2.17
 -14  -1  16    7.21    2.17
 -14  -1  17    6.00    2.20
 -14  -1  17    7.17    2.10
 -14  -1  18   -1.16    2.17
 -14  -1  19    4.57    2.17
 -14  -1  20    1.45    2.09
 -14  -1  21    3.33    2.21
 -14  -1  22    2.16    2.21
 -14  -1  23    6.26    2.21
 -14  -1  24   -0.55    2.15
 -14   0 -10    1.17    2.06
 -14   0  -9    7.12    2.06
 -14   0  -9    5.70    2.16
 -14   0  -9    7.19    2.19
 -14   0  -8    6.40    2.07
 -14   0  -8    3.30    2.04
 -14   0  -8    7.08    2.25
 -14   0  -7   18.13    2.45
 -14   0  -7   17.40    2.36
 -14   0  -7   15.37    2.35
 -14   0  -6    2.91    2.11
 -14   0  -6    0.99    1.90
 -14   0  -6    3.20    2.13
 -14   0  -5   -0.63    1.93
 -14   0  -5    2.55    1.96
 -14   0  -5    4.03    2.07
 -14   0  -4   19.82    2.39
 -14   0  -4   11.83    2.20
 -14   0  -4   21.83    2.43
 -14   0  -3    4.77    2.02
 -14   0  -3   -0.12    1.94
 -14   0  -3    2.13    2.05
 -14   0  -2    1.81    1.88
 -14   0  -2    2.07    1.90
 -14   0  -2    2.13    2.10
 -14   0  -1    4.40    1.99
 -14   0  -1    2.13    1.85
 -14   0  -1    2.83    2.14
 -14   0   0    1.52    1.84
 -14   0   0    1.21    1.84
 -14   0   0    3.30    2.17
 -14   0   1    7.49    2.05
 -14   0   1    5.69    1.89
 -14   0   1    8.23    2.26
 -14   0   2    7.60    1.98
 -14   0   2    5.77    1.85
 -14   0   2    7.27    2.18
 -14   0   3    2.00    1.85
 -14   0   3    2.92    2.12
 -14   0   4   17.72    2.10
 -14   0   4   17.67    2.14
 -14   0   4   18.06    2.44
 -14   0   5    5.70    1.93
 -14   0   5    5.14    1.82
 -14   0   5    4.99    2.16
 -14   0   6    0.11    1.87
 -14   0   6    0.31    1.75
 -14   0   6    2.66    2.08
 -14   0   7   21.68    2.30
 -14   0   7   21.64    2.09
 -14   0   7   24.00    2.51
 -14   0   8    0.57    2.02
 -14   0   8    1.54    1.93
 -14   0   9    4.32    2.06
 -14   0   9    0.33    1.92
 -14   0  10    3.39    2.02
 -14   0  10    3.38    1.94
 -14   0  11    8.99    2.12
 -14   0  11    5.05    2.06
 -14   0  12   18.64    2.35
 -14   0  12   13.94    2.32
 -14   0  13    4.60    2.11
 -14   0  13    1.20    2.08
 -14   0  14    4.82    2.10
 -14   0  14    3.94    2.15
 -14   0  15   10.80    2.20
 -14   0  15    6.36    2.16
 -14   0  16   17.88    2.31
 -14   0  16   17.18    2.46
 -14   0  17    6.39    2.25
 -14   0  18   -0.26    2.20
 -14   0  19   -3.79    2.26
 -14   0  20    3.03    2.16
 -14   0  21    8.38    2.26
 -14   0  22   21.45    2.59
 -14   0  23   14.74    2.45
 -14   0  24   12.81    2.37
 -14   1 -10   15.66    2.31
 -14   1 -10   12.78    2.35
 -14   1 -10   16.48    2.40
 -14   1  -9   18.15    2.40
 -14   1  -9   11.92    2.32
 -14   1  -8    2.32    2.13
 -14   1  -8    2.89    2.22
 -14   1  -8   -0.89    2.01
 -14   1  -7    5.10    2.12
 -14   1  -7    6.52    2.23
 -14   1  -7    4.87    2.08
 -14   1  -6    6.07    2.10
 -14   1  -6    4.59    2.10
 -14   1  -6    4.67    2.08
 -14   1  -5    0.50    1.97
 -14   1  -5    3.14    2.19
 -14   1  -5    0.12    1.97
 -14   1  -4    3.96    2.07
 -14   1  -4    5.78    2.15
 -14   1  -4    5.11    2.05
 -14   1  -3    0.85    1.93
 -14   1  -3    4.81    2.19
 -14   1  -3    1.98    1.97
 -14   1  -2    5.29    2.03
 -14   1  -2    7.77    2.23
 -14   1  -2   11.35    2.06
 -14   1  -1    2.37    1.97
 -14   1  -1    3.81    2.09
 -14   1  -1    0.34    1.83
 -14   1   0    5.48    2.01
 -14   1   0    4.99    2.11
 -14   1   0    1.43    1.80
 -14   1   1    2.40    1.90
 -14   1   1    4.71    2.19
 -14   1   1    3.12    1.85
 -14   1   2   13.47    2.08
 -14   1   2   12.15    2.01
 -14   1   2   13.24    2.28
 -14   1   2    9.46    1.93
 -14   1   3    3.38    1.97
 -14   1   3    1.32    1.83
 -14   1   3    1.16    2.10
 -14   1   3    3.59    1.84
 -14   1   4   24.01    2.30
 -14   1   4   18.31    2.38
 -14   1   4   17.98    2.14
 -14   1   5    1.40    1.91
 -14   1   5    2.19    2.01
 -14   1   5    1.80    1.72
 -14   1   6    2.72    1.84
 -14   1   6    4.02    2.14
 -14   1   6    3.63    1.81
 -14   1   7    6.16    2.01
 -14   1   7    1.49    2.03
 -14   1   7   -0.30    1.67
 -14   1   8    7.83    2.14
 -14   1   8    5.90    2.00
 -14   1   9    7.77    2.24
 -14   1   9    3.38    2.10
 -14   1  10    4.82    2.07
 -14   1  10    3.08    2.02
 -14   1  11   18.01    2.33
 -14   1  11   15.55    2.25
 -14   1  12   27.08    2.43
 -14   1  12   21.30    2.41
 -14   1  13    6.24    2.02
 -14   1  13    3.67    2.04
 -14   1  14    5.78    2.04
 -14   1  14    1.57    2.05
 -14   1  15    8.48    2.06
 -14   1  15    0.12    2.07
 -14   1  16   -0.13    2.11
 -14   1  17    4.22    2.22
 -14   1  18    4.52    2.18
 -14   1  19    0.65    2.17
 -14   1  20    2.77    2.18
 -14   1  21   -1.19    2.22
 -14   1  22    5.61    2.24
 -14   1  23   20.02    2.53
 -14   1  24    6.90    2.28
 -14   2 -10   27.11    2.72
 -14   2 -10   30.93    2.74
 -14   2  -9    1.69    2.14
 -14   2  -9    1.84    2.23
 -14   2  -9   -0.77    2.00
 -14   2  -8   17.81    2.44
 -14   2  -8   18.40    2.51
 -14   2  -8   22.87    2.47
 -14   2  -7    4.10    2.08
 -14   2  -7    2.70    2.20
 -14   2  -7    3.49    2.14
 -14   2  -6    4.69    2.10
 -14   2  -6    4.04    2.12
 -14   2  -6    5.28    2.01
 -14   2  -5   -0.63    1.98
 -14   2  -5    2.32    2.08
 -14   2  -5   -1.70    1.96
 -14   2  -4    3.71    1.99
 -14   2  -4    6.22    2.18
 -14   2  -4    3.69    1.98
 -14   2  -3   12.44    2.16
 -14   2  -3   17.75    2.44
 -14   2  -3   11.97    2.21
 -14   2  -2    2.04    1.96
 -14   2  -2    0.73    2.12
 -14   2  -2    3.80    1.93
 -14   2  -1   -3.67    1.96
 -14   2  -1    1.93    2.11
 -14   2  -1    0.57    1.82
 -14   2   0    6.52    1.99
 -14   2   0   12.22    2.32
 -14   2   0   10.75    2.05
 -14   2   1    4.92    1.99
 -14   2   1    2.17    1.85
 -14   2   1    0.24    2.09
 -14   2   1    1.73    1.84
 -14   2   2   12.51    2.19
 -14   2   2   13.67    2.06
 -14   2   2   12.77    2.34
 -14   2   2   11.89    2.01
 -14   2   3   -0.76    1.98
 -14   2   3   -2.64    1.88
 -14   2   3    3.04    2.12
 -14   2   3    1.04    1.73
 -14   2   4    3.73    1.97
 -14   2   4    4.07    2.03
 -14   2   4    1.94    1.78
 -14   2   5    5.07    2.01
 -14   2   5    3.68    2.09
 -14   2   5    1.26    1.78
 -14   2   6    6.12    2.05
 -14   2   6    4.35    2.12
 -14   2   6    3.81    1.78
 -14   2   7    3.06    1.98
 -14   2   7    3.80    1.99
 -14   2   8    6.43    2.22
 -14   2   8    1.92    1.99
 -14   2   9    2.91    2.00
 -14   2   9    6.96    2.01
 -14   2  10    4.89    2.04
 -14   2  10    6.34    2.11
 -14   2  11    3.63    2.00
 -14   2  11    2.56    2.07
 -14   2  12   22.50    2.36
 -14   2  12   19.15    2.37
 -14   2  13    7.03    2.03
 -14   2  13    0.71    2.00
 -14   2  14    5.02    2.00
 -14   2  14    1.56    2.00
 -14   2  15    5.96    2.17
 -14   2  16    3.84    2.10
 -14   2  17   10.67    2.09
 -14   2  17   11.99    2.30
 -14   2  18    1.78    1.95
 -14   2  18    2.33    2.20
 -14   2  19    2.92    1.99
 -14   2  19    1.04    2.16
 -14   2  20   15.77    2.45
 -14   2  21    1.19    2.21
 -14   2  22    4.80    2.30
 -14   2  23    5.08    2.26
 -14   2  24   61.73    3.44
 -14   3 -10    0.12    2.20
 -14   3 -10    0.26    2.20
 -14   3 -10    1.81    2.20
 -14   3  -9   12.84    2.42
 -14   3  -9   15.97    2.43
 -14   3  -9   16.70    2.40
 -14   3  -8    5.49    2.29
 -14   3  -8    5.45    2.13
 -14   3  -8    7.49    2.19
 -14   3  -7   -0.62    2.14
 -14   3  -7    1.29    2.03
 -14   3  -7   -1.88    2.00
 -14   3  -6   -0.87    2.19
 -14   3  -6    3.68    2.09
 -14   3  -6    1.24    2.00
 -14   3  -5    0.87    2.18
 -14   3  -5    4.14    2.09
 -14   3  -5    2.93    1.90
 -14   3  -4    7.89    2.27
 -14   3  -4   12.14    2.17
 -14   3  -4   11.16    2.13
 -14   3  -3    8.59    2.28
 -14   3  -3    5.98    2.11
 -14   3  -3   10.17    2.13
 -14   3  -2    6.59    2.21
 -14   3  -2    8.18    2.11
 -14   3  -2    7.19    2.02
 -14   3  -1    3.40    2.21
 -14   3  -1    2.17    2.02
 -14   3  -1    0.95    1.90
 -14   3  -1    2.29    1.88
 -14   3   0    3.02    2.09
 -14   3   0    7.87    2.15
 -14   3   0    7.68    2.04
 -14   3   0    6.39    2.02
 -14   3   1    2.75    2.12
 -14   3   1   -2.06    1.97
 -14   3   1    2.30    1.88
 -14   3   2   -0.83    2.07
 -14   3   2    3.88    2.11
 -14   3   2   -0.22    1.81
 -14   3   2    2.58    1.82
 -14   3   3   15.85    2.30
 -14   3   3    9.90    2.25
 -14   3   3   12.20    2.07
 -14   3   4    2.58    2.04
 -14   3   4    0.23    2.00
 -14   3   4    0.75    1.79
 -14   3   5    1.25    2.07
 -14   3   5    6.03    2.11
 -14   3   5    1.58    1.79
 -14   3   6    1.14    2.02
 -14   3   6   -2.75    2.08
 -14   3   6   -0.92    1.69
 -14   3   7    2.39    1.98
 -14   3   7    6.08    2.07
 -14   3   8   10.66    2.16
 -14   3   8   11.75    2.21
 -14   3   9    4.11    2.06
 -14   3   9    5.78    2.11
 -14   3  10   18.41    2.35
 -14   3  10   16.55    2.26
 -14   3  11    3.93    1.99
 -14   3  11    3.65    2.06
 -14   3  12   11.25    2.16
 -14   3  12   11.50    2.21
 -14   3  13    1.60    2.00
 -14   3  13    2.99    2.05
 -14   3  14    2.53    2.10
 -14   3  15    2.26    1.91
 -14   3  15    0.12    2.07
 -14   3  16    3.72    2.01
 -14   3  16    3.70    2.18
 -14   3  17   -0.72    1.94
 -14   3  17    0.63    2.07
 -14   3  18    5.00    2.07
 -14   3  18    3.95    2.21
 -14   3  19    1.00    2.01
 -14   3  19    2.74    2.25
 -14   3  20   -3.19    2.10
 -14   3  20    0.13    2.19
 -14   3  21   20.44    2.48
 -14   3  21   15.31    2.48
 -14   3  22   31.96    2.82
 -14   3  23    7.06    2.32
 -14   3  24    2.26    2.11
 -14   4 -11    0.13    2.14
 -14   4 -10    1.65    2.20
 -14   4 -10    1.46    2.14
 -14   4 -10    3.78    2.09
 -14   4  -9    2.42    2.21
 -14   4  -9    0.13    2.05
 -14   4  -9    1.03    2.14
 -14   4  -8   19.05    2.54
 -14   4  -8   13.30    2.23
 -14   4  -8   20.70    2.41
 -14   4  -7    3.29    2.17
 -14   4  -7   -2.45    2.06
 -14   4  -7    4.05    2.07
 -14   4  -6    1.77    2.23
 -14   4  -6    2.81    2.05
 -14   4  -6    1.37    1.97
 -14   4  -5    2.51    2.17
 -14   4  -5    2.65    2.02
 -14   4  -5    3.83    2.10
 -14   4  -4   13.00    2.39
 -14   4  -4   15.67    2.23
 -14   4  -4   14.44    2.26
 -14   4  -3    0.99    2.17
 -14   4  -3    0.25    1.96
 -14   4  -3    0.60    1.89
 -14   4  -2   19.25    2.36
 -14   4  -2   16.76    2.33
 -14   4  -2   20.70    2.52
 -14   4  -1    7.31    2.21
 -14   4  -1    3.56    1.98
 -14   4  -1    6.49    2.23
 -14   4   0   39.61    2.77
 -14   4   0   35.55    2.61
 -14   4   0   33.88    2.82
 -14   4   1    5.90    2.17
 -14   4   1    5.15    1.91
 -14   4   1    1.08    2.08
 -14   4   2   22.79    2.49
 -14   4   2   21.77    2.31
 -14   4   2   21.64    2.53
 -14   4   3    3.44    2.10
 -14   4   3    1.32    1.83
 -14   4   3    4.63    2.13
 -14   4   4    1.15    2.03
 -14   4   4    1.51    1.72
 -14   4   4    1.17    2.15
 -14   4   5    6.94    2.28
 -14   4   5    4.54    2.14
 -14   4   5    4.10    1.78
 -14   4   6    2.54    2.08
 -14   4   6    4.89    2.12
 -14   4   7    1.03    1.98
 -14   4   7    3.98    2.15
 -14   4   8    4.06    2.08
 -14   4   8    2.70    2.11
 -14   4   9    4.01    2.13
 -14   4   9    7.19    2.20
 -14   4  10   23.03    2.47
 -14   4  10   26.90    2.51
 -14   4  11   10.83    2.11
 -14   4  11   11.65    2.22
 -14   4  12    6.97    2.03
 -14   4  12   12.82    2.32
 -14   4  13    2.99    1.85
 -14   4  13    4.10    2.07
 -14   4  14   30.05    2.48
 -14   4  14   32.08    2.70
 -14   4  15   34.03    2.61
 -14   4  15   31.45    2.75
 -14   4  16    1.79    1.97
 -14   4  16    1.23    2.10
 -14   4  17    1.59    2.06
 -14   4  17    5.48    2.16
 -14   4  18    4.26    2.08
 -14   4  18   10.11    2.35
 -14   4  19   10.74    2.25
 -14   4  19   14.63    2.39
 -14   4  20    1.44    2.15
 -14   4  20   -0.65    2.18
 -14   4  21    3.59    2.21
 -14   4  21    0.66    2.23
 -14   4  22    2.03    2.14
 -14   4  22   -3.56    2.22
 -14   4  23    0.40    2.23
 -14   4  24   -2.12    2.20
 -14   5 -11   41.04    3.04
 -14   5 -10    0.13    2.19
 -14   5 -10    1.74    2.10
 -14   5 -10   -0.26    2.08
 -14   5  -9   -0.65    2.21
 -14   5  -9    3.31    2.17
 -14   5  -9    3.26    2.21
 -14   5  -8   12.93    2.42
 -14   5  -8   14.97    2.33
 -14   5  -8   13.45    2.35
 -14   5  -7    1.16    2.20
 -14   5  -7    1.04    2.09
 -14   5  -7   -1.02    2.05
 -14   5  -6    3.21    2.09
 -14   5  -6   -2.31    2.16
 -14   5  -5    1.65    1.95
 -14   5  -5    1.02    2.16
 -14   5  -4    1.50    1.91
 -14   5  -4    0.13    2.16
 -14   5  -3    1.72    2.09
 -14   5  -3   -1.60    1.92
 -14   5  -3   -5.29    2.26
 -14   5  -2   15.35    2.30
 -14   5  -2   13.59    2.20
 -14   5  -2    4.25    2.17
 -14   5  -1    1.16    2.08
 -14   5  -1    0.60    1.90
 -14   5  -1   -3.84    2.26
 -14   5   0   30.76    2.69
 -14   5   0   23.56    2.38
 -14   5   0   31.82    2.76
 -14   5   1    0.94    2.20
 -14   5   1    0.81    1.79
 -14   5   1    1.22    2.14
 -14   5   2    9.49    2.31
 -14   5   2    3.95    1.88
 -14   5   2    4.69    2.12
 -14   5   3   61.87    3.04
 -14   5   3   50.43    3.12
 -14   5   3   59.27    3.25
 -14   5   4    6.02    2.21
 -14   5   4    2.16    1.79
 -14   5   4    3.42    2.18
 -14   5   5   13.62    2.41
 -14   5   5    7.08    1.85
 -14   5   5    8.41    2.26
 -14   5   6   20.00    2.43
 -14   5   6   24.82    2.64
 -14   5   7    5.83    2.11
 -14   5   7    4.06    2.19
 -14   5   8    1.47    2.07
 -14   5   8   -0.96    2.14
 -14   5   9    0.56    2.02
 -14   5   9    1.93    2.22
 -14   5  10    3.07    2.04
 -14   5  10    1.57    2.20
 -14   5  11    3.12    1.97
 -14   5  11    4.95    1.89
 -14   5  11    7.26    2.25
 -14   5  12    4.05    1.99
 -14   5  12   10.29    2.32
 -14   5  13    2.87    1.96
 -14   5  13    4.51    2.20
 -14   5  14    0.47    1.92
 -14   5  14    3.19    2.09
 -14   5  15   -0.48    1.98
 -14   5  15    2.83    2.09
 -14   5  16    3.31    2.04
 -14   5  16    6.19    2.25
 -14   5  17   29.07    2.66
 -14   5  17   32.58    2.74
 -14   5  18    9.34    2.21
 -14   5  18   11.48    2.31
 -14   5  19    2.62    2.13
 -14   5  19    1.65    2.15
 -14   5  20    6.27    2.28
 -14   5  20    4.25    2.21
 -14   5  21   -0.68    2.15
 -14   5  21   -0.39    2.21
 -14   5  22   25.40    2.67
 -14   5  22   11.16    2.45
 -14   5  23   13.53    2.46
 -14   6  -9    2.01    2.00
 -14   6  -9    0.26    2.10
 -14   6  -8    5.97    2.15
 -14   6  -7    2.23    1.97
 -14   6  -6    2.07    2.04
 -14   6  -5    6.93    2.07
 -14   6  -5    9.53    2.35
 -14   6  -4   -0.51    1.95
 -14   6  -4    1.19    2.09
 -14   6  -3    0.37    1.85
 -14   6  -3   -2.15    2.16
 -14   6  -2    2.21    1.94
 -14   6  -2    5.37    2.19
 -14   6  -1    2.63    2.24
 -14   6  -1    0.84    1.82
 -14   6  -1   -1.76    2.17
 -14   6   0    2.99    2.20
 -14   6   0    4.98    1.96
 -14   6   0   -1.37    2.18
 -14   6   1    3.36    2.14
 -14   6   1    2.33    1.86
 -14   6   1   -3.20    2.16
 -14   6   2   15.43    2.46
 -14   6   2   15.96    2.18
 -14   6   2   10.35    2.34
 -14   6   3    3.50    2.21
 -14   6   3   -0.22    1.78
 -14   6   3   -2.05    2.13
 -14   6   4    3.39    2.24
 -14   6   4    4.03    1.78
 -14   6   4    2.14    2.09
 -14   6   5   15.62    2.39
 -14   6   5   19.88    2.53
 -14   6   6    0.93    2.06
 -14   6   6    5.23    2.25
 -14   6   7   21.21    2.46
 -14   6   7   29.98    2.73
 -14   6   8   18.68    2.37
 -14   6   8   22.95    2.60
 -14   6   9    1.01    2.04
 -14   6   9    0.73    2.24
 -14   6  10   12.65    2.04
 -14   6  10    8.47    2.14
 -14   6  10    7.25    2.38
 -14   6  11    4.80    1.99
 -14   6  11    6.27    2.32
 -14   6  12    2.57    1.97
 -14   6  12    6.27    2.26
 -14   6  13   15.45    2.21
 -14   6  13   14.99    2.41
 -14   6  14    5.82    2.12
 -14   6  14    8.03    2.32
 -14   6  15    7.91    2.12
 -14   6  15    8.80    2.24
 -14   6  16    3.53    2.07
 -14   6  16    1.37    2.07
 -14   6  17   22.76    2.57
 -14   6  17   22.95    2.56
 -14   6  18   -0.39    2.10
 -14   6  18    1.50    2.12
 -14   6  19   23.76    2.65
 -14   6  19   37.51    2.86
 -14   6  20    3.27    2.16
 -14   6  20    7.75    2.30
 -14   6  21   15.65    2.61
 -14   6  21   17.60    2.51
 -14   7  -8    7.00    2.08
 -14   7  -7    0.53    1.98
 -14   7  -6    2.63    1.99
 -14   7  -6    3.69    2.20
 -14   7  -5    4.16    1.97
 -14   7  -5    1.97    2.23
 -14   7  -4    8.46    2.12
 -14   7  -4    4.94    2.23
 -14   7  -3    1.39    1.92
 -14   7  -3   -1.48    2.25
 -14   7  -2    0.12    1.92
 -14   7  -2    4.34    2.28
 -14   7  -1   -1.10    1.91
 -14   7  -1    0.50    2.12
 -14   7   0    6.39    2.05
 -14   7   0   13.20    2.41
 -14   7   1   12.18    2.06
 -14   7   1   10.13    2.41
 -14   7   2    4.08    2.28
 -14   7   2    1.39    1.82
 -14   7   2    0.62    2.13
 -14   7   3    8.67    2.41
 -14   7   3    8.59    1.95
 -14   7   3    3.77    2.18
 -14   7   4    3.00    2.12
 -14   7   4    3.97    2.27
 -14   7   5    1.07    2.01
 -14   7   5    7.83    2.40
 -14   7   6   -1.05    2.06
 -14   7   6    3.72    2.27
 -14   7   7    5.99    2.15
 -14   7   7    5.96    2.41
 -14   7   8   -0.79    2.03
 -14   7   8    3.48    2.29
 -14   7   9    8.39    2.15
 -14   7   9    8.71    2.40
 -14   7  10    5.61    2.33
 -14   7  11    2.72    1.92
 -14   7  11    0.13    2.21
 -14   7  12    8.92    2.13
 -14   7  12    7.50    2.33
 -14   7  13    4.05    2.07
 -14   7  13    7.36    2.27
 -14   7  14    8.50    2.21
 -14   7  14   11.07    2.34
 -14   7  15   10.05    2.29
 -14   7  15   12.47    2.33
 -14   7  16    2.20    2.08
 -14   7  16    2.00    2.10
 -14   7  17    2.77    2.14
 -14   7  17    3.00    2.21
 -14   7  18    9.66    2.23
 -14   7  18    8.02    2.24
 -14   7  19    0.82    2.13
 -14   7  19    4.00    2.24
 -14   7  20    4.85    2.27
 -14   7  20    2.39    2.21
 -14   8  -7    1.76    2.04
 -14   8  -7   -1.38    2.19
 -14   8  -6    1.21    2.04
 -14   8  -6   -1.64    2.18
 -14   8  -5   -1.46    2.01
 -14   8  -5    0.13    2.21
 -14   8  -4   10.83    2.17
 -14   8  -4   11.32    2.35
 -14   8  -3    6.04    2.05
 -14   8  -3    3.32    2.27
 -14   8  -2    4.68    2.03
 -14   8  -2   -1.02    2.30
 -14   8  -1    4.11    2.02
 -14   8  -1    2.30    2.27
 -14   8   0    5.75    2.09
 -14   8   0    6.37    2.44
 -14   8   1    4.20    1.90
 -14   8   1    3.06    2.33
 -14   8   2    4.11    1.90
 -14   8   2    3.55    2.30
 -14   8   3    3.68    1.89
 -14   8   3    5.07    2.24
 -14   8   4   -0.73    2.07
 -14   8   4    0.89    2.24
 -14   8   5    0.12    2.09
 -14   8   5    3.30    2.38
 -14   8   6   29.67    2.64
 -14   8   6   34.79    2.90
 -14   8   7   12.98    2.30
 -14   8   7   13.95    2.61
 -14   8   8   12.03    2.49
 -14   8   9    5.70    2.36
 -14   8  10    7.22    2.41
 -14   8  11   10.26    2.40
 -14   8  12    4.24    2.11
 -14   8  12    0.76    2.24
 -14   8  13    9.00    2.23
 -14   8  13    6.70    2.45
 -14   8  14    3.22    2.13
 -14   8  14    4.53    2.25
 -14   8  15   22.13    2.55
 -14   8  15   20.68    2.51
 -14   8  16    1.73    2.10
 -14   8  16    3.01    2.25
 -14   8  17    5.67    2.29
 -14   8  17    2.26    2.15
 -14   8  18    7.54    2.34
 -14   8  18    4.13    2.24
 -14   9  -8   -3.48    2.08
 -14   9  -7    4.91    2.24
 -14   9  -6    2.99    2.07
 -14   9  -6   -1.43    2.26
 -14   9  -5    2.02    2.09
 -14   9  -5    1.17    2.27
 -14   9  -4    6.24    2.13
 -14   9  -4    4.29    2.29
 -14   9  -3    5.23    2.15
 -14   9  -3    0.66    2.30
 -14   9  -2    3.35    2.00
 -14   9  -2    2.62    2.35
 -14   9  -1    3.17    1.93
 -14   9  -1   -0.26    2.32
 -14   9   0    2.36    1.90
 -14   9   0    0.26    2.24
 -14   9   1   27.60    2.44
 -14   9   1   18.87    2.62
 -14   9   2    1.56    1.88
 -14   9   2    0.91    2.25
 -14   9   3    0.65    2.27
 -14   9   4    5.44    2.44
 -14   9   5    7.12    2.44
 -14   9   6   17.10    2.62
 -14   9   6   15.65    2.42
 -14   9   7    6.08    2.39
 -14   9   8    1.55    2.28
 -14   9   9    9.92    2.49
 -14   9  10    3.34    2.32
 -14   9  11    1.03    2.25
 -14   9  12   14.73    2.51
 -14   9  13   19.07    2.44
 -14   9  13   13.43    2.56
 -14   9  14    1.33    2.14
 -14   9  14    4.46    2.33
 -14   9  15    8.60    2.27
 -14   9  15    8.99    2.25
 -14   9  16   10.38    2.37
 -14   9  16    9.81    2.33
 -14   9  17    8.99    2.40
 -14   9  17   12.80    2.33
 -14  10  -5   -0.27    2.06
 -14  10  -5   -0.27    2.35
 -14  10  -4   17.49    2.35
 -14  10  -4    7.76    2.49
 -14  10  -3    2.39    2.09
 -14  10  -3   -1.20    2.32
 -14  10  -2    3.66    2.08
 -14  10  -2    1.48    2.39
 -14  10  -1   -0.51    1.94
 -14  10  -1    0.81    2.36
 -14  10   0    2.91    1.97
 -14  10   0   -0.13    2.40
 -14  10   1    5.83    2.03
 -14  10   1   -0.13    2.36
 -14  10   2    8.51    2.06
 -14  10   2    6.70    2.44
 -14  10   3    2.67    2.41
 -14  10   4    3.18    2.32
 -14  10   5    5.68    2.45
 -14  10   6   28.23    2.90
 -14  10   7    0.13    2.34
 -14  10   8    9.99    2.56
 -14  10   9    9.94    2.51
 -14  10  10    3.13    2.40
 -14  10  11    1.95    2.32
 -14  10  12    4.01    2.33
 -14  10  13    2.45    2.31
 -14  10  14   -0.14    2.15
 -14  10  14   -0.26    2.25
 -14  10  15    1.10    2.19
 -14  10  15    3.68    2.21
 -14  11  -3    3.63    2.12
 -14  11  -2    2.91    2.03
 -14  11  -2    2.60    2.43
 -14  11  -1    2.34    1.99
 -14  11  -1   -2.75    2.34
 -14  11   0    4.73    2.04
 -14  11   0   -0.82    2.39
 -14  11   1    3.14    1.98
 -14  11   1    4.95    2.53
 -14  11   2    2.33    2.35
 -14  11   3    8.33    2.57
 -14  11   4    2.85    2.47
 -14  11   5    3.50    2.33
 -14  11   6    2.95    2.42
 -14  11   7   10.30    2.51
 -14  11   8    6.53    2.46
 -14  11   9    1.85    2.34
 -14  11  10    3.29    2.35
 -14  11  11    9.70    2.43
 -14  11  12    0.78    2.28
 -14  11  13    5.83    2.40
 -14  12   0    2.98    2.08
 -13 -11   5    2.60    2.08
 -13 -11   6    2.23    2.05
 -13 -11   7    1.59    2.11
 -13 -11   9   11.07    2.34
 -13 -11  10    6.96    2.25
 -13 -11  11   13.39    2.33
 -13 -10   3    7.18    2.26
 -13 -10   4    2.16    2.05
 -13 -10   4    8.97    2.27
 -13 -10   5    1.80    1.97
 -13 -10   5    3.27    2.18
 -13 -10   6   11.40    2.21
 -13 -10   6   15.17    2.40
 -13 -10   7    5.49    2.17
 -13 -10   7    6.67    2.22
 -13 -10   8    2.37    2.11
 -13 -10   8    6.23    2.17
 -13 -10   9    1.20    2.11
 -13 -10   9    3.78    2.17
 -13 -10  10    2.95    2.17
 -13 -10  10    3.48    2.13
 -13 -10  11   15.01    2.40
 -13 -10  11   14.64    2.33
 -13 -10  12   22.18    2.55
 -13 -10  13    2.06    2.16
 -13 -10  14    2.63    2.19
 -13 -10  15    4.87    2.21
 -13  -9  -1    1.32    2.27
 -13  -9   0   19.49    2.59
 -13  -9   1    1.31    2.22
 -13  -9   2    3.51    2.26
 -13  -9   3   -0.25    2.09
 -13  -9   3    7.87    2.30
 -13  -9   4    2.89    2.07
 -13  -9   4    3.20    2.24
 -13  -9   5   22.30    2.46
 -13  -9   5   13.43    2.30
 -13  -9   6    1.15    2.04
 -13  -9   6   -1.76    2.07
 -13  -9   7    7.47    2.19
 -13  -9   7   12.67    2.36
 -13  -9   8    3.25    2.13
 -13  -9   8   -1.23    2.07
 -13  -9   9    4.05    2.14
 -13  -9   9    7.17    2.18
 -13  -9  10    4.87    2.18
 -13  -9  10    4.32    2.06
 -13  -9  11    6.88    2.21
 -13  -9  11   13.73    2.30
 -13  -9  12    6.52    2.15
 -13  -9  13    5.48    2.24
 -13  -9  14    1.48    2.09
 -13  -9  15    2.03    2.15
 -13  -9  16    4.76    2.19
 -13  -9  17    5.48    2.23
 -13  -9  18    0.69    2.08
 -13  -9  18    1.16    2.01
 -13  -9  19   20.05    2.60
 -13  -9  19   21.47    2.49
 -13  -9  20   26.39    2.63
 -13  -8  -4    7.60    2.35
 -13  -8  -3   12.79    2.45
 -13  -8  -2    7.40    2.30
 -13  -8  -1    0.26    2.16
 -13  -8   0   10.52    2.28
 -13  -8   1    8.91    2.29
 -13  -8   1   11.80    2.29
 -13  -8   2    2.65    2.14
 -13  -8   2    3.52    2.11
 -13  -8   3   20.12    2.46
 -13  -8   3   13.61    2.34
 -13  -8   4    6.69    2.23
 -13  -8   4    0.25    2.08
 -13  -8   5    1.25    2.12
 -13  -8   5    1.59    2.02
 -13  -8   6   -1.38    2.14
 -13  -8   6   -2.18    2.08
 -13  -8   7    4.81    2.19
 -13  -8   7    5.51    2.18
 -13  -8   8   10.18    2.33
 -13  -8   8   14.11    2.28
 -13  -8   9    8.59    2.28
 -13  -8   9    8.65    2.12
 -13  -8  10    4.25    2.09
 -13  -8  10    4.50    2.07
 -13  -8  11    9.07    2.24
 -13  -8  12    9.37    2.20
 -13  -8  13    8.63    2.18
 -13  -8  14    0.92    2.03
 -13  -8  15    2.77    2.14
 -13  -8  16    2.11    2.12
 -13  -8  16    0.49    1.97
 -13  -8  17    1.59    2.17
 -13  -8  17    1.50    1.95
 -13  -8  18    1.60    2.09
 -13  -8  18    2.44    2.05
 -13  -8  19    3.22    2.18
 -13  -8  19    5.11    2.10
 -13  -8  20    8.43    2.30
 -13  -8  20    4.41    2.20
 -13  -8  21   31.29    2.70
 -13  -8  21   27.08    2.74
 -13  -8  22    3.60    2.07
 -13  -7  -7    4.26    2.05
 -13  -7  -6   30.42    2.76
 -13  -7  -5    5.01    2.31
 -13  -7  -4    2.82    2.14
 -13  -7  -3   14.76    2.45
 -13  -7  -2   26.42    2.69
 -13  -7  -1   -0.25    2.10
 -13  -7   0    5.97    2.23
 -13  -7   0    8.25    2.17
 -13  -7   1    8.99    2.23
 -13  -7   1    3.80    2.10
 -13  -7   2    2.57    2.09
 -13  -7   2    2.76    2.07
 -13  -7   3    0.97    2.06
 -13  -7   3   -0.73    2.01
 -13  -7   4    3.59    2.10
 -13  -7   4   -1.58    2.11
 -13  -7   5    6.17    2.19
 -13  -7   5    0.37    2.05
 -13  -7   6   11.35    2.18
 -13  -7   6    0.62    2.19
 -13  -7   7    2.43    2.04
 -13  -7   7   -2.60    2.17
 -13  -7   8    2.51    2.05
 -13  -7   8    0.87    2.19
 -13  -7   9    1.88    2.16
 -13  -7   9    7.53    2.14
 -13  -7  10   -1.51    2.17
 -13  -7  10    2.11    2.02
 -13  -7  11    7.47    2.28
 -13  -7  12   -1.27    2.19
 -13  -7  13    7.66    2.18
 -13  -7  14   11.00    2.23
 -13  -7  14   12.62    2.17
 -13  -7  15    2.82    2.10
 -13  -7  15    4.79    2.01
 -13  -7  16    3.73    2.09
 -13  -7  16    2.94    2.07
 -13  -7  17    3.99    2.09
 -13  -7  17   -0.12    1.99
 -13  -7  18    7.74    2.21
 -13  -7  18    9.93    2.24
 -13  -7  19    2.72    2.20
 -13  -7  19    0.65    2.09
 -13  -7  20   22.18    2.54
 -13  -7  20   23.82    2.55
 -13  -7  21    9.89    2.24
 -13  -7  21    5.79    2.22
 -13  -7  22    3.50    2.11
 -13  -7  22    0.69    2.12
 -13  -6  -8   10.55    2.32
 -13  -6  -8    4.69    2.08
 -13  -6  -7   37.60    2.88
 -13  -6  -7   30.28    2.60
 -13  -6  -6    3.30    2.16
 -13  -6  -6    1.16    1.87
 -13  -6  -5    1.26    2.10
 -13  -6  -5    2.84    1.83
 -13  -6  -4    4.77    2.17
 -13  -6  -3    1.12    2.13
 -13  -6  -2    7.88    2.21
 -13  -6  -1    1.59    2.00
 -13  -6  -1   -0.23    1.93
 -13  -6   0    1.57    2.09
 -13  -6   0    1.28    2.01
 -13  -6   1    5.98    2.10
 -13  -6   1    7.64    2.21
 -13  -6   2    2.01    1.99
 -13  -6   2    0.59    2.03
 -13  -6   3    7.50    2.20
 -13  -6   3    2.26    2.09
 -13  -6   4    0.93    1.93
 -13  -6   4    0.24    2.06
 -13  -6   5   14.07    2.22
 -13  -6   5   17.19    2.32
 -13  -6   6   -1.02    2.00
 -13  -6   6    0.12    2.13
 -13  -6   7    7.24    2.01
 -13  -6   7    5.34    2.10
 -13  -6   8    1.65    1.93
 -13  -6   8    1.59    2.13
 -13  -6   9   43.13    2.89
 -13  -6   9   42.76    2.75
 -13  -6  10    6.82    1.94
 -13  -6  10    8.86    2.31
 -13  -6  11    0.37    2.12
 -13  -6  12   -0.25    2.16
 -13  -6  12   -0.78    1.83
 -13  -6  13   -1.74    2.14
 -13  -6  13    5.68    1.96
 -13  -6  14   -1.99    2.19
 -13  -6  14    0.58    1.95
 -13  -6  15   -0.88    2.06
 -13  -6  15    3.45    1.99
 -13  -6  16   13.90    2.31
 -13  -6  16   13.49    2.24
 -13  -6  17    4.38    2.05
 -13  -6  17    5.46    2.12
 -13  -6  18    6.64    2.13
 -13  -6  18    5.19    2.14
 -13  -6  19    7.65    2.20
 -13  -6  19    3.48    2.12
 -13  -6  20    3.88    2.09
 -13  -6  20    6.16    2.18
 -13  -6  21    0.13    1.98
 -13  -6  21    1.07    2.09
 -13  -6  22    1.76    2.12
 -13  -6  23    0.96    2.18
 -13  -5 -10    5.46    2.27
 -13  -5  -9    4.83    2.20
 -13  -5  -9    4.39    1.97
 -13  -5  -8    6.46    2.29
 -13  -5  -8    9.37    2.14
 -13  -5  -7    1.26    2.08
 -13  -5  -7    1.77    1.89
 -13  -5  -6    2.38    2.11
 -13  -5  -6    0.23    1.86
 -13  -5  -5    2.25    2.14
 -13  -5  -5    2.50    1.87
 -13  -5  -4    5.70    2.19
 -13  -5  -4    3.33    1.90
 -13  -5  -3    6.88    2.19
 -13  -5  -3    4.33    1.86
 -13  -5  -2    9.73    2.22
 -13  -5  -2    8.25    2.04
 -13  -5  -1    1.44    2.03
 -13  -5  -1    5.77    2.11
 -13  -5   0   11.54    2.20
 -13  -5   0    8.87    2.13
 -13  -5   1    2.00    2.00
 -13  -5   1    0.57    2.01
 -13  -5   2   34.48    2.66
 -13  -5   2   31.64    2.60
 -13  -5   3    2.41    2.05
 -13  -5   3    2.80    2.13
 -13  -5   4    0.23    1.89
 -13  -5   4    2.11    1.98
 -13  -5   5    5.11    2.05
 -13  -5   5   12.51    2.26
 -13  -5   6    9.90    2.09
 -13  -5   6   11.49    2.27
 -13  -5   7   10.49    2.00
 -13  -5   7    7.97    2.24
 -13  -5   8    1.90    1.91
 -13  -5   8    4.54    2.20
 -13  -5   9    4.37    1.93
 -13  -5   9    5.03    2.17
 -13  -5  10    2.12    1.80
 -13  -5  10    3.60    2.09
 -13  -5  10    6.75    1.88
 -13  -5  11    7.60    1.96
 -13  -5  11   -1.08    2.14
 -13  -5  12    5.00    1.91
 -13  -5  12    5.19    2.13
 -13  -5  13    0.45    1.84
 -13  -5  13   -2.78    2.12
 -13  -5  14    5.67    2.03
 -13  -5  14   -0.49    2.12
 -13  -5  15    7.20    2.08
 -13  -5  15    6.32    2.19
 -13  -5  16   13.74    2.27
 -13  -5  16    8.88    2.23
 -13  -5  17   16.86    2.39
 -13  -5  17   16.44    2.36
 -13  -5  18   34.22    2.76
 -13  -5  18   37.83    2.71
 -13  -5  19   15.08    2.39
 -13  -5  19   19.21    2.31
 -13  -5  20   27.57    2.63
 -13  -5  20   30.09    2.58
 -13  -5  21    2.12    2.16
 -13  -5  21    5.69    2.04
 -13  -5  22    4.17    2.23
 -13  -5  23    1.23    2.11
 -13  -5  24    0.97    2.22
 -13  -4 -11   10.82    2.29
 -13  -4 -10   -0.25    2.15
 -13  -4 -10    0.86    1.96
 -13  -4  -9    2.38    2.11
 -13  -4  -9   -1.34    1.94
 -13  -4  -8    3.12    2.13
 -13  -4  -8    1.56    1.90
 -13  -4  -7    4.10    2.11
 -13  -4  -7    5.86    1.93
 -13  -4  -6    4.07    2.14
 -13  -4  -6    4.02    1.91
 -13  -4  -5   10.41    2.28
 -13  -4  -5   14.50    2.11
 -13  -4  -4   15.30    2.36
 -13  -4  -4   11.56    1.99
 -13  -4  -3    1.86    1.88
 -13  -4  -3    2.89    2.11
 -13  -4  -3    1.82    1.70
 -13  -4  -2    2.53    2.00
 -13  -4  -2    0.59    2.06
 -13  -4  -2    2.20    1.73
 -13  -4  -1    4.86    1.98
 -13  -4  -1    4.47    2.02
 -13  -4  -1    4.49    1.70
 -13  -4   0    7.21    2.04
 -13  -4   0    1.63    2.04
 -13  -4   1   29.49    2.47
 -13  -4   1   23.85    2.43
 -13  -4   2    8.18    2.10
 -13  -4   2    7.92    2.07
 -13  -4   3    8.36    2.14
 -13  -4   3    5.69    2.04
 -13  -4   4    4.41    2.04
 -13  -4   4    3.95    2.00
 -13  -4   5    8.23    2.18
 -13  -4   5    6.93    2.01
 -13  -4   6    1.83    2.01
 -13  -4   6   -1.07    1.86
 -13  -4   7   13.37    2.30
 -13  -4   7    6.59    1.96
 -13  -4   8    8.21    1.96
 -13  -4   8   11.06    2.06
 -13  -4   8   11.52    2.22
 -13  -4   9   45.85    2.91
 -13  -4   9   36.36    2.48
 -13  -4   9   38.29    2.57
 -13  -4  10    0.12    2.01
 -13  -4  10   -0.11    1.79
 -13  -4  11    1.76    2.06
 -13  -4  11    2.51    1.83
 -13  -4  12    8.11    2.13
 -13  -4  12    8.12    1.91
 -13  -4  13    0.12    2.04
 -13  -4  13    0.91    1.80
 -13  -4  14   -2.01    2.01
 -13  -4  14   -1.27    1.88
 -13  -4  15   -1.42    1.99
 -13  -4  15    0.35    1.91
 -13  -4  16   -1.89    2.08
 -13  -4  16    2.40    2.03
 -13  -4  17   22.79    2.48
 -13  -4  17   22.32    2.46
 -13  -4  18   22.77    2.48
 -13  -4  18   20.60    2.42
 -13  -4  19    2.95    1.95
 -13  -4  19   -2.40    2.06
 -13  -4  20    3.06    1.93
 -13  -4  20    3.35    2.10
 -13  -4  21    2.88    2.13
 -13  -4  22    0.80    2.12
 -13  -4  23   -3.37    2.16
 -13  -4  24    5.89    2.18
 -13  -4  25    3.88    2.25
 -13  -3 -12   11.49    2.31
 -13  -3 -11    4.51    2.04
 -13  -3 -11    4.49    2.13
 -13  -3 -10   13.66    2.25
 -13  -3 -10   10.84    2.31
 -13  -3  -9   -1.81    1.94
 -13  -3  -9    3.47    2.04
 -13  -3  -8    7.03    2.11
 -13  -3  -8    3.80    1.97
 -13  -3  -8    7.74    2.16
 -13  -3  -7    4.43    1.97
 -13  -3  -7    2.70    1.96
 -13  -3  -7    7.13    2.13
 -13  -3  -6    1.25    1.87
 -13  -3  -6    5.83    2.09
 -13  -3  -6    2.62    1.97
 -13  -3  -5    6.24    1.90
 -13  -3  -5    3.86    2.02
 -13  -3  -5    6.89    2.02
 -13  -3  -4    2.74    1.96
 -13  -3  -4    0.11    1.73
 -13  -3  -4    2.61    1.99
 -13  -3  -4    0.23    1.85
 -13  -3  -3    3.78    2.00
 -13  -3  -3   -1.70    1.79
 -13  -3  -3    2.51    1.98
 -13  -3  -3    2.36    1.90
 -13  -3  -2    0.35    1.87
 -13  -3  -2   -1.04    1.72
 -13  -3  -2    3.40    2.02
 -13  -3  -2    4.07    1.91
 -13  -3  -1   10.25    2.08
 -13  -3  -1    9.26    1.82
 -13  -3  -1   14.34    2.25
 -13  -3  -1   12.67    1.98
 -13  -3   0   14.65    2.19
 -13  -3   0    6.44    1.74
 -13  -3   0    7.46    2.10
 -13  -3   0   10.59    2.00
 -13  -3   1   14.67    2.20
 -13  -3   1   20.97    2.38
 -13  -3   1   20.74    2.10
 -13  -3   2   -2.10    1.96
 -13  -3   2    1.69    1.67
 -13  -3   3    2.18    1.96
 -13  -3   3    6.17    2.08
 -13  -3   4   10.38    2.10
 -13  -3   4   20.23    2.29
 -13  -3   5   23.55    2.33
 -13  -3   5   28.32    2.48
 -13  -3   6   12.71    2.07
 -13  -3   6   13.23    2.20
 -13  -3   7    9.13    2.03
 -13  -3   7    8.61    2.15
 -13  -3   7    8.33    1.90
 -13  -3   8    7.76    1.95
 -13  -3   8    7.38    2.06
 -13  -3   8    3.42    1.88
 -13  -3   9    1.76    1.80
 -13  -3   9    5.30    2.08
 -13  -3   9    2.96    1.87
 -13  -3  10    5.94    2.00
 -13  -3  10    2.58    1.94
 -13  -3  11    0.80    2.00
 -13  -3  11    0.33    1.89
 -13  -3  12    3.67    2.00
 -13  -3  12    2.35    1.92
 -13  -3  13    4.59    2.09
 -13  -3  13    5.12    2.02
 -13  -3  14    6.08    2.05
 -13  -3  14    6.48    2.06
 -13  -3  15    3.90    2.01
 -13  -3  15    2.35    1.97
 -13  -3  16   44.62    2.86
 -13  -3  16   54.12    3.05
 -13  -3  17    4.93    2.13
 -13  -3  17    8.14    2.20
 -13  -3  18    1.03    2.04
 -13  -3  18    5.80    2.09
 -13  -3  19   15.06    2.23
 -13  -3  19   12.05    2.30
 -13  -3  20    5.86    2.09
 -13  -3  21    0.52    2.06
 -13  -3  22   -2.50    2.12
 -13  -3  23    1.74    2.16
 -13  -3  24    3.11    2.16
 -13  -3  25    1.78    2.13
 -13  -3  26    0.14    2.16
 -13  -2 -13    8.83    2.16
 -13  -2 -12    0.64    2.10
 -13  -2 -12    2.24    1.98
 -13  -2 -12    3.15    1.97
 -13  -2 -11   12.16    2.21
 -13  -2 -11   13.03    2.29
 -13  -2 -11   11.54    2.23
 -13  -2 -10    1.10    1.94
 -13  -2 -10    2.00    2.10
 -13  -2 -10    1.11    2.04
 -13  -2  -9    2.40    1.92
 -13  -2  -9    0.49    2.00
 -13  -2  -9    3.82    1.99
 -13  -2  -8   -0.35    1.88
 -13  -2  -8    1.70    2.01
 -13  -2  -8    5.50    2.01
 -13  -2  -7   -0.58    1.85
 -13  -2  -7    1.08    1.90
 -13  -2  -6    7.09    2.04
 -13  -2  -6    7.23    1.95
 -13  -2  -6    4.45    2.01
 -13  -2  -6    3.64    1.99
 -13  -2  -5    4.59    2.08
 -13  -2  -5    2.99    1.84
 -13  -2  -5    1.67    1.95
 -13  -2  -5    3.24    1.93
 -13  -2  -4    4.16    1.97
 -13  -2  -4    0.54    1.74
 -13  -2  -4    3.17    1.89
 -13  -2  -4    2.24    1.90
 -13  -2  -3    2.11    1.87
 -13  -2  -3    4.30    2.00
 -13  -2  -3    3.84    2.06
 -13  -2  -2    4.67    1.83
 -13  -2  -2    0.57    1.91
 -13  -2  -2    1.76    2.02
 -13  -2  -1    2.66    1.79
 -13  -2  -1    2.04    1.92
 -13  -2  -1    3.07    1.99
 -13  -2   0   22.39    2.20
 -13  -2   0   19.52    2.24
 -13  -2   0   22.03    2.40
 -13  -2   1    2.02    1.66
 -13  -2   1    5.28    1.93
 -13  -2   1    3.73    2.06
 -13  -2   2    1.87    1.72
 -13  -2   2    0.65    1.77
 -13  -2   2    3.29    1.98
 -13  -2   3    0.10    1.69
 -13  -2   3    4.88    1.87
 -13  -2   3    4.37    2.01
 -13  -2   4    5.74    1.79
 -13  -2   4    4.04    2.02
 -13  -2   5    0.10    1.68
 -13  -2   5    1.13    1.76
 -13  -2   5    0.54    1.88
 -13  -2   6    3.03    1.76
 -13  -2   6    2.31    1.70
 -13  -2   6    3.04    2.02
 -13  -2   7    0.10    1.73
 -13  -2   7    3.55    1.76
 -13  -2   7    4.13    1.96
 -13  -2   8    9.37    1.95
 -13  -2   8    7.63    1.84
 -13  -2   8   13.28    2.12
 -13  -2   9    2.52    1.91
 -13  -2   9   -0.09    1.64
 -13  -2   9    0.22    1.91
 -13  -2  10    2.81    1.94
 -13  -2  10    0.11    1.94
 -13  -2  11   -1.10    1.90
 -13  -2  11    2.52    1.92
 -13  -2  12    0.67    1.91
 -13  -2  12   -0.22    1.90
 -13  -2  13   -0.34    1.90
 -13  -2  13    4.79    2.06
 -13  -2  14    4.86    2.01
 -13  -2  14    7.70    2.12
 -13  -2  15    7.06    2.07
 -13  -2  15    5.24    2.05
 -13  -2  16   15.41    2.27
 -13  -2  16   19.82    2.26
 -13  -2  17   25.03    2.39
 -13  -2  17   23.63    2.45
 -13  -2  18    0.67    1.95
 -13  -2  18    1.97    2.00
 -13  -2  19    3.49    2.01
 -13  -2  20   -0.63    2.03
 -13  -2  21    1.54    2.09
 -13  -2  22    6.76    2.19
 -13  -2  23    3.56    2.16
 -13  -2  24    6.81    2.22
 -13  -2  25   -1.76    2.18
 -13  -2  26   -0.27    2.17
 -13  -1 -13    4.98    2.13
 -13  -1 -12   15.64    2.26
 -13  -1 -12   19.29    2.44
 -13  -1 -12   16.28    2.35
 -13  -1 -11    0.49    1.91
 -13  -1 -11    2.63    2.02
 -13  -1 -11    6.07    2.09
 -13  -1 -10    3.14    1.90
 -13  -1 -10    6.33    2.14
 -13  -1 -10    2.34    2.01
 -13  -1  -9    3.32    1.90
 -13  -1  -9    5.87    2.11
 -13  -1  -9    0.98    1.93
 -13  -1  -8    7.00    1.95
 -13  -1  -8    5.10    1.96
 -13  -1  -8    5.55    2.10
 -13  -1  -7    5.15    2.10
 -13  -1  -7    3.67    1.87
 -13  -1  -7    2.29    1.92
 -13  -1  -7    1.19    1.89
 -13  -1  -6   11.74    2.18
 -13  -1  -6   10.91    1.98
 -13  -1  -6   11.80    2.18
 -13  -1  -6    8.46    2.11
 -13  -1  -5    0.66    1.94
 -13  -1  -5   -0.69    1.87
 -13  -1  -5    1.18    1.94
 -13  -1  -4    9.56    2.16
 -13  -1  -4   11.25    2.08
 -13  -1  -4   12.94    2.19
 -13  -1  -3    6.37    2.08
 -13  -1  -3    0.88    1.81
 -13  -1  -3    4.26    2.00
 -13  -1  -2    1.43    1.88
 -13  -1  -2    1.08    1.79
 -13  -1  -2    3.40    1.86
 -13  -1  -1    7.24    2.09
 -13  -1  -1    2.43    1.79
 -13  -1  -1    2.57    1.88
 -13  -1   0    8.76    2.10
 -13  -1   0    6.49    1.85
 -13  -1   0    7.80    1.93
 -13  -1   1    3.83    2.03
 -13  -1   1    3.92    1.82
 -13  -1   1    1.95    1.83
 -13  -1   2    4.04    1.99
 -13  -1   2    4.01    1.71
 -13  -1   2    4.99    1.88
 -13  -1   3    5.98    2.08
 -13  -1   3    7.99    1.76
 -13  -1   3    7.62    1.91
 -13  -1   4   11.72    2.09
 -13  -1   4   12.70    1.98
 -13  -1   4   12.89    1.97
 -13  -1   5    6.48    2.06
 -13  -1   5    9.34    1.83
 -13  -1   5    6.50    1.85
 -13  -1   6   35.89    2.63
 -13  -1   6   30.20    2.33
 -13  -1   6   32.89    2.38
 -13  -1   7    1.39    1.88
 -13  -1   7    1.06    1.65
 -13  -1   7    6.21    1.85
 -13  -1   8    7.04    2.07
 -13  -1   8    7.62    1.80
 -13  -1   8    5.38    1.83
 -13  -1   9    4.47    1.97
 -13  -1   9    5.60    1.90
 -13  -1  10    1.70    1.91
 -13  -1  10    3.51    1.88
 -13  -1  11    2.23    1.91
 -13  -1  11    2.62    1.96
 -13  -1  12    2.77    1.92
 -13  -1  12    5.20    2.00
 -13  -1  13    1.81    1.89
 -13  -1  13   -2.63    1.98
 -13  -1  14    2.04    1.94
 -13  -1  14   -1.16    1.96
 -13  -1  15    2.28    1.89
 -13  -1  15    3.65    2.06
 -13  -1  16   -1.41    1.94
 -13  -1  16   -0.36    2.08
 -13  -1  17    1.62    1.88
 -13  -1  17    2.30    2.06
 -13  -1  18    1.35    2.10
 -13  -1  19    9.94    2.14
 -13  -1  20    0.13    2.07
 -13  -1  21    0.51    2.05
 -13  -1  22   -0.39    2.04
 -13  -1  23    2.74    2.16
 -13  -1  24   20.46    2.54
 -13  -1  25    2.54    2.08
 -13  -1  26    4.18    2.26
 -13   0 -14    4.87    2.01
 -13   0 -13    0.50    1.88
 -13   0 -13    3.95    2.14
 -13   0 -13    2.62    2.07
 -13   0 -12    5.70    2.00
 -13   0 -12    7.07    2.12
 -13   0 -12    7.09    2.15
 -13   0 -11   -0.61    1.95
 -13   0 -11    3.24    2.02
 -13   0 -11    7.06    2.13
 -13   0 -10   -0.84    1.88
 -13   0 -10   -0.74    2.01
 -13   0 -10   -0.86    1.95
 -13   0  -9    1.77    1.89
 -13   0  -9    4.26    1.99
 -13   0  -9    0.24    1.94
 -13   0  -8   14.30    2.23
 -13   0  -8   14.51    2.26
 -13   0  -8   17.43    2.22
 -13   0  -7    3.24    2.04
 -13   0  -7    3.19    1.96
 -13   0  -7    3.12    1.99
 -13   0  -6    9.39    2.18
 -13   0  -6    9.51    2.07
 -13   0  -6   10.57    2.12
 -13   0  -5    1.45    1.99
 -13   0  -5    1.59    1.90
 -13   0  -5    2.82    1.97
 -13   0  -4   13.90    2.22
 -13   0  -4    9.92    2.06
 -13   0  -4   12.63    2.16
 -13   0  -3    0.33    1.96
 -13   0  -3    2.29    1.84
 -13   0  -3    2.74    1.91
 -13   0  -2    8.19    2.09
 -13   0  -2    8.87    1.90
 -13   0  -2    9.23    2.06
 -13   0  -1    3.18    2.00
 -13   0  -1    0.42    1.75
 -13   0  -1    4.65    1.89
 -13   0   0    2.19    1.95
 -13   0   0    0.61    1.66
 -13   0   0    3.70    1.86
 -13   0   1    1.31    1.92
 -13   0   1    1.20    1.71
 -13   0   1    0.21    1.74
 -13   0   2    5.75    2.05
 -13   0   2    2.93    1.74
 -13   0   2    1.36    1.70
 -13   0   2    1.99    1.77
 -13   0   3    4.86    2.02
 -13   0   3    6.91    1.89
 -13   0   3    6.05    1.69
 -13   0   3    5.56    1.85
 -13   0   4    4.85    2.07
 -13   0   4    2.63    1.78
 -13   0   4   -0.09    1.59
 -13   0   4    1.31    1.69
 -13   0   5    1.50    2.03
 -13   0   5    1.68    1.74
 -13   0   5   -0.30    1.80
 -13   0   6    3.64    2.04
 -13   0   6    0.58    1.63
 -13   0   6    2.50    1.78
 -13   0   7    2.55    1.92
 -13   0   7    1.89    1.60
 -13   0   7    2.03    1.76
 -13   0   8    1.16    1.91
 -13   0   8    0.55    1.53
 -13   0   8    0.82    1.82
 -13   0   9   -0.11    1.85
 -13   0   9    0.94    1.82
 -13   0  10    5.22    1.92
 -13   0  10    0.53    1.82
 -13   0  11    6.03    1.95
 -13   0  11    3.55    1.91
 -13   0  12    2.28    1.89
 -13   0  12   -0.11    1.88
 -13   0  13    4.99    1.90
 -13   0  13    0.11    1.95
 -13   0  14   19.13    2.22
 -13   0  14   16.36    2.25
 -13   0  15    6.67    1.93
 -13   0  15    5.30    2.09
 -13   0  16   -2.21    1.87
 -13   0  16   -0.60    1.99
 -13   0  17    6.53    2.07
 -13   0  18   -1.84    2.09
 -13   0  19   -1.37    2.12
 -13   0  20    2.38    2.08
 -13   0  21    5.70    2.17
 -13   0  22    2.56    2.10
 -13   0  23    7.24    2.18
 -13   0  24    1.96    2.13
 -13   0  25    0.66    2.06
 -13   0  26    0.40    2.13
 -13   0  27   12.74    2.35
 -13   1 -14    0.88    1.98
 -13   1 -13    2.50    1.99
 -13   1 -13    7.37    2.22
 -13   1 -13    5.63    2.06
 -13   1 -12   -0.74    1.88
 -13   1 -12    1.89    2.04
 -13   1 -12    0.12    1.95
 -13   1 -11    4.13    1.96
 -13   1 -11    2.99    2.03
 -13   1 -11    0.75    1.96
 -13   1 -10    3.56    2.04
 -13   1 -10    7.77    2.13
 -13   1  -9    2.78    2.00
 -13   1  -9    2.82    1.98
 -13   1  -9    3.18    2.02
 -13   1  -8   27.63    2.55
 -13   1  -8   28.50    2.54
 -13   1  -8   31.12    2.56
 -13   1  -7    2.70    1.96
 -13   1  -7   -0.84    1.89
 -13   1  -7    0.91    1.99
 -13   1  -6   22.13    2.40
 -13   1  -6   21.93    2.32
 -13   1  -6   23.35    2.47
 -13   1  -5    4.42    1.91
 -13   1  -5   -0.12    1.92
 -13   1  -5   -0.79    1.93
 -13   1  -4    4.00    1.88
 -13   1  -4    4.62    1.93
 -13   1  -4    7.55    2.07
 -13   1  -3   20.30    2.19
 -13   1  -3   21.61    2.24
 -13   1  -3   20.63    2.39
 -13   1  -2    1.71    1.78
 -13   1  -2    0.90    1.83
 -13   1  -2    1.56    2.00
 -13   1  -1   10.26    1.95
 -13   1  -1   17.73    2.14
 -13   1  -1   18.45    2.31
 -13   1   0    5.32    1.75
 -13   1   0    6.38    1.93
 -13   1   0   12.04    2.17
 -13   1   1    7.09    1.74
 -13   1   1    3.98    1.90
 -13   1   1    4.89    1.86
 -13   1   1    4.62    1.97
 -13   1   2    2.64    1.70
 -13   1   2    7.46    1.98
 -13   1   2    4.28    1.79
 -13   1   2    2.18    1.97
 -13   1   3    5.04    1.71
 -13   1   3    4.65    2.00
 -13   1   3    2.04    1.75
 -13   1   3    3.79    2.03
 -13   1   4    2.13    1.59
 -13   1   4    6.28    1.88
 -13   1   4    3.00    1.73
 -13   1   4    1.29    1.89
 -13   1   5    3.13    1.85
 -13   1   5   -1.57    1.67
 -13   1   5    2.24    1.92
 -13   1   6   24.98    2.32
 -13   1   6   20.62    2.07
 -13   1   6   25.31    2.38
 -13   1   7    3.19    1.83
 -13   1   7   -0.74    1.60
 -13   1   7    1.69    1.95
 -13   1   8    2.50    1.91
 -13   1   8   -0.84    1.90
 -13   1   9    4.21    1.91
 -13   1   9    6.56    2.02
 -13   1  10    2.24    1.84
 -13   1  10    2.79    1.96
 -13   1  11   42.78    2.73
 -13   1  11   39.41    2.67
 -13   1  12    4.26    1.91
 -13   1  12    6.30    1.94
 -13   1  13   21.33    2.34
 -13   1  13   26.81    2.33
 -13   1  14   -1.58    1.99
 -13   1  14    4.44    1.90
 -13   1  15    1.96    2.04
 -13   1  15    1.14    1.70
 -13   1  15    2.71    1.86
 -13   1  16   -1.65    1.98
 -13   1  16    1.81    1.84
 -13   1  17    3.14    2.15
 -13   1  17    4.05    1.91
 -13   1  18   17.73    2.39
 -13   1  19   10.39    2.31
 -13   1  20   15.12    2.34
 -13   1  21    9.97    2.28
 -13   1  22    7.38    2.20
 -13   1  23   13.85    2.40
 -13   1  24    0.13    2.05
 -13   1  25   14.18    2.37
 -13   1  26    6.41    2.15
 -13   1  27    3.83    2.11
 -13   2 -14    1.64    1.98
 -13   2 -13    3.17    2.08
 -13   2 -13    2.73    1.94
 -13   2 -13    1.13    2.03
 -13   2 -12    2.26    1.99
 -13   2 -12    4.05    2.03
 -13   2 -12    1.51    2.09
 -13   2 -11   10.48    2.13
 -13   2 -11   10.04    2.15
 -13   2 -10   10.03    2.19
 -13   2 -10    9.67    2.06
 -13   2  -9   -0.46    2.10
 -13   2  -9    4.06    2.06
 -13   2  -9    0.85    1.95
 -13   2  -8    0.23    2.06
 -13   2  -8   -0.37    1.89
 -13   2  -8    1.79    1.97
 -13   2  -7   -1.96    2.02
 -13   2  -7   -1.32    1.92
 -13   2  -7   -1.17    1.97
 -13   2  -6   24.55    2.49
 -13   2  -6   28.14    2.50
 -13   2  -6   26.72    2.43
 -13   2  -5    1.60    2.03
 -13   2  -5    1.41    1.87
 -13   2  -5    3.07    1.95
 -13   2  -4   10.47    2.11
 -13   2  -4   11.32    2.14
 -13   2  -4    9.16    2.01
 -13   2  -3   17.43    2.25
 -13   2  -3   12.16    2.05
 -13   2  -3   18.07    2.19
 -13   2  -2   -1.46    2.03
 -13   2  -2    2.58    1.82
 -13   2  -2    1.01    1.83
 -13   2  -1    7.27    2.06
 -13   2  -1    4.00    1.86
 -13   2  -1    4.83    1.90
 -13   2  -1    7.26    1.98
 -13   2   0    6.00    2.06
 -13   2   0    3.31    1.77
 -13   2   0    3.87    1.89
 -13   2   0    3.56    1.83
 -13   2   1   23.30    2.42
 -13   2   1   23.12    2.13
 -13   2   1   22.82    2.25
 -13   2   1   21.41    2.16
 -13   2   2   16.87    2.29
 -13   2   2   20.10    2.08
 -13   2   2   25.19    2.28
 -13   2   2   21.71    2.16
 -13   2   3    3.70    2.01
 -13   2   3    3.46    1.65
 -13   2   3    4.88    1.80
 -13   2   3    4.27    1.89
 -13   2   4   -0.32    1.91
 -13   2   4   -0.75    1.65
 -13   2   4    2.87    1.94
 -13   2   4    2.88    1.73
 -13   2   5    1.18    1.90
 -13   2   5    5.38    2.02
 -13   2   5    2.92    1.69
 -13   2   6    4.99    2.04
 -13   2   6    1.36    1.95
 -13   2   6    0.19    1.56
 -13   2   7   41.69    2.72
 -13   2   7   49.90    2.77
 -13   2   7   37.63    2.42
 -13   2   8    4.74    1.90
 -13   2   8    0.73    1.85
 -13   2   9   10.87    2.12
 -13   2   9   11.97    2.08
 -13   2  10    5.28    1.98
 -13   2  10    1.64    1.97
 -13   2  11    8.17    2.09
 -13   2  11    4.88    1.99
 -13   2  12   25.54    2.38
 -13   2  12   27.79    2.37
 -13   2  13    7.01    2.05
 -13   2  13    7.18    1.91
 -13   2  13    3.60    1.76
 -13   2  14    1.35    1.99
 -13   2  14    1.55    1.84
 -13   2  15   59.24    3.10
 -13   2  15   56.97    3.03
 -13   2  16    3.61    2.12
 -13   2  16   -1.64    1.86
 -13   2  17   20.84    2.46
 -13   2  17   14.52    2.14
 -13   2  18    0.85    2.02
 -13   2  18    0.35    1.95
 -13   2  19    0.25    2.09
 -13   2  19   -1.42    1.96
 -13   2  20   -0.62    2.11
 -13   2  21    1.01    2.10
 -13   2  22   33.28    2.79
 -13   2  23    7.64    2.21
 -13   2  24    4.61    2.11
 -13   2  25    6.31    2.18
 -13   2  26    0.78    2.07
 -13   3 -14    6.88    2.26
 -13   3 -14    9.38    2.10
 -13   3 -14    4.97    2.11
 -13   3 -13   13.65    2.24
 -13   3 -13   11.18    2.26
 -13   3 -12    7.52    2.13
 -13   3 -12   10.23    2.22
 -13   3 -11   15.04    2.29
 -13   3 -11   20.08    2.37
 -13   3 -10    1.89    2.06
 -13   3 -10    1.47    2.02
 -13   3 -10    2.37    1.99
 -13   3  -9    1.53    2.08
 -13   3  -9    0.73    1.97
 -13   3  -9   -1.23    1.91
 -13   3  -8   -1.41    2.10
 -13   3  -8    1.08    1.95
 -13   3  -8   -0.24    1.93
 -13   3  -7   -2.23    2.12
 -13   3  -7    2.48    1.94
 -13   3  -7   -3.26    2.00
 -13   3  -6   -0.93    2.00
 -13   3  -6    1.51    1.92
 -13   3  -6   -0.12    1.95
 -13   3  -5    1.86    2.09
 -13   3  -5    2.30    1.89
 -13   3  -5   -0.59    1.89
 -13   3  -4    7.96    2.13
 -13   3  -4    8.00    1.96
 -13   3  -4    3.35    1.89
 -13   3  -3    3.32    2.00
 -13   3  -3    6.74    1.99
 -13   3  -3    5.01    1.94
 -13   3  -2    3.45    1.93
 -13   3  -2    1.57    1.87
 -13   3  -2    2.38    2.01
 -13   3  -1    2.04    1.95
 -13   3  -1    0.22    1.75
 -13   3  -1   -1.01    1.99
 -13   3   0    6.15    1.94
 -13   3   0    4.21    1.82
 -13   3   0    3.58    2.04
 -13   3   1    2.68    1.96
 -13   3   1    2.54    1.80
 -13   3   1   -0.11    1.99
 -13   3   2    2.59    1.96
 -13   3   2   -0.83    1.79
 -13   3   2    1.54    2.01
 -13   3   3   33.39    2.58
 -13   3   3   30.95    2.35
 -13   3   3   33.31    2.55
 -13   3   4   10.91    2.04
 -13   3   4    8.24    1.84
 -13   3   4    7.25    2.01
 -13   3   5   14.16    2.17
 -13   3   5    9.97    2.11
 -13   3   5    8.23    1.85
 -13   3   6    9.78    2.13
 -13   3   6   10.43    2.06
 -13   3   6    5.77    1.72
 -13   3   7    1.29    2.01
 -13   3   7    2.42    1.91
 -13   3   8    1.51    1.91
 -13   3   8    0.10    1.87
 -13   3   9    3.69    1.96
 -13   3   9    1.33    1.86
 -13   3  10    6.10    2.03
 -13   3  10    3.35    1.83
 -13   3  11    6.60    2.07
 -13   3  11    8.21    1.80
 -13   3  11    9.66    2.02
 -13   3  12    3.45    2.06
 -13   3  12    0.10    1.82
 -13   3  12    2.91    1.79
 -13   3  13    2.36    1.99
 -13   3  13    0.41    1.78
 -13   3  13    4.83    1.84
 -13   3  14    2.15    1.96
 -13   3  14    4.57    1.91
 -13   3  15    6.52    2.09
 -13   3  15    9.07    2.03
 -13   3  16    4.84    2.03
 -13   3  16    2.59    1.93
 -13   3  17   13.46    2.24
 -13   3  17   14.20    2.16
 -13   3  18    1.32    2.06
 -13   3  18    1.78    1.92
 -13   3  19   14.29    2.36
 -13   3  19   11.04    2.23
 -13   3  20    0.25    2.16
 -13   3  20    1.12    2.01
 -13   3  21    6.13    2.25
 -13   3  21    3.18    2.11
 -13   3  22   -3.02    2.20
 -13   3  23   12.39    2.30
 -13   3  24    4.57    2.08
 -13   3  25   10.56    2.28
 -13   4 -14   21.72    2.44
 -13   4 -14   23.14    2.51
 -13   4 -13   38.09    2.82
 -13   4 -13   33.67    2.77
 -13   4 -12    9.46    2.19
 -13   4 -12    9.42    2.18
 -13   4 -11    8.63    2.12
 -13   4 -11    3.29    2.02
 -13   4 -10    3.33    1.98
 -13   4 -10    3.14    1.97
 -13   4  -9    1.22    1.90
 -13   4  -9   -0.62    1.98
 -13   4  -8    8.11    2.15
 -13   4  -8    7.98    2.06
 -13   4  -7   -2.98    2.12
 -13   4  -7    4.77    2.04
 -13   4  -7    0.97    1.94
 -13   4  -6   -0.36    2.04
 -13   4  -6    1.88    1.89
 -13   4  -6    3.59    2.01
 -13   4  -5   10.86    2.01
 -13   4  -5   11.18    2.16
 -13   4  -4    6.15    2.03
 -13   4  -4    6.04    1.94
 -13   4  -4    0.82    2.06
 -13   4  -3    5.44    1.98
 -13   4  -3    3.20    1.88
 -13   4  -3    1.74    2.04
 -13   4  -2   35.98    2.64
 -13   4  -2   29.45    2.43
 -13   4  -2   32.80    2.62
 -13   4  -1    1.37    1.93
 -13   4  -1   -0.88    1.76
 -13   4  -1   -1.60    2.07
 -13   4   0   17.16    2.21
 -13   4   0   12.34    1.98
 -13   4   0   13.22    2.22
 -13   4   1    2.34    2.06
 -13   4   1    0.32    1.71
 -13   4   1   -2.69    2.03
 -13   4   2   12.62    2.22
 -13   4   2    4.99    1.78
 -13   4   2    4.10    2.05
 -13   4   3    0.81    1.73
 -13   4   3    3.73    2.02
 -13   4   4    6.67    2.04
 -13   4   4   -2.09    1.71
 -13   4   4    3.26    1.98
 -13   4   5   27.49    2.46
 -13   4   5   26.32    2.18
 -13   4   5   24.53    2.37
 -13   4   6   31.08    2.56
 -13   4   6   28.27    2.18
 -13   4   6   26.84    2.43
 -13   4   7    0.11    2.00
 -13   4   7    1.69    1.92
 -13   4   8    4.48    1.94
 -13   4   8    1.54    2.01
 -13   4   9    4.32    1.91
 -13   4   9    0.19    1.69
 -13   4   9   -0.99    1.99
 -13   4  10    0.30    1.66
 -13   4  10   -0.81    1.85
 -13   4  10    1.66    1.97
 -13   4  11    3.05    1.75
 -13   4  11    1.90    1.84
 -13   4  11    5.00    2.05
 -13   4  12    8.45    1.93
 -13   4  12   10.25    2.00
 -13   4  12   10.10    2.15
 -13   4  13   47.24    2.72
 -13   4  13   42.64    2.79
 -13   4  14   11.27    2.04
 -13   4  14   16.98    2.27
 -13   4  15    2.92    1.91
 -13   4  15    1.95    1.95
 -13   4  16    1.73    1.88
 -13   4  16    4.05    2.05
 -13   4  17   10.28    2.14
 -13   4  17   10.96    2.20
 -13   4  18   -1.58    2.01
 -13   4  18    0.47    2.01
 -13   4  19    1.24    2.06
 -13   4  19    3.27    2.03
 -13   4  20   -1.40    2.08
 -13   4  20    2.23    2.07
 -13   4  21    4.67    2.15
 -13   4  21    5.61    2.16
 -13   4  22   -0.13    2.15
 -13   4  22    0.38    2.08
 -13   4  23    3.10    2.24
 -13   4  23    2.89    2.10
 -13   5 -14   26.78    2.61
 -13   5 -13    4.35    2.14
 -13   5 -13    0.78    2.07
 -13   5 -12    7.75    2.18
 -13   5 -12    9.90    2.17
 -13   5 -11    9.74    2.17
 -13   5 -11   14.81    2.23
 -13   5 -10   -0.12    2.07
 -13   5 -10    1.52    1.89
 -13   5  -9   10.24    2.12
 -13   5  -9   17.56    2.29
 -13   5  -8    0.74    1.91
 -13   5  -7    6.37    2.00
 -13   5  -6    2.79    1.90
 -13   5  -5    2.39    1.97
 -13   5  -5    3.58    2.00
 -13   5  -4   10.46    2.19
 -13   5  -4    7.99    2.00
 -13   5  -3    6.01    2.09
 -13   5  -3    7.05    1.99
 -13   5  -2    0.44    1.98
 -13   5  -2   -0.11    1.76
 -13   5  -1    8.61    2.14
 -13   5  -1    6.47    1.87
 -13   5   0    0.80    2.02
 -13   5   0    2.62    2.01
 -13   5   0    1.31    1.74
 -13   5   1   24.34    2.48
 -13   5   1   23.86    2.41
 -13   5   1   20.70    2.21
 -13   5   2   12.43    2.19
 -13   5   2   18.25    2.34
 -13   5   2   18.16    2.05
 -13   5   3    1.99    2.03
 -13   5   3    8.49    2.23
 -13   5   3    5.34    1.75
 -13   5   4   16.86    2.26
 -13   5   4   18.38    2.36
 -13   5   4   18.61    2.05
 -13   5   5    2.59    1.99
 -13   5   5    3.99    2.10
 -13   5   5   -0.49    1.64
 -13   5   6   15.69    2.33
 -13   5   6   18.36    2.21
 -13   5   7   11.18    2.25
 -13   5   7    7.49    2.04
 -13   5   8    2.58    2.08
 -13   5   8   -0.83    1.88
 -13   5   9   11.54    2.05
 -13   5   9   10.14    2.20
 -13   5   9   12.69    1.99
 -13   5  10    2.49    2.08
 -13   5  10    3.61    1.85
 -13   5  10    3.45    1.85
 -13   5  11    3.75    2.15
 -13   5  11    5.91    1.83
 -13   5  11    4.71    1.87
 -13   5  12    5.58    2.01
 -13   5  12    0.65    1.88
 -13   5  13    3.65    2.00
 -13   5  13   -0.66    1.84
 -13   5  14    5.05    2.04
 -13   5  14    3.85    1.88
 -13   5  15   12.14    2.23
 -13   5  15   11.34    2.08
 -13   5  16   13.27    2.21
 -13   5  16   10.76    2.15
 -13   5  17    2.11    2.06
 -13   5  17    4.00    2.05
 -13   5  18    3.06    2.02
 -13   5  18   -0.25    2.00
 -13   5  19    5.11    2.10
 -13   5  19    7.97    2.20
 -13   5  20    6.20    2.20
 -13   5  20    8.17    2.22
 -13   5  21   18.23    2.37
 -13   5  21   14.29    2.39
 -13   5  22   15.43    2.31
 -13   5  22   17.38    2.52
 -13   5  23    9.19    2.38
 -13   5  24    2.79    2.20
 -13   6 -13    7.73    2.15
 -13   6 -13    4.27    2.11
 -13   6 -12   10.05    2.16
 -13   6 -12    2.44    2.03
 -13   6 -11    5.18    2.06
 -13   6 -10    4.36    2.03
 -13   6  -9   -0.38    1.94
 -13   6  -8    5.04    2.00
 -13   6  -7    1.12    1.95
 -13   6  -6    5.42    2.03
 -13   6  -6    2.90    1.96
 -13   6  -5    5.83    1.95
 -13   6  -5   10.93    2.22
 -13   6  -4    2.63    1.91
 -13   6  -4    2.48    2.05
 -13   6  -3    3.17    1.95
 -13   6  -3    1.58    2.07
 -13   6  -2    4.04    1.86
 -13   6  -2    2.27    2.13
 -13   6  -1    2.50    1.83
 -13   6  -1    0.34    2.06
 -13   6   0    1.89    1.81
 -13   6   0    1.59    2.06
 -13   6   1   21.03    2.15
 -13   6   1   13.20    2.27
 -13   6   2    1.60    1.73
 -13   6   2    1.13    2.05
 -13   6   3   -0.67    2.00
 -13   6   3    2.50    1.76
 -13   6   3   -1.24    1.98
 -13   6   4   39.95    2.80
 -13   6   4   31.37    2.60
 -13   6   4   32.60    2.31
 -13   6   5    1.75    1.96
 -13   6   5    4.26    1.63
 -13   6   5    5.23    2.17
 -13   6   6   12.52    2.28
 -13   6   6    7.42    2.04
 -13   6   7    7.19    2.25
 -13   6   7    5.62    1.97
 -13   6   8    3.43    2.10
 -13   6   8    1.99    1.88
 -13   6   9    4.93    2.17
 -13   6   9    2.68    1.82
 -13   6  10   11.97    2.31
 -13   6  10    8.83    1.94
 -13   6  11    7.68    2.03
 -13   6  11    5.78    2.11
 -13   6  12    2.78    2.13
 -13   6  12    3.03    1.90
 -13   6  13    3.94    2.07
 -13   6  13   -0.34    1.90
 -13   6  14    5.44    2.12
 -13   6  14    2.34    1.96
 -13   6  15   13.97    2.22
 -13   6  15   10.14    2.11
 -13   6  16    7.95    2.14
 -13   6  16    6.82    2.05
 -13   6  17    3.99    2.03
 -13   6  17    3.23    2.08
 -13   6  18    6.72    2.11
 -13   6  18    9.77    2.20
 -13   6  19    4.37    2.09
 -13   6  19    4.01    2.12
 -13   6  20    5.41    2.14
 -13   6  20    1.45    2.11
 -13   6  21   -2.02    2.15
 -13   6  22   -1.37    2.19
 -13   6  23    5.16    2.30
 -13   7 -12    3.31    2.09
 -13   7 -11    5.54    2.20
 -13   7 -10    4.19    2.06
 -13   7  -9    7.66    2.12
 -13   7  -8   -0.90    1.92
 -13   7  -8    4.82    1.97
 -13   7  -7    7.48    2.05
 -13   7  -7    8.53    2.16
 -13   7  -6   40.02    2.80
 -13   7  -6   37.01    2.78
 -13   7  -5    8.41    2.08
 -13   7  -5    5.10    2.21
 -13   7  -4    1.70    1.99
 -13   7  -4   -1.51    2.05
 -13   7  -3   16.40    2.18
 -13   7  -3   13.67    2.33
 -13   7  -2    4.47    1.92
 -13   7  -2    2.45    2.06
 -13   7  -1    2.08    1.84
 -13   7  -1    1.64    2.16
 -13   7   0    0.68    1.83
 -13   7   0    1.52    2.07
 -13   7   1    8.55    1.92
 -13   7   1    6.32    2.21
 -13   7   2   14.57    2.00
 -13   7   2    9.82    2.36
 -13   7   3    2.98    1.81
 -13   7   3    0.47    2.14
 -13   7   4    0.31    1.67
 -13   7   4    4.07    2.17
 -13   7   5    9.90    2.26
 -13   7   5    5.94    2.05
 -13   7   6    0.93    2.20
 -13   7   6   -1.74    2.04
 -13   7   7    8.75    2.30
 -13   7   7    8.88    2.02
 -13   7   8    0.58    2.15
 -13   7   8   -1.05    1.93
 -13   7   9   12.15    2.37
 -13   7   9    7.55    2.00
 -13   7  10   11.11    2.35
 -13   7  11    7.03    2.21
 -13   7  12    2.78    2.03
 -13   7  12    3.64    2.12
 -13   7  13    3.18    2.12
 -13   7  13    3.19    1.98
 -13   7  14    5.40    2.13
 -13   7  14    4.10    2.03
 -13   7  15    5.51    2.11
 -13   7  15    0.37    1.99
 -13   7  16   10.23    2.21
 -13   7  16    7.02    2.17
 -13   7  17    2.83    2.09
 -13   7  17    2.68    2.10
 -13   7  18   -0.71    1.94
 -13   7  18    2.34    2.12
 -13   7  19    6.15    2.11
 -13   7  19    5.69    2.21
 -13   7  20    4.58    2.25
 -13   7  21   -0.14    2.17
 -13   7  22    7.40    2.43
 -13   8 -12    5.40    2.09
 -13   8 -11   13.54    2.34
 -13   8 -10    6.00    2.10
 -13   8  -9    1.45    1.99
 -13   8  -9    2.03    2.08
 -13   8  -8    3.40    2.03
 -13   8  -8    5.01    2.11
 -13   8  -7   10.85    2.13
 -13   8  -7   13.13    2.28
 -13   8  -6    7.90    2.10
 -13   8  -6    3.34    2.07
 -13   8  -5    3.52    1.92
 -13   8  -5    0.12    2.08
 -13   8  -4    2.10    1.90
 -13   8  -4   -2.15    2.19
 -13   8  -3   -0.12    1.80
 -13   8  -3   -1.44    2.20
 -13   8  -2    7.42    2.06
 -13   8  -2    3.95    2.22
 -13   8  -1   11.52    2.05
 -13   8  -1    8.80    2.34
 -13   8   0    1.50    1.87
 -13   8   0   -1.57    2.21
 -13   8   1   21.47    2.21
 -13   8   1   12.77    2.42
 -13   8   2    5.87    1.86
 -13   8   2   11.19    2.32
 -13   8   3    0.87    1.71
 -13   8   3    2.16    2.10
 -13   8   4   -0.53    1.71
 -13   8   4    2.39    2.15
 -13   8   5    4.41    2.18
 -13   8   6   39.73    2.89
 -13   8   7    4.18    2.16
 -13   8   7   -1.94    1.95
 -13   8   8    1.55    2.09
 -13   8   8   -0.53    1.95
 -13   8   9    9.53    2.36
 -13   8  10    1.19    2.13
 -13   8  11    7.38    2.23
 -13   8  12    3.69    2.22
 -13   8  13    0.37    2.07
 -13   8  13    5.36    2.27
 -13   8  14    3.33    2.14
 -13   8  14    2.61    2.03
 -13   8  15    5.93    2.15
 -13   8  15    3.42    2.09
 -13   8  16    5.08    2.13
 -13   8  16    5.79    2.19
 -13   8  17    4.14    2.04
 -13   8  17    2.88    2.10
 -13   8  18    5.85    2.25
 -13   8  19    3.78    2.24
 -13   8  20   19.78    2.58
 -13   8  21    4.74    2.30
 -13   9 -10    8.48    2.17
 -13   9 -10    2.44    2.05
 -13   9  -9    9.47    2.20
 -13   9  -9    7.25    2.18
 -13   9  -8    3.37    2.12
 -13   9  -8    2.92    2.10
 -13   9  -7    1.61    2.09
 -13   9  -7    2.49    2.05
 -13   9  -6    3.70    2.06
 -13   9  -6    2.46    1.97
 -13   9  -5    2.59    2.09
 -13   9  -5    2.30    1.92
 -13   9  -4    5.53    2.09
 -13   9  -4    4.65    2.02
 -13   9  -3    4.92    2.19
 -13   9  -3    1.85    1.92
 -13   9  -2   -1.84    2.22
 -13   9  -2    0.61    1.89
 -13   9  -1   -2.34    2.26
 -13   9  -1   -0.24    1.85
 -13   9   0    6.70    2.31
 -13   9   0   11.72    2.11
 -13   9   1    8.04    2.36
 -13   9   1    8.97    2.02
 -13   9   2   -1.98    2.16
 -13   9   2   -1.35    1.80
 -13   9   3   -3.09    2.20
 -13   9   3   -0.11    1.76
 -13   9   4   15.25    2.42
 -13   9   5    3.30    2.28
 -13   9   6   26.08    2.70
 -13   9   7    4.87    2.26
 -13   9   8    6.21    2.32
 -13   9   9    5.58    2.30
 -13   9  10    8.72    2.33
 -13   9  11   -2.30    2.17
 -13   9  12    3.74    2.24
 -13   9  13    3.49    2.23
 -13   9  14    4.69    2.25
 -13   9  14    4.48    2.21
 -13   9  15    1.82    2.12
 -13   9  15    5.97    2.23
 -13   9  16    3.18    2.16
 -13   9  16    3.67    2.07
 -13   9  17    5.37    2.30
 -13   9  18    4.90    2.22
 -13   9  19   56.29    3.40
 -13   9  20    4.05    2.34
 -13  10 -11    9.48    2.24
 -13  10 -10    1.56    2.19
 -13  10  -9   -0.78    2.21
 -13  10  -9    3.00    2.16
 -13  10  -8    1.68    2.16
 -13  10  -8    0.27    1.97
 -13  10  -7   10.69    2.33
 -13  10  -7    6.79    2.15
 -13  10  -6    8.23    2.27
 -13  10  -6    1.58    2.04
 -13  10  -5    2.04    2.17
 -13  10  -5    1.30    1.93
 -13  10  -4    1.27    2.10
 -13  10  -4   -0.13    1.88
 -13  10  -3    5.19    2.19
 -13  10  -3    1.76    1.93
 -13  10  -2    7.59    2.26
 -13  10  -2    5.31    2.04
 -13  10  -1   12.36    2.49
 -13  10  -1   15.90    2.16
 -13  10   0    1.52    2.29
 -13  10   0    1.19    1.92
 -13  10   1   -1.27    2.33
 -13  10   1    0.94    1.80
 -13  10   2   -1.90    2.35
 -13  10   2    0.46    1.74
 -13  10   3    2.66    2.33
 -13  10   4   11.61    2.49
 -13  10   5   20.99    2.63
 -13  10   6    0.12    2.24
 -13  10   7    4.22    2.31
 -13  10   8    4.34    2.27
 -13  10   9    5.32    2.31
 -13  10  10    3.20    2.27
 -13  10  11    7.24    2.31
 -13  10  12    6.23    2.35
 -13  10  13    6.45    2.26
 -13  10  14    4.24    2.22
 -13  10  14    5.15    2.22
 -13  10  15    8.83    2.34
 -13  10  16    2.17    2.23
 -13  10  17    4.12    2.31
 -13  10  18   10.83    2.44
 -13  11  -8    2.41    2.23
 -13  11  -7    5.21    2.23
 -13  11  -7    1.49    2.02
 -13  11  -6   25.96    2.70
 -13  11  -6   22.96    2.50
 -13  11  -5    7.53    2.31
 -13  11  -5    9.18    2.15
 -13  11  -4    0.92    2.15
 -13  11  -4    0.39    2.00
 -13  11  -3   16.02    2.49
 -13  11  -3   15.81    2.26
 -13  11  -2    5.97    2.29
 -13  11  -2    1.76    1.95
 -13  11  -1   13.62    2.49
 -13  11  -1   14.92    2.20
 -13  11   0    1.16    2.28
 -13  11   0    1.94    1.92
 -13  11   1    2.07    2.26
 -13  11   1    1.31    1.82
 -13  11   2    1.04    2.28
 -13  11   2    3.61    1.86
 -13  11   3    0.91    2.28
 -13  11   4    4.52    2.33
 -13  11   5    1.03    2.25
 -13  11   6   -1.28    2.28
 -13  11   7    2.66    2.29
 -13  11   8    3.02    2.27
 -13  11   9   34.16    2.89
 -13  11  10   12.63    2.46
 -13  11  11    3.10    2.27
 -13  11  12    9.13    2.32
 -13  11  13   10.66    2.38
 -13  11  15    2.47    2.26
 -13  11  16    3.33    2.32
 -13  12  -5    6.79    2.29
 -13  12  -5    3.88    2.15
 -13  12  -4   13.66    2.44
 -13  12  -4   10.56    2.19
 -13  12  -3    4.28    2.30
 -13  12  -3    0.91    1.96
 -13  12  -2    5.86    2.22
 -13  12  -2    1.02    1.96
 -13  12  -1   16.44    2.46
 -13  12  -1   14.36    2.31
 -13  12   0   -5.03    2.29
 -13  12   0    0.62    2.00
 -13  12   1   24.75    2.81
 -13  12   1   24.05    2.45
 -13  12   2   -1.98    2.30
 -13  12   3    3.04    2.32
 -13  12   4    8.17    2.43
 -13  12   5    2.23    2.35
 -13  12   6   10.80    2.46
 -13  12   7    4.25    2.35
 -13  12   8    4.35    2.27
 -13  12   9    2.04    2.32
 -13  12  10    4.17    2.32
 -13  12  11    3.51    2.26
 -13  13  -3    5.18    2.06
 -13  13  -2   -0.92    1.94
 -13  13  -1    8.41    2.39
 -13  13  -1    5.41    2.09
 -13  13   0    3.25    2.25
 -13  13   0    3.42    2.02
 -13  13   1   -0.54    2.36
 -13  13   2   -1.48    2.30
 -13  13   3    7.01    2.48
 -13  13   4   -5.64    2.41
 -13  13   5    2.13    2.37
 -13  13   6    7.80    2.44
 -13  13   7    0.39    2.24
 -13  13   8    2.33    2.30
 -13  13   9    1.93    2.30
 -12 -12   6    2.45    2.04
 -12 -12   6    6.53    2.26
 -12 -12   7    0.91    1.98
 -12 -12   7    5.56    2.19
 -12 -12   8    3.17    2.13
 -12 -12   8    2.10    2.11
 -12 -12   9   -0.53    2.06
 -12 -12   9    3.26    2.18
 -12 -12  10   13.87    2.40
 -12 -12  10   13.70    2.38
 -12 -12  11   21.20    2.58
 -12 -12  11   17.76    2.45
 -12 -12  12    2.47    2.13
 -12 -12  12   -1.26    2.08
 -12 -11   0    5.33    2.16
 -12 -11   1    5.84    2.31
 -12 -11   2    4.49    2.14
 -12 -11   3    1.18    2.07
 -12 -11   4    4.07    2.04
 -12 -11   4    3.00    2.10
 -12 -11   5    1.37    1.97
 -12 -11   5   10.00    2.22
 -12 -11   6   -1.01    2.01
 -12 -11   6    1.67    2.11
 -12 -11   7    3.59    2.10
 -12 -11   7    6.65    2.18
 -12 -11   8   13.59    2.35
 -12 -11   8   15.69    2.34
 -12 -11   9    2.48    2.05
 -12 -11   9    2.01    2.16
 -12 -11  10    5.03    2.18
 -12 -11  10    4.10    2.10
 -12 -11  11    4.14    2.18
 -12 -11  11    6.27    2.09
 -12 -11  12    2.82    2.14
 -12 -11  12    8.26    2.14
 -12 -11  13    5.15    2.18
 -12 -11  14    1.09    2.14
 -12 -11  15    3.97    2.13
 -12 -11  16    2.89    2.25
 -12 -11  17    0.42    2.18
 -12 -10  -4   14.17    2.53
 -12 -10  -3    3.01    2.26
 -12 -10  -2    8.76    2.35
 -12 -10  -1    9.50    2.38
 -12 -10   0   10.11    2.38
 -12 -10   1    1.16    2.14
 -12 -10   2    3.59    2.14
 -12 -10   3    7.90    2.03
 -12 -10   3    2.93    2.09
 -12 -10   4    8.00    2.16
 -12 -10   4   10.22    2.27
 -12 -10   5   -0.12    1.95
 -12 -10   5    3.88    2.09
 -12 -10   6    1.24    1.99
 -12 -10   6    3.60    2.19
 -12 -10   7    2.13    1.97
 -12 -10   7   -1.35    1.99
 -12 -10   8    2.90    2.01
 -12 -10   8    2.92    2.09
 -12 -10   9   18.08    2.44
 -12 -10   9   17.85    2.36
 -12 -10  10    9.77    2.26
 -12 -10  10   12.89    2.28
 -12 -10  11    9.33    2.28
 -12 -10  11    7.89    2.06
 -12 -10  12    7.60    2.19
 -12 -10  12    4.42    2.00
 -12 -10  13    6.20    2.20
 -12 -10  14    0.13    2.04
 -12 -10  15    4.28    2.11
 -12 -10  16    0.81    2.05
 -12 -10  17    1.48    2.18
 -12 -10  18   -0.14    2.10
 -12 -10  18    0.13    1.93
 -12 -10  19    0.68    2.15
 -12 -10  19    0.51    1.97
 -12 -10  20    9.81    2.34
 -12 -10  20    6.57    2.22
 -12 -10  21   13.13    2.37
 -12  -9  -7    4.75    2.27
 -12  -9  -6    8.99    2.32
 -12  -9  -5    8.59    2.32
 -12  -9  -4    3.96    2.23
 -12  -9  -3    1.53    2.13
 -12  -9  -2   -1.01    2.14
 -12  -9  -1    3.53    2.19
 -12  -9   0    4.27    2.19
 -12  -9   1    4.74    2.23
 -12  -9   2    1.98    2.12
 -12  -9   2    0.23    2.01
 -12  -9   3    7.49    2.26
 -12  -9   3    7.90    2.14
 -12  -9   4   -2.31    2.05
 -12  -9   4    3.34    2.05
 -12  -9   5   19.20    2.40
 -12  -9   5   22.61    2.40
 -12  -9   6    1.67    2.03
 -12  -9   6    3.64    2.04
 -12  -9   7   22.02    2.46
 -12  -9   7   21.43    2.38
 -12  -9   8   17.31    2.28
 -12  -9   8   12.10    2.27
 -12  -9   9    8.44    2.16
 -12  -9   9   13.31    2.29
 -12  -9  10   13.02    2.15
 -12  -9  10    8.64    2.15
 -12  -9  11    3.60    1.90
 -12  -9  11    3.66    1.98
 -12  -9  12    6.35    2.15
 -12  -9  13    5.62    2.08
 -12  -9  14    2.96    2.08
 -12  -9  15    6.49    2.12
 -12  -9  16    3.67    2.12
 -12  -9  16    2.40    1.99
 -12  -9  17    2.23    2.00
 -12  -9  17    0.12    1.87
 -12  -9  18   10.80    2.22
 -12  -9  18    3.77    2.03
 -12  -9  19    9.51    2.27
 -12  -9  19    9.23    2.16
 -12  -9  20    6.74    2.24
 -12  -9  20    5.23    2.20
 -12  -9  21    9.54    2.31
 -12  -9  21    8.26    2.22
 -12  -9  22    2.39    2.14
 -12  -9  22    5.02    2.25
 -12  -9  23    5.17    2.23
 -12  -8  -9    5.70    1.97
 -12  -8  -9    2.42    2.08
 -12  -8  -8    3.27    2.12
 -12  -8  -8   -1.66    2.12
 -12  -8  -7    3.15    2.12
 -12  -8  -7   -1.62    1.93
 -12  -8  -6   10.56    2.29
 -12  -8  -5    2.00    2.11
 -12  -8  -4    4.99    2.20
 -12  -8  -3    8.06    2.20
 -12  -8  -2    6.41    2.23
 -12  -8  -1   10.53    2.27
 -12  -8   0    2.91    2.05
 -12  -8   1    2.65    2.10
 -12  -8   1    1.93    1.90
 -12  -8   2   12.07    2.28
 -12  -8   2   12.51    2.24
 -12  -8   3    3.08    2.09
 -12  -8   3    2.43    2.05
 -12  -8   4    0.47    2.07
 -12  -8   4    1.64    2.03
 -12  -8   5   30.03    2.60
 -12  -8   5   34.29    2.71
 -12  -8   6    7.60    2.16
 -12  -8   6    7.91    2.21
 -12  -8   7   16.27    2.36
 -12  -8   7   24.36    2.41
 -12  -8   8    6.38    2.16
 -12  -8   8    6.95    2.13
 -12  -8   9   44.53    2.92
 -12  -8   9   44.97    2.82
 -12  -8  10    3.66    2.01
 -12  -8  10    1.20    1.80
 -12  -8  11   10.44    2.13
 -12  -8  11    8.19    1.99
 -12  -8  12    1.85    1.99
 -12  -8  13    5.09    2.11
 -12  -8  14    3.61    1.91
 -12  -8  14    6.37    2.11
 -12  -8  15    5.55    2.00
 -12  -8  15    3.01    2.06
 -12  -8  16    9.49    2.14
 -12  -8  16    6.06    2.06
 -12  -8  17    6.07    2.07
 -12  -8  17    4.83    2.11
 -12  -8  18    1.00    2.03
 -12  -8  18   -0.51    2.06
 -12  -8  19    5.35    2.17
 -12  -8  19    7.83    2.23
 -12  -8  20    5.85    2.11
 -12  -8  20    3.98    2.21
 -12  -8  21    7.95    2.30
 -12  -8  21    5.78    2.22
 -12  -8  22    9.98    2.30
 -12  -8  22   12.05    2.24
 -12  -8  23    1.92    2.15
 -12  -8  23   -4.87    2.12
 -12  -7 -11    8.98    2.27
 -12  -7 -10    8.76    2.25
 -12  -7 -10    8.89    2.07
 -12  -7  -9    0.99    2.12
 -12  -7  -9    0.24    1.89
 -12  -7  -8    5.04    2.18
 -12  -7  -8    2.91    2.00
 -12  -7  -7    3.68    2.09
 -12  -7  -7    5.34    1.90
 -12  -7  -6   10.50    2.23
 -12  -7  -6   11.48    2.00
 -12  -7  -5    6.93    2.22
 -12  -7  -5   10.87    2.02
 -12  -7  -4   21.87    2.44
 -12  -7  -3    5.64    2.19
 -12  -7  -2    1.19    2.07
 -12  -7  -1    6.27    2.14
 -12  -7  -1    5.59    1.93
 -12  -7   0    0.35    1.96
 -12  -7   0    0.33    1.93
 -12  -7   1    0.81    2.02
 -12  -7   1    0.78    1.96
 -12  -7   2   16.93    2.33
 -12  -7   2   15.42    2.27
 -12  -7   3    4.90    2.08
 -12  -7   3    4.09    2.04
 -12  -7   4    3.26    1.99
 -12  -7   4    0.80    1.98
 -12  -7   5    1.34    1.98
 -12  -7   5    1.50    2.00
 -12  -7   6    3.41    1.98
 -12  -7   6    0.46    1.99
 -12  -7   7    7.28    2.00
 -12  -7   7    5.25    2.08
 -12  -7   8   24.35    2.33
 -12  -7   8   23.15    2.51
 -12  -7   9   22.56    2.50
 -12  -7   9   28.72    2.35
 -12  -7  10    8.43    2.20
 -12  -7  10    9.06    2.05
 -12  -7  11   -0.60    2.10
 -12  -7  11   -1.95    1.79
 -12  -7  12   17.90    2.14
 -12  -7  12   17.42    2.32
 -12  -7  13    1.64    1.76
 -12  -7  13    6.51    2.07
 -12  -7  14    8.65    2.11
 -12  -7  14   11.87    2.19
 -12  -7  15   12.42    2.14
 -12  -7  15   12.89    2.23
 -12  -7  16    0.47    1.92
 -12  -7  16    3.90    2.00
 -12  -7  17    9.01    2.15
 -12  -7  17    8.93    2.15
 -12  -7  18   59.27    3.28
 -12  -7  18   63.57    3.33
 -12  -7  19   11.99    2.25
 -12  -7  19    8.66    2.18
 -12  -7  20   -1.74    2.06
 -12  -7  20   -0.13    2.02
 -12  -7  21    0.12    1.97
 -12  -7  21    1.83    2.06
 -12  -7  22    1.49    2.00
 -12  -7  22   -0.67    2.10
 -12  -7  23    1.49    2.17
 -12  -7  24    0.55    2.17
 -12  -7  25   11.72    2.35
 -12  -6 -12    5.44    2.15
 -12  -6 -11    6.18    2.15
 -12  -6 -11    7.06    2.10
 -12  -6 -10    8.27    2.19
 -12  -6 -10    5.02    2.04
 -12  -6  -9   -0.12    2.10
 -12  -6  -9    2.82    1.95
 -12  -6  -8   27.14    2.55
 -12  -6  -8   22.15    2.36
 -12  -6  -7    2.53    2.13
 -12  -6  -7    6.88    1.95
 -12  -6  -6    1.32    2.09
 -12  -6  -6    3.21    1.83
 -12  -6  -5    4.53    2.12
 -12  -6  -5    3.46    1.79
 -12  -6  -4   15.74    2.38
 -12  -6  -4   18.54    2.04
 -12  -6  -3    2.46    2.01
 -12  -6  -3    1.85    1.71
 -12  -6  -2    1.40    1.96
 -12  -6  -2    2.35    1.89
 -12  -6  -1    3.69    2.08
 -12  -6  -1    0.65    1.83
 -12  -6   0    2.95    2.00
 -12  -6   0    3.71    2.07
 -12  -6   1    9.86    2.08
 -12  -6   1    9.54    2.15
 -12  -6   2    4.10    1.94
 -12  -6   2    3.10    1.97
 -12  -6   3    1.10    1.93
 -12  -6   3    1.45    1.98
 -12  -6   4   20.35    2.27
 -12  -6   4   18.57    2.31
 -12  -6   5   12.94    2.11
 -12  -6   5   10.23    2.16
 -12  -6   6   17.60    2.18
 -12  -6   6   17.08    2.27
 -12  -6   7   24.26    2.28
 -12  -6   7   26.95    2.49
 -12  -6   8   71.12    3.38
 -12  -6   8   64.48    3.12
 -12  -6   9   14.36    2.08
 -12  -6   9   13.56    2.29
 -12  -6  10   11.45    2.00
 -12  -6  10    9.47    2.23
 -12  -6  10   10.93    1.91
 -12  -6  11    0.20    1.77
 -12  -6  11   -2.44    2.01
 -12  -6  11    0.31    1.72
 -12  -6  12   13.51    2.25
 -12  -6  12   16.17    2.10
 -12  -6  13   -0.82    2.02
 -12  -6  13    7.37    2.00
 -12  -6  14   23.59    2.48
 -12  -6  14   25.20    2.29
 -12  -6  15    4.95    1.98
 -12  -6  15    0.91    1.82
 -12  -6  16   14.77    2.21
 -12  -6  16   17.45    2.29
 -12  -6  17   25.00    2.41
 -12  -6  17   22.24    2.36
 -12  -6  18    5.22    2.09
 -12  -6  18    1.83    2.04
 -12  -6  19   14.37    2.14
 -12  -6  19   14.03    2.34
 -12  -6  20    1.67    1.97
 -12  -6  20    2.28    2.09
 -12  -6  21    1.08    1.89
 -12  -6  21    0.13    2.06
 -12  -6  22    0.60    1.97
 -12  -6  22   -1.97    2.03
 -12  -6  23    3.20    2.21
 -12  -6  24   -0.82    2.15
 -12  -6  25    0.41    2.14
 -12  -6  26   -1.54    2.11
 -12  -5 -12    1.33    2.00
 -12  -5 -12    4.78    2.07
 -12  -5 -11    2.78    2.10
 -12  -5 -11    3.02    1.94
 -12  -5 -10    3.38    2.15
 -12  -5 -10    2.50    1.91
 -12  -5  -9   21.16    2.43
 -12  -5  -9   21.10    2.31
 -12  -5  -8    0.36    2.03
 -12  -5  -8    1.03    1.83
 -12  -5  -7    1.07    2.00
 -12  -5  -7    3.14    1.90
 -12  -5  -6    7.19    2.15
 -12  -5  -6   11.94    2.03
 -12  -5  -5   17.89    2.40
 -12  -5  -5   20.36    2.16
 -12  -5  -4    1.74    2.03
 -12  -5  -4    1.88    1.76
 -12  -5  -3   18.17    2.06
 -12  -5  -3   19.68    2.33
 -12  -5  -3   22.30    2.32
 -12  -5  -2    2.27    1.68
 -12  -5  -2    4.21    2.00
 -12  -5  -2    5.51    1.90
 -12  -5  -1   22.60    2.12
 -12  -5  -1   25.18    2.33
 -12  -5  -1   29.60    2.48
 -12  -5   0    2.31    1.83
 -12  -5   0    0.44    1.92
 -12  -5   1   12.02    2.11
 -12  -5   1    9.66    2.06
 -12  -5   2    9.51    2.04
 -12  -5   2   11.69    2.11
 -12  -5   3   11.31    2.11
 -12  -5   3   11.74    2.10
 -12  -5   4    2.95    1.93
 -12  -5   4    0.73    1.86
 -12  -5   5    8.35    2.07
 -12  -5   5    5.37    1.94
 -12  -5   6   -0.33    1.97
 -12  -5   6    1.82    1.84
 -12  -5   7    2.88    1.97
 -12  -5   7    5.57    1.91
 -12  -5   8   32.38    2.60
 -12  -5   8   32.94    2.43
 -12  -5   8   34.05    2.32
 -12  -5   9   -1.23    1.96
 -12  -5   9    5.12    1.80
 -12  -5   9    1.76    1.74
 -12  -5  10   29.14    2.54
 -12  -5  10   30.20    2.38
 -12  -5  10   30.96    2.32
 -12  -5  11    1.64    1.73
 -12  -5  11    0.90    1.94
 -12  -5  12   25.23    2.27
 -12  -5  12   26.80    2.49
 -12  -5  13    5.59    1.89
 -12  -5  13    4.08    2.06
 -12  -5  14    6.48    1.90
 -12  -5  14    2.28    1.98
 -12  -5  15    6.86    1.96
 -12  -5  15    4.45    2.05
 -12  -5  16    3.68    1.98
 -12  -5  16    4.91    2.01
 -12  -5  17    8.81    2.13
 -12  -5  17   15.12    2.16
 -12  -5  18    4.93    2.09
 -12  -5  18   13.30    2.17
 -12  -5  19    5.76    2.09
 -12  -5  19    6.08    2.03
 -12  -5  20    0.62    2.05
 -12  -5  20    3.67    1.87
 -12  -5  21    9.43    2.21
 -12  -5  21   11.13    2.13
 -12  -5  22    0.78    2.05
 -12  -5  23    1.31    2.06
 -12  -5  24    3.08    2.19
 -12  -5  25   16.14    2.49
 -12  -5  26    3.86    2.27
 -12  -4 -13   -1.55    2.13
 -12  -4 -13    1.98    1.95
 -12  -4 -12   -1.67    2.14
 -12  -4 -12   -0.24    1.84
 -12  -4 -11    2.38    1.99
 -12  -4 -11   -0.60    1.89
 -12  -4 -10   24.57    2.45
 -12  -4 -10   22.80    2.38
 -12  -4  -9    2.01    2.05
 -12  -4  -9   -0.81    1.83
 -12  -4  -8    0.47    1.98
 -12  -4  -8    2.72    1.84
 -12  -4  -7   -0.82    2.00
 -12  -4  -7    1.99    1.82
 -12  -4  -6    4.39    2.04
 -12  -4  -6    4.98    1.82
 -12  -4  -5   -0.80    2.02
 -12  -4  -5    1.59    1.72
 -12  -4  -4    4.31    2.04
 -12  -4  -4    8.07    2.01
 -12  -4  -4    3.20    1.73
 -12  -4  -3    0.11    1.98
 -12  -4  -3    3.85    1.87
 -12  -4  -3    2.71    1.68
 -12  -4  -2   21.72    2.38
 -12  -4  -2   20.54    2.20
 -12  -4  -2   22.81    2.24
 -12  -4  -2   21.15    2.06
 -12  -4  -1    2.73    1.93
 -12  -4  -1    6.07    1.65
 -12  -4  -1    9.66    1.86
 -12  -4  -1   10.52    1.97
 -12  -4   0    0.86    1.84
 -12  -4   0    3.49    1.90
 -12  -4   0    1.57    1.52
 -12  -4   0    2.77    1.70
 -12  -4   1   -1.28    1.92
 -12  -4   1    0.82    1.76
 -12  -4   1    2.60    1.54
 -12  -4   1    2.22    1.63
 -12  -4   2    2.16    1.61
 -12  -4   2    1.68    1.87
 -12  -4   2    5.81    1.95
 -12  -4   3    1.46    1.56
 -12  -4   3    3.02    1.95
 -12  -4   3    2.07    1.81
 -12  -4   4   45.27    2.72
 -12  -4   4   49.18    2.80
 -12  -4   5   16.04    2.05
 -12  -4   5   14.09    2.05
 -12  -4   6    9.26    1.93
 -12  -4   6    6.69    1.94
 -12  -4   7    0.09    1.69
 -12  -4   7   -1.35    1.73
 -12  -4   7    0.53    1.88
 -12  -4   8   15.89    2.03
 -12  -4   8   20.69    2.07
 -12  -4   8   20.32    2.28
 -12  -4   9    8.18    1.88
 -12  -4   9   13.55    1.97
 -12  -4   9    9.89    2.09
 -12  -4  10   19.22    2.16
 -12  -4  10   21.81    2.04
 -12  -4  10   19.84    2.34
 -12  -4  11   32.15    2.59
 -12  -4  11   32.20    2.38
 -12  -4  12   44.91    2.77
 -12  -4  12   41.67    2.64
 -12  -4  13    0.44    1.92
 -12  -4  13   -0.32    1.76
 -12  -4  14   27.54    2.41
 -12  -4  14   29.95    2.41
 -12  -4  15    5.08    2.01
 -12  -4  15    9.71    2.07
 -12  -4  16   -1.11    1.96
 -12  -4  16    0.23    1.88
 -12  -4  17   18.14    2.27
 -12  -4  17   21.47    2.32
 -12  -4  18   -0.22    1.92
 -12  -4  18    0.59    1.89
 -12  -4  19   -0.89    1.81
 -12  -4  19   -2.30    1.95
 -12  -4  20    5.09    1.99
 -12  -4  20    5.05    2.07
 -12  -4  21    1.13    2.01
 -12  -4  22    1.40    2.06
 -12  -4  23    0.78    2.12
 -12  -4  24   -0.40    2.08
 -12  -4  25   -1.20    2.08
 -12  -4  26    1.35    2.16
 -12  -4  27    9.07    2.39
 -12  -3 -14    2.61    1.99
 -12  -3 -13    0.95    2.01
 -12  -3 -13    1.23    1.90
 -12  -3 -12    2.36    1.99
 -12  -3 -12   -0.12    1.84
 -12  -3 -11    2.35    1.95
 -12  -3 -11    5.48    1.99
 -12  -3 -10    4.31    2.03
 -12  -3 -10   -0.35    1.88
 -12  -3 -10    3.05    1.93
 -12  -3  -9    7.22    2.02
 -12  -3  -9    6.52    1.95
 -12  -3  -9    4.36    2.02
 -12  -3  -8    4.05    1.99
 -12  -3  -8    3.25    1.87
 -12  -3  -8    1.74    1.92
 -12  -3  -7    2.06    1.85
 -12  -3  -7    0.77    1.77
 -12  -3  -7    2.27    1.87
 -12  -3  -6    2.95    1.88
 -12  -3  -6    0.96    1.71
 -12  -3  -6    2.23    1.86
 -12  -3  -5    1.91    1.77
 -12  -3  -5   -0.10    1.77
 -12  -3  -5    3.33    1.77
 -12  -3  -5    1.86    1.80
 -12  -3  -4   10.43    2.01
 -12  -3  -4   12.74    2.06
 -12  -3  -4    9.55    1.85
 -12  -3  -4    6.43    1.88
 -12  -3  -3    1.64    1.83
 -12  -3  -3    1.01    1.74
 -12  -3  -3    1.09    1.71
 -12  -3  -3   -1.57    1.72
 -12  -3  -2    5.41    1.94
 -12  -3  -2    2.24    1.86
 -12  -3  -2    0.10    1.56
 -12  -3  -2    0.51    1.71
 -12  -3  -1    0.40    1.62
 -12  -3  -1    5.87    1.84
 -12  -3  -1    1.73    1.81
 -12  -3   0    1.26    1.65
 -12  -3   0    2.94    1.81
 -12  -3   0    3.86    1.83
 -12  -3   1    2.08    1.66
 -12  -3   1    2.28    1.74
 -12  -3   1    3.45    1.90
 -12  -3   2    3.22    1.65
 -12  -3   2    5.30    1.78
 -12  -3   2    1.02    1.79
 -12  -3   3    5.71    1.58
 -12  -3   3    1.80    1.79
 -12  -3   3    8.44    1.99
 -12  -3   4   -0.35    1.46
 -12  -3   4   -0.10    1.74
 -12  -3   4    3.46    1.85
 -12  -3   5    0.89    1.61
 -12  -3   5   -1.45    1.81
 -12  -3   5    3.78    1.94
 -12  -3   6   -0.55    1.65
 -12  -3   6   -1.14    1.75
 -12  -3   6    3.17    1.89
 -12  -3   7    3.51    1.80
 -12  -3   7    2.33    1.72
 -12  -3   7    7.50    1.98
 -12  -3   8    1.36    1.73
 -12  -3   8    2.10    1.69
 -12  -3   8    6.41    1.93
 -12  -3   9    6.63    1.86
 -12  -3   9    9.78    1.84
 -12  -3   9   12.73    2.03
 -12  -3  10    1.01    1.79
 -12  -3  10    1.67    1.64
 -12  -3  10    0.95    1.89
 -12  -3  11   27.84    2.41
 -12  -3  11   29.25    2.35
 -12  -3  12    2.23    1.90
 -12  -3  12    0.31    1.82
 -12  -3  13   11.50    2.06
 -12  -3  13   10.29    2.00
 -12  -3  14    0.53    1.87
 -12  -3  14    0.11    1.86
 -12  -3  15    2.45    1.86
 -12  -3  15    2.11    1.87
 -12  -3  16    7.80    2.03
 -12  -3  16    5.45    1.96
 -12  -3  17    9.90    2.04
 -12  -3  17    7.59    2.03
 -12  -3  18   17.47    2.27
 -12  -3  18   17.52    2.14
 -12  -3  19    3.46    2.01
 -12  -3  19    0.53    1.85
 -12  -3  20    0.97    2.03
 -12  -3  21   -0.49    1.98
 -12  -3  22    2.52    2.08
 -12  -3  23    1.15    2.04
 -12  -3  24    2.99    2.12
 -12  -3  25    3.43    2.17
 -12  -3  26    2.00    2.16
 -12  -3  27    2.69    2.17
 -12  -3  28    9.13    2.36
 -12  -2 -15    5.25    2.07
 -12  -2 -14   13.15    2.24
 -12  -2 -14    9.15    2.11
 -12  -2 -14   11.44    2.13
 -12  -2 -13    0.49    1.89
 -12  -2 -13    5.18    1.97
 -12  -2 -13    0.12    1.93
 -12  -2 -12    3.23    1.94
 -12  -2 -12    2.58    1.86
 -12  -2 -12    0.61    1.89
 -12  -2 -11   17.76    2.22
 -12  -2 -11   14.23    2.16
 -12  -2 -11   11.86    2.20
 -12  -2 -10    5.34    1.98
 -12  -2 -10    9.58    2.05
 -12  -2 -10    3.30    1.95
 -12  -2  -9    4.27    2.01
 -12  -2  -9   -1.02    1.81
 -12  -2  -9    3.49    2.02
 -12  -2  -8    3.89    1.95
 -12  -2  -8    1.32    1.77
 -12  -2  -8   -2.97    1.88
 -12  -2  -7    0.23    1.86
 -12  -2  -7   -1.62    1.78
 -12  -2  -7    0.67    1.97
 -12  -2  -6    7.95    1.97
 -12  -2  -6    3.34    1.92
 -12  -2  -6    3.17    1.72
 -12  -2  -6    4.07    1.85
 -12  -2  -5    1.44    1.87
 -12  -2  -5    2.53    1.83
 -12  -2  -5    3.93    1.77
 -12  -2  -5    0.54    1.80
 -12  -2  -4   -0.84    1.73
 -12  -2  -4    2.43    1.94
 -12  -2  -4    0.76    1.76
 -12  -2  -3    3.09    1.76
 -12  -2  -3    5.38    1.85
 -12  -2  -3    2.59    1.86
 -12  -2  -2   -0.81    1.66
 -12  -2  -2    2.94    1.87
 -12  -2  -2    0.74    1.76
 -12  -2  -1    8.96    1.82
 -12  -2  -1   12.17    2.08
 -12  -2  -1   11.93    1.94
 -12  -2   0   10.83    1.88
 -12  -2   0    8.61    2.00
 -12  -2   0   12.16    1.95
 -12  -2   1    9.80    1.77
 -12  -2   1   14.47    2.06
 -12  -2   1   12.66    1.99
 -12  -2   2   10.88    1.80
 -12  -2   2   13.53    1.96
 -12  -2   2   13.92    2.08
 -12  -2   3    2.39    1.55
 -12  -2   3    3.70    1.61
 -12  -2   3    2.74    1.74
 -12  -2   3    5.54    1.93
 -12  -2   4   -0.78    1.53
 -12  -2   4   -0.77    1.50
 -12  -2   4    0.50    1.79
 -12  -2   4   -1.25    1.69
 -12  -2   5   12.92    1.82
 -12  -2   5   13.63    1.91
 -12  -2   5   15.56    2.05
 -12  -2   6   36.02    2.34
 -12  -2   6   39.29    2.55
 -12  -2   6   43.22    2.38
 -12  -2   7    8.21    1.69
 -12  -2   7    7.00    1.91
 -12  -2   7    2.96    1.73
 -12  -2   8   -0.26    1.67
 -12  -2   8    1.10    1.81
 -12  -2   8    0.95    1.69
 -12  -2   9    1.04    1.61
 -12  -2   9    0.20    1.69
 -12  -2   9    2.30    1.83
 -12  -2  10   23.37    2.22
 -12  -2  10   20.92    2.16
 -12  -2  11    2.58    1.86
 -12  -2  11    2.02    1.87
 -12  -2  12   11.35    2.00
 -12  -2  12   13.14    2.06
 -12  -2  13   10.70    2.11
 -12  -2  13   13.81    2.07
 -12  -2  14    7.52    2.01
 -12  -2  14    8.16    1.95
 -12  -2  15   38.03    2.62
 -12  -2  15   36.71    2.51
 -12  -2  16    0.56    1.95
 -12  -2  16    0.62    1.85
 -12  -2  17   17.74    2.27
 -12  -2  17   16.01    2.13
 -12  -2  18    6.28    2.07
 -12  -2  18    8.66    1.94
 -12  -2  19   12.77    2.19
 -12  -2  20   12.74    2.25
 -12  -2  21   -1.34    1.97
 -12  -2  22    8.07    2.20
 -12  -2  23   24.71    2.52
 -12  -2  24    8.33    2.24
 -12  -2  25   -0.78    2.06
 -12  -2  26   23.01    2.51
 -12  -2  27   -2.52    2.15
 -12  -2  28    1.34    2.18
 -12  -1 -15    0.87    1.90
 -12  -1 -15   -0.12    1.94
 -12  -1 -14    2.47    1.86
 -12  -1 -14    2.08    1.89
 -12  -1 -14    3.07    2.00
 -12  -1 -13    3.04    1.95
 -12  -1 -13    3.52    1.91
 -12  -1 -13    1.33    1.96
 -12  -1 -12    5.76    2.04
 -12  -1 -12    3.39    1.95
 -12  -1 -12   -1.19    1.87
 -12  -1 -11    3.20    2.01
 -12  -1 -11   -0.47    1.91
 -12  -1 -11    1.05    1.78
 -12  -1 -10   19.04    2.27
 -12  -1 -10   22.76    2.29
 -12  -1 -10   22.66    2.30
 -12  -1  -9    6.32    2.03
 -12  -1  -9    6.19    2.02
 -12  -1  -9    6.70    1.88
 -12  -1  -8    1.36    1.89
 -12  -1  -8    0.33    1.78
 -12  -1  -8    2.50    1.85
 -12  -1  -7    1.89    1.89
 -12  -1  -7    1.07    1.79
 -12  -1  -7    2.97    1.82
 -12  -1  -7    0.67    1.88
 -12  -1  -6    5.22    1.96
 -12  -1  -6    5.88    1.95
 -12  -1  -6    5.66    1.90
 -12  -1  -5    0.41    1.78
 -12  -1  -5    3.31    1.85
 -12  -1  -5    1.53    1.78
 -12  -1  -4   -0.20    1.86
 -12  -1  -4    0.21    1.74
 -12  -1  -4    0.11    1.82
 -12  -1  -3    2.94    1.89
 -12  -1  -3   -0.82    1.71
 -12  -1  -3    1.38    1.81
 -12  -1  -2    0.10    1.90
 -12  -1  -2    0.70    1.69
 -12  -1  -2    0.94    1.74
 -12  -1  -1    9.68    2.02
 -12  -1  -1    6.70    1.76
 -12  -1  -1   10.52    1.93
 -12  -1   0    4.43    1.91
 -12  -1   0    6.72    1.71
 -12  -1   0    1.82    1.71
 -12  -1   1    3.52    1.82
 -12  -1   1    4.38    1.76
 -12  -1   1    3.31    1.57
 -12  -1   2   14.49    1.81
 -12  -1   2   12.93    2.03
 -12  -1   2   13.58    1.96
 -12  -1   2   11.72    1.79
 -12  -1   3   15.05    1.77
 -12  -1   3   16.40    2.12
 -12  -1   3   15.69    1.97
 -12  -1   3   14.53    1.88
 -12  -1   4   15.35    1.82
 -12  -1   4   17.17    1.93
 -12  -1   4   22.92    1.99
 -12  -1   4   20.44    2.22
 -12  -1   5    3.31    1.63
 -12  -1   5    3.33    1.71
 -12  -1   5    4.47    1.91
 -12  -1   6    0.81    1.57
 -12  -1   6   -0.27    1.65
 -12  -1   6   -0.59    1.86
 -12  -1   7   10.55    1.69
 -12  -1   7    8.73    1.82
 -12  -1   7   12.32    2.03
 -12  -1   8    1.72    1.53
 -12  -1   8   -1.04    1.71
 -12  -1   9   36.48    2.54
 -12  -1   9   40.82    2.30
 -12  -1   9   41.77    2.53
 -12  -1  10   10.35    1.90
 -12  -1  10    4.32    1.79
 -12  -1  11   11.05    1.96
 -12  -1  11    3.02    1.82
 -12  -1  12   11.86    1.99
 -12  -1  12   11.07    2.01
 -12  -1  13    7.08    1.95
 -12  -1  13    9.94    2.00
 -12  -1  14   13.25    2.02
 -12  -1  14   10.01    2.01
 -12  -1  15   36.59    2.55
 -12  -1  15   31.73    2.56
 -12  -1  16    2.70    1.79
 -12  -1  16    0.45    1.97
 -12  -1  17   12.47    1.94
 -12  -1  17   12.22    2.21
 -12  -1  18    0.12    1.92
 -12  -1  19    1.17    1.85
 -12  -1  20    1.79    1.96
 -12  -1  21   11.01    2.22
 -12  -1  22    2.70    2.07
 -12  -1  23    5.59    2.19
 -12  -1  24    2.77    2.06
 -12  -1  25    4.85    2.15
 -12  -1  26   13.31    2.34
 -12  -1  27    3.79    2.16
 -12  -1  28   10.40    2.27
 -12  -1  29    2.12    2.12
 -12   0 -16   -0.62    1.91
 -12   0 -16    1.25    1.96
 -12   0 -15    3.19    1.98
 -12   0 -15    4.43    2.02
 -12   0 -15    2.71    2.02
 -12   0 -14    1.18    1.82
 -12   0 -14    0.12    1.87
 -12   0 -14   -0.36    1.90
 -12   0 -13    4.94    1.98
 -12   0 -13    6.51    2.06
 -12   0 -13    2.50    1.93
 -12   0 -12    1.76    1.94
 -12   0 -12    0.83    1.92
 -12   0 -12    1.99    1.85
 -12   0 -11   20.58    2.28
 -12   0 -11   15.63    2.31
 -12   0 -11   19.09    2.24
 -12   0 -10   15.68    2.17
 -12   0 -10    9.27    2.08
 -12   0 -10   12.87    2.09
 -12   0  -9    2.74    1.83
 -12   0  -9    2.88    1.78
 -12   0  -9    1.37    1.89
 -12   0  -8    1.56    1.84
 -12   0  -8    2.58    1.87
 -12   0  -8    0.57    1.83
 -12   0  -7    3.63    1.94
 -12   0  -7    3.40    1.88
 -12   0  -7    1.12    1.82
 -12   0  -6    1.87    1.81
 -12   0  -6    7.75    1.95
 -12   0  -6    3.53    1.90
 -12   0  -5   14.58    2.12
 -12   0  -5   13.09    2.02
 -12   0  -5   11.42    1.99
 -12   0  -4    1.34    1.79
 -12   0  -4    2.06    1.75
 -12   0  -4    1.61    1.80
 -12   0  -3    2.98    1.91
 -12   0  -3   -0.51    1.71
 -12   0  -3   -0.84    1.70
 -12   0  -2    1.23    1.83
 -12   0  -2    1.38    1.71
 -12   0  -2    3.42    1.77
 -12   0  -1    4.68    1.90
 -12   0  -1    3.16    1.72
 -12   0  -1    4.54    1.66
 -12   0   0   11.31    2.06
 -12   0   0    9.66    1.84
 -12   0   0    7.61    1.82
 -12   0   0    7.44    1.73
 -12   0   1    0.80    1.85
 -12   0   1   -0.26    1.68
 -12   0   1   -2.36    1.73
 -12   0   1    2.75    1.61
 -12   0   2    7.47    1.95
 -12   0   2   12.81    1.94
 -12   0   2    9.34    1.81
 -12   0   2   10.33    1.74
 -12   0   3   12.50    2.05
 -12   0   3   11.50    1.82
 -12   0   3    9.43    1.82
 -12   0   3   12.24    1.77
 -12   0   4    9.07    1.97
 -12   0   4    9.44    1.82
 -12   0   4    7.30    1.76
 -12   0   4    9.09    1.61
 -12   0   5   79.80    3.11
 -12   0   5   82.12    3.46
 -12   0   5   83.10    3.25
 -12   0   5   82.50    3.33
 -12   0   6    4.02    1.90
 -12   0   6    2.65    1.55
 -12   0   6    3.80    1.70
 -12   0   7    2.24    1.83
 -12   0   7    1.20    1.52
 -12   0   7    2.73    1.75
 -12   0   8    4.27    1.84
 -12   0   8    0.59    1.47
 -12   0   8    2.67    1.79
 -12   0   9   26.65    2.23
 -12   0   9   25.08    2.21
 -12   0  10   19.97    2.14
 -12   0  10   21.04    2.12
 -12   0  11    5.44    1.81
 -12   0  11    5.38    1.86
 -12   0  12    9.51    1.89
 -12   0  12    4.79    1.82
 -12   0  13   37.90    2.39
 -12   0  13   39.43    2.56
 -12   0  13   41.23    2.52
 -12   0  14   16.06    2.05
 -12   0  14   14.86    1.94
 -12   0  14   20.01    2.22
 -12   0  15   17.12    1.98
 -12   0  15   11.03    1.97
 -12   0  15   15.79    2.22
 -12   0  16    1.45    1.82
 -12   0  16   -0.11    1.94
 -12   0  17    1.25    1.89
 -12   0  18    0.12    1.99
 -12   0  19    6.56    2.12
 -12   0  20    0.95    1.98
 -12   0  21    0.48    1.92
 -12   0  22    7.52    2.11
 -12   0  23    4.18    2.09
 -12   0  24    2.11    2.10
 -12   0  25   -0.13    1.98
 -12   0  26    5.34    2.14
 -12   0  27    1.03    2.05
 -12   0  28    2.46    2.09
 -12   1 -16   -1.11    1.96
 -12   1 -16    0.25    1.95
 -12   1 -15    2.62    1.95
 -12   1 -15    3.06    2.07
 -12   1 -15    5.84    1.94
 -12   1 -14    6.99    2.03
 -12   1 -14    9.69    2.09
 -12   1 -14    9.11    2.07
 -12   1 -13   22.44    2.36
 -12   1 -13   17.28    2.26
 -12   1 -13   16.30    2.19
 -12   1 -12   11.15    2.13
 -12   1 -12   10.91    2.17
 -12   1 -12    9.29    2.09
 -12   1 -11    3.96    2.02
 -12   1 -11    9.69    2.07
 -12   1 -11    9.83    2.09
 -12   1 -10    3.12    1.93
 -12   1 -10    2.87    1.93
 -12   1  -9    9.94    2.09
 -12   1  -9    7.43    1.97
 -12   1  -9    7.24    1.99
 -12   1  -8    4.65    1.98
 -12   1  -8    0.90    1.78
 -12   1  -8    1.00    1.80
 -12   1  -7    1.90    1.87
 -12   1  -7    1.12    1.77
 -12   1  -7    1.42    1.82
 -12   1  -6    2.41    1.92
 -12   1  -6    0.99    1.80
 -12   1  -6    0.21    1.76
 -12   1  -5   16.62    2.13
 -12   1  -5   20.30    2.23
 -12   1  -5   18.51    2.15
 -12   1  -4   11.13    2.03
 -12   1  -4   10.04    1.91
 -12   1  -4   13.41    1.98
 -12   1  -3    0.41    1.88
 -12   1  -3    0.21    1.72
 -12   1  -3   -0.61    1.72
 -12   1  -2    3.09    1.86
 -12   1  -2   -0.40    1.70
 -12   1  -2    2.89    1.77
 -12   1  -1    4.80    1.95
 -12   1  -1    3.28    1.68
 -12   1  -1    2.84    1.78
 -12   1  -1    8.38    1.92
 -12   1   0    1.22    1.85
 -12   1   0    0.09    1.63
 -12   1   0    0.50    1.70
 -12   1   0   -0.71    1.74
 -12   1   1   52.38    2.89
 -12   1   1   54.32    2.74
 -12   1   1   62.77    2.92
 -12   1   1   59.76    2.81
 -12   1   2    3.31    1.89
 -12   1   2   -0.63    1.55
 -12   1   2    0.38    1.66
 -12   1   2    3.18    1.72
 -12   1   3    0.70    1.86
 -12   1   3    1.92    1.60
 -12   1   3    2.71    1.71
 -12   1   3    2.38    1.79
 -12   1   4   11.83    2.01
 -12   1   4   14.69    1.84
 -12   1   4   14.70    1.87
 -12   1   4   12.62    1.94
 -12   1   5    3.43    1.83
 -12   1   5    2.80    1.47
 -12   1   5    3.03    1.56
 -12   1   5    5.81    1.87
 -12   1   6   28.52    2.30
 -12   1   6   26.35    2.07
 -12   1   6   26.72    2.24
 -12   1   7    5.59    1.83
 -12   1   7    2.63    1.56
 -12   1   7    4.09    1.80
 -12   1   8    3.93    1.88
 -12   1   8    3.55    1.55
 -12   1   8    7.13    1.81
 -12   1   9   29.63    2.31
 -12   1   9   32.05    2.37
 -12   1  10    3.57    1.81
 -12   1  10    2.56    1.85
 -12   1  11    1.61    1.84
 -12   1  11    1.79    1.79
 -12   1  11    0.95    1.53
 -12   1  12    7.74    1.88
 -12   1  12    9.52    1.87
 -12   1  12    5.92    1.68
 -12   1  13   15.16    2.11
 -12   1  13   21.10    2.10
 -12   1  13   15.65    1.96
 -12   1  14    8.94    2.04
 -12   1  14   11.64    1.84
 -12   1  14    7.41    1.80
 -12   1  15   22.06    2.33
 -12   1  15   23.48    2.15
 -12   1  15   27.65    2.15
 -12   1  16    1.32    1.85
 -12   1  16    0.82    1.75
 -12   1  17   -0.79    1.94
 -12   1  17    4.55    1.83
 -12   1  18   -0.57    2.00
 -12   1  18    1.31    1.84
 -12   1  19    9.78    2.16
 -12   1  20   23.35    2.43
 -12   1  21   10.97    2.20
 -12   1  22    4.09    2.02
 -12   1  23    6.56    2.05
 -12   1  24    9.94    2.16
 -12   1  25    0.74    1.97
 -12   1  26   11.24    2.26
 -12   1  27    2.39    2.02
 -12   2 -17    3.46    2.02
 -12   2 -16   -0.84    1.93
 -12   2 -16    3.32    2.00
 -12   2 -16    1.22    1.92
 -12   2 -15   -0.48    1.90
 -12   2 -15    3.05    1.95
 -12   2 -15    3.02    1.85
 -12   2 -14   -0.96    1.85
 -12   2 -14    2.78    1.98
 -12   2 -14    3.69    1.89
 -12   2 -13    5.59    1.96
 -12   2 -13    3.82    1.95
 -12   2 -13    2.00    1.89
 -12   2 -12    1.89    1.89
 -12   2 -12   -1.18    1.92
 -12   2 -11    8.26    2.03
 -12   2 -11    6.67    2.05
 -12   2 -10   29.45    2.48
 -12   2 -10   29.07    2.49
 -12   2 -10   34.98    2.61
 -12   2  -9    1.08    1.95
 -12   2  -9    1.92    1.91
 -12   2  -9    1.83    1.87
 -12   2  -8    0.86    1.90
 -12   2  -8   -1.89    1.85
 -12   2  -8    2.15    1.89
 -12   2  -7   25.81    2.40
 -12   2  -7   23.46    2.30
 -12   2  -7   23.79    2.29
 -12   2  -6   -0.85    1.88
 -12   2  -6    2.58    1.78
 -12   2  -6    0.11    1.78
 -12   2  -5   14.41    2.13
 -12   2  -5   15.21    2.04
 -12   2  -5   13.98    2.07
 -12   2  -4    6.00    1.93
 -12   2  -4   10.86    1.88
 -12   2  -4    5.33    1.82
 -12   2  -3    4.90    1.91
 -12   2  -3    3.15    1.81
 -12   2  -3    3.34    1.80
 -12   2  -3    4.19    1.80
 -12   2  -2   -1.24    1.85
 -12   2  -2    0.79    1.73
 -12   2  -2    3.54    1.84
 -12   2  -2   -2.06    1.73
 -12   2  -1   16.75    2.10
 -12   2  -1   23.10    2.12
 -12   2  -1   17.38    2.05
 -12   2  -1   15.93    2.06
 -12   2   0    5.45    1.75
 -12   2   0    5.43    1.89
 -12   2   0    6.84    1.92
 -12   2   1    2.04    1.66
 -12   2   1    4.35    1.82
 -12   2   1    3.24    1.85
 -12   2   2   17.57    1.97
 -12   2   2   19.13    2.15
 -12   2   2   18.20    2.19
 -12   2   3   16.43    1.95
 -12   2   3   23.06    2.16
 -12   2   3   12.86    2.15
 -12   2   4    1.27    1.63
 -12   2   4    1.61    1.80
 -12   2   4    6.63    1.94
 -12   2   5    1.47    1.80
 -12   2   5    0.62    1.50
 -12   2   5    2.30    1.87
 -12   2   6   14.20    2.03
 -12   2   6   10.97    1.73
 -12   2   6   11.11    1.98
 -12   2   7    6.64    1.91
 -12   2   7    5.97    1.64
 -12   2   7    8.87    1.96
 -12   2   8   33.53    2.40
 -12   2   8   21.41    1.94
 -12   2   8   38.36    2.54
 -12   2   9   10.45    1.94
 -12   2   9   15.90    2.08
 -12   2  10    4.95    1.66
 -12   2  10    3.93    1.79
 -12   2  10    4.10    1.88
 -12   2  11   66.51    2.94
 -12   2  11   65.82    3.10
 -12   2  11   62.45    3.01
 -12   2  12   31.16    2.25
 -12   2  12   27.82    2.23
 -12   2  12   27.66    2.35
 -12   2  13    5.02    1.86
 -12   2  13    2.59    1.74
 -12   2  13    1.97    1.83
 -12   2  14    3.66    1.74
 -12   2  14    7.83    1.80
 -12   2  14    6.83    1.94
 -12   2  15   10.33    1.96
 -12   2  15    9.72    1.96
 -12   2  16    1.16    1.74
 -12   2  16    2.07    1.82
 -12   2  17   -0.98    1.76
 -12   2  17   -1.79    1.91
 -12   2  18   17.07    2.18
 -12   2  18   17.88    2.31
 -12   2  19    8.94    2.02
 -12   2  19    3.48    2.05
 -12   2  20    5.18    1.96
 -12   2  20    1.76    1.96
 -12   2  21    0.36    2.00
 -12   2  22    0.36    1.97
 -12   2  23    4.22    2.00
 -12   2  24    4.73    2.06
 -12   2  25    3.18    2.04
 -12   3 -17    0.12    1.97
 -12   3 -17    2.82    1.90
 -12   3 -16   16.60    2.25
 -12   3 -16   20.33    2.34
 -12   3 -16   19.16    2.24
 -12   3 -15    2.78    1.91
 -12   3 -15    2.43    1.94
 -12   3 -15    6.11    1.98
 -12   3 -14   12.79    2.23
 -12   3 -14   14.21    2.22
 -12   3 -13    7.53    1.98
 -12   3 -13    6.10    1.96
 -12   3 -12    2.83    1.94
 -12   3 -12    2.26    1.88
 -12   3 -11    3.73    2.02
 -12   3 -11   -1.41    1.94
 -12   3 -10    3.92    1.93
 -12   3 -10    8.73    2.05
 -12   3  -9    0.11    1.87
 -12   3  -9    2.30    1.83
 -12   3  -8   -0.45    1.87
 -12   3  -8   -2.05    1.88
 -12   3  -7    4.85    1.88
 -12   3  -7    6.06    1.97
 -12   3  -6   17.54    2.18
 -12   3  -6   19.28    2.19
 -12   3  -6   17.01    2.19
 -12   3  -5    4.89    1.94
 -12   3  -5    5.37    2.00
 -12   3  -4   -1.28    1.79
 -12   3  -4    2.25    1.82
 -12   3  -4   -0.32    1.88
 -12   3  -3    0.11    1.76
 -12   3  -3    1.50    1.71
 -12   3  -3   -1.16    1.87
 -12   3  -2    9.07    1.91
 -12   3  -2    9.04    1.90
 -12   3  -2    6.82    1.98
 -12   3  -1    0.91    1.67
 -12   3  -1    3.31    1.80
 -12   3  -1   -0.21    1.88
 -12   3   0    0.30    1.62
 -12   3   0    3.71    1.85
 -12   3   0   -0.31    1.85
 -12   3   1   -0.19    1.60
 -12   3   1   -0.10    1.81
 -12   3   1   -0.10    1.84
 -12   3   2  113.65    3.92
 -12   3   2  109.58    4.02
 -12   3   2  107.10    4.05
 -12   3   3    5.94    1.72
 -12   3   3    3.87    1.91
 -12   3   3    3.30    1.86
 -12   3   4   30.10    2.19
 -12   3   4   31.03    2.41
 -12   3   4   28.63    2.39
 -12   3   5   11.29    1.69
 -12   3   5   15.57    2.13
 -12   3   5   12.57    2.02
 -12   3   6    4.13    1.60
 -12   3   6    8.67    2.00
 -12   3   6    4.67    1.89
 -12   3   7    2.02    1.77
 -12   3   7   -1.84    1.44
 -12   3   7    1.99    1.91
 -12   3   8   38.54    2.47
 -12   3   8   41.36    2.29
 -12   3   8   38.19    2.62
 -12   3   9   54.33    2.77
 -12   3   9   53.92    2.69
 -12   3   9   54.72    2.93
 -12   3  10   20.95    2.14
 -12   3  10   22.26    2.04
 -12   3  10   19.30    2.18
 -12   3  11   14.85    2.07
 -12   3  11   18.37    2.01
 -12   3  11   22.05    2.30
 -12   3  12    0.29    1.65
 -12   3  12    1.45    1.73
 -12   3  13   63.27    3.01
 -12   3  13   62.32    3.11
 -12   3  13   68.77    2.98
 -12   3  14    4.37    1.81
 -12   3  14    3.48    1.91
 -12   3  15    0.21    1.77
 -12   3  15    2.03    1.90
 -12   3  16    9.05    1.96
 -12   3  16   11.52    2.06
 -12   3  17    1.00    1.87
 -12   3  17    0.88    1.88
 -12   3  18   10.85    2.08
 -12   3  18   10.60    2.11
 -12   3  19    2.70    1.97
 -12   3  19    2.08    2.01
 -12   3  20    3.25    2.06
 -12   3  20    0.70    2.00
 -12   3  21    1.48    2.03
 -12   3  21   -0.35    2.04
 -12   3  22   -0.71    2.05
 -12   3  23    4.30    2.06
 -12   3  24   16.81    2.26
 -12   4 -17   -2.55    1.98
 -12   4 -17    0.74    1.97
 -12   4 -16    0.72    1.87
 -12   4 -16    5.52    2.01
 -12   4 -16    2.57    2.02
 -12   4 -15    4.88    1.99
 -12   4 -15    3.17    1.94
 -12   4 -14    0.97    2.00
 -12   4 -14    3.41    1.93
 -12   4 -13    9.62    2.09
 -12   4 -13    7.49    2.00
 -12   4 -12    2.02    1.93
 -12   4 -12    1.08    1.90
 -12   4 -11    3.99    1.96
 -12   4 -11    3.09    1.89
 -12   4 -10    0.81    1.89
 -12   4 -10    6.82    2.03
 -12   4  -9    7.90    2.00
 -12   4  -9    8.59    1.98
 -12   4  -8    3.09    1.87
 -12   4  -7    4.52    1.88
 -12   4  -6    8.70    1.97
 -12   4  -5    6.15    1.89
 -12   4  -5    6.45    1.90
 -12   4  -4   11.23    1.90
 -12   4  -4    8.52    1.97
 -12   4  -3   14.52    1.97
 -12   4  -3   11.09    2.01
 -12   4  -2   15.60    2.01
 -12   4  -2   17.09    2.17
 -12   4  -1   25.60    2.15
 -12   4  -1   23.05    2.33
 -12   4   0   41.48    2.47
 -12   4   0   35.48    2.54
 -12   4   0   35.79    2.54
 -12   4   1   -0.59    1.62
 -12   4   1    0.59    1.88
 -12   4   1    1.44    1.86
 -12   4   2    3.63    1.66
 -12   4   2    3.17    1.94
 -12   4   2    0.71    1.83
 -12   4   3   12.48    1.75
 -12   4   3   15.81    2.16
 -12   4   3   13.89    2.10
 -12   4   4    2.09    1.51
 -12   4   4   -0.60    1.84
 -12   4   4    1.30    1.87
 -12   4   5   39.25    2.58
 -12   4   5   38.96    2.57
 -12   4   5   43.17    2.38
 -12   4   6    6.35    1.98
 -12   4   6    2.92    1.84
 -12   4   6    4.40    1.62
 -12   4   7   -0.41    1.90
 -12   4   7   -0.10    1.72
 -12   4   7   -0.08    1.44
 -12   4   8    4.66    1.79
 -12   4   8    2.24    1.94
 -12   4   9   31.07    2.22
 -12   4   9   30.85    2.33
 -12   4   9   35.06    2.57
 -12   4  10   41.58    2.48
 -12   4  10   35.83    2.47
 -12   4  10   41.73    2.69
 -12   4  11   -0.73    1.66
 -12   4  11    1.94    1.72
 -12   4  11    4.15    1.85
 -12   4  12    0.90    1.73
 -12   4  12    3.78    1.78
 -12   4  12    3.23    1.92
 -12   4  13   -2.15    1.75
 -12   4  13    2.00    1.88
 -12   4  14    0.52    1.81
 -12   4  14    1.81    1.89
 -12   4  15   22.70    2.25
 -12   4  15   24.87    2.33
 -12   4  16   19.46    2.24
 -12   4  16   19.26    2.25
 -12   4  17   -2.04    1.89
 -12   4  17    1.53    1.91
 -12   4  18    5.01    2.02
 -12   4  18    2.66    1.93
 -12   4  19    4.32    1.99
 -12   4  19    1.91    1.94
 -12   4  20    2.58    2.09
 -12   4  20    1.28    1.97
 -12   4  21   -1.88    2.05
 -12   4  21   -0.70    1.97
 -12   4  22    0.77    2.03
 -12   4  22    3.30    2.03
 -12   4  23    1.70    2.05
 -12   4  23   -1.90    2.08
 -12   5 -17    2.06    1.96
 -12   5 -17   -0.74    1.98
 -12   5 -17   -0.75    1.98
 -12   5 -16    8.64    2.09
 -12   5 -16    9.06    2.15
 -12   5 -15    2.21    1.98
 -12   5 -15    0.25    1.90
 -12   5 -14    1.34    1.98
 -12   5 -14    1.48    1.91
 -12   5 -13   -1.34    1.96
 -12   5 -13    0.73    1.84
 -12   5 -12    1.20    1.96
 -12   5 -12    0.12    1.84
 -12   5 -11    2.49    1.89
 -12   5 -11    3.13    1.94
 -12   5 -10    2.39    1.86
 -12   5  -9    3.54    1.87
 -12   5  -8   12.58    2.11
 -12   5  -7    0.92    1.82
 -12   5  -7   -2.91    1.91
 -12   5  -6   21.56    2.23
 -12   5  -6   18.03    2.07
 -12   5  -5    3.46    1.84
 -12   5  -5   -1.21    1.93
 -12   5  -4    4.61    1.82
 -12   5  -4    1.42    1.90
 -12   5  -3   -0.54    1.70
 -12   5  -3   -0.61    1.86
 -12   5  -2    0.42    1.72
 -12   5  -2   -0.82    1.88
 -12   5  -1    5.60    1.77
 -12   5  -1    0.51    1.88
 -12   5   0    4.87    1.74
 -12   5   0    2.97    1.93
 -12   5   1   10.53    1.83
 -12   5   1   10.64    2.07
 -12   5   2   20.68    2.07
 -12   5   2   18.66    2.27
 -12   5   3   12.33    1.84
 -12   5   3   14.30    2.09
 -12   5   3    9.76    1.96
 -12   5   4    2.31    1.52
 -12   5   4    1.74    1.92
 -12   5   4    2.91    1.85
 -12   5   5    9.88    1.65
 -12   5   5    9.03    1.96
 -12   5   5    9.37    2.08
 -12   5   6   46.34    2.66
 -12   5   6   48.41    2.81
 -12   5   6   44.51    2.37
 -12   5   7   27.67    2.43
 -12   5   7   21.81    2.20
 -12   5   8    1.25    1.92
 -12   5   8    1.33    1.84
 -12   5   9   21.34    2.31
 -12   5   9   15.62    2.07
 -12   5  10    3.62    1.76
 -12   5  10    7.36    2.10
 -12   5  10    3.73    1.74
 -12   5  11   50.09    2.92
 -12   5  11   53.76    2.80
 -12   5  11   53.30    2.74
 -12   5  12    9.25    2.09
 -12   5  12    6.39    1.84
 -12   5  13    9.34    2.10
 -12   5  13    5.07    1.87
 -12   5  14   10.27    2.09
 -12   5  14    5.84    1.93
 -12   5  15    3.56    1.94
 -12   5  15   -0.67    1.83
 -12   5  16   15.87    2.19
 -12   5  16   13.29    2.15
 -12   5  17   12.04    2.14
 -12   5  17   13.52    2.15
 -12   5  18   10.12    2.09
 -12   5  18   12.89    2.27
 -12   5  19   11.92    2.12
 -12   5  19   11.97    2.13
 -12   5  20    1.14    2.02
 -12   5  20   -0.75    2.08
 -12   5  21   26.32    2.50
 -12   5  21   22.03    2.56
 -12   5  22    4.97    2.22
 -12   5  23    1.20    2.10
 -12   5  24    4.34    2.19
 -12   6 -17    4.04    1.94
 -12   6 -16   -0.51    1.92
 -12   6 -16    2.49    1.99
 -12   6 -15    4.91    2.01
 -12   6 -15    4.23    2.01
 -12   6 -14   -0.63    1.92
 -12   6 -14    0.12    1.93
 -12   6 -13    1.87    1.88
 -12   6 -12    8.19    2.07
 -12   6 -11    1.97    1.86
 -12   6 -10    2.92    1.93
 -12   6  -9    5.89    1.91
 -12   6  -8    6.37    1.87
 -12   6  -8    1.90    1.88
 -12   6  -7    7.83    1.89
 -12   6  -7    5.98    1.97
 -12   6  -6    5.00    1.95
 -12   6  -6    6.47    1.95
 -12   6  -5    2.09    1.83
 -12   6  -5    2.84    1.87
 -12   6  -4    0.21    1.90
 -12   6  -4   -1.79    1.82
 -12   6  -3   -1.78    1.87
 -12   6  -3    0.11    1.74
 -12   6  -2    7.85    2.06
 -12   6  -2    6.89    1.81
 -12   6  -1   -1.48    1.93
 -12   6  -1    1.69    1.74
 -12   6   0   -1.27    1.95
 -12   6   0    2.07    1.70
 -12   6   1   38.19    2.68
 -12   6   1   38.94    2.48
 -12   6   2    2.54    1.92
 -12   6   2    3.26    1.69
 -12   6   3    1.48    2.00
 -12   6   3    2.32    1.64
 -12   6   4   62.08    3.18
 -12   6   4   65.08    2.88
 -12   6   5   13.49    1.76
 -12   6   5   12.03    2.17
 -12   6   6    0.71    1.43
 -12   6   6   -0.32    2.01
 -12   6   6    1.58    1.82
 -12   6   7    9.25    2.08
 -12   6   7    2.82    1.83
 -12   6   8   54.05    2.84
 -12   6   8   55.02    3.04
 -12   6   9    8.64    2.08
 -12   6   9    5.00    1.78
 -12   6  10   -0.86    1.93
 -12   6  10   -0.65    1.69
 -12   6  11   -1.40    1.95
 -12   6  12    3.45    2.04
 -12   6  12    1.50    1.78
 -12   6  13   17.40    2.17
 -12   6  13   15.17    2.24
 -12   6  14   -0.34    1.86
 -12   6  14    4.85    2.01
 -12   6  15    3.43    1.98
 -12   6  15    9.01    2.05
 -12   6  16   11.46    2.15
 -12   6  16    5.79    1.98
 -12   6  17   15.18    2.31
 -12   6  17   21.18    2.28
 -12   6  18    0.73    2.03
 -12   6  18    5.84    2.00
 -12   6  19    0.87    2.01
 -12   6  19    2.21    1.93
 -12   6  20    1.02    2.05
 -12   6  20    0.34    1.92
 -12   6  21    0.39    2.13
 -12   6  22    1.60    2.19
 -12   6  23    6.10    2.24
 -12   6  24    1.38    2.22
 -12   6  25    4.75    2.22
 -12   7 -16   18.36    2.42
 -12   7 -16   20.96    2.46
 -12   7 -15    5.91    2.12
 -12   7 -14    7.56    2.06
 -12   7 -13    0.76    1.97
 -12   7 -12    4.18    2.02
 -12   7 -11    8.90    2.04
 -12   7 -10    2.23    1.93
 -12   7  -9    5.09    1.93
 -12   7  -9   -1.84    1.85
 -12   7  -8    5.82    1.91
 -12   7  -8    6.06    1.99
 -12   7  -7    4.60    2.02
 -12   7  -7    2.51    1.84
 -12   7  -6   13.25    2.06
 -12   7  -6    8.59    2.00
 -12   7  -5   17.00    2.21
 -12   7  -5   14.35    2.16
 -12   7  -4    8.43    2.00
 -12   7  -4    1.71    1.83
 -12   7  -3    2.80    1.84
 -12   7  -3    3.13    1.79
 -12   7  -2   -2.59    2.06
 -12   7  -2    0.22    1.78
 -12   7  -1    5.20    2.01
 -12   7  -1    6.33    1.82
 -12   7   0   11.57    2.18
 -12   7   0   14.09    1.99
 -12   7   1    5.88    2.07
 -12   7   1    8.24    1.78
 -12   7   2    3.28    2.07
 -12   7   2    7.26    1.80
 -12   7   3   -0.76    2.00
 -12   7   3    2.76    1.67
 -12   7   4   30.61    2.56
 -12   7   4   28.72    2.20
 -12   7   5   13.99    2.28
 -12   7   5   11.42    1.79
 -12   7   6    9.54    2.12
 -12   7   7   13.81    2.25
 -12   7   8   -0.97    1.79
 -12   7   8    0.87    2.05
 -12   7   9    8.82    1.85
 -12   7   9   13.50    2.21
 -12   7  10   11.12    2.14
 -12   7  11    8.19    2.11
 -12   7  12    4.49    2.05
 -12   7  13    0.45    1.86
 -12   7  13    0.55    1.99
 -12   7  14    4.84    2.04
 -12   7  14    7.86    2.12
 -12   7  15   18.69    2.23
 -12   7  15   11.92    2.18
 -12   7  16    2.74    1.88
 -12   7  16   -0.96    1.97
 -12   7  17   29.07    2.43
 -12   7  17   28.01    2.61
 -12   7  18    1.99    1.86
 -12   7  18   -1.38    2.03
 -12   7  19    3.44    2.10
 -12   7  20    4.95    2.15
 -12   7  21   20.95    2.57
 -12   7  22    4.74    2.18
 -12   7  23    1.38    2.22
 -12   7  24    7.82    2.38
 -12   8 -15    2.89    2.08
 -12   8 -14    4.96    2.07
 -12   8 -13    4.03    2.02
 -12   8 -12    2.97    2.05
 -12   8 -11    2.56    2.02
 -12   8 -10    0.63    1.90
 -12   8 -10    0.93    1.97
 -12   8  -9   13.22    2.25
 -12   8  -9   11.48    2.23
 -12   8  -8    2.59    1.94
 -12   8  -8    4.15    2.01
 -12   8  -7    3.16    1.97
 -12   8  -7    0.34    1.90
 -12   8  -6   16.72    2.26
 -12   8  -6   17.07    2.32
 -12   8  -5    0.82    1.89
 -12   8  -5    3.06    1.94
 -12   8  -4    0.12    1.80
 -12   8  -4    2.92    1.97
 -12   8  -3    5.11    1.84
 -12   8  -3    6.15    2.01
 -12   8  -2    3.35    1.83
 -12   8  -2    1.00    1.87
 -12   8  -1    3.17    1.81
 -12   8  -1    7.02    2.10
 -12   8   0    0.96    1.74
 -12   8   0   -0.78    2.02
 -12   8   1    5.98    1.86
 -12   8   1   -0.22    2.09
 -12   8   2    7.80    1.82
 -12   8   2    0.67    1.99
 -12   8   3   48.04    2.59
 -12   8   3   40.02    2.87
 -12   8   4   21.43    2.07
 -12   8   4   26.03    2.51
 -12   8   5   24.74    2.52
 -12   8   6   14.79    2.33
 -12   8   7   28.89    2.57
 -12   8   8    1.45    2.01
 -12   8   9    8.02    2.18
 -12   8  10    5.34    2.13
 -12   8  11    4.00    2.09
 -12   8  12    3.22    2.11
 -12   8  13    3.67    2.10
 -12   8  14    2.39    2.03
 -12   8  14    3.34    2.07
 -12   8  15    2.80    1.98
 -12   8  15   10.18    2.13
 -12   8  16   21.30    2.41
 -12   8  16   25.68    2.40
 -12   8  17    3.66    2.11
 -12   8  17    2.98    1.94
 -12   8  18    4.62    2.15
 -12   8  19   18.01    2.51
 -12   8  20    0.40    2.10
 -12   8  21   -2.03    2.14
 -12   8  22   -0.96    2.14
 -12   8  23    2.10    2.21
 -12   9 -14    4.26    2.13
 -12   9 -13    5.43    2.09
 -12   9 -12   -1.97    2.01
 -12   9 -11    3.12    1.97
 -12   9 -11    5.23    2.10
 -12   9 -10    1.93    1.97
 -12   9 -10    3.40    2.02
 -12   9  -9    1.14    1.89
 -12   9  -9    3.15    2.05
 -12   9  -8   10.01    2.10
 -12   9  -8    7.70    2.14
 -12   9  -7    8.76    2.03
 -12   9  -7    5.03    2.10
 -12   9  -6    3.77    1.93
 -12   9  -6    3.33    2.03
 -12   9  -5   -0.24    1.84
 -12   9  -5    1.66    2.01
 -12   9  -4    9.27    2.01
 -12   9  -4    7.39    2.13
 -12   9  -3    0.35    1.79
 -12   9  -3   -0.23    1.93
 -12   9  -2    1.02    1.78
 -12   9  -2    1.27    1.99
 -12   9  -1    2.53    1.98
 -12   9  -1    1.00    1.84
 -12   9   0    2.07    2.00
 -12   9   0   -1.09    1.76
 -12   9   1    1.60    2.07
 -12   9   1    6.83    1.85
 -12   9   2    0.23    2.08
 -12   9   2   -1.98    1.76
 -12   9   3    4.49    1.71
 -12   9   3    1.50    2.06
 -12   9   4    2.89    1.68
 -12   9   4    5.08    2.16
 -12   9   5    1.15    2.09
 -12   9   6   15.37    2.34
 -12   9   7    2.05    2.08
 -12   9   8    5.91    2.23
 -12   9   9    6.36    2.13
 -12   9  10   -1.02    2.11
 -12   9  11    1.02    2.00
 -12   9  12    3.39    2.15
 -12   9  13    4.39    2.14
 -12   9  14    2.47    2.11
 -12   9  15    4.76    2.19
 -12   9  15    1.01    2.04
 -12   9  16   10.82    2.32
 -12   9  17   24.71    2.61
 -12   9  18    0.53    2.15
 -12   9  19    3.34    2.23
 -12   9  20    7.03    2.27
 -12   9  21   11.95    2.41
 -12   9  22    5.01    2.25
 -12  10 -13    1.08    2.04
 -12  10 -13    5.84    2.17
 -12  10 -12   -0.40    2.02
 -12  10 -12    2.03    2.05
 -12  10 -11    6.34    2.20
 -12  10 -11    5.95    2.19
 -12  10 -10   23.14    2.44
 -12  10 -10   23.47    2.52
 -12  10  -9   22.40    2.47
 -12  10  -9   22.01    2.52
 -12  10  -8   16.16    2.23
 -12  10  -8   14.78    2.32
 -12  10  -7    1.00    1.89
 -12  10  -7    2.61    2.08
 -12  10  -6    6.94    2.03
 -12  10  -6    2.23    2.02
 -12  10  -5    9.89    2.12
 -12  10  -5   11.42    2.30
 -12  10  -4    3.49    1.96
 -12  10  -4    3.18    2.12
 -12  10  -3    2.01    1.84
 -12  10  -3    2.54    2.03
 -12  10  -2    2.32    1.85
 -12  10  -2    3.37    2.03
 -12  10  -1   -0.57    1.83
 -12  10  -1    4.28    2.09
 -12  10   0    3.59    1.79
 -12  10   0    4.73    2.09
 -12  10   1    1.98    1.82
 -12  10   1    5.08    2.06
 -12  10   2    3.87    1.75
 -12  10   2    0.47    2.13
 -12  10   3   11.89    1.89
 -12  10   3    6.24    2.24
 -12  10   4   36.43    2.82
 -12  10   5    5.67    2.18
 -12  10   6    4.12    2.14
 -12  10   7   11.12    2.32
 -12  10   8    6.72    2.13
 -12  10   9    3.59    2.13
 -12  10  10    4.27    2.14
 -12  10  11    1.26    2.06
 -12  10  12    2.75    2.09
 -12  10  13    2.28    2.14
 -12  10  14   10.09    2.28
 -12  10  15   23.17    2.58
 -12  10  16    4.83    2.17
 -12  10  17    1.59    2.08
 -12  10  18    4.17    2.24
 -12  10  19   10.90    2.40
 -12  10  20   10.48    2.41
 -12  11 -12    8.96    2.37
 -12  11 -11    5.23    2.21
 -12  11 -11    3.93    2.15
 -12  11 -10    4.25    2.05
 -12  11 -10    3.01    2.11
 -12  11  -9    2.63    2.08
 -12  11  -9    7.17    2.25
 -12  11  -8    0.52    1.98
 -12  11  -8    1.43    2.15
 -12  11  -7    1.55    1.93
 -12  11  -7    1.55    2.11
 -12  11  -6    2.16    1.97
 -12  11  -6    4.63    2.20
 -12  11  -5   -0.38    1.92
 -12  11  -5   -0.38    2.05
 -12  11  -4    1.98    1.95
 -12  11  -4    1.26    2.06
 -12  11  -3    9.15    2.03
 -12  11  -3    8.67    2.21
 -12  11  -2    6.48    1.99
 -12  11  -2    5.21    2.05
 -12  11  -1    4.01    1.87
 -12  11  -1    4.16    2.13
 -12  11   0    2.20    1.86
 -12  11   0    1.22    2.09
 -12  11   1    7.71    1.93
 -12  11   1    9.21    2.27
 -12  11   2    1.56    1.81
 -12  11   2   -0.97    2.18
 -12  11   3    1.57    2.14
 -12  11   4    6.67    2.27
 -12  11   5   -2.18    2.13
 -12  11   6    3.37    2.21
 -12  11   7    7.53    2.25
 -12  11   8    0.47    2.15
 -12  11   9    5.77    2.17
 -12  11  10    4.10    2.21
 -12  11  11    0.58    2.09
 -12  11  12   14.24    2.34
 -12  11  16    4.29    2.24
 -12  11  17    5.83    2.28
 -12  11  18    2.47    2.20
 -12  11  19    9.98    2.34
 -12  12 -10    5.01    2.24
 -12  12  -9    3.23    2.15
 -12  12  -9    2.69    2.20
 -12  12  -8    1.73    2.04
 -12  12  -8    2.95    2.17
 -12  12  -7    7.68    2.18
 -12  12  -7    9.07    2.33
 -12  12  -6    6.14    2.08
 -12  12  -6    3.58    2.22
 -12  12  -5    1.16    1.97
 -12  12  -5    1.18    2.14
 -12  12  -4    1.40    1.88
 -12  12  -4    2.35    2.13
 -12  12  -3    1.25    1.87
 -12  12  -3    2.07    2.09
 -12  12  -2    2.84    1.92
 -12  12  -2    2.83    2.18
 -12  12  -1   14.68    2.20
 -12  12  -1   13.47    2.33
 -12  12   0   21.19    2.28
 -12  12   0   25.82    2.57
 -12  12   1    5.02    1.90
 -12  12   1    5.48    2.18
 -12  12   2   18.89    2.14
 -12  12   2   26.18    2.53
 -12  12   3    2.34    2.21
 -12  12   4    3.82    2.20
 -12  12   5    7.28    2.32
 -12  12   6    2.58    2.26
 -12  12   7   11.72    2.39
 -12  12   8    3.63    2.17
 -12  12   9   11.13    2.37
 -12  12  10    4.16    2.17
 -12  12  16    3.15    2.25
 -12  12  17   25.43    2.72
 -12  13  -7   -0.27    2.23
 -12  13  -7    3.93    2.11
 -12  13  -6    4.64    2.23
 -12  13  -6   -1.88    2.12
 -12  13  -5    1.36    2.22
 -12  13  -4    6.18    2.30
 -12  13  -3    9.89    2.34
 -12  13  -2    7.54    2.33
 -12  13  -1   10.04    2.25
 -12  13   0    1.93    2.18
 -12  13   1    8.68    2.24
 -12  13   2    8.24    2.24
 -12  13   3    8.20    2.34
 -12  13   4    1.26    2.18
 -12  13   5    2.52    2.21
 -12  13   6   -1.00    2.28
 -12  13   7    4.48    2.24
 -12  13   8    3.32    2.20
 -12  14  -3    4.79    2.32
 -12  14  -2    7.85    2.35
 -12  14  -1    3.20    2.18
 -12  14   0    6.36    2.25
 -12  14   1    0.52    2.08
 -12  14   2    0.26    2.02
 -12  14   3   -2.70    2.27
 -12  14   4   12.56    2.45
 -12  14   5   -1.28    2.26
 -12  14   6   -0.13    2.22
 -12  14   7    6.93    2.29
 -12  15   3    4.18    2.26
 -12  15   4    4.16    2.38
 -12  15   5   -2.98    2.27
 -11 -13   3    3.92    2.15
 -11 -13   4    0.81    2.11
 -11 -13   5    5.62    2.28
 -11 -13   6    6.27    2.22
 -11 -13   6    6.29    2.15
 -11 -13   7    4.77    2.23
 -11 -13   7    1.92    2.01
 -11 -13   8   12.23    2.38
 -11 -13   8   11.39    2.29
 -11 -13   9    3.78    2.15
 -11 -13   9    1.05    2.11
 -11 -13  10    2.97    2.15
 -11 -13  10    2.12    2.13
 -11 -13  11   10.77    2.27
 -11 -13  11    7.64    2.27
 -11 -13  12   11.06    2.29
 -11 -13  12    7.59    2.16
 -11 -13  13   -0.50    2.01
 -11 -13  13   -0.14    2.10
 -11 -13  14    4.14    2.24
 -11 -12  -3    5.71    2.29
 -11 -12  -2   11.79    2.38
 -11 -12  -2   11.60    2.37
 -11 -12  -1    1.85    2.16
 -11 -12  -1    1.00    2.17
 -11 -12   0   12.69    2.37
 -11 -12   0    7.36    2.28
 -11 -12   1   28.18    2.70
 -11 -12   2   20.19    2.51
 -11 -12   3    1.05    2.14
 -11 -12   4    2.34    2.18
 -11 -12   5    2.07    2.08
 -11 -12   5    2.08    1.93
 -11 -12   6    1.80    2.08
 -11 -12   6    0.74    1.92
 -11 -12   7    1.53    2.07
 -11 -12   7    5.15    2.06
 -11 -12   8    2.28    2.10
 -11 -12   8   -1.02    1.98
 -11 -12   9    5.03    2.20
 -11 -12   9    7.96    2.22
 -11 -12  10   12.58    2.31
 -11 -12  10   11.41    2.32
 -11 -12  11    0.62    2.04
 -11 -12  11   -0.26    2.06
 -11 -12  12    3.78    2.07
 -11 -12  12    3.57    2.22
 -11 -12  13    1.45    2.04
 -11 -12  13    2.00    2.09
 -11 -12  14    1.35    2.17
 -11 -12  15    0.81    2.07
 -11 -12  16    0.27    2.09
 -11 -12  17    3.58    2.19
 -11 -12  18    4.29    2.24
 -11 -11  -6    4.13    2.15
 -11 -11  -5    6.72    2.24
 -11 -11  -4    0.26    2.10
 -11 -11  -3   -0.13    2.11
 -11 -11  -2   11.19    2.28
 -11 -11  -1    6.41    2.19
 -11 -11   0    3.83    2.12
 -11 -11   0    0.60    2.09
 -11 -11   1    9.79    2.26
 -11 -11   2    7.08    2.14
 -11 -11   3    3.52    2.13
 -11 -11   4    3.53    1.95
 -11 -11   4    0.13    1.99
 -11 -11   5   -0.12    1.90
 -11 -11   5    2.11    2.07
 -11 -11   6    4.12    2.03
 -11 -11   6    5.68    2.14
 -11 -11   7    4.90    2.02
 -11 -11   7    2.69    2.05
 -11 -11   8   12.68    2.26
 -11 -11   8   12.25    2.25
 -11 -11   9    2.89    2.06
 -11 -11   9    3.49    2.06
 -11 -11  10    2.66    2.08
 -11 -11  10    0.60    1.98
 -11 -11  11    1.92    2.08
 -11 -11  11    2.83    1.94
 -11 -11  12    0.39    2.04
 -11 -11  12   -0.93    1.93
 -11 -11  13   -2.08    2.04
 -11 -11  13   -2.65    1.96
 -11 -11  14    7.98    2.18
 -11 -11  15    3.82    2.05
 -11 -11  16    1.33    2.06
 -11 -11  17    6.55    2.20
 -11 -11  18    4.97    2.16
 -11 -11  19    4.05    2.20
 -11 -11  20   -0.27    2.07
 -11 -11  21   16.89    2.46
 -11 -10  -9    2.76    2.19
 -11 -10  -9   -3.25    2.03
 -11 -10  -8   10.17    2.30
 -11 -10  -7    3.90    2.16
 -11 -10  -6    9.18    2.27
 -11 -10  -5    5.27    2.19
 -11 -10  -4   10.90    2.25
 -11 -10  -3   -2.63    2.14
 -11 -10  -2    5.49    2.22
 -11 -10  -1    8.81    2.29
 -11 -10   0    4.56    2.17
 -11 -10   1   12.63    2.27
 -11 -10   2    8.63    1.96
 -11 -10   2   11.47    2.25
 -11 -10   3   14.53    2.06
 -11 -10   3   11.25    2.22
 -11 -10   4   11.95    2.05
 -11 -10   4   11.53    2.21
 -11 -10   5    7.56    2.00
 -11 -10   5    5.00    2.13
 -11 -10   6    6.11    1.99
 -11 -10   6    4.01    1.99
 -11 -10   7    8.19    2.00
 -11 -10   7    8.30    2.11
 -11 -10   8   10.08    2.20
 -11 -10   8    6.73    2.03
 -11 -10   9    2.55    1.95
 -11 -10   9    7.24    2.09
 -11 -10  10    8.82    2.11
 -11 -10  10   17.83    2.30
 -11 -10  11    7.19    2.13
 -11 -10  11    9.21    2.06
 -11 -10  12    0.38    1.99
 -11 -10  12    4.78    2.00
 -11 -10  13    5.69    2.14
 -11 -10  14   11.83    2.23
 -11 -10  15    5.76    2.10
 -11 -10  16    4.32    2.01
 -11 -10  16    6.18    2.20
 -11 -10  17    6.23    2.08
 -11 -10  17    3.36    2.11
 -11 -10  18    3.81    1.98
 -11 -10  18    4.69    2.11
 -11 -10  19    2.49    2.07
 -11 -10  19   -0.63    1.99
 -11 -10  20    4.07    2.19
 -11 -10  21    4.09    2.19
 -11 -10  22   12.95    2.41
 -11 -10  23   13.23    2.34
 -11 -10  24    2.78    2.12
 -11  -9 -10   29.42    2.60
 -11  -9 -10   18.53    2.46
 -11  -9  -9   30.61    2.67
 -11  -9  -9   27.86    2.53
 -11  -9  -8    1.35    2.09
 -11  -9  -8   -2.32    2.01
 -11  -9  -7   13.84    2.31
 -11  -9  -7   11.90    2.23
 -11  -9  -6    7.34    2.20
 -11  -9  -5    6.95    2.23
 -11  -9  -4   10.69    2.28
 -11  -9  -3    2.66    2.14
 -11  -9  -2    3.00    2.11
 -11  -9  -1    2.15    2.13
 -11  -9   0    0.71    2.00
 -11  -9   1    2.59    2.07
 -11  -9   1    2.82    1.91
 -11  -9   2    4.80    2.10
 -11  -9   2    7.36    2.04
 -11  -9   3   -0.23    2.11
 -11  -9   3    4.33    1.93
 -11  -9   4    4.02    2.10
 -11  -9   4    3.14    1.87
 -11  -9   5   14.83    2.26
 -11  -9   5   16.22    2.18
 -11  -9   6    4.18    2.02
 -11  -9   6    5.73    2.00
 -11  -9   7    5.70    1.96
 -11  -9   7    4.51    1.97
 -11  -9   8   19.90    2.25
 -11  -9   8   16.34    2.23
 -11  -9   9   41.48    2.64
 -11  -9   9   39.18    2.73
 -11  -9  10    1.08    1.89
 -11  -9  10    5.34    2.00
 -11  -9  11    1.07    1.78
 -11  -9  11    2.87    1.95
 -11  -9  12    2.53    1.83
 -11  -9  12    4.58    2.01
 -11  -9  13    2.31    2.06
 -11  -9  14    2.09    1.77
 -11  -9  14    5.53    2.03
 -11  -9  15    2.49    1.89
 -11  -9  15   -2.23    2.04
 -11  -9  16   10.34    2.12
 -11  -9  16   15.61    2.25
 -11  -9  17    0.60    1.90
 -11  -9  17    0.75    2.05
 -11  -9  18    3.17    2.07
 -11  -9  18    0.13    1.98
 -11  -9  19   19.06    2.38
 -11  -9  19   23.36    2.50
 -11  -9  20   -2.92    2.13
 -11  -9  20   -1.52    2.00
 -11  -9  21   14.01    2.33
 -11  -9  21   16.55    2.40
 -11  -9  22    4.62    2.18
 -11  -9  22   -2.17    2.03
 -11  -9  23    3.32    2.05
 -11  -9  23    0.67    2.12
 -11  -9  24    4.73    2.09
 -11  -8 -12   -0.83    1.85
 -11  -8 -11    2.57    1.88
 -11  -8 -11    1.34    2.15
 -11  -8 -11    7.53    2.16
 -11  -8 -10   19.06    2.17
 -11  -8 -10   16.70    2.31
 -11  -8 -10   22.15    2.48
 -11  -8  -9    6.69    1.92
 -11  -8  -9    8.03    2.21
 -11  -8  -9    7.24    2.06
 -11  -8  -8    3.71    2.06
 -11  -8  -8    2.39    1.96
 -11  -8  -7    0.48    2.03
 -11  -8  -7   -1.00    1.87
 -11  -8  -6    7.61    2.16
 -11  -8  -6    7.68    1.99
 -11  -8  -5    1.89    2.06
 -11  -8  -5    3.79    1.84
 -11  -8  -4   13.54    2.23
 -11  -8  -3    3.98    2.04
 -11  -8  -2    7.08    2.11
 -11  -8  -1    2.42    2.00
 -11  -8   0    3.26    1.93
 -11  -8   0    7.20    2.17
 -11  -8   1    5.96    1.97
 -11  -8   1    7.37    2.15
 -11  -8   2   -0.43    1.94
 -11  -8   2    1.68    1.99
 -11  -8   3    0.11    1.94
 -11  -8   3    1.78    1.96
 -11  -8   4    7.04    2.03
 -11  -8   4    5.26    1.94
 -11  -8   5    9.81    2.06
 -11  -8   5    6.41    2.00
 -11  -8   6    3.45    1.91
 -11  -8   6    2.23    2.01
 -11  -8   7    2.66    1.92
 -11  -8   7    0.34    2.00
 -11  -8   8   10.31    2.01
 -11  -8   8    8.62    2.05
 -11  -8   9    7.59    2.02
 -11  -8   9   14.39    2.11
 -11  -8  10    4.32    1.78
 -11  -8  10    2.99    1.92
 -11  -8  11    8.00    1.90
 -11  -8  11    0.58    1.89
 -11  -8  12    3.19    1.79
 -11  -8  12    0.82    1.91
 -11  -8  12    0.31    1.76
 -11  -8  13   16.44    2.23
 -11  -8  13   13.47    2.02
 -11  -8  14    8.15    2.10
 -11  -8  14    9.54    1.99
 -11  -8  15    1.19    1.87
 -11  -8  15    2.45    1.84
 -11  -8  16    7.68    2.11
 -11  -8  16    5.27    1.99
 -11  -8  17    5.43    2.05
 -11  -8  17    3.40    1.96
 -11  -8  18    3.89    1.98
 -11  -8  18    2.89    2.00
 -11  -8  19    4.64    2.04
 -11  -8  19    8.13    2.22
 -11  -8  20   -0.12    2.08
 -11  -8  20   -1.26    2.13
 -11  -8  21    1.84    2.06
 -11  -8  21   -1.15    2.08
 -11  -8  22    1.84    2.02
 -11  -8  22    5.10    2.27
 -11  -8  23    1.35    1.97
 -11  -8  23    2.39    2.07
 -11  -8  24    5.13    2.22
 -11  -8  25    1.51    2.20
 -11  -7 -13    5.35    2.14
 -11  -7 -13    6.76    2.02
 -11  -7 -12    4.27    2.07
 -11  -7 -12   10.17    2.04
 -11  -7 -11    0.93    1.81
 -11  -7 -11   -0.96    1.99
 -11  -7 -11    0.12    1.98
 -11  -7 -10    3.98    1.92
 -11  -7 -10    1.05    1.94
 -11  -7  -9    3.19    1.88
 -11  -7  -9    3.73    2.03
 -11  -7  -8    2.56    1.86
 -11  -7  -8    0.58    2.03
 -11  -7  -7    4.66    1.80
 -11  -7  -7    6.24    2.10
 -11  -7  -6    1.59    1.70
 -11  -7  -6    0.23    1.98
 -11  -7  -5    2.68    1.75
 -11  -7  -5    5.15    2.07
 -11  -7  -4    1.00    1.60
 -11  -7  -4    0.11    1.95
 -11  -7  -3    1.85    1.65
 -11  -7  -3    0.68    1.93
 -11  -7  -2   -1.23    1.91
 -11  -7  -1    2.77    1.96
 -11  -7  -1   -1.53    1.83
 -11  -7   0   20.97    2.36
 -11  -7   0   19.59    2.24
 -11  -7   1    5.32    2.03
 -11  -7   1    3.95    1.89
 -11  -7   2    5.39    1.97
 -11  -7   2    2.94    1.91
 -11  -7   3    1.48    1.89
 -11  -7   3    2.02    1.88
 -11  -7   4    3.73    1.92
 -11  -7   4    6.85    1.95
 -11  -7   5    4.19    1.93
 -11  -7   5    2.50    1.87
 -11  -7   6    9.96    2.09
 -11  -7   6   12.96    2.02
 -11  -7   7   22.37    2.34
 -11  -7   7   27.40    2.32
 -11  -7   8   30.93    2.40
 -11  -7   8   30.77    2.55
 -11  -7   9    1.19    1.85
 -11  -7   9   -2.65    2.04
 -11  -7  10    4.29    1.81
 -11  -7  10    0.11    2.00
 -11  -7  10    4.69    1.78
 -11  -7  11   -0.58    1.69
 -11  -7  11   -1.57    1.96
 -11  -7  11    1.18    1.65
 -11  -7  12    3.69    1.73
 -11  -7  12    5.07    1.89
 -11  -7  12    5.17    1.83
 -11  -7  13    3.63    1.92
 -11  -7  13    1.46    1.76
 -11  -7  14    2.62    1.90
 -11  -7  14    3.21    1.82
 -11  -7  15    4.93    1.99
 -11  -7  15    7.79    2.00
 -11  -7  16   37.80    2.64
 -11  -7  16   26.21    2.43
 -11  -7  17   18.90    2.28
 -11  -7  17   19.58    2.34
 -11  -7  18    2.34    1.96
 -11  -7  18    1.06    1.93
 -11  -7  19    2.00    2.00
 -11  -7  19    4.23    2.05
 -11  -7  20    1.77    1.98
 -11  -7  20    0.99    2.01
 -11  -7  21    0.94    1.93
 -11  -7  21   -0.25    2.04
 -11  -7  22    3.30    1.90
 -11  -7  22    1.68    2.12
 -11  -7  23   -1.45    2.12
 -11  -7  24   -1.07    2.10
 -11  -7  25   20.02    2.47
 -11  -7  26   11.94    2.36
 -11  -7  27   10.99    2.40
 -11  -6 -14   21.25    2.45
 -11  -6 -14   25.88    2.43
 -11  -6 -13    2.93    1.98
 -11  -6 -13    2.39    1.85
 -11  -6 -12   -1.76    1.94
 -11  -6 -12    0.46    1.95
 -11  -6 -12   -1.55    1.96
 -11  -6 -11    6.67    2.03
 -11  -6 -11    3.73    1.95
 -11  -6 -10   11.59    2.19
 -11  -6 -10   10.16    2.06
 -11  -6  -9    0.57    1.94
 -11  -6  -9    4.03    1.87
 -11  -6  -8    5.58    2.01
 -11  -6  -8    5.59    1.87
 -11  -6  -7    1.13    1.90
 -11  -6  -7    5.02    1.83
 -11  -6  -6   12.82    2.17
 -11  -6  -6    8.66    1.92
 -11  -6  -5    2.12    1.96
 -11  -6  -5    2.34    1.75
 -11  -6  -4    1.22    1.93
 -11  -6  -4    2.67    1.66
 -11  -6  -3    3.94    1.94
 -11  -6  -3    1.54    1.62
 -11  -6  -3    2.66    1.83
 -11  -6  -2    3.04    1.92
 -11  -6  -2    1.31    1.60
 -11  -6  -2    3.67    1.86
 -11  -6  -1    2.47    1.98
 -11  -6  -1    4.35    1.65
 -11  -6  -1    0.80    1.70
 -11  -6   0    5.25    1.83
 -11  -6   0    3.92    1.89
 -11  -6   1    8.74    1.94
 -11  -6   1    8.86    2.02
 -11  -6   2   37.59    2.58
 -11  -6   2   40.89    2.61
 -11  -6   3    1.43    1.82
 -11  -6   3    2.37    1.81
 -11  -6   4    1.71    1.79
 -11  -6   4    0.10    1.88
 -11  -6   5    1.09    1.82
 -11  -6   5   -0.63    1.83
 -11  -6   6   17.31    2.11
 -11  -6   6   18.40    2.19
 -11  -6   7    8.40    1.94
 -11  -6   7    7.50    1.95
 -11  -6   8    9.03    1.69
 -11  -6   8    6.96    1.92
 -11  -6   8    7.45    1.99
 -11  -6   9   23.64    2.08
 -11  -6   9   25.08    2.13
 -11  -6   9   25.49    2.35
 -11  -6  10    3.69    1.69
 -11  -6  10    3.88    1.70
 -11  -6  10    2.48    1.86
 -11  -6  11   16.15    1.94
 -11  -6  11   14.95    2.16
 -11  -6  11   17.63    2.00
 -11  -6  12   11.76    2.12
 -11  -6  12   17.10    1.97
 -11  -6  13    0.11    1.94
 -11  -6  13   -0.92    1.75
 -11  -6  14    9.57    2.03
 -11  -6  14   11.93    2.03
 -11  -6  15   20.11    2.21
 -11  -6  15   17.86    2.20
 -11  -6  16    0.78    1.80
 -11  -6  16   -0.33    1.84
 -11  -6  17    5.24    1.91
 -11  -6  17    4.89    1.95
 -11  -6  18    4.14    1.93
 -11  -6  18    3.61    1.99
 -11  -6  19    2.47    1.89
 -11  -6  19    0.24    1.91
 -11  -6  20   15.36    2.17
 -11  -6  20    7.40    2.12
 -11  -6  21    1.82    1.92
 -11  -6  21    6.20    2.15
 -11  -6  22   10.09    2.01
 -11  -6  22   11.62    2.27
 -11  -6  23    2.84    2.10
 -11  -6  24    3.02    2.10
 -11  -6  25    0.27    2.10
 -11  -6  26   -1.08    2.09
 -11  -6  27    1.37    2.10
 -11  -6  28    4.02    2.27
 -11  -5 -15    5.57    2.05
 -11  -5 -15    1.36    1.91
 -11  -5 -14    4.62    2.00
 -11  -5 -14    4.11    1.98
 -11  -5 -13    2.86    1.90
 -11  -5 -12    6.15    2.09
 -11  -5 -12    0.35    1.87
 -11  -5 -11   -2.39    1.99
 -11  -5 -11   -0.58    1.79
 -11  -5 -10   -0.56    1.90
 -11  -5 -10   -0.90    1.82
 -11  -5  -9    6.29    2.07
 -11  -5  -9    8.94    1.92
 -11  -5  -8    1.56    1.90
 -11  -5  -8    0.76    1.73
 -11  -5  -7    3.66    1.94
 -11  -5  -7    4.33    1.77
 -11  -5  -6    0.22    1.88
 -11  -5  -6    3.61    1.72
 -11  -5  -5    1.74    1.89
 -11  -5  -5    3.61    1.75
 -11  -5  -4    0.54    1.86
 -11  -5  -4    2.24    1.69
 -11  -5  -4    2.92    1.76
 -11  -5  -3    4.93    1.73
 -11  -5  -3    2.65    1.67
 -11  -5  -3    0.11    1.87
 -11  -5  -2    3.53    1.85
 -11  -5  -2   -2.11    1.58
 -11  -5  -2   -0.42    1.85
 -11  -5  -1    2.99    1.81
 -11  -5  -1    1.69    1.61
 -11  -5  -1    1.77    1.83
 -11  -5   0   22.67    2.13
 -11  -5   0   19.51    1.81
 -11  -5   0   18.84    2.20
 -11  -5   1    6.04    1.87
 -11  -5   1    7.40    1.55
 -11  -5   1    7.82    1.96
 -11  -5   2   12.52    2.01
 -11  -5   2   13.31    2.05
 -11  -5   3   58.96    2.93
 -11  -5   3   56.66    2.90
 -11  -5   4   19.62    2.12
 -11  -5   4   13.00    2.08
 -11  -5   5  141.74    4.79
 -11  -5   5  159.88    5.01
 -11  -5   6    1.12    1.87
 -11  -5   6    2.52    1.77
 -11  -5   7   46.64    2.51
 -11  -5   7   52.57    2.68
 -11  -5   7   50.77    2.85
 -11  -5   8    5.77    1.95
 -11  -5   8    5.19    1.62
 -11  -5   8    5.42    1.76
 -11  -5   9    1.45    1.87
 -11  -5   9    2.39    1.58
 -11  -5   9    2.22    1.69
 -11  -5  10    9.05    2.01
 -11  -5  10   10.74    1.82
 -11  -5  10    8.76    1.78
 -11  -5  11    7.05    1.78
 -11  -5  11    6.19    1.72
 -11  -5  11    6.17    1.95
 -11  -5  12    4.52    1.91
 -11  -5  12    7.13    1.80
 -11  -5  13   18.17    2.25
 -11  -5  13   14.81    2.02
 -11  -5  14    5.41    1.99
 -11  -5  14    4.26    1.79
 -11  -5  15   25.76    2.42
 -11  -5  15   37.51    2.55
 -11  -5  16    9.50    2.04
 -11  -5  16   12.29    2.02
 -11  -5  17   26.63    2.38
 -11  -5  17   29.90    2.34
 -11  -5  18   10.87    2.14
 -11  -5  18   14.62    2.04
 -11  -5  19    1.64    1.91
 -11  -5  19    1.18    1.77
 -11  -5  20    1.55    1.94
 -11  -5  20   -0.86    1.72
 -11  -5  21    1.10    1.95
 -11  -5  21    1.08    1.80
 -11  -5  22    1.86    1.97
 -11  -5  23    4.67    2.13
 -11  -5  24   19.69    2.44
 -11  -5  25    8.39    2.19
 -11  -5  26    3.87    2.17
 -11  -5  27   14.87    2.45
 -11  -5  28   12.55    2.42
 -11  -4 -16    4.20    2.04
 -11  -4 -16    4.97    2.04
 -11  -4 -15   16.70    2.21
 -11  -4 -15   15.24    2.31
 -11  -4 -14    4.33    1.92
 -11  -4 -13    1.42    1.86
 -11  -4 -13   -0.45    1.92
 -11  -4 -12    5.91    1.95
 -11  -4 -12   -3.70    2.00
 -11  -4 -11   -1.59    1.81
 -11  -4 -11    1.67    1.93
 -11  -4 -10    1.23    1.75
 -11  -4 -10    2.66    1.95
 -11  -4  -9    7.44    1.97
 -11  -4  -9    5.18    1.95
 -11  -4  -8    7.56    1.85
 -11  -4  -8    3.06    1.90
 -11  -4  -7    2.60    1.77
 -11  -4  -7    2.16    1.96
 -11  -4  -6   17.15    2.22
 -11  -4  -6   18.82    1.97
 -11  -4  -5    3.71    1.91
 -11  -4  -5    5.42    1.71
 -11  -4  -5    5.72    1.76
 -11  -4  -4   21.59    2.31
 -11  -4  -4   27.92    2.31
 -11  -4  -4   20.36    2.04
 -11  -4  -4   25.04    2.18
 -11  -4  -3   22.78    2.09
 -11  -4  -3   20.41    1.95
 -11  -4  -3   19.14    2.24
 -11  -4  -3   21.88    2.10
 -11  -4  -2    6.66    1.71
 -11  -4  -2    5.22    1.65
 -11  -4  -2    5.22    1.95
 -11  -4  -2    7.48    1.81
 -11  -4  -1   -0.85    1.61
 -11  -4  -1    1.40    1.51
 -11  -4  -1    1.01    1.80
 -11  -4  -1    3.10    1.71
 -11  -4   0    6.87    1.75
 -11  -4   0    7.45    1.60
 -11  -4   0    7.16    1.88
 -11  -4   0    7.82    1.88
 -11  -4   1    5.87    1.72
 -11  -4   1    2.29    1.51
 -11  -4   1    3.82    1.77
 -11  -4   1    6.53    1.79
 -11  -4   2    4.14    1.65
 -11  -4   2    2.78    1.45
 -11  -4   2    2.99    1.80
 -11  -4   2    7.79    1.84
 -11  -4   3    8.61    1.94
 -11  -4   3   -0.19    1.76
 -11  -4   3    8.60    1.61
 -11  -4   4    4.03    1.79
 -11  -4   4    2.90    1.57
 -11  -4   4    1.03    1.69
 -11  -4   5   10.93    1.97
 -11  -4   5   11.15    1.77
 -11  -4   5    8.91    1.92
 -11  -4   6   51.89    2.68
 -11  -4   6   49.84    2.61
 -11  -4   6   49.87    2.73
 -11  -4   7   11.86    1.99
 -11  -4   7   12.59    1.91
 -11  -4   7   11.99    1.85
 -11  -4   8    8.47    1.96
 -11  -4   8    8.17    1.74
 -11  -4   8    9.06    1.81
 -11  -4   9    3.41    1.92
 -11  -4   9    1.19    1.67
 -11  -4   9    4.84    1.69
 -11  -4  10   71.96    3.02
 -11  -4  10   76.00    3.18
 -11  -4  10   72.38    3.27
 -11  -4  11    2.53    1.85
 -11  -4  11    1.38    1.56
 -11  -4  11    4.24    1.70
 -11  -4  12   25.69    2.22
 -11  -4  12   27.69    2.34
 -11  -4  13    1.21    1.67
 -11  -4  13    0.92    1.83
 -11  -4  14   17.50    2.08
 -11  -4  14   17.18    2.12
 -11  -4  15   -0.11    1.74
 -11  -4  15   -0.62    1.89
 -11  -4  16    1.08    1.82
 -11  -4  16   -0.41    1.80
 -11  -4  17    3.19    1.85
 -11  -4  17    3.30    1.88
 -11  -4  18    1.46    1.89
 -11  -4  18    2.89    1.73
 -11  -4  19    4.25    1.94
 -11  -4  19    8.47    1.92
 -11  -4  20    2.11    1.99
 -11  -4  20    1.76    1.79
 -11  -4  21    1.92    1.92
 -11  -4  22    0.73    1.94
 -11  -4  23    5.35    2.13
 -11  -4  24    1.39    1.99
 -11  -4  25    1.54    2.08
 -11  -4  26   30.72    2.72
 -11  -4  27    2.12    2.17
 -11  -4  28    2.28    2.12
 -11  -4  29   -0.54    2.18
 -11  -3 -16    4.53    1.99
 -11  -3 -16    3.19    1.99
 -11  -3 -15    1.21    1.90
 -11  -3 -14    4.04    1.97
 -11  -3 -13    4.33    1.92
 -11  -3 -13    5.33    1.90
 -11  -3 -12   12.16    2.09
 -11  -3 -12   12.38    2.06
 -11  -3 -11    9.36    2.03
 -11  -3 -11    8.47    1.99
 -11  -3 -11    8.32    1.94
 -11  -3 -10   13.92    2.14
 -11  -3 -10   16.81    2.15
 -11  -3 -10   14.28    2.06
 -11  -3  -9    0.54    1.74
 -11  -3  -9    3.90    1.89
 -11  -3  -9    1.21    1.82
 -11  -3  -8    0.21    1.68
 -11  -3  -8    4.83    1.86
 -11  -3  -8    1.73    1.86
 -11  -3  -7    1.02    1.64
 -11  -3  -7    3.08    1.80
 -11  -3  -7    2.34    1.83
 -11  -3  -6   10.53    1.85
 -11  -3  -6   12.57    1.98
 -11  -3  -6   11.74    2.02
 -11  -3  -6   16.05    2.10
 -11  -3  -5   12.18    1.83
 -11  -3  -5    9.27    1.83
 -11  -3  -5    8.54    1.92
 -11  -3  -5   10.06    1.89
 -11  -3  -4   19.46    2.00
 -11  -3  -4   22.12    2.14
 -11  -3  -4   26.11    2.14
 -11  -3  -4   22.32    2.19
 -11  -3  -3    4.11    1.59
 -11  -3  -3    4.93    1.84
 -11  -3  -3    6.59    1.80
 -11  -3  -3    5.15    1.79
 -11  -3  -2    3.64    1.59
 -11  -3  -2    1.99    1.75
 -11  -3  -2    3.96    1.70
 -11  -3  -2    4.37    1.83
 -11  -3  -1   32.72    2.32
 -11  -3  -1   30.38    2.35
 -11  -3  -1   33.66    2.24
 -11  -3   0    1.31    1.79
 -11  -3   0    0.45    1.60
 -11  -3   0    0.68    1.63
 -11  -3   1    3.07    1.79
 -11  -3   1    2.52    1.59
 -11  -3   1    5.69    1.79
 -11  -3   2    0.09    1.71
 -11  -3   2    2.89    1.72
 -11  -3   2    2.44    1.54
 -11  -3   3   32.37    2.02
 -11  -3   3   34.88    2.35
 -11  -3   3   33.91    2.24
 -11  -3   3   28.86    2.01
 -11  -3   4    2.98    1.76
 -11  -3   4    0.56    1.43
 -11  -3   4    0.39    1.39
 -11  -3   4   -0.27    1.68
 -11  -3   5   66.77    2.87
 -11  -3   5   71.28    3.01
 -11  -3   5   75.32    3.17
 -11  -3   5   65.25    2.78
 -11  -3   6   34.35    2.23
 -11  -3   6   34.20    2.37
 -11  -3   6   28.57    2.14
 -11  -3   7   22.33    2.11
 -11  -3   7   15.19    1.90
 -11  -3   7   18.20    1.96
 -11  -3   8   65.73    2.88
 -11  -3   8   72.13    3.15
 -11  -3   8   67.39    2.96
 -11  -3   9  129.40    4.18
 -11  -3   9  124.31    4.30
 -11  -3   9  129.09    4.36
 -11  -3  10   19.44    2.12
 -11  -3  10   17.86    1.87
 -11  -3  10   13.91    1.95
 -11  -3  11    6.45    1.91
 -11  -3  11    6.53    1.80
 -11  -3  12    9.51    1.96
 -11  -3  12    9.71    1.89
 -11  -3  13   17.78    2.13
 -11  -3  13   18.34    2.10
 -11  -3  14   -1.38    1.76
 -11  -3  14   -0.82    1.70
 -11  -3  15   30.90    2.35
 -11  -3  15   29.63    2.35
 -11  -3  16    7.35    1.89
 -11  -3  16    7.13    1.94
 -11  -3  17    2.17    1.80
 -11  -3  17   -1.39    1.83
 -11  -3  18    6.09    1.96
 -11  -3  18    4.76    1.85
 -11  -3  19    0.79    1.83
 -11  -3  19    0.10    1.74
 -11  -3  20    4.61    1.98
 -11  -3  21    0.12    1.94
 -11  -3  22    4.32    2.07
 -11  -3  23    1.95    1.98
 -11  -3  24   12.81    2.29
 -11  -3  25   -2.02    2.04
 -11  -3  26    4.47    2.17
 -11  -3  27   -0.91    2.06
 -11  -3  28   14.46    2.33
 -11  -3  29    5.59    2.18
 -11  -3  30    1.74    2.16
 -11  -2 -17    0.61    1.89
 -11  -2 -17    1.97    1.95
 -11  -2 -16    0.61    1.88
 -11  -2 -15    4.03    2.00
 -11  -2 -15    4.91    2.03
 -11  -2 -14    1.77    1.86
 -11  -2 -14    1.53    1.86
 -11  -2 -14    2.70    1.98
 -11  -2 -13   44.64    2.78
 -11  -2 -13   43.14    2.74
 -11  -2 -13   40.90    2.62
 -11  -2 -12   18.02    2.24
 -11  -2 -12   19.78    2.23
 -11  -2 -12   21.49    2.22
 -11  -2 -11    4.71    1.97
 -11  -2 -11    6.87    1.87
 -11  -2 -11    1.52    1.74
 -11  -2 -10    5.52    1.93
 -11  -2 -10    6.38    1.81
 -11  -2 -10    7.99    1.97
 -11  -2  -9    4.98    1.88
 -11  -2  -9    4.01    1.80
 -11  -2  -9    7.27    1.90
 -11  -2  -8   11.49    1.99
 -11  -2  -8    8.04    1.94
 -11  -2  -8    7.09    1.85
 -11  -2  -7    1.87    1.77
 -11  -2  -7    0.42    1.78
 -11  -2  -7    0.90    1.61
 -11  -2  -7    1.30    1.79
 -11  -2  -6    4.90    1.79
 -11  -2  -6    3.20    1.79
 -11  -2  -6    4.50    1.77
 -11  -2  -6    1.30    1.76
 -11  -2  -5   16.76    2.04
 -11  -2  -5   19.46    2.06
 -11  -2  -5   21.08    2.04
 -11  -2  -5   18.45    2.08
 -11  -2  -4    3.71    1.75
 -11  -2  -4   -0.98    1.71
 -11  -2  -4   -1.91    1.70
 -11  -2  -3    3.80    1.75
 -11  -2  -3    2.76    1.71
 -11  -2  -3    3.96    1.80
 -11  -2  -2    0.83    1.75
 -11  -2  -2    1.02    1.67
 -11  -2  -2    2.04    1.70
 -11  -2  -1   28.05    2.25
 -11  -2  -1   28.73    2.16
 -11  -2  -1   29.98    2.21
 -11  -2   0    1.57    1.76
 -11  -2   0    3.86    1.62
 -11  -2   0    2.54    1.66
 -11  -2   1    2.40    1.81
 -11  -2   1   -0.46    1.63
 -11  -2   1    0.94    1.56
 -11  -2   2    1.47    1.71
 -11  -2   2    3.99    1.57
 -11  -2   2    3.63    1.67
 -11  -2   2    3.39    1.49
 -11  -2   3    3.50    1.83
 -11  -2   3    2.48    1.42
 -11  -2   3    3.03    1.61
 -11  -2   3    1.33    1.53
 -11  -2   4  135.70    4.27
 -11  -2   4  135.40    4.40
 -11  -2   4  127.03    4.13
 -11  -2   4  126.48    4.11
 -11  -2   5   52.95    2.70
 -11  -2   5   47.04    2.29
 -11  -2   5   53.49    2.57
 -11  -2   5   47.90    2.48
 -11  -2   6    6.02    1.83
 -11  -2   6    2.49    1.64
 -11  -2   6    2.34    1.58
 -11  -2   7    3.83    1.78
 -11  -2   7    5.89    1.59
 -11  -2   7    2.13    1.57
 -11  -2   8   46.69    2.52
 -11  -2   8   38.39    2.22
 -11  -2   8   41.10    2.37
 -11  -2   9    1.99    1.72
 -11  -2   9    1.37    1.74
 -11  -2   9   -2.58    1.55
 -11  -2  10    2.44    1.68
 -11  -2  10    4.79    1.82
 -11  -2  10    1.22    1.43
 -11  -2  11   10.83    1.90
 -11  -2  11   13.61    1.99
 -11  -2  12   -3.03    1.74
 -11  -2  12   -0.37    1.73
 -11  -2  13   16.57    2.09
 -11  -2  13   18.80    2.11
 -11  -2  14    0.61    1.80
 -11  -2  14    0.86    1.72
 -11  -2  15    4.26    1.99
 -11  -2  15    5.23    1.87
 -11  -2  16   30.15    2.37
 -11  -2  16   27.77    2.22
 -11  -2  17   -0.86    1.68
 -11  -2  17    2.26    1.87
 -11  -2  18   -2.95    1.73
 -11  -2  18    3.51    1.90
 -11  -2  19    1.45    1.88
 -11  -2  20   -0.80    1.86
 -11  -2  21   10.41    2.07
 -11  -2  22    1.18    1.94
 -11  -2  23   13.31    2.21
 -11  -2  24    9.89    2.17
 -11  -2  25   14.15    2.36
 -11  -2  26   44.21    2.99
 -11  -2  27    0.13    2.02
 -11  -2  28    1.29    2.09
 -11  -2  29    0.13    2.10
 -11  -1 -18    1.11    1.89
 -11  -1 -18    5.88    2.00
 -11  -1 -18   -0.12    1.87
 -11  -1 -17    1.22    1.89
 -11  -1 -17    4.65    1.99
 -11  -1 -16    1.68    1.84
 -11  -1 -16    3.43    2.00
 -11  -1 -15    2.48    1.88
 -11  -1 -15    2.57    1.86
 -11  -1 -14    9.85    2.03
 -11  -1 -14   13.07    2.08
 -11  -1 -14    9.49    2.02
 -11  -1 -13    3.41    1.86
 -11  -1 -13    4.45    1.98
 -11  -1 -13    4.94    1.94
 -11  -1 -12   20.46    2.18
 -11  -1 -12   21.94    2.31
 -11  -1 -12   20.72    2.19
 -11  -1 -11    0.98    1.75
 -11  -1 -11    2.66    1.82
 -11  -1 -11    1.62    1.77
 -11  -1 -10    1.49    1.71
 -11  -1 -10    8.05    1.93
 -11  -1 -10    3.11    1.82
 -11  -1  -9    5.93    1.84
 -11  -1  -9    7.92    1.98
 -11  -1  -9    7.21    1.92
 -11  -1  -8    3.68    1.79
 -11  -1  -8    2.24    1.73
 -11  -1  -8   -0.84    1.77
 -11  -1  -8    0.94    1.77
 -11  -1  -7    2.78    1.80
 -11  -1  -7    0.10    1.78
 -11  -1  -7   -0.19    1.77
 -11  -1  -6    0.10    1.70
 -11  -1  -6   -0.31    1.68
 -11  -1  -6    2.26    1.76
 -11  -1  -5   -0.30    1.63
 -11  -1  -5    0.50    1.73
 -11  -1  -5    1.31    1.68
 -11  -1  -4   13.23    1.91
 -11  -1  -4   14.08    2.01
 -11  -1  -4   11.43    1.98
 -11  -1  -3    0.84    1.65
 -11  -1  -3    1.85    1.72
 -11  -1  -3    3.07    1.84
 -11  -1  -2   25.42    2.11
 -11  -1  -2   22.25    2.12
 -11  -1  -2   21.62    2.09
 -11  -1  -1    0.44    1.55
 -11  -1  -1    4.07    1.76
 -11  -1  -1    3.96    1.66
 -11  -1   0   10.18    1.72
 -11  -1   0   12.01    1.69
 -11  -1   0   10.74    1.93
 -11  -1   0   10.99    1.83
 -11  -1   1    1.17    1.52
 -11  -1   1    1.83    1.67
 -11  -1   1   -1.45    1.58
 -11  -1   1    1.63    1.49
 -11  -1   2   50.81    2.45
 -11  -1   2   48.70    2.45
 -11  -1   2   48.28    2.67
 -11  -1   2   51.86    2.58
 -11  -1   3   15.94    1.82
 -11  -1   3    7.97    1.62
 -11  -1   3   13.64    1.99
 -11  -1   3   11.83    1.79
 -11  -1   4   10.71    1.71
 -11  -1   4    4.58    1.49
 -11  -1   4    8.89    1.88
 -11  -1   4    6.90    1.63
 -11  -1   5   60.18    2.60
 -11  -1   5   61.94    2.76
 -11  -1   5   73.91    3.23
 -11  -1   5   73.75    2.91
 -11  -1   6  100.11    3.39
 -11  -1   6   94.97    3.61
 -11  -1   6  106.81    3.61
 -11  -1   6  110.57    3.81
 -11  -1   7   76.42    3.11
 -11  -1   7   75.37    3.22
 -11  -1   7   78.82    3.00
 -11  -1   8   11.76    1.71
 -11  -1   8   12.38    1.83
 -11  -1   8   11.54    1.96
 -11  -1   9   34.28    2.00
 -11  -1   9   33.31    2.30
 -11  -1   9   31.82    2.22
 -11  -1  10   48.80    2.61
 -11  -1  10   42.53    2.50
 -11  -1  11   23.64    2.11
 -11  -1  11   22.59    2.06
 -11  -1  12    4.21    1.72
 -11  -1  12    3.54    1.46
 -11  -1  12    3.46    1.74
 -11  -1  13    9.97    1.81
 -11  -1  13    8.95    1.91
 -11  -1  14    1.19    1.71
 -11  -1  14    0.61    1.84
 -11  -1  15   10.36    1.88
 -11  -1  15    6.19    1.96
 -11  -1  16    5.68    1.79
 -11  -1  16    4.00    1.87
 -11  -1  17    2.11    1.69
 -11  -1  17   -1.71    1.92
 -11  -1  18    2.07    1.83
 -11  -1  19   15.60    2.12
 -11  -1  20    1.46    1.90
 -11  -1  21   13.13    2.17
 -11  -1  22    0.12    1.92
 -11  -1  23    2.71    1.96
 -11  -1  24   11.39    2.16
 -11  -1  25    1.83    1.93
 -11  -1  26    1.11    2.06
 -11  -1  27    3.37    2.06
 -11  -1  28    2.77    2.10
 -11   0 -19    3.23    1.94
 -11   0 -18    2.74    1.98
 -11   0 -18    5.36    1.93
 -11   0 -17   -2.01    1.81
 -11   0 -17   -1.20    1.85
 -11   0 -16    2.58    1.90
 -11   0 -16    0.95    1.90
 -11   0 -15    0.35    1.86
 -11   0 -15    4.55    1.91
 -11   0 -15    3.14    1.85
 -11   0 -14   12.02    2.04
 -11   0 -14    9.49    1.99
 -11   0 -14   11.54    2.11
 -11   0 -13   16.51    2.18
 -11   0 -13   17.02    2.11
 -11   0 -13   17.80    2.14
 -11   0 -12   -0.45    1.80
 -11   0 -12    1.74    1.80
 -11   0 -12    0.44    1.75
 -11   0 -11    0.33    1.80
 -11   0 -11    1.73    1.81
 -11   0 -11    1.29    1.74
 -11   0 -10   27.07    2.34
 -11   0 -10   26.85    2.31
 -11   0 -10   30.85    2.31
 -11   0  -9    9.40    1.87
 -11   0  -9    5.81    1.82
 -11   0  -9    6.34    1.89
 -11   0  -8   43.68    2.64
 -11   0  -8   44.32    2.60
 -11   0  -8   41.85    2.62
 -11   0  -7    3.44    1.87
 -11   0  -7    5.27    1.80
 -11   0  -7    3.40    1.78
 -11   0  -6    0.48    1.75
 -11   0  -6   -1.49    1.69
 -11   0  -6   -0.20    1.73
 -11   0  -5    0.66    1.78
 -11   0  -5    0.68    1.66
 -11   0  -5   -1.90    1.75
 -11   0  -4    1.51    1.79
 -11   0  -4    3.60    1.67
 -11   0  -4    2.46    1.78
 -11   0  -3   91.38    3.44
 -11   0  -3   82.73    3.47
 -11   0  -3   86.03    3.45
 -11   0  -2    1.59    1.77
 -11   0  -2    0.90    1.61
 -11   0  -2    2.09    1.68
 -11   0  -1    3.20    1.62
 -11   0  -1    3.34    1.84
 -11   0  -1    3.97    1.64
 -11   0  -1    3.53    1.61
 -11   0   0    0.95    1.55
 -11   0   0    3.01    1.63
 -11   0   0    3.42    1.71
 -11   0   0    0.09    1.57
 -11   0   1   -0.09    1.61
 -11   0   1    3.04    1.59
 -11   0   1    1.47    1.77
 -11   0   1    1.59    1.56
 -11   0   2  159.24    4.85
 -11   0   2  164.41    4.82
 -11   0   2  154.91    4.89
 -11   0   2  158.57    4.96
 -11   0   3    3.16    1.53
 -11   0   3    4.40    1.53
 -11   0   3    2.72    1.74
 -11   0   3    0.57    1.61
 -11   0   4    7.94    1.65
 -11   0   4    3.96    1.51
 -11   0   4    6.63    1.84
 -11   0   4    8.45    1.72
 -11   0   5    6.60    1.59
 -11   0   5    6.47    1.51
 -11   0   5    5.08    1.86
 -11   0   5    9.45    1.73
 -11   0   6    5.57    1.57
 -11   0   6    2.56    1.34
 -11   0   6    5.33    1.82
 -11   0   6    9.78    1.79
 -11   0   7    2.56    1.45
 -11   0   7    2.48    1.72
 -11   0   7    4.40    1.67
 -11   0   8   19.53    1.80
 -11   0   8   21.67    2.05
 -11   0   8   18.88    2.02
 -11   0   9   39.46    2.46
 -11   0   9   40.33    2.07
 -11   0   9   36.05    2.38
 -11   0  10   42.94    2.50
 -11   0  10   47.21    2.35
 -11   0  10   51.00    2.64
 -11   0  11   39.00    2.41
 -11   0  11   32.96    2.12
 -11   0  11   34.31    2.25
 -11   0  12   97.19    3.65
 -11   0  12   94.16    3.41
 -11   0  12   95.37    3.56
 -11   0  13    7.46    1.89
 -11   0  13   11.90    1.76
 -11   0  13   13.40    1.87
 -11   0  14   -0.60    1.76
 -11   0  14    1.16    1.60
 -11   0  14    2.35    1.68
 -11   0  15   -1.44    1.83
 -11   0  15   -2.88    1.64
 -11   0  15    2.62    1.71
 -11   0  16   -2.72    1.96
 -11   0  16   -2.12    1.65
 -11   0  17   -1.28    1.91
 -11   0  18   11.35    2.09
 -11   0  19   26.67    2.43
 -11   0  20   62.43    3.14
 -11   0  21   17.84    2.18
 -11   0  22   12.83    2.15
 -11   0  23   22.18    2.38
 -11   0  24   23.67    2.44
 -11   0  25    2.39    2.00
 -11   0  26    5.81    2.08
 -11   0  27    0.86    1.99
 -11   1 -19    1.54    1.88
 -11   1 -19    1.10    1.92
 -11   1 -18   -0.12    1.89
 -11   1 -18    3.37    1.90
 -11   1 -17    4.27    1.95
 -11   1 -17    4.57    1.98
 -11   1 -16   19.53    2.21
 -11   1 -16   15.13    2.14
 -11   1 -15   -0.57    1.80
 -11   1 -15    0.56    1.81
 -11   1 -15    1.96    1.88
 -11   1 -14    4.85    1.85
 -11   1 -14    5.88    1.88
 -11   1 -14    6.48    1.96
 -11   1 -13   13.96    2.06
 -11   1 -13   11.35    2.00
 -11   1 -13   12.57    2.05
 -11   1 -12   29.24    2.33
 -11   1 -12   27.78    2.34
 -11   1 -12   31.11    2.47
 -11   1 -11   50.57    2.82
 -11   1 -11   50.93    2.86
 -11   1 -10   17.70    2.10
 -11   1 -10   18.54    2.07
 -11   1 -10   19.38    2.13
 -11   1  -9   46.95    2.69
 -11   1  -9   46.36    2.65
 -11   1  -9   44.58    2.67
 -11   1  -8   13.28    2.00
 -11   1  -8   13.83    1.98
 -11   1  -8   10.53    1.96
 -11   1  -7    7.18    1.92
 -11   1  -7    4.36    1.87
 -11   1  -7    4.11    1.85
 -11   1  -6   44.01    2.58
 -11   1  -6   46.16    2.63
 -11   1  -6   44.67    2.61
 -11   1  -5   15.67    2.00
 -11   1  -5   19.01    2.07
 -11   1  -5   20.18    2.09
 -11   1  -4    4.56    1.84
 -11   1  -4    6.63    1.75
 -11   1  -4    7.72    1.81
 -11   1  -3    0.08    1.52
 -11   1  -3    0.38    1.77
 -11   1  -3    1.67    1.64
 -11   1  -3    0.38    1.63
 -11   1  -2   18.31    1.90
 -11   1  -2   16.86    2.07
 -11   1  -2   19.05    1.97
 -11   1  -2   19.10    1.97
 -11   1  -1    8.49    1.78
 -11   1  -1   10.33    1.91
 -11   1  -1    7.16    1.68
 -11   1  -1    6.27    1.71
 -11   1   0   21.45    2.01
 -11   1   0   15.15    2.00
 -11   1   0   16.77    1.87
 -11   1   0   13.01    1.84
 -11   1   1   -0.08    1.57
 -11   1   1    0.09    1.58
 -11   1   1    0.67    1.53
 -11   1   1   -0.18    1.76
 -11   1   2   41.86    2.39
 -11   1   2   42.18    2.56
 -11   1   2   42.63    2.31
 -11   1   2   40.67    2.33
 -11   1   3    6.72    1.78
 -11   1   3    5.58    1.62
 -11   1   3    3.62    1.79
 -11   1   4   22.09    2.09
 -11   1   4   19.83    1.89
 -11   1   4   20.31    2.06
 -11   1   5   35.18    2.35
 -11   1   5   35.17    2.14
 -11   1   5   36.11    2.40
 -11   1   6    2.70    1.69
 -11   1   6    3.69    1.54
 -11   1   6    3.18    1.72
 -11   1   7    4.48    1.74
 -11   1   7    2.06    1.41
 -11   1   7    2.71    1.68
 -11   1   8   40.04    2.42
 -11   1   8   40.77    2.12
 -11   1   8   40.28    2.15
 -11   1   8   43.03    2.47
 -11   1   9    5.22    1.71
 -11   1   9    1.15    1.36
 -11   1   9    1.75    1.48
 -11   1   9    0.78    1.73
 -11   1  10   -0.87    1.48
 -11   1  10    1.12    1.69
 -11   1  11   14.07    1.96
 -11   1  11   10.77    1.71
 -11   1  11   12.14    1.93
 -11   1  12   24.46    2.05
 -11   1  12   19.29    1.95
 -11   1  12   25.89    2.17
 -11   1  13    6.46    1.67
 -11   1  13    1.42    1.58
 -11   1  13    1.43    1.78
 -11   1  14    1.84    1.58
 -11   1  14    6.27    1.63
 -11   1  14    1.66    1.78
 -11   1  15    0.75    1.63
 -11   1  15    1.52    1.72
 -11   1  15   -0.40    1.79
 -11   1  16   25.89    2.22
 -11   1  16   22.68    2.25
 -11   1  17   36.08    2.48
 -11   1  17   40.33    2.64
 -11   1  18   13.85    2.07
 -11   1  18   14.94    2.13
 -11   1  19    4.58    1.94
 -11   1  20   -1.66    1.94
 -11   1  21    5.48    1.95
 -11   1  22   16.30    2.18
 -11   1  23    0.92    1.91
 -11   1  24    2.78    1.89
 -11   1  25   25.45    2.39
 -11   1  26   12.34    2.16
 -11   2 -19    3.54    1.95
 -11   2 -19    1.56    1.91
 -11   2 -18   13.53    2.13
 -11   2 -18   14.99    2.15
 -11   2 -17    7.59    2.04
 -11   2 -17    3.98    1.96
 -11   2 -16    2.71    1.87
 -11   2 -16    1.85    1.86
 -11   2 -16   -0.35    1.82
 -11   2 -15    5.17    1.90
 -11   2 -15    2.29    1.87
 -11   2 -15    6.93    2.01
 -11   2 -14    9.82    2.03
 -11   2 -14   15.15    2.20
 -11   2 -14   12.50    2.02
 -11   2 -13    1.90    1.84
 -11   2 -13    2.44    1.84
 -11   2 -12    1.10    1.80
 -11   2 -12    2.09    1.85
 -11   2 -11    7.25    1.87
 -11   2 -11    5.21    1.87
 -11   2 -10    4.91    1.86
 -11   2 -10    2.47    1.79
 -11   2  -9   31.81    2.41
 -11   2  -9   30.78    2.38
 -11   2  -8   24.91    2.27
 -11   2  -8   26.69    2.27
 -11   2  -7    4.65    1.86
 -11   2  -7   -0.69    1.86
 -11   2  -7    2.57    1.73
 -11   2  -6    1.19    1.73
 -11   2  -6   -1.66    1.81
 -11   2  -6   -1.42    1.79
 -11   2  -5    5.05    1.71
 -11   2  -5    3.11    1.79
 -11   2  -5    2.98    1.68
 -11   2  -4   28.03    2.22
 -11   2  -4   24.92    2.23
 -11   2  -4   23.91    2.15
 -11   2  -4   29.44    2.12
 -11   2  -3    9.45    1.93
 -11   2  -3    9.29    1.83
 -11   2  -3   13.60    1.87
 -11   2  -2   66.03    2.97
 -11   2  -2   64.26    3.04
 -11   2  -2   67.54    2.95
 -11   2  -1   -0.09    1.60
 -11   2  -1    1.34    1.59
 -11   2   0   33.27    2.35
 -11   2   0   29.55    2.19
 -11   2   0   31.59    2.25
 -11   2   1   -0.74    1.73
 -11   2   1    2.38    1.63
 -11   2   1    3.15    1.72
 -11   2   2   85.25    3.31
 -11   2   2   87.47    3.47
 -11   2   2   91.67    3.45
 -11   2   3   48.34    2.46
 -11   2   3   50.99    2.70
 -11   2   3   48.72    2.63
 -11   2   4    1.61    1.73
 -11   2   4   -0.90    1.57
 -11   2   4    3.30    1.74
 -11   2   5   24.54    2.15
 -11   2   5   27.44    1.94
 -11   2   5   25.60    2.20
 -11   2   6    2.22    1.34
 -11   2   6    1.67    1.69
 -11   2   6    1.86    1.75
 -11   2   6    1.79    1.43
 -11   2   7    8.09    1.54
 -11   2   7    7.33    1.79
 -11   2   7    7.35    1.86
 -11   2   7    9.51    1.57
 -11   2   8    1.47    1.68
 -11   2   8    2.77    1.43
 -11   2   8    1.27    1.72
 -11   2   8   -0.95    1.31
 -11   2   9  120.37    4.22
 -11   2   9  125.14    4.13
 -11   2   9  121.31    3.96
 -11   2  10   88.58    3.40
 -11   2  10   82.28    3.25
 -11   2  10   78.49    3.16
 -11   2  11    2.05    1.77
 -11   2  11    0.09    1.52
 -11   2  11    1.60    1.70
 -11   2  12   39.22    2.35
 -11   2  12   39.54    2.46
 -11   2  12   37.97    2.27
 -11   2  13   34.09    2.27
 -11   2  13   34.87    2.28
 -11   2  13   35.97    2.41
 -11   2  14    2.07    1.68
 -11   2  14   -0.49    1.74
 -11   2  15    9.92    1.84
 -11   2  15    9.86    1.92
 -11   2  16    5.04    1.75
 -11   2  16    1.12    1.80
 -11   2  17    2.18    1.72
 -11   2  17    0.93    1.84
 -11   2  18    0.64    1.77
 -11   2  18    0.75    1.83
 -11   2  19    7.73    1.94
 -11   2  19   10.95    2.07
 -11   2  20    2.16    1.94
 -11   2  20   -0.22    1.90
 -11   2  21   10.55    2.05
 -11   2  22   17.73    2.25
 -11   2  23    3.28    2.00
 -11   2  24    4.23    1.99
 -11   2  25    3.34    1.99
 -11   3 -19    0.24    1.95
 -11   3 -19   -0.12    1.83
 -11   3 -18    5.52    1.93
 -11   3 -18    2.58    1.82
 -11   3 -17    2.44    1.89
 -11   3 -17    0.69    1.88
 -11   3 -16   -0.69    1.76
 -11   3 -16   -1.03    1.86
 -11   3 -16    0.91    1.83
 -11   3 -15    1.37    1.91
 -11   3 -15   -1.93    1.83
 -11   3 -15    1.69    1.78
 -11   3 -14    3.15    1.86
 -11   3 -14   -1.70    1.83
 -11   3 -13   -1.79    1.78
 -11   3 -13    1.56    1.82
 -11   3 -12    9.18    1.98
 -11   3 -12   10.71    2.03
 -11   3 -11   -0.22    1.72
 -11   3 -11    2.39    1.83
 -11   3 -10    3.02    1.81
 -11   3 -10    1.28    1.79
 -11   3  -9    3.09    1.74
 -11   3  -9   -0.11    1.80
 -11   3  -8    1.47    1.70
 -11   3  -8    1.66    1.78
 -11   3  -7    3.10    1.71
 -11   3  -6    4.47    1.74
 -11   3  -5    1.60    1.74
 -11   3  -5   -2.59    1.75
 -11   3  -4    2.06    1.65
 -11   3  -4    2.34    1.76
 -11   3  -3   10.12    1.88
 -11   3  -3   12.95    1.93
 -11   3  -2   14.82    1.86
 -11   3  -2   11.86    1.92
 -11   3  -1    5.64    1.67
 -11   3  -1    3.32    1.73
 -11   3   0    8.82    1.89
 -11   3   0    6.33    1.60
 -11   3   0    4.22    1.85
 -11   3   1   -1.23    1.67
 -11   3   1    2.38    1.56
 -11   3   1   -1.67    1.83
 -11   3   2    0.18    1.72
 -11   3   2   -1.01    1.80
 -11   3   2    2.24    1.51
 -11   3   3   41.55    2.47
 -11   3   3   42.32    2.51
 -11   3   3   45.61    2.33
 -11   3   4   34.17    2.35
 -11   3   4   33.49    2.06
 -11   3   4   30.50    2.26
 -11   3   5    2.61    1.82
 -11   3   5    2.31    1.46
 -11   3   5   -1.07    1.72
 -11   3   6   25.44    2.21
 -11   3   6   24.93    1.88
 -11   3   6   26.03    2.15
 -11   3   7    9.03    1.96
 -11   3   7    8.80    1.54
 -11   3   7    7.40    1.79
 -11   3   8   14.12    1.93
 -11   3   8   12.60    1.55
 -11   3   8   16.94    2.07
 -11   3   8   17.19    1.80
 -11   3   9    4.23    1.56
 -11   3   9   -1.53    1.64
 -11   3   9    4.10    1.91
 -11   3  10   31.76    2.19
 -11   3  10   33.03    2.25
 -11   3  10   36.23    2.39
 -11   3  11   54.19    2.67
 -11   3  11   53.51    2.66
 -11   3  11   61.81    2.88
 -11   3  12   80.12    3.18
 -11   3  12   74.34    3.20
 -11   3  12   89.74    3.52
 -11   3  13    4.98    1.69
 -11   3  13    8.44    1.77
 -11   3  13    6.18    1.87
 -11   3  14    2.90    1.73
 -11   3  14    5.86    1.83
 -11   3  15    2.60    1.68
 -11   3  15    4.15    1.84
 -11   3  16    0.72    1.76
 -11   3  16    1.90    1.77
 -11   3  17    4.15    1.86
 -11   3  17    5.81    1.90
 -11   3  18    3.73    1.85
 -11   3  18   -1.57    1.89
 -11   3  19   14.20    2.15
 -11   3  19   13.15    2.14
 -11   3  20    6.14    1.97
 -11   3  20    4.69    1.94
 -11   3  21   13.18    2.20
 -11   3  21   16.52    2.19
 -11   3  22   -1.56    1.96
 -11   3  23    4.48    1.93
 -11   4 -19    1.53    1.87
 -11   4 -19    3.75    1.94
 -11   4 -18    8.08    2.01
 -11   4 -18   10.11    2.09
 -11   4 -17    3.84    1.88
 -11   4 -17    1.26    1.75
 -11   4 -16    3.35    1.88
 -11   4 -16    1.15    1.80
 -11   4 -16   -0.79    1.78
 -11   4 -15    1.84    1.76
 -11   4 -15    4.70    1.89
 -11   4 -14    4.45    1.90
 -11   4 -14    1.25    1.87
 -11   4 -13    2.15    1.78
 -11   4 -13    2.81    1.86
 -11   4 -12    2.24    1.83
 -11   4 -12    3.23    1.83
 -11   4 -11    1.00    1.69
 -11   4 -11    1.09    1.81
 -11   4 -10    6.25    1.92
 -11   4  -9    0.11    1.70
 -11   4  -8    6.82    1.81
 -11   4  -7    5.15    1.66
 -11   4  -7    2.94    1.78
 -11   4  -6    1.07    1.64
 -11   4  -6    1.55    1.71
 -11   4  -5   -1.34    1.81
 -11   4  -5    1.42    1.68
 -11   4  -4    6.98    1.79
 -11   4  -4    5.98    1.74
 -11   4  -3   29.12    2.28
 -11   4  -3   30.77    2.22
 -11   4  -2  133.13    4.47
 -11   4  -2  138.56    4.50
 -11   4  -1   17.17    2.09
 -11   4  -1   21.35    1.97
 -11   4   0   52.77    2.81
 -11   4   0   60.74    2.76
 -11   4   1    8.68    1.69
 -11   4   1    9.75    1.97
 -11   4   2    0.17    1.45
 -11   4   2    1.00    1.74
 -11   4   3    2.10    1.75
 -11   4   3   -1.01    1.74
 -11   4   3    2.39    1.55
 -11   4   4   52.29    2.69
 -11   4   4   47.39    2.42
 -11   4   4   48.74    2.62
 -11   4   5    6.37    1.92
 -11   4   5    1.52    1.74
 -11   4   5    5.87    1.47
 -11   4   6   45.69    2.62
 -11   4   6   46.26    2.57
 -11   4   6   48.60    2.35
 -11   4   7   37.57    2.51
 -11   4   7   41.24    2.10
 -11   4   7   36.39    2.34
 -11   4   8    0.56    1.83
 -11   4   8   -0.60    1.61
 -11   4   9   16.53    2.07
 -11   4   9   14.36    1.92
 -11   4  10    3.43    1.88
 -11   4  10    0.59    1.64
 -11   4  10    3.30    1.57
 -11   4  11    3.97    1.64
 -11   4  11    6.51    1.73
 -11   4  11    5.67    1.95
 -11   4  12   19.82    2.04
 -11   4  12   25.28    2.03
 -11   4  12   26.08    2.23
 -11   4  13    7.67    1.83
 -11   4  13   10.01    1.95
 -11   4  14   55.15    2.91
 -11   4  14   63.47    2.99
 -11   4  15   27.11    2.30
 -11   4  15   30.29    2.31
 -11   4  16    7.08    1.90
 -11   4  16    7.92    1.91
 -11   4  17    7.94    2.00
 -11   4  17   11.94    1.97
 -11   4  18   25.48    2.38
 -11   4  18   26.54    2.31
 -11   4  19    2.65    1.94
 -11   4  19    1.16    1.89
 -11   4  20   -0.94    1.92
 -11   4  20    2.17    1.98
 -11   4  21    9.68    2.12
 -11   4  21    8.43    2.02
 -11   4  22    3.84    2.05
 -11   4  22    5.51    1.95
 -11   4  23    5.07    2.12
 -11   5 -18    1.18    1.84
 -11   5 -18    3.22    1.82
 -11   5 -17    7.02    1.94
 -11   5 -17    5.76    1.97
 -11   5 -16   -1.05    1.87
 -11   5 -16    1.41    1.88
 -11   5 -15   -0.12    1.80
 -11   5 -15   -0.70    1.72
 -11   5 -14   -2.64    1.77
 -11   5 -14    2.79    1.87
 -11   5 -13    3.62    1.92
 -11   5 -13    4.26    1.88
 -11   5 -12    1.26    1.79
 -11   5 -11    5.42    1.94
 -11   5 -10   -0.56    1.81
 -11   5  -9   16.31    2.07
 -11   5  -8    5.56    1.84
 -11   5  -8    4.79    1.77
 -11   5  -7    5.07    1.77
 -11   5  -7    3.32    1.74
 -11   5  -6   10.33    1.87
 -11   5  -6    5.26    1.79
 -11   5  -5    2.42    1.69
 -11   5  -5    1.76    1.68
 -11   5  -4   77.43    3.17
 -11   5  -4   73.30    3.21
 -11   5  -3   24.41    2.17
 -11   5  -3   26.88    2.21
 -11   5  -2   15.77    2.05
 -11   5  -2   15.31    1.96
 -11   5  -1    1.77    1.79
 -11   5  -1    0.67    1.60
 -11   5   0    2.07    1.86
 -11   5   0    0.56    1.57
 -11   5   1   46.73    2.66
 -11   5   1   49.07    2.52
 -11   5   2    4.25    1.86
 -11   5   2   -0.09    1.49
 -11   5   3   11.63    1.99
 -11   5   3    6.59    1.57
 -11   5   4   27.35    2.29
 -11   5   4   23.63    1.95
 -11   5   5    2.46    1.86
 -11   5   5    0.99    1.39
 -11   5   6   12.84    2.00
 -11   5   6    9.71    1.52
 -11   5   6    8.35    1.79
 -11   5   7    4.67    1.92
 -11   5   7    2.86    1.39
 -11   5   7    0.61    1.74
 -11   5   8   15.14    2.04
 -11   5   8   14.73    1.86
 -11   5   9    7.04    1.94
 -11   5   9    1.78    1.66
 -11   5  10   10.56    1.95
 -11   5  10    4.86    1.72
 -11   5  11    3.42    1.90
 -11   5  11    0.17    1.63
 -11   5  11    1.62    1.72
 -11   5  12   30.32    2.35
 -11   5  12   32.77    2.30
 -11   5  13   15.96    2.12
 -11   5  13   12.65    1.97
 -11   5  14    4.35    1.89
 -11   5  14    3.09    1.82
 -11   5  15    3.69    1.85
 -11   5  15    2.54    1.79
 -11   5  16    7.15    1.86
 -11   5  16    2.06    1.82
 -11   5  17   -0.71    1.73
 -11   5  17    0.45    1.88
 -11   5  18    0.51    1.79
 -11   5  18    2.17    1.92
 -11   5  19    2.18    1.88
 -11   5  19    0.70    1.96
 -11   5  20   13.71    2.07
 -11   5  20    6.03    2.06
 -11   5  21    3.58    2.07
 -11   5  22    3.40    2.06
 -11   5  23    2.32    2.13
 -11   5  24    4.33    2.21
 -11   6 -18   -1.07    1.93
 -11   6 -17    1.20    1.89
 -11   6 -17    5.31    1.97
 -11   6 -16    3.00    1.93
 -11   6 -16    1.06    1.82
 -11   6 -15    4.06    1.90
 -11   6 -15    5.48    1.90
 -11   6 -14    0.24    1.87
 -11   6 -13    9.89    2.05
 -11   6 -12    1.75    1.81
 -11   6 -11    3.46    1.88
 -11   6 -10    2.05    1.80
 -11   6  -9   -2.14    1.81
 -11   6  -9    2.30    1.80
 -11   6  -8    5.21    1.84
 -11   6  -8    1.70    1.73
 -11   6  -7    0.54    1.71
 -11   6  -7   -1.29    1.72
 -11   6  -6    0.21    1.74
 -11   6  -6    1.68    1.69
 -11   6  -5   25.79    2.25
 -11   6  -5   28.83    2.30
 -11   6  -4    1.13    1.69
 -11   6  -4    1.93    1.76
 -11   6  -3   40.53    2.52
 -11   6  -3   38.95    2.47
 -11   6  -2    7.03    1.74
 -11   6  -2    8.18    1.81
 -11   6  -1    1.94    1.65
 -11   6  -1   -1.73    1.80
 -11   6   0   12.71    1.84
 -11   6   0   12.57    2.03
 -11   6   1    0.46    1.58
 -11   6   1    0.78    1.75
 -11   6   2    1.18    1.51
 -11   6   2    0.49    1.87
 -11   6   3    1.94    1.54
 -11   6   3   -0.78    1.85
 -11   6   4   36.75    2.26
 -11   6   4   43.15    2.60
 -11   6   5    3.18    1.48
 -11   6   5    2.04    1.88
 -11   6   6    7.40    1.55
 -11   6   6    6.53    1.92
 -11   6   7   35.91    2.47
 -11   6   8   -0.78    1.68
 -11   6   8    0.69    1.82
 -11   6   9   32.98    2.21
 -11   6   9   36.94    2.56
 -11   6  10    3.10    1.62
 -11   6  10    9.87    2.01
 -11   6  11   15.17    2.13
 -11   6  12    1.69    1.95
 -11   6  13    5.40    1.97
 -11   6  13   10.93    1.99
 -11   6  14    7.72    1.92
 -11   6  14    2.02    1.85
 -11   6  15    5.32    1.87
 -11   6  15    2.07    1.86
 -11   6  16    7.99    1.84
 -11   6  16    2.24    1.91
 -11   6  17    1.73    1.80
 -11   6  17    2.06    1.95
 -11   6  18    2.35    1.79
 -11   6  18   -0.58    1.88
 -11   6  19   34.02    2.46
 -11   6  19   33.20    2.63
 -11   6  20    0.12    2.05
 -11   6  21   29.71    2.69
 -11   6  22    2.95    2.17
 -11   6  23   12.17    2.37
 -11   6  24   -0.40    2.16
 -11   6  25    0.95    2.20
 -11   7 -18    2.28    1.89
 -11   7 -17    4.89    1.94
 -11   7 -17    2.83    1.90
 -11   7 -16    2.34    1.90
 -11   7 -15    0.61    1.88
 -11   7 -14   -2.19    1.86
 -11   7 -13    3.61    1.97
 -11   7 -12   11.79    2.04
 -11   7 -11    2.23    1.86
 -11   7 -11    6.95    1.99
 -11   7 -10    2.96    1.85
 -11   7 -10    1.16    1.84
 -11   7  -9   16.02    2.15
 -11   7  -9   23.00    2.29
 -11   7  -8   14.69    2.09
 -11   7  -8   17.45    2.16
 -11   7  -7   24.26    2.25
 -11   7  -7   20.83    2.18
 -11   7  -6   82.36    3.44
 -11   7  -6   79.46    3.45
 -11   7  -5   29.28    2.37
 -11   7  -5   30.89    2.36
 -11   7  -4   -0.41    1.75
 -11   7  -4    1.78    1.71
 -11   7  -3    6.07    1.91
 -11   7  -3    2.57    1.71
 -11   7  -2   19.32    2.10
 -11   7  -2   11.80    1.90
 -11   7  -1   24.84    2.22
 -11   7  -1   20.83    2.00
 -11   7   0    9.88    1.90
 -11   7   0    2.42    1.61
 -11   7   1    3.98    1.97
 -11   7   1    8.12    1.67
 -11   7   2   -1.20    1.87
 -11   7   2    0.92    1.55
 -11   7   3   -1.81    1.98
 -11   7   3    3.15    1.55
 -11   7   4   21.98    2.24
 -11   7   4   29.08    2.07
 -11   7   5   10.89    2.09
 -11   7   5   12.90    1.68
 -11   7   6   16.53    2.16
 -11   7   6   14.36    1.71
 -11   7   7   11.22    2.03
 -11   7   8   13.97    2.15
 -11   7   9   -0.40    1.87
 -11   7   9   -0.60    1.60
 -11   7  10    0.40    1.89
 -11   7  11    4.54    1.97
 -11   7  12    7.08    2.00
 -11   7  13   28.63    2.43
 -11   7  14    1.43    1.80
 -11   7  14    0.10    1.89
 -11   7  15   26.91    2.45
 -11   7  15   37.34    2.50
 -11   7  16    9.90    2.08
 -11   7  16   18.92    2.11
 -11   7  17    6.35    2.08
 -11   7  17    6.95    1.90
 -11   7  18    6.72    2.09
 -11   7  19    1.59    2.02
 -11   7  20    4.38    2.15
 -11   7  21    9.83    2.26
 -11   7  22   36.45    2.83
 -11   7  23    3.86    2.18
 -11   7  24   14.59    2.43
 -11   7  25    2.33    2.20
 -11   7  26    8.47    2.34
 -11   8 -18    5.80    1.99
 -11   8 -17    4.41    2.06
 -11   8 -16   -0.13    1.91
 -11   8 -15    8.87    2.02
 -11   8 -14    0.99    1.90
 -11   8 -13    3.80    1.95
 -11   8 -12    7.86    2.03
 -11   8 -12    4.61    1.91
 -11   8 -11    2.12    1.91
 -11   8 -11   -0.48    1.85
 -11   8 -10    6.57    2.03
 -11   8 -10    3.78    1.85
 -11   8  -9   26.59    2.39
 -11   8  -9   25.41    2.39
 -11   8  -8    2.85    1.89
 -11   8  -8    7.36    2.01
 -11   8  -7    4.04    1.97
 -11   8  -7    6.31    1.85
 -11   8  -6    9.53    1.95
 -11   8  -6   13.02    2.03
 -11   8  -5    0.87    1.71
 -11   8  -5    1.40    1.81
 -11   8  -4    2.78    1.80
 -11   8  -4    2.46    1.86
 -11   8  -3   -0.32    1.65
 -11   8  -3    0.32    1.78
 -11   8  -2   -0.72    1.68
 -11   8  -2    2.62    1.89
 -11   8  -1    0.81    1.69
 -11   8  -1    2.69    1.84
 -11   8   0    2.86    1.66
 -11   8   0    2.68    1.88
 -11   8   1    2.13    1.60
 -11   8   1    5.24    1.89
 -11   8   2   17.36    1.92
 -11   8   2   13.36    2.13
 -11   8   3    3.87    1.62
 -11   8   3    0.10    1.96
 -11   8   4    2.33    1.57
 -11   8   4   -2.28    1.96
 -11   8   5    0.35    1.43
 -11   8   5    0.62    1.88
 -11   8   6   22.18    2.33
 -11   8   7   27.99    2.43
 -11   8   8    4.93    1.94
 -11   8   9   16.88    2.18
 -11   8  10    2.78    1.94
 -11   8  11    1.13    1.92
 -11   8  12    3.09    1.94
 -11   8  13   12.25    2.08
 -11   8  14    4.67    2.02
 -11   8  14   -0.10    1.87
 -11   8  15    4.06    1.93
 -11   8  15    2.78    1.96
 -11   8  16    3.43    2.04
 -11   8  16    7.36    1.89
 -11   8  17    9.18    2.20
 -11   8  18   17.86    2.37
 -11   8  19    4.52    2.13
 -11   8  20    1.40    2.11
 -11   8  21   -2.34    2.10
 -11   8  22    2.65    2.14
 -11   8  23    3.37    2.23
 -11   8  24    4.38    2.25
 -11   8  25   -2.36    2.20
 -11   9 -17    1.29    1.94
 -11   9 -16    1.41    1.95
 -11   9 -15    8.27    2.07
 -11   9 -14    1.89    1.90
 -11   9 -13    1.37    1.94
 -11   9 -13    5.55    2.12
 -11   9 -12    2.85    1.90
 -11   9 -12    0.12    1.96
 -11   9 -11    0.37    1.88
 -11   9 -11   -3.16    2.00
 -11   9 -10   13.74    2.17
 -11   9 -10    8.31    2.04
 -11   9  -9    4.97    2.02
 -11   9  -9    5.59    2.00
 -11   9  -8    1.95    2.00
 -11   9  -8   -0.70    1.85
 -11   9  -7   50.52    2.88
 -11   9  -7   54.55    3.00
 -11   9  -6    1.13    1.91
 -11   9  -6    4.68    1.85
 -11   9  -5   15.62    2.14
 -11   9  -5   11.45    2.03
 -11   9  -4    0.89    1.85
 -11   9  -4    1.10    1.81
 -11   9  -3   17.37    2.22
 -11   9  -3   13.59    2.03
 -11   9  -2   -1.21    1.84
 -11   9  -2    2.03    1.76
 -11   9  -1    2.92    1.89
 -11   9  -1    2.20    1.73
 -11   9   0   20.96    2.21
 -11   9   0   15.66    1.93
 -11   9   1   10.53    2.06
 -11   9   1    7.91    1.75
 -11   9   2    1.27    1.86
 -11   9   2    1.18    1.60
 -11   9   3   24.75    2.42
 -11   9   3   25.43    2.05
 -11   9   4   27.66    2.43
 -11   9   4   27.52    2.16
 -11   9   5    1.39    1.98
 -11   9   6   34.84    2.56
 -11   9   7    1.06    1.93
 -11   9   8    2.74    1.98
 -11   9   9    7.04    2.05
 -11   9  10    4.83    1.98
 -11   9  11   13.83    2.16
 -11   9  12    2.93    1.97
 -11   9  13    8.76    2.06
 -11   9  14    7.61    2.07
 -11   9  15    1.79    2.05
 -11   9  16    1.83    2.05
 -11   9  17   19.24    2.44
 -11   9  18    5.05    2.17
 -11   9  19    0.51    2.08
 -11   9  20   39.61    2.95
 -11   9  21    3.18    2.14
 -11   9  22   -0.67    2.16
 -11   9  23    8.04    2.30
 -11   9  24    0.55    2.16
 -11  10 -16    1.44    2.04
 -11  10 -15   19.45    2.39
 -11  10 -14    6.42    2.04
 -11  10 -14    6.07    2.10
 -11  10 -13   20.75    2.39
 -11  10 -13   17.65    2.38
 -11  10 -12    1.64    1.93
 -11  10 -12    2.95    2.04
 -11  10 -11    3.37    1.97
 -11  10 -11    3.06    2.02
 -11  10 -10   13.14    2.17
 -11  10 -10   16.02    2.35
 -11  10  -9    1.84    1.88
 -11  10  -9   -2.05    2.02
 -11  10  -8    9.34    2.08
 -11  10  -8   13.05    2.27
 -11  10  -7   24.88    2.42
 -11  10  -7   27.82    2.51
 -11  10  -6    2.24    1.88
 -11  10  -6    1.53    1.95
 -11  10  -6    3.54    1.92
 -11  10  -5   -2.55    1.84
 -11  10  -5    0.35    1.91
 -11  10  -5    0.96    1.97
 -11  10  -4    9.25    2.00
 -11  10  -4    5.46    2.03
 -11  10  -3    4.60    1.90
 -11  10  -3    5.65    2.05
 -11  10  -2   12.55    1.99
 -11  10  -2   10.16    2.12
 -11  10  -1   29.94    2.54
 -11  10   0   30.68    2.52
 -11  10   1   27.74    2.41
 -11  10   2    2.41    1.91
 -11  10   3    5.02    1.97
 -11  10   4    9.94    2.16
 -11  10   5   14.15    2.31
 -11  10   6   -0.88    2.00
 -11  10   7   -0.65    2.02
 -11  10   8    2.71    2.00
 -11  10   9   16.99    2.25
 -11  10  10    2.68    1.99
 -11  10  11    3.85    2.08
 -11  10  12    5.00    2.03
 -11  10  13    3.49    2.00
 -11  10  14    4.41    1.90
 -11  10  15   -1.69    1.92
 -11  10  16   11.66    2.31
 -11  10  17    2.29    2.07
 -11  10  18   12.66    2.34
 -11  10  19    8.25    2.33
 -11  10  20    3.72    2.21
 -11  10  21   15.19    2.49
 -11  10  22    2.45    2.13
 -11  10  23    7.58    2.30
 -11  11 -15    3.30    2.08
 -11  11 -15    3.62    2.10
 -11  11 -14    3.55    2.02
 -11  11 -14   -0.39    2.11
 -11  11 -13    3.01    2.03
 -11  11 -13    3.60    2.14
 -11  11 -12   28.29    2.61
 -11  11 -12   25.82    2.64
 -11  11 -11    4.00    2.04
 -11  11 -11    2.42    2.17
 -11  11 -10   14.94    2.26
 -11  11 -10   15.68    2.41
 -11  11  -9    3.67    2.02
 -11  11  -9    3.39    2.20
 -11  11  -8    2.75    1.93
 -11  11  -8    5.48    2.17
 -11  11  -8    4.68    2.02
 -11  11  -7   -0.25    2.03
 -11  11  -7    1.60    1.93
 -11  11  -6    1.23    2.05
 -11  11  -6    3.98    2.05
 -11  11  -5    0.85    2.00
 -11  11  -5    1.93    1.94
 -11  11  -4   -0.36    2.01
 -11  11  -3    2.87    2.04
 -11  11  -2    3.08    2.06
 -11  11  -1   18.31    2.33
 -11  11   0   12.78    2.27
 -11  11   1    9.74    2.13
 -11  11   2    3.05    1.91
 -11  11   3    2.69    1.93
 -11  11   4   -1.79    2.10
 -11  11   5   13.08    2.21
 -11  11   6    4.93    2.04
 -11  11   7    1.34    2.04
 -11  11   8    3.55    2.04
 -11  11   9    8.45    2.14
 -11  11  10    0.55    1.96
 -11  11  11   10.43    2.09
 -11  11  13    2.16    1.93
 -11  11  14    2.09    2.00
 -11  11  15    2.73    2.00
 -11  11  16   16.06    2.36
 -11  11  17    6.64    2.27
 -11  11  18   -1.19    2.08
 -11  11  19    2.54    2.16
 -11  11  20    2.43    2.18
 -11  11  21    3.82    2.16
 -11  12 -14    2.94    2.17
 -11  12 -13    1.48    2.05
 -11  12 -13    5.46    2.22
 -11  12 -12   -0.53    2.02
 -11  12 -12    1.06    2.19
 -11  12 -11    3.18    2.11
 -11  12 -11    1.06    2.22
 -11  12 -10   19.30    2.38
 -11  12 -10    9.96    2.34
 -11  12  -9    9.18    2.21
 -11  12  -9    9.64    2.29
 -11  12  -8    0.48    2.02
 -11  12  -8   -0.13    2.07
 -11  12  -7    9.86    2.21
 -11  12  -7   11.42    2.27
 -11  12  -6    2.88    2.12
 -11  12  -6    3.18    2.14
 -11  12  -5   14.12    2.29
 -11  12  -5   12.35    2.35
 -11  12  -4    5.36    2.18
 -11  12  -3    7.42    2.20
 -11  12  -2   -0.37    2.02
 -11  12  -1   -0.85    2.02
 -11  12   0   10.55    2.16
 -11  12   1    2.01    1.99
 -11  12   2   26.77    2.50
 -11  12   3    4.62    2.00
 -11  12   4    3.56    2.01
 -11  12   5    1.15    2.05
 -11  12   6    1.15    2.03
 -11  12   7    2.52    2.08
 -11  12   8    0.34    2.03
 -11  12   9    1.12    2.00
 -11  12  11   -0.46    2.02
 -11  12  12   -1.65    1.94
 -11  12  13    4.68    2.12
 -11  12  14    0.49    2.01
 -11  12  15   -3.73    2.05
 -11  12  16    3.17    2.13
 -11  12  17   17.71    2.48
 -11  12  18    3.50    2.18
 -11  12  19    2.99    2.13
 -11  13 -11    4.50    2.24
 -11  13 -10    2.55    2.23
 -11  13 -10    0.14    2.16
 -11  13  -9   10.27    2.41
 -11  13  -9    8.48    2.34
 -11  13  -8    3.29    2.25
 -11  13  -8    1.74    2.14
 -11  13  -7    8.59    2.30
 -11  13  -7    3.84    2.26
 -11  13  -6    3.02    2.17
 -11  13  -6    2.76    2.15
 -11  13  -5    4.90    2.15
 -11  13  -5    4.04    2.18
 -11  13  -4    2.32    2.11
 -11  13  -3    3.19    2.13
 -11  13  -2    9.49    2.23
 -11  13  -1    4.75    2.15
 -11  13   0   23.09    2.53
 -11  13   1    9.91    2.24
 -11  13   2    4.22    2.09
 -11  13   3    0.12    1.97
 -11  13   4   -0.94    1.97
 -11  13   5    1.75    2.10
 -11  13   6    0.47    2.04
 -11  13   7   -0.12    2.10
 -11  13   8   -3.58    2.07
 -11  13  10    3.75    2.10
 -11  13  11    5.87    2.10
 -11  13  12   -2.48    2.12
 -11  13  13   -2.40    2.02
 -11  13  14   -2.43    2.16
 -11  13  15    2.86    2.14
 -11  13  16    2.24    2.16
 -11  13  17    8.00    2.29
 -11  13  17    2.82    2.13
 -11  14 -10    4.91    2.32
 -11  14  -9    0.26    2.20
 -11  14  -8    2.51    2.23
 -11  14  -8    0.83    2.20
 -11  14  -7    1.84    2.22
 -11  14  -7    1.23    2.21
 -11  14  -6    2.76    2.30
 -11  14  -6    0.54    2.17
 -11  14  -5   10.24    2.42
 -11  14  -5    6.03    2.30
 -11  14  -4    7.16    2.31
 -11  14  -3    2.76    2.16
 -11  14  -2    5.33    2.29
 -11  14  -1    6.81    2.22
 -11  14   0    2.80    2.08
 -11  14   1    5.90    2.17
 -11  14   2    9.63    2.26
 -11  14   3    3.40    2.03
 -11  14   4    5.41    2.04
 -11  14   5    5.01    2.18
 -11  14   6    0.36    2.15
 -11  14   9    1.88    2.00
 -11  14  10    3.31    2.15
 -11  14  11   -0.26    2.07
 -11  14  12   13.26    2.39
 -11  14  13    2.89    2.16
 -11  14  14    6.40    2.30
 -11  14  15    9.46    2.34
 -11  15  -6    0.41    2.27
 -11  15  -5    1.51    2.24
 -11  15  -4    5.98    2.32
 -11  15  -3    1.21    2.21
 -11  15  -2    1.07    2.20
 -11  15  -1   17.75    2.45
 -11  15   0   12.74    2.31
 -11  15   1   15.77    2.44
 -11  15   2    4.29    2.12
 -11  15   3    5.44    2.13
 -11  15   4    7.46    2.17
 -11  15   9    2.49    2.11
 -11  15  10    2.80    2.19
 -11  15  11    4.97    2.27
 -11  15  12    6.24    2.26
 -11  16   0    2.77    2.20
 -11  16   1    4.56    2.16
 -11  16   2    7.17    2.20
 -10 -14   2   -1.22    2.17
 -10 -14   3   -0.81    2.16
 -10 -14   4    3.23    2.14
 -10 -14   5    0.27    2.13
 -10 -14   6    4.00    2.19
 -10 -14   7   -1.46    2.14
 -10 -14   7   -0.63    2.00
 -10 -14   8   -1.58    2.12
 -10 -14   8    0.89    1.98
 -10 -14   9    2.23    2.17
 -10 -14   9    6.74    2.18
 -10 -14  10   -0.91    2.20
 -10 -14  10    2.49    2.19
 -10 -14  11   12.58    2.34
 -10 -14  11   15.69    2.36
 -10 -14  12   -0.64    2.09
 -10 -14  12    0.27    2.07
 -10 -14  13    0.51    2.02
 -10 -14  13    1.63    2.12
 -10 -14  14   -1.39    2.10
 -10 -14  14   -1.65    2.13
 -10 -13  -3   11.18    2.34
 -10 -13  -3    9.96    2.35
 -10 -13  -2    5.13    2.21
 -10 -13  -2    3.06    2.22
 -10 -13  -1    3.55    2.17
 -10 -13  -1    4.51    2.21
 -10 -13   0    5.77    2.19
 -10 -13   0    2.45    2.08
 -10 -13   1    5.77    2.25
 -10 -13   2    1.31    2.17
 -10 -13   3    2.21    2.15
 -10 -13   4    1.17    2.02
 -10 -13   5    0.52    2.07
 -10 -13   6    2.06    2.08
 -10 -13   6    3.03    1.91
 -10 -13   7    0.38    2.00
 -10 -13   7    1.35    1.94
 -10 -13   8    0.25    2.08
 -10 -13   8    7.86    2.09
 -10 -13   9    4.78    2.15
 -10 -13   9    2.02    2.00
 -10 -13  10   26.24    2.50
 -10 -13  10   20.88    2.48
 -10 -13  11    2.48    2.05
 -10 -13  11    5.96    2.15
 -10 -13  12    5.91    2.14
 -10 -13  12    4.32    2.19
 -10 -13  13    3.66    2.07
 -10 -13  13    1.72    2.09
 -10 -13  14    0.13    2.05
 -10 -13  15    8.37    2.27
 -10 -13  16    1.91    2.14
 -10 -13  17   -0.55    2.15
 -10 -12  -7    5.45    2.14
 -10 -12  -6    2.67    2.10
 -10 -12  -6   -0.26    2.20
 -10 -12  -5   10.57    2.26
 -10 -12  -5    6.23    2.34
 -10 -12  -4   21.15    2.45
 -10 -12  -4   16.87    2.49
 -10 -12  -3    4.46    2.20
 -10 -12  -3    1.00    2.11
 -10 -12  -2   11.08    2.23
 -10 -12  -2    6.16    2.25
 -10 -12  -1   29.61    2.68
 -10 -12  -1   31.97    2.74
 -10 -12   0   24.19    2.48
 -10 -12   0   19.14    2.37
 -10 -12   1   13.25    2.34
 -10 -12   1    8.32    2.11
 -10 -12   2    0.38    2.05
 -10 -12   3    4.75    2.03
 -10 -12   4    3.99    2.10
 -10 -12   4   -0.35    1.86
 -10 -12   5    2.60    2.08
 -10 -12   5    2.33    1.90
 -10 -12   6    5.79    2.09
 -10 -12   6    2.13    1.91
 -10 -12   7    8.43    2.10
 -10 -12   7    3.36    1.95
 -10 -12   8    4.37    2.01
 -10 -12   8    4.98    2.10
 -10 -12   9    4.82    2.09
 -10 -12   9    5.78    2.09
 -10 -12  10   12.07    2.16
 -10 -12  10   10.45    2.17
 -10 -12  11   37.62    2.75
 -10 -12  11   38.39    2.85
 -10 -12  12    9.38    2.09
 -10 -12  12    5.85    2.13
 -10 -12  13    3.83    2.00
 -10 -12  13    5.40    2.10
 -10 -12  14   -2.86    2.12
 -10 -12  15    1.44    2.04
 -10 -12  16    1.45    2.08
 -10 -12  17    3.99    2.16
 -10 -12  18   -2.55    2.09
 -10 -12  19    2.97    2.13
 -10 -12  20   35.05    2.90
 -10 -11  -9    4.78    2.17
 -10 -11  -8    5.41    2.06
 -10 -11  -8    0.92    2.19
 -10 -11  -7    5.80    2.10
 -10 -11  -6   15.30    2.30
 -10 -11  -5    6.54    2.12
 -10 -11  -4    5.30    2.14
 -10 -11  -4    6.08    2.17
 -10 -11  -3    2.95    2.08
 -10 -11  -3    0.73    2.04
 -10 -11  -2    1.84    2.09
 -10 -11  -2    0.95    2.11
 -10 -11  -1   11.86    2.23
 -10 -11  -1    9.81    2.17
 -10 -11   0   10.22    2.16
 -10 -11   0   11.99    2.21
 -10 -11   1    2.18    2.02
 -10 -11   1   -0.22    1.89
 -10 -11   2    7.24    2.16
 -10 -11   2    5.43    1.95
 -10 -11   3   -0.11    1.81
 -10 -11   3   -0.36    1.95
 -10 -11   4    3.36    1.83
 -10 -11   4    0.83    2.01
 -10 -11   5    7.03    1.92
 -10 -11   5    5.21    2.07
 -10 -11   6    1.62    1.83
 -10 -11   6   -0.24    1.91
 -10 -11   7    2.10    1.91
 -10 -11   7    0.70    1.96
 -10 -11   8    0.12    1.85
 -10 -11   8    6.60    2.10
 -10 -11   9    6.81    1.99
 -10 -11   9    7.11    2.02
 -10 -11  10   -0.36    1.93
 -10 -11  10    3.29    1.91
 -10 -11  11    7.32    2.15
 -10 -11  11    8.57    2.04
 -10 -11  12    1.11    1.98
 -10 -11  12    2.79    1.94
 -10 -11  13    3.48    2.06
 -10 -11  13    3.85    1.81
 -10 -11  14   -0.13    1.98
 -10 -11  15    3.29    2.06
 -10 -11  16    3.70    2.09
 -10 -11  17    5.79    2.13
 -10 -11  18    3.37    2.07
 -10 -11  19    3.78    2.09
 -10 -11  20    1.84    2.07
 -10 -11  21    1.32    2.01
 -10 -10 -11   -4.15    2.19
 -10 -10 -10    9.08    2.21
 -10 -10  -9    4.07    2.04
 -10 -10  -9    0.23    1.93
 -10 -10  -8   13.31    2.20
 -10 -10  -8   12.41    2.13
 -10 -10  -7    0.12    2.04
 -10 -10  -7    1.00    1.83
 -10 -10  -6    6.35    2.13
 -10 -10  -5    1.19    1.95
 -10 -10  -4    7.74    2.17
 -10 -10  -3    5.81    2.14
 -10 -10  -2    6.73    2.10
 -10 -10  -1   -0.12    1.99
 -10 -10   0   21.63    2.37
 -10 -10   1    4.76    2.06
 -10 -10   2    4.04    2.01
 -10 -10   2    4.96    1.78
 -10 -10   3   10.64    2.16
 -10 -10   3    9.20    2.00
 -10 -10   4    2.50    1.98
 -10 -10   4    1.84    1.81
 -10 -10   5    7.55    2.02
 -10 -10   5   11.30    2.02
 -10 -10   6    3.68    1.97
 -10 -10   6    1.33    1.86
 -10 -10   7   10.31    2.08
 -10 -10   7    6.19    1.96
 -10 -10   8    3.63    1.95
 -10 -10   8   -1.25    1.87
 -10 -10   9   20.23    2.20
 -10 -10   9   12.80    2.17
 -10 -10  10   -0.22    1.88
 -10 -10  10   -0.23    1.83
 -10 -10  11    3.09    1.83
 -10 -10  11    0.83    1.95
 -10 -10  12    3.69    1.83
 -10 -10  12    5.85    2.12
 -10 -10  13   -0.42    1.80
 -10 -10  13    0.12    1.97
 -10 -10  14    1.28    1.76
 -10 -10  14    0.48    1.93
 -10 -10  15    1.21    1.77
 -10 -10  15    3.41    1.94
 -10 -10  16    1.81    1.83
 -10 -10  16    2.09    1.99
 -10 -10  17    0.58    1.94
 -10 -10  17    0.25    1.97
 -10 -10  18    2.87    2.06
 -10 -10  19   21.73    2.47
 -10 -10  20    1.26    2.03
 -10 -10  21    0.76    2.07
 -10 -10  22    1.53    2.03
 -10 -10  23    3.19    2.00
 -10  -9 -13    7.20    2.01
 -10  -9 -12   29.31    2.70
 -10  -9 -12   33.26    2.56
 -10  -9 -11    1.79    1.98
 -10  -9 -11    4.29    2.01
 -10  -9 -10    1.28    1.98
 -10  -9 -10   -1.17    1.99
 -10  -9 -10    0.77    1.77
 -10  -9  -9    0.93    1.99
 -10  -9  -9    3.08    1.97
 -10  -9  -9   -0.97    1.73
 -10  -9  -8    4.76    2.08
 -10  -9  -8    3.45    1.95
 -10  -9  -7   24.78    2.47
 -10  -9  -7   18.12    2.21
 -10  -9  -6    9.01    2.07
 -10  -9  -6    7.18    1.93
 -10  -9  -5    2.76    1.99
 -10  -9  -5   -1.02    1.74
 -10  -9  -4    2.06    1.99
 -10  -9  -3    2.16    1.96
 -10  -9  -2    2.04    1.97
 -10  -9  -1    0.11    1.95
 -10  -9   0    1.10    1.73
 -10  -9   0    4.25    2.05
 -10  -9   1    3.15    1.76
 -10  -9   1    4.44    2.09
 -10  -9   2   19.24    2.07
 -10  -9   2   17.84    2.29
 -10  -9   3    3.85    1.77
 -10  -9   3    2.73    1.96
 -10  -9   4    8.32    1.87
 -10  -9   4    8.44    2.06
 -10  -9   5    3.09    1.83
 -10  -9   5    4.07    1.94
 -10  -9   6    1.29    1.75
 -10  -9   6    4.14    1.92
 -10  -9   7    4.24    1.88
 -10  -9   7   11.04    2.02
 -10  -9   8   15.80    2.14
 -10  -9   8   14.76    2.02
 -10  -9   9    1.22    1.82
 -10  -9   9    8.74    1.92
 -10  -9  10    2.01    1.85
 -10  -9  10    2.14    1.80
 -10  -9  11    1.92    1.88
 -10  -9  11    3.83    1.81
 -10  -9  12    5.25    1.93
 -10  -9  12    3.88    1.73
 -10  -9  12    4.48    1.85
 -10  -9  13    2.89    1.88
 -10  -9  13    0.62    1.72
 -10  -9  13    2.36    1.73
 -10  -9  14   11.45    2.05
 -10  -9  14   11.54    2.01
 -10  -9  15    1.18    1.88
 -10  -9  15    0.54    1.82
 -10  -9  16   -1.42    1.98
 -10  -9  16    3.24    1.83
 -10  -9  17   16.33    2.27
 -10  -9  17   16.63    2.21
 -10  -9  18    0.60    1.95
 -10  -9  18   -2.11    1.98
 -10  -9  19    1.93    2.01
 -10  -9  19   -0.12    1.98
 -10  -9  20    3.16    2.01
 -10  -9  20    0.37    2.01
 -10  -9  21    7.92    2.20
 -10  -9  21    3.78    2.10
 -10  -9  22    1.59    1.94
 -10  -9  23    5.53    2.09
 -10  -9  24    1.48    1.93
 -10  -8 -14    1.44    1.92
 -10  -8 -14    0.99    2.10
 -10  -8 -13    2.11    1.84
 -10  -8 -13    0.98    2.03
 -10  -8 -12    2.29    1.86
 -10  -8 -12    0.48    2.01
 -10  -8 -11    1.70    1.95
 -10  -8 -11    0.78    1.75
 -10  -8 -11   -3.40    1.98
 -10  -8 -10   12.44    2.18
 -10  -8 -10    9.26    1.89
 -10  -8 -10    9.38    2.12
 -10  -8  -9   -0.34    1.86
 -10  -8  -9    1.59    1.73
 -10  -8  -9   -0.22    1.92
 -10  -8  -8    5.74    1.97
 -10  -8  -8    4.64    1.80
 -10  -8  -8    2.07    1.92
 -10  -8  -7   -1.38    1.75
 -10  -8  -7    1.80    1.97
 -10  -8  -6    1.03    1.75
 -10  -8  -6    1.56    1.95
 -10  -8  -5    1.50    1.58
 -10  -8  -5    2.56    1.95
 -10  -8  -4    2.02    1.59
 -10  -8  -4    1.43    1.87
 -10  -8  -3    0.84    1.59
 -10  -8  -3    2.19    1.94
 -10  -8  -2    5.00    1.99
 -10  -8  -1    2.80    1.75
 -10  -8  -1    5.93    1.99
 -10  -8   0   -0.10    1.78
 -10  -8   0   -1.60    1.87
 -10  -8   1   -0.10    1.86
 -10  -8   1    0.95    1.87
 -10  -8   2    6.00    1.91
 -10  -8   2    8.29    2.04
 -10  -8   3   -2.93    1.84
 -10  -8   3    4.15    1.91
 -10  -8   4   23.27    2.21
 -10  -8   4   20.44    2.20
 -10  -8   5   -1.03    1.77
 -10  -8   5    1.42    1.77
 -10  -8   6    6.76    1.98
 -10  -8   6    9.17    1.93
 -10  -8   7    3.99    1.86
 -10  -8   7    1.79    1.86
 -10  -8   8    1.17    1.76
 -10  -8   8   -0.10    1.74
 -10  -8   9    0.64    1.76
 -10  -8   9    3.60    1.79
 -10  -8  10    2.26    1.79
 -10  -8  10    1.83    1.63
 -10  -8  10    2.79    1.79
 -10  -8  11    4.02    1.82
 -10  -8  11    3.40    1.72
 -10  -8  11    0.28    1.67
 -10  -8  12   -2.74    1.88
 -10  -8  12   -2.53    1.70
 -10  -8  13    0.44    1.78
 -10  -8  13   -1.81    1.71
 -10  -8  13    0.92    1.64
 -10  -8  14    1.78    1.88
 -10  -8  14    0.62    1.73
 -10  -8  15   -0.11    1.85
 -10  -8  15    2.35    1.80
 -10  -8  16    9.46    2.04
 -10  -8  16    7.57    1.96
 -10  -8  17   11.91    2.18
 -10  -8  17   14.67    2.19
 -10  -8  18    0.69    1.86
 -10  -8  18    0.46    1.93
 -10  -8  19   -0.46    1.80
 -10  -8  19    0.24    1.91
 -10  -8  20    4.31    1.99
 -10  -8  20    3.51    2.00
 -10  -8  21    5.02    1.95
 -10  -8  21    6.57    2.14
 -10  -8  22    2.11    1.94
 -10  -8  22    1.01    2.04
 -10  -8  23    6.58    2.00
 -10  -8  23    2.83    2.04
 -10  -8  24    4.98    2.07
 -10  -7 -15    3.15    1.97
 -10  -7 -15    0.12    2.01
 -10  -7 -14    7.94    2.07
 -10  -7 -14    2.93    2.06
 -10  -7 -13    2.55    1.89
 -10  -7 -13    1.80    1.99
 -10  -7 -12    4.75    1.93
 -10  -7 -12    0.82    1.95
 -10  -7 -11   14.85    2.21
 -10  -7 -11   11.37    2.04
 -10  -7 -11    9.27    2.09
 -10  -7 -10    9.53    2.09
 -10  -7 -10    8.39    1.96
 -10  -7 -10    8.15    2.07
 -10  -7  -9    1.84    1.76
 -10  -7  -9    5.13    1.97
 -10  -7  -8   -0.11    1.71
 -10  -7  -8    0.54    1.83
 -10  -7  -7    2.77    1.77
 -10  -7  -7   -0.87    1.83
 -10  -7  -6    1.29    1.74
 -10  -7  -6   -1.40    1.84
 -10  -7  -5   -0.10    1.58
 -10  -7  -5    2.77    1.95
 -10  -7  -4    3.19    1.60
 -10  -7  -4    5.50    1.92
 -10  -7  -3    4.92    1.61
 -10  -7  -3    9.23    1.93
 -10  -7  -2   20.51    1.87
 -10  -7  -2   16.04    1.97
 -10  -7  -2   18.84    2.22
 -10  -7  -1    3.41    1.57
 -10  -7  -1    1.70    1.69
 -10  -7  -1    0.93    1.84
 -10  -7   0   -1.33    1.72
 -10  -7   0    3.77    1.93
 -10  -7   1   19.23    2.01
 -10  -7   1   19.66    2.16
 -10  -7   2   -1.36    1.79
 -10  -7   2   -0.50    1.81
 -10  -7   3   -0.29    1.71
 -10  -7   3    0.10    1.80
 -10  -7   4   -0.79    1.80
 -10  -7   4    2.05    1.83
 -10  -7   5   54.74    2.81
 -10  -7   5   48.07    2.76
 -10  -7   6    6.54    1.88
 -10  -7   6    7.92    1.92
 -10  -7   7   28.18    2.32
 -10  -7   7   30.05    2.30
 -10  -7   8   33.95    2.13
 -10  -7   8   29.83    2.38
 -10  -7   8   31.63    2.30
 -10  -7   9   19.67    2.24
 -10  -7   9   21.17    1.96
 -10  -7   9   21.77    2.11
 -10  -7  10   -1.45    1.94
 -10  -7  10    1.26    1.55
 -10  -7  10    1.18    1.69
 -10  -7  11   13.71    2.02
 -10  -7  11    9.51    1.83
 -10  -7  11   14.03    1.86
 -10  -7  12    7.80    1.95
 -10  -7  12    4.43    1.72
 -10  -7  12    7.03    1.67
 -10  -7  13    0.53    1.85
 -10  -7  13   -0.10    1.70
 -10  -7  14    3.96    1.85
 -10  -7  14    4.27    1.83
 -10  -7  15   46.54    2.71
 -10  -7  15   50.15    2.79
 -10  -7  16    5.32    1.91
 -10  -7  16    9.87    1.95
 -10  -7  17   12.05    2.07
 -10  -7  17    6.40    1.90
 -10  -7  18    5.20    1.89
 -10  -7  18    2.26    1.86
 -10  -7  19    9.55    2.01
 -10  -7  19    7.55    2.01
 -10  -7  20    9.02    2.01
 -10  -7  20    6.31    2.07
 -10  -7  21    1.79    1.82
 -10  -7  21    3.29    2.02
 -10  -7  22    3.47    1.89
 -10  -7  22    3.11    2.02
 -10  -7  23    7.22    2.08
 -10  -7  24    0.51    2.03
 -10  -7  25    2.23    2.17
 -10  -7  26    2.79    2.12
 -10  -6 -16   -0.12    2.03
 -10  -6 -16    1.47    1.92
 -10  -6 -15    3.29    2.00
 -10  -6 -15    7.19    2.00
 -10  -6 -14    0.12    1.81
 -10  -6 -14   -1.55    1.96
 -10  -6 -13    6.52    1.97
 -10  -6 -13    5.38    1.93
 -10  -6 -12    8.26    1.95
 -10  -6 -12   12.42    2.02
 -10  -6 -12    9.50    2.02
 -10  -6 -11   27.53    2.36
 -10  -6 -11   27.55    2.42
 -10  -6 -10    2.60    1.85
 -10  -6 -10    0.64    1.80
 -10  -6  -9    1.80    1.77
 -10  -6  -9    2.88    1.93
 -10  -6  -8    7.14    1.87
 -10  -6  -8   12.34    2.07
 -10  -6  -7    4.82    1.74
 -10  -6  -7    3.59    1.85
 -10  -6  -6    7.73    1.73
 -10  -6  -6    7.96    1.92
 -10  -6  -5    2.95    1.70
 -10  -6  -5    4.15    1.94
 -10  -6  -4   10.88    1.72
 -10  -6  -4    9.12    2.01
 -10  -6  -3   25.97    2.05
 -10  -6  -3   22.31    2.12
 -10  -6  -3   21.20    2.21
 -10  -6  -2    7.87    1.66
 -10  -6  -2    7.74    1.79
 -10  -6  -2    6.52    1.87
 -10  -6  -1   14.66    1.73
 -10  -6  -1   13.59    1.91
 -10  -6  -1   12.20    2.04
 -10  -6   0    8.80    1.60
 -10  -6   0    7.89    1.77
 -10  -6   0    7.93    1.92
 -10  -6   1    0.65    1.69
 -10  -6   1    2.02    1.77
 -10  -6   2   36.00    2.43
 -10  -6   2   39.41    2.45
 -10  -6   3    1.88    1.81
 -10  -6   3   -0.57    1.78
 -10  -6   4   24.83    2.23
 -10  -6   4   23.52    2.19
 -10  -6   5   54.96    2.81
 -10  -6   5   55.52    2.78
 -10  -6   6   27.74    2.24
 -10  -6   6   26.48    2.21
 -10  -6   7   -0.59    1.81
 -10  -6   7    0.09    1.65
 -10  -6   7    2.02    1.45
 -10  -6   8   56.71    2.69
 -10  -6   8   60.31    2.96
 -10  -6   8   61.75    2.88
 -10  -6   9    8.83    1.91
 -10  -6   9    6.58    1.75
 -10  -6   9    6.72    1.66
 -10  -6  10    1.10    1.82
 -10  -6  10    5.25    1.63
 -10  -6  10    6.21    1.70
 -10  -6  11    6.84    1.92
 -10  -6  11    8.42    1.69
 -10  -6  11    6.87    1.72
 -10  -6  12   -1.32    1.89
 -10  -6  12    2.45    1.63
 -10  -6  12   -0.25    1.56
 -10  -6  13   13.36    1.95
 -10  -6  13   11.28    1.89
 -10  -6  14    5.85    1.87
 -10  -6  14    5.00    1.81
 -10  -6  15    0.93    1.69
 -10  -6  15    0.92    1.77
 -10  -6  16    8.92    1.89
 -10  -6  16    5.59    1.88
 -10  -6  17   13.04    2.01
 -10  -6  17    8.54    1.93
 -10  -6  18    2.42    1.74
 -10  -6  18    0.55    1.85
 -10  -6  19   -0.64    1.76
 -10  -6  19    2.27    1.84
 -10  -6  20   -0.43    1.72
 -10  -6  20   -1.28    1.93
 -10  -6  21   24.12    2.29
 -10  -6  21   22.38    2.42
 -10  -6  22    3.42    1.78
 -10  -6  22    2.07    2.00
 -10  -6  23    0.12    1.97
 -10  -6  24    6.21    2.17
 -10  -6  25    3.86    2.15
 -10  -6  26   71.80    3.63
 -10  -6  27    3.05    2.18
 -10  -6  28    6.04    2.18
 -10  -5 -17    8.90    2.19
 -10  -5 -17    8.75    2.07
 -10  -5 -16   21.63    2.39
 -10  -5 -16   19.91    2.33
 -10  -5 -15    5.56    2.01
 -10  -5 -15   10.81    2.07
 -10  -5 -14    4.27    1.92
 -10  -5 -14    2.44    1.82
 -10  -5 -13    5.86    1.93
 -10  -5 -13    4.77    1.93
 -10  -5 -12   26.61    2.37
 -10  -5 -12   30.85    2.39
 -10  -5 -11   -1.48    1.85
 -10  -5 -11    2.18    1.80
 -10  -5 -10    3.89    1.94
 -10  -5 -10    2.46    1.78
 -10  -5  -9    1.25    1.77
 -10  -5  -9    4.16    1.77
 -10  -5  -8    1.45    1.82
 -10  -5  -8    0.41    1.66
 -10  -5  -7    2.05    1.86
 -10  -5  -7    2.27    1.71
 -10  -5  -6   13.72    2.10
 -10  -5  -6   16.08    1.87
 -10  -5  -5   -0.60    1.85
 -10  -5  -5    0.28    1.64
 -10  -5  -4    5.96    1.92
 -10  -5  -4    4.39    1.64
 -10  -5  -4    3.07    1.60
 -10  -5  -3    9.88    1.69
 -10  -5  -3   13.69    1.81
 -10  -5  -3    5.21    1.86
 -10  -5  -2    1.86    1.49
 -10  -5  -2    2.71    1.79
 -10  -5  -2    5.23    1.70
 -10  -5  -1   48.20    2.51
 -10  -5  -1   43.83    2.61
 -10  -5  -1   42.25    2.28
 -10  -5   0    3.62    1.46
 -10  -5   0    6.05    1.83
 -10  -5   0    6.02    1.78
 -10  -5   1    3.86    1.48
 -10  -5   1    0.19    1.78
 -10  -5   1    4.54    1.66
 -10  -5   2    5.10    1.40
 -10  -5   2    3.52    1.74
 -10  -5   2    4.96    1.79
 -10  -5   3    9.07    1.86
 -10  -5   3    6.87    1.79
 -10  -5   4   25.49    2.19
 -10  -5   4   21.83    2.03
 -10  -5   5   72.25    3.10
 -10  -5   5   70.70    2.99
 -10  -5   5   64.91    2.73
 -10  -5   6   27.77    2.16
 -10  -5   6   28.08    2.26
 -10  -5   6   26.28    1.99
 -10  -5   7    1.52    1.67
 -10  -5   7    0.57    1.76
 -10  -5   7    1.45    1.49
 -10  -5   8    5.14    1.66
 -10  -5   8    2.37    1.77
 -10  -5   8    5.56    1.57
 -10  -5   9    3.67    1.59
 -10  -5   9    5.44    1.88
 -10  -5   9    4.27    1.61
 -10  -5  10    3.34    1.59
 -10  -5  10   -0.86    1.85
 -10  -5  10    4.25    1.64
 -10  -5  11   10.11    1.79
 -10  -5  11    7.83    1.87
 -10  -5  11   10.87    1.72
 -10  -5  12   37.28    2.19
 -10  -5  12   40.01    2.36
 -10  -5  12   33.58    2.41
 -10  -5  13   -0.29    1.66
 -10  -5  13   -0.59    1.78
 -10  -5  14   15.77    1.99
 -10  -5  14   15.24    2.01
 -10  -5  15   30.10    2.27
 -10  -5  15   23.06    2.12
 -10  -5  16   10.63    1.96
 -10  -5  16   13.72    2.00
 -10  -5  17    0.95    1.76
 -10  -5  17    3.19    1.72
 -10  -5  18    9.78    2.02
 -10  -5  18    8.02    1.90
 -10  -5  19    4.90    1.94
 -10  -5  19    2.02    1.76
 -10  -5  20    4.66    1.97
 -10  -5  20    2.43    1.67
 -10  -5  21   -1.05    1.85
 -10  -5  21    3.06    1.70
 -10  -5  22   10.10    2.14
 -10  -5  23    5.33    2.12
 -10  -5  24   24.15    2.44
 -10  -5  25    3.54    2.19
 -10  -5  26   24.39    2.53
 -10  -5  27    1.69    2.11
 -10  -5  28    3.81    2.16
 -10  -5  29    0.40    2.07
 -10  -4 -18   -1.86    1.92
 -10  -4 -18    4.31    2.00
 -10  -4 -17    3.62    1.96
 -10  -4 -17   -0.85    1.94
 -10  -4 -16    1.18    1.83
 -10  -4 -16   -1.91    1.96
 -10  -4 -15    7.68    1.97
 -10  -4 -15    5.12    1.96
 -10  -4 -14    0.69    1.86
 -10  -4 -13    4.70    1.86
 -10  -4 -13    9.87    2.00
 -10  -4 -12    0.21    1.77
 -10  -4 -12    2.74    1.80
 -10  -4 -11   -0.41    1.82
 -10  -4 -11   -0.64    1.77
 -10  -4 -10    0.10    1.82
 -10  -4 -10    3.99    1.79
 -10  -4  -9   -2.44    1.82
 -10  -4  -9    2.46    1.72
 -10  -4  -8   -2.22    1.82
 -10  -4  -8    0.60    1.70
 -10  -4  -7   19.25    2.11
 -10  -4  -7   23.96    2.12
 -10  -4  -6   24.40    2.10
 -10  -4  -6   25.39    2.12
 -10  -4  -6   26.63    2.23
 -10  -4  -5   19.32    1.95
 -10  -4  -5   17.68    2.07
 -10  -4  -5   19.78    2.11
 -10  -4  -5   20.75    1.93
 -10  -4  -4    0.76    1.60
 -10  -4  -4    1.31    1.67
 -10  -4  -4    2.50    1.71
 -10  -4  -4   -0.09    1.51
 -10  -4  -3    5.34    1.66
 -10  -4  -3    5.02    1.69
 -10  -4  -3    2.28    1.78
 -10  -4  -3    5.63    1.59
 -10  -4  -2    1.79    1.64
 -10  -4  -2    1.07    1.44
 -10  -4  -2    0.09    1.70
 -10  -4  -2    3.02    1.60
 -10  -4  -1   35.11    2.36
 -10  -4  -1   34.37    2.07
 -10  -4  -1   35.16    2.24
 -10  -4  -1   36.08    2.25
 -10  -4   0   10.97    1.79
 -10  -4   0    8.78    1.53
 -10  -4   0   10.63    1.88
 -10  -4   0   11.31    1.68
 -10  -4   1   28.71    2.16
 -10  -4   1   27.24    1.86
 -10  -4   1   31.58    2.27
 -10  -4   1   28.65    2.01
 -10  -4   2   13.06    1.97
 -10  -4   2    8.64    1.56
 -10  -4   2    9.42    1.80
 -10  -4   3    1.92    1.62
 -10  -4   3   -0.61    1.63
 -10  -4   3   -0.43    1.42
 -10  -4   3    2.73    1.47
 -10  -4   4   60.06    2.60
 -10  -4   4   59.61    2.78
 -10  -4   4   56.99    2.51
 -10  -4   4   65.58    2.86
 -10  -4   5   14.91    1.93
 -10  -4   5   15.62    1.88
 -10  -4   5   10.71    1.71
 -10  -4   5   11.47    1.59
 -10  -4   6   37.40    2.37
 -10  -4   6   32.87    2.19
 -10  -4   6   31.99    2.12
 -10  -4   7    4.75    1.54
 -10  -4   7    0.97    1.47
 -10  -4   7    6.26    1.83
 -10  -4   8   20.71    1.86
 -10  -4   8   16.68    1.82
 -10  -4   8   19.11    2.04
 -10  -4   9    2.07    1.48
 -10  -4   9   -0.09    1.70
 -10  -4   9    3.40    1.75
 -10  -4  10    5.87    1.51
 -10  -4  10    1.83    1.63
 -10  -4  10    3.51    1.79
 -10  -4  11    3.40    1.51
 -10  -4  11   -0.46    1.71
 -10  -4  11    2.06    1.67
 -10  -4  12  129.10    4.32
 -10  -4  12  131.20    4.37
 -10  -4  13    1.22    1.68
 -10  -4  13   -0.28    1.70
 -10  -4  14   17.36    1.97
 -10  -4  14   11.13    1.93
 -10  -4  15   32.61    2.37
 -10  -4  15   27.18    2.22
 -10  -4  16   86.27    3.50
 -10  -4  16   91.49    3.59
 -10  -4  17    0.62    1.74
 -10  -4  17    2.10    1.69
 -10  -4  18    7.98    1.95
 -10  -4  18   12.64    1.90
 -10  -4  19   -0.87    1.83
 -10  -4  19    1.06    1.64
 -10  -4  20    5.46    2.00
 -10  -4  20    5.28    1.75
 -10  -4  21   -0.80    1.87
 -10  -4  22    2.44    1.95
 -10  -4  23    2.13    1.95
 -10  -4  24   25.40    2.48
 -10  -4  25    2.10    1.98
 -10  -4  26    9.55    2.29
 -10  -4  27    7.02    2.21
 -10  -4  28   10.58    2.22
 -10  -4  29    1.30    2.07
 -10  -4  30    1.31    2.03
 -10  -4  31    0.53    2.04
 -10  -3 -19    1.87    1.90
 -10  -3 -19    3.67    1.95
 -10  -3 -18   14.30    2.23
 -10  -3 -18   15.85    2.21
 -10  -3 -17   31.83    2.54
 -10  -3 -17   28.18    2.43
 -10  -3 -16   10.31    2.10
 -10  -3 -16   12.02    2.11
 -10  -3 -15   24.21    2.31
 -10  -3 -14    5.90    1.79
 -10  -3 -14    3.60    1.90
 -10  -3 -13   10.92    1.94
 -10  -3 -13    9.83    1.98
 -10  -3 -12    7.16    1.90
 -10  -3 -12    4.00    1.79
 -10  -3 -12    3.89    1.81
 -10  -3 -11   10.76    1.91
 -10  -3 -11    8.64    1.91
 -10  -3 -11    5.22    1.86
 -10  -3 -10    3.08    1.73
 -10  -3 -10    1.26    1.81
 -10  -3 -10    0.81    1.70
 -10  -3  -9    4.51    1.81
 -10  -3  -9    4.89    1.77
 -10  -3  -9    4.70    1.72
 -10  -3  -8   15.36    2.07
 -10  -3  -8   13.03    1.93
 -10  -3  -8   18.11    1.99
 -10  -3  -7    7.16    1.76
 -10  -3  -7    5.67    1.72
 -10  -3  -7    4.49    1.76
 -10  -3  -6    0.67    1.72
 -10  -3  -6   -0.09    1.58
 -10  -3  -6    2.60    1.68
 -10  -3  -6    1.85    1.69
 -10  -3  -5   -0.09    1.69
 -10  -3  -5   -0.27    1.53
 -10  -3  -5    0.09    1.65
 -10  -3  -5    0.93    1.62
 -10  -3  -4   18.23    1.96
 -10  -3  -4   14.67    1.75
 -10  -3  -4   17.69    1.97
 -10  -3  -4   15.96    1.91
 -10  -3  -3    3.55    1.65
 -10  -3  -3    2.34    1.53
 -10  -3  -3    2.53    1.64
 -10  -3  -3    0.65    1.63
 -10  -3  -2   16.74    1.97
 -10  -3  -2   19.52    1.91
 -10  -3  -2   19.24    1.95
 -10  -3  -1    0.68    1.62
 -10  -3  -1    1.68    1.49
 -10  -3  -1    0.27    1.56
 -10  -3   0    9.98    1.80
 -10  -3   0   13.74    1.70
 -10  -3   0   15.25    1.86
 -10  -3   1    6.35    1.75
 -10  -3   1    5.52    1.67
 -10  -3   1    4.96    1.57
 -10  -3   2   13.69    1.82
 -10  -3   2    8.97    1.51
 -10  -3   2   14.22    1.78
 -10  -3   2   11.73    1.63
 -10  -3   3   25.22    2.11
 -10  -3   3   26.61    1.77
 -10  -3   3   22.74    1.87
 -10  -3   3   23.91    1.94
 -10  -3   4   35.90    2.30
 -10  -3   4   38.55    2.23
 -10  -3   4   36.40    2.03
 -10  -3   4   34.48    2.06
 -10  -3   5   68.02    2.94
 -10  -3   5   68.93    2.77
 -10  -3   5   62.30    2.79
 -10  -3   5   62.79    2.63
 -10  -3   6    4.39    1.56
 -10  -3   6    6.64    1.77
 -10  -3   6    6.56    1.42
 -10  -3   6    4.88    1.55
 -10  -3   7   18.89    1.87
 -10  -3   7   20.83    2.05
 -10  -3   7   21.34    1.88
 -10  -3   8   10.43    1.68
 -10  -3   8   10.37    1.82
 -10  -3   8   10.97    1.64
 -10  -3   9    0.08    1.62
 -10  -3   9    2.62    1.69
 -10  -3   9    1.40    1.46
 -10  -3  10    4.78    1.71
 -10  -3  10    3.99    1.75
 -10  -3  10    2.87    1.48
 -10  -3  11   27.75    2.19
 -10  -3  11   25.21    2.11
 -10  -3  11   29.32    1.89
 -10  -3  12   13.23    1.94
 -10  -3  12   18.73    1.95
 -10  -3  13   20.52    2.05
 -10  -3  13   24.29    2.08
 -10  -3  14   18.12    1.98
 -10  -3  14   19.17    2.00
 -10  -3  15   19.05    2.00
 -10  -3  15   19.99    2.07
 -10  -3  16    4.28    1.71
 -10  -3  16    2.30    1.81
 -10  -3  17    3.38    1.73
 -10  -3  17    2.55    1.82
 -10  -3  18   -0.73    1.57
 -10  -3  18    0.42    1.78
 -10  -3  19    7.23    1.64
 -10  -3  19    5.66    1.86
 -10  -3  20    2.62    1.85
 -10  -3  21   11.17    2.06
 -10  -3  22    3.88    1.94
 -10  -3  23   37.71    2.70
 -10  -3  24   23.66    2.43
 -10  -3  25    3.25    2.00
 -10  -3  26   -0.37    1.97
 -10  -3  27    2.99    2.06
 -10  -3  28    0.63    2.05
 -10  -3  29   10.35    2.14
 -10  -3  30    0.51    2.01
 -10  -2 -20    2.31    1.85
 -10  -2 -19    5.27    2.05
 -10  -2 -19    6.96    1.96
 -10  -2 -18    0.72    1.90
 -10  -2 -18   -1.78    1.83
 -10  -2 -17   11.42    2.06
 -10  -2 -17   16.48    2.17
 -10  -2 -16   15.07    2.11
 -10  -2 -15    3.62    1.85
 -10  -2 -15    4.12    1.92
 -10  -2 -14    8.99    1.92
 -10  -2 -14    7.14    1.96
 -10  -2 -14    9.34    1.92
 -10  -2 -13   -0.97    1.73
 -10  -2 -13    1.41    1.80
 -10  -2 -13    0.31    1.71
 -10  -2 -12    2.23    1.83
 -10  -2 -12    1.11    1.67
 -10  -2 -12    2.75    1.80
 -10  -2 -11   11.49    1.96
 -10  -2 -11   12.64    1.92
 -10  -2 -11   12.20    1.99
 -10  -2 -10    3.79    1.77
 -10  -2 -10    3.58    1.73
 -10  -2 -10    2.31    1.73
 -10  -2  -9   10.13    1.91
 -10  -2  -9    6.16    1.76
 -10  -2  -9    9.45    1.81
 -10  -2  -8    1.57    1.67
 -10  -2  -8    1.71    1.61
 -10  -2  -8    1.17    1.65
 -10  -2  -8    1.78    1.62
 -10  -2  -7    2.02    1.70
 -10  -2  -7    0.37    1.62
 -10  -2  -7    2.68    1.70
 -10  -2  -7    1.52    1.65
 -10  -2  -6    4.98    1.73
 -10  -2  -6    3.15    1.62
 -10  -2  -6    2.93    1.66
 -10  -2  -6    3.45    1.60
 -10  -2  -5   24.07    2.11
 -10  -2  -5   24.94    2.12
 -10  -2  -5   21.04    1.97
 -10  -2  -4    2.67    1.64
 -10  -2  -4    1.92    1.60
 -10  -2  -4    1.68    1.61
 -10  -2  -3   62.72    2.81
 -10  -2  -3   62.98    2.84
 -10  -2  -3   61.54    2.80
 -10  -2  -2    2.01    1.58
 -10  -2  -2    3.28    1.55
 -10  -2  -2    2.03    1.49
 -10  -2  -1   -0.08    1.62
 -10  -2  -1   -0.57    1.50
 -10  -2  -1   -0.26    1.57
 -10  -2   0   15.20    1.86
 -10  -2   0   13.93    1.74
 -10  -2   0   13.97    1.76
 -10  -2   0   16.76    1.61
 -10  -2   1   15.86    1.87
 -10  -2   1   15.76    1.60
 -10  -2   1   13.80    1.67
 -10  -2   1   16.64    1.79
 -10  -2   2   32.43    1.97
 -10  -2   2   37.96    2.20
 -10  -2   2   34.60    2.24
 -10  -2   2   31.91    2.02
 -10  -2   3  112.47    3.60
 -10  -2   3  104.71    3.66
 -10  -2   3  109.67    3.77
 -10  -2   3  103.92    3.54
 -10  -2   4   66.23    2.73
 -10  -2   4   73.42    2.85
 -10  -2   4   67.06    2.93
 -10  -2   4   67.10    2.72
 -10  -2   5  120.54    3.86
 -10  -2   5  115.82    3.84
 -10  -2   5  121.75    3.78
 -10  -2   5  121.96    4.06
 -10  -2   6   47.30    2.45
 -10  -2   6   44.83    2.33
 -10  -2   6   45.56    2.13
 -10  -2   6   45.53    2.32
 -10  -2   7  105.43    3.74
 -10  -2   7  112.37    3.57
 -10  -2   7  102.15    3.61
 -10  -2   8   37.90    2.31
 -10  -2   8   35.12    2.05
 -10  -2   8   31.76    2.21
 -10  -2   9  195.03    5.63
 -10  -2   9  195.23    5.41
 -10  -2   9  194.67    5.66
 -10  -2  10   57.97    2.67
 -10  -2  10   54.77    2.41
 -10  -2  10   47.15    2.61
 -10  -2  11   43.34    2.45
 -10  -2  11   41.34    2.46
 -10  -2  12    2.99    1.69
 -10  -2  12    7.05    1.68
 -10  -2  13   12.68    1.95
 -10  -2  13   14.26    1.83
 -10  -2  14   35.10    2.27
 -10  -2  14   28.30    2.25
 -10  -2  15    0.19    1.81
 -10  -2  15    2.35    1.68
 -10  -2  16    4.62    1.68
 -10  -2  16    8.58    1.84
 -10  -2  17   48.23    2.53
 -10  -2  17   53.25    2.77
 -10  -2  18    2.53    1.66
 -10  -2  18    3.80    1.80
 -10  -2  19   12.17    1.95
 -10  -2  20    1.93    1.82
 -10  -2  21    5.25    1.94
 -10  -2  22    1.90    1.90
 -10  -2  23   -0.34    1.88
 -10  -2  24    5.11    2.04
 -10  -2  25   20.86    2.38
 -10  -2  26   31.06    2.56
 -10  -2  27   15.05    2.31
 -10  -2  28   -0.37    1.96
 -10  -2  29    0.12    1.98
 -10  -1 -20    1.10    1.95
 -10  -1 -20    0.96    1.87
 -10  -1 -19    9.99    2.03
 -10  -1 -19    8.54    2.02
 -10  -1 -18    6.50    2.05
 -10  -1 -18    5.27    2.02
 -10  -1 -18    4.99    1.92
 -10  -1 -17   13.16    2.12
 -10  -1 -17   14.03    2.08
 -10  -1 -16   17.49    2.16
 -10  -1 -16   15.99    2.18
 -10  -1 -15   15.67    2.05
 -10  -1 -15   16.34    2.01
 -10  -1 -15   14.37    2.12
 -10  -1 -14   -0.44    1.75
 -10  -1 -14    3.27    1.74
 -10  -1 -14    4.00    1.81
 -10  -1 -13    1.38    1.74
 -10  -1 -13    2.44    1.75
 -10  -1 -13    6.06    1.89
 -10  -1 -12   -0.52    1.68
 -10  -1 -12    2.82    1.72
 -10  -1 -12    3.24    1.82
 -10  -1 -11    1.72    1.72
 -10  -1 -11    1.79    1.69
 -10  -1 -11    1.44    1.80
 -10  -1 -10    3.35    1.72
 -10  -1 -10    0.10    1.68
 -10  -1 -10    2.52    1.72
 -10  -1  -9   76.70    3.17
 -10  -1  -9   70.05    3.13
 -10  -1  -9   71.30    3.19
 -10  -1  -9   74.14    3.10
 -10  -1  -8   49.31    2.68
 -10  -1  -8   47.85    2.65
 -10  -1  -8   52.28    2.66
 -10  -1  -8   47.27    2.53
 -10  -1  -7   47.71    2.58
 -10  -1  -7   42.40    2.55
 -10  -1  -7   46.91    2.51
 -10  -1  -6   27.49    2.17
 -10  -1  -6   32.38    2.21
 -10  -1  -6   27.11    2.10
 -10  -1  -5   29.52    2.19
 -10  -1  -5   31.20    2.20
 -10  -1  -5   30.23    2.28
 -10  -1  -4    1.98    1.61
 -10  -1  -4    2.88    1.62
 -10  -1  -4    0.93    1.64
 -10  -1  -3   20.36    1.96
 -10  -1  -3   24.74    2.01
 -10  -1  -3   21.90    2.01
 -10  -1  -2   33.54    2.20
 -10  -1  -2   27.97    2.09
 -10  -1  -2   31.31    2.12
 -10  -1  -1    6.90    1.60
 -10  -1  -1    5.95    1.66
 -10  -1  -1    7.71    1.55
 -10  -1  -1    4.02    1.52
 -10  -1   0    4.42    1.58
 -10  -1   0    4.74    1.69
 -10  -1   0    2.77    1.42
 -10  -1   0    3.89    1.49
 -10  -1   1   46.82    2.44
 -10  -1   1   49.89    2.39
 -10  -1   1   49.87    2.38
 -10  -1   1   49.03    2.55
 -10  -1   2   35.83    2.17
 -10  -1   2   41.50    2.33
 -10  -1   2   37.30    2.13
 -10  -1   2   31.99    2.01
 -10  -1   3    2.29    1.66
 -10  -1   3    4.37    1.55
 -10  -1   3    5.06    1.49
 -10  -1   3    2.90    1.42
 -10  -1   4  115.15    4.00
 -10  -1   4  117.59    3.90
 -10  -1   4  121.94    3.85
 -10  -1   4  121.30    3.75
 -10  -1   5  105.84    3.72
 -10  -1   5  105.78    3.59
 -10  -1   5  110.53    3.62
 -10  -1   5  103.74    3.43
 -10  -1   6    0.22    1.45
 -10  -1   6   -0.38    1.24
 -10  -1   7   21.10    1.77
 -10  -1   7   19.60    2.03
 -10  -1   7   20.24    1.92
 -10  -1   8  263.33    7.02
 -10  -1   8  259.57    6.77
 -10  -1   8  253.25    6.94
 -10  -1   9   30.09    1.87
 -10  -1   9   36.98    2.21
 -10  -1   9   34.30    2.20
 -10  -1   9   31.24    1.95
 -10  -1  10   48.83    2.52
 -10  -1  10   48.23    2.22
 -10  -1  10   47.70    2.24
 -10  -1  10   47.43    2.49
 -10  -1  11   68.45    2.74
 -10  -1  11   65.18    2.89
 -10  -1  11   69.19    2.86
 -10  -1  12   20.57    1.90
 -10  -1  12   18.58    1.74
 -10  -1  12   22.09    2.05
 -10  -1  13   58.25    2.83
 -10  -1  13   59.56    2.69
 -10  -1  14   10.63    1.73
 -10  -1  14    8.08    1.87
 -10  -1  15   17.18    1.86
 -10  -1  15   14.57    2.00
 -10  -1  16   27.84    2.07
 -10  -1  16   26.32    2.23
 -10  -1  17   61.52    3.03
 -10  -1  17   74.59    2.97
 -10  -1  18    0.61    1.69
 -10  -1  19    2.07    1.86
 -10  -1  20    1.79    1.82
 -10  -1  21    5.26    1.90
 -10  -1  22   44.96    2.78
 -10  -1  23   20.40    2.25
 -10  -1  24   -0.11    1.86
 -10  -1  25   12.11    2.12
 -10  -1  26    2.11    1.94
 -10  -1  27    3.67    2.01
 -10  -1  28   -0.24    1.91
 -10   0 -21   21.02    2.27
 -10   0 -21   23.12    2.38
 -10   0 -20    4.02    1.91
 -10   0 -20    6.02    1.94
 -10   0 -19   -1.99    1.93
 -10   0 -19    4.96    1.96
 -10   0 -19    3.05    1.90
 -10   0 -18    5.16    1.97
 -10   0 -18    9.81    2.06
 -10   0 -17    3.22    1.87
 -10   0 -17    3.29    1.90
 -10   0 -16    3.35    1.85
 -10   0 -16    3.29    1.92
 -10   0 -15    1.42    1.74
 -10   0 -15    1.65    1.69
 -10   0 -15    3.36    1.83
 -10   0 -14   -0.32    1.77
 -10   0 -14    1.84    1.69
 -10   0 -14   -0.11    1.78
 -10   0 -13    1.67    1.66
 -10   0 -13    4.21    1.90
 -10   0 -13    4.26    1.72
 -10   0 -12   46.13    2.66
 -10   0 -12   50.92    2.72
 -10   0 -12   46.71    2.67
 -10   0 -11   51.30    2.75
 -10   0 -11   44.95    2.63
 -10   0 -11   48.20    2.66
 -10   0 -10   18.54    2.09
 -10   0 -10   21.76    2.10
 -10   0 -10   21.01    2.08
 -10   0  -9   15.54    1.97
 -10   0  -9   15.04    1.93
 -10   0  -9   13.94    1.94
 -10   0  -8   56.51    2.84
 -10   0  -8   57.02    2.71
 -10   0  -8   60.69    2.84
 -10   0  -7    4.18    1.72
 -10   0  -7    1.13    1.66
 -10   0  -7    3.10    1.67
 -10   0  -6  254.28    6.87
 -10   0  -6  242.49    6.76
 -10   0  -6  241.99    6.83
 -10   0  -5    8.42    1.75
 -10   0  -5    8.40    1.71
 -10   0  -5    6.63    1.67
 -10   0  -4   45.77    2.50
 -10   0  -4   45.32    2.46
 -10   0  -4   40.99    2.39
 -10   0  -3   26.93    2.04
 -10   0  -3   29.93    2.10
 -10   0  -3   29.81    2.15
 -10   0  -3   30.62    1.89
 -10   0  -2   11.57    1.72
 -10   0  -2   13.81    1.87
 -10   0  -2   12.38    1.70
 -10   0  -2   15.19    1.79
 -10   0  -1    4.14    1.52
 -10   0  -1    2.35    1.49
 -10   0  -1    3.39    1.49
 -10   0  -1    1.09    1.64
 -10   0   0   37.12    2.15
 -10   0   0   37.18    2.21
 -10   0   0   36.51    2.10
 -10   0   0   38.24    2.28
 -10   0   1    2.65    1.50
 -10   0   1    2.17    1.50
 -10   0   1    0.99    1.61
 -10   0   1    2.78    1.43
 -10   0   2    4.01    1.50
 -10   0   2    3.49    1.41
 -10   0   2    6.31    1.60
 -10   0   2    3.78    1.71
 -10   0   3    6.92    1.65
 -10   0   3    7.13    1.48
 -10   0   3    1.61    1.52
 -10   0   3    3.59    1.75
 -10   0   4  174.02    5.07
 -10   0   4  171.15    4.92
 -10   0   4  171.45    5.01
 -10   0   4  174.91    5.15
 -10   0   5   84.07    3.12
 -10   0   5   76.35    2.86
 -10   0   5   77.14    2.97
 -10   0   5   78.33    3.19
 -10   0   6  255.24    6.96
 -10   0   6  264.02    6.75
 -10   0   6  259.38    6.83
 -10   0   6  259.94    7.02
 -10   0   7  433.92   10.71
 -10   0   7  447.69   10.88
 -10   0   7  432.44   10.57
 -10   0   7  443.90   10.92
 -10   0   7  432.74   10.62
 -10   0   8   65.51    2.76
 -10   0   8   58.98    2.74
 -10   0   8   63.74    2.49
 -10   0   8   57.61    2.49
 -10   0   9  100.06    3.58
 -10   0   9  102.82    3.59
 -10   0   9  101.81    3.26
 -10   0   9   95.60    3.33
 -10   0  10  296.86    7.74
 -10   0  10  294.74    7.66
 -10   0  10  288.14    7.56
 -10   0  10  289.00    7.42
 -10   0  11    8.19    1.65
 -10   0  11    3.77    1.39
 -10   0  11    4.91    1.69
 -10   0  12   32.82    2.05
 -10   0  12   30.40    2.16
 -10   0  12   36.61    2.10
 -10   0  13   11.25    1.82
 -10   0  13    8.60    1.58
 -10   0  13   13.48    1.72
 -10   0  14    0.28    1.67
 -10   0  14    3.38    1.58
 -10   0  14    1.28    1.48
 -10   0  15    1.24    1.75
 -10   0  15    1.68    1.54
 -10   0  15    3.47    1.52
 -10   0  16    7.67    1.90
 -10   0  16    7.28    1.68
 -10   0  17    6.03    1.81
 -10   0  18   38.77    2.51
 -10   0  19   17.93    2.10
 -10   0  20   41.60    2.63
 -10   0  21   29.60    2.36
 -10   0  22    0.32    1.83
 -10   0  23    2.29    1.85
 -10   0  24    2.89    1.92
 -10   0  25    4.29    1.93
 -10   0  26    4.69    1.98
 -10   1 -21    8.14    2.06
 -10   1 -21    6.83    2.03
 -10   1 -20    0.12    1.81
 -10   1 -20    1.42    1.91
 -10   1 -19    9.63    2.05
 -10   1 -19    7.75    2.03
 -10   1 -18    1.33    1.78
 -10   1 -18   -0.57    1.78
 -10   1 -17   17.72    2.15
 -10   1 -17   22.58    2.25
 -10   1 -16    7.84    1.95
 -10   1 -16    8.55    1.95
 -10   1 -15    0.97    1.73
 -10   1 -15    0.31    1.62
 -10   1 -15    2.47    1.82
 -10   1 -14   18.50    2.14
 -10   1 -14   23.63    2.15
 -10   1 -14   20.09    2.07
 -10   1 -13    4.98    1.84
 -10   1 -13    2.54    1.70
 -10   1 -13    3.09    1.66
 -10   1 -12    2.75    1.78
 -10   1 -12    7.04    1.81
 -10   1 -12    7.85    1.83
 -10   1 -11   27.76    2.23
 -10   1 -11   18.28    2.06
 -10   1 -11   22.39    2.09
 -10   1 -10    9.05    1.92
 -10   1 -10    8.82    1.80
 -10   1 -10    4.13    1.72
 -10   1  -9    3.08    1.75
 -10   1  -9    0.87    1.67
 -10   1  -9    1.88    1.66
 -10   1  -8    8.40    1.81
 -10   1  -8    6.47    1.75
 -10   1  -8    7.90    1.80
 -10   1  -7   32.37    2.27
 -10   1  -7   32.19    2.24
 -10   1  -7   28.12    2.21
 -10   1  -6   21.13    2.07
 -10   1  -6   20.50    1.96
 -10   1  -6   19.94    2.03
 -10   1  -5   31.86    2.19
 -10   1  -5   29.68    2.19
 -10   1  -5   35.46    2.25
 -10   1  -4   51.75    2.55
 -10   1  -4   48.07    2.39
 -10   1  -4   50.47    2.57
 -10   1  -4   47.51    2.54
 -10   1  -3    0.09    1.54
 -10   1  -3    1.01    1.47
 -10   1  -3    0.43    1.64
 -10   1  -3   -0.17    1.54
 -10   1  -2    6.96    1.60
 -10   1  -2    9.74    1.65
 -10   1  -2    9.31    1.79
 -10   1  -2    8.18    1.65
 -10   1  -1    2.05    1.46
 -10   1  -1    0.59    1.64
 -10   1  -1    0.08    1.52
 -10   1   0    4.22    1.61
 -10   1   0    1.08    1.64
 -10   1   0    3.09    1.52
 -10   1   1   75.08    2.92
 -10   1   1   65.71    2.95
 -10   1   1   70.96    2.86
 -10   1   2  233.77    6.41
 -10   1   2  236.89    6.51
 -10   1   2  234.19    6.41
 -10   1   3  446.99   11.00
 -10   1   3  451.22   11.08
 -10   1   3  436.92   10.98
 -10   1   4  269.50    7.20
 -10   1   4  268.79    7.28
 -10   1   4  273.32    7.12
 -10   1   5   19.68    2.04
 -10   1   5   21.39    1.71
 -10   1   5   22.25    2.11
 -10   1   5   24.52    1.84
 -10   1   6   46.02    2.50
 -10   1   6   46.05    2.52
 -10   1   6   45.52    2.17
 -10   1   6   46.52    2.28
 -10   1   7   68.92    2.86
 -10   1   7   63.09    2.80
 -10   1   7   63.71    2.50
 -10   1   7   59.50    2.48
 -10   1   8    4.68    1.57
 -10   1   8    3.35    1.67
 -10   1   8    1.51    1.39
 -10   1   8    1.38    1.25
 -10   1   9   35.23    2.20
 -10   1   9   35.91    2.18
 -10   1   9   33.33    1.96
 -10   1   9   30.21    1.80
 -10   1  10    0.74    1.46
 -10   1  10    1.23    1.59
 -10   1  10    2.42    1.60
 -10   1  11   30.24    1.97
 -10   1  11   27.28    2.08
 -10   1  11   28.80    2.10
 -10   1  12    1.21    1.59
 -10   1  12   -1.37    1.46
 -10   1  12   -0.89    1.45
 -10   1  13    8.61    1.74
 -10   1  13   10.70    1.64
 -10   1  13    8.89    1.67
 -10   1  14   13.87    1.86
 -10   1  14   15.50    1.74
 -10   1  14   10.31    1.77
 -10   1  15    6.65    1.85
 -10   1  15    8.65    1.62
 -10   1  15    7.16    1.73
 -10   1  16   24.98    2.17
 -10   1  16   21.60    2.03
 -10   1  17    1.87    1.76
 -10   1  17    3.01    1.74
 -10   1  18    6.29    1.86
 -10   1  18    7.74    1.85
 -10   1  19   24.16    2.30
 -10   1  20    1.44    1.83
 -10   1  21    3.45    1.81
 -10   1  22    2.01    1.79
 -10   1  23    2.90    1.88
 -10   1  24   12.30    2.06
 -10   1  25   13.49    2.13
 -10   2 -21   -0.70    1.80
 -10   2 -20    5.99    1.91
 -10   2 -20    8.31    1.95
 -10   2 -19   18.03    2.11
 -10   2 -19   16.27    2.19
 -10   2 -18    2.10    1.83
 -10   2 -18    1.57    1.76
 -10   2 -17   23.84    2.29
 -10   2 -17   19.03    2.15
 -10   2 -16    3.34    1.85
 -10   2 -16    3.78    1.72
 -10   2 -16    3.02    1.80
 -10   2 -15    0.21    1.70
 -10   2 -15    0.63    1.71
 -10   2 -15    2.54    1.74
 -10   2 -14    1.99    1.72
 -10   2 -14   -1.24    1.81
 -10   2 -14   -0.94    1.64
 -10   2 -13    4.24    1.84
 -10   2 -13    3.17    1.74
 -10   2 -12   21.28    2.08
 -10   2 -12   13.65    1.94
 -10   2 -11    4.49    1.75
 -10   2 -11    2.99    1.70
 -10   2 -10   50.19    2.70
 -10   2 -10   50.66    2.71
 -10   2  -9   -0.10    1.67
 -10   2  -9    0.29    1.62
 -10   2  -8   -0.09    1.59
 -10   2  -8    0.95    1.57
 -10   2  -7    0.83    1.72
 -10   2  -7   -0.37    1.57
 -10   2  -6   26.33    2.08
 -10   2  -6   26.27    1.88
 -10   2  -5   33.04    2.14
 -10   2  -5   31.01    2.03
 -10   2  -4    1.50    1.56
 -10   2  -4    0.08    1.52
 -10   2  -3    4.25    1.61
 -10   2  -3    3.64    1.58
 -10   2  -2    2.71    1.52
 -10   2  -2    2.36    1.51
 -10   2  -1    5.66    1.67
 -10   2  -1    5.22    1.54
 -10   2  -1    6.65    1.58
 -10   2   0   35.40    2.14
 -10   2   0   39.35    2.20
 -10   2   0   31.62    2.26
 -10   2   1   57.57    2.57
 -10   2   1   59.76    2.69
 -10   2   1   52.88    2.71
 -10   2   2   82.71    3.01
 -10   2   2   75.83    3.07
 -10   2   2   75.61    3.15
 -10   2   3  192.55    5.28
 -10   2   3  183.87    5.37
 -10   2   3  173.59    5.33
 -10   2   4  217.54    5.93
 -10   2   4  213.48    6.05
 -10   2   4  213.07    6.04
 -10   2   5   95.11    3.26
 -10   2   5   98.38    3.49
 -10   2   5   89.64    3.44
 -10   2   6  127.61    3.99
 -10   2   6  132.99    4.26
 -10   2   6  131.76    4.20
 -10   2   7   37.15    1.97
 -10   2   7   41.82    2.35
 -10   2   7   39.56    2.29
 -10   2   7   40.05    2.08
 -10   2   8    8.48    1.44
 -10   2   8   16.61    1.92
 -10   2   8   13.55    1.82
 -10   2   8   15.88    1.66
 -10   2   9   32.38    1.85
 -10   2   9   40.45    2.31
 -10   2   9   34.79    2.21
 -10   2   9   34.14    2.04
 -10   2  10    8.24    1.75
 -10   2  10    5.56    1.48
 -10   2  10    6.27    1.62
 -10   2  11    1.88    1.63
 -10   2  11   -0.64    1.46
 -10   2  11    0.45    1.51
 -10   2  12    6.77    1.68
 -10   2  12    3.40    1.56
 -10   2  12    4.62    1.56
 -10   2  13    9.87    1.78
 -10   2  13   11.55    1.75
 -10   2  13   12.47    1.75
 -10   2  14    6.00    1.67
 -10   2  14    7.64    1.55
 -10   2  14    7.42    1.73
 -10   2  15   84.36    3.33
 -10   2  15   87.72    3.38
 -10   2  16   31.18    2.23
 -10   2  16   33.34    2.33
 -10   2  17   10.09    1.94
 -10   2  17   12.81    1.90
 -10   2  18    3.37    1.81
 -10   2  18    8.62    1.86
 -10   2  19   12.58    1.99
 -10   2  19   13.33    2.05
 -10   2  20   -0.20    1.76
 -10   2  20    0.11    1.82
 -10   2  21    7.03    1.91
 -10   2  22    4.71    1.83
 -10   2  23   -0.21    1.74
 -10   2  24    4.06    1.90
 -10   3 -20    0.34    1.85
 -10   3 -19   12.75    2.01
 -10   3 -19   10.66    1.99
 -10   3 -18    4.61    1.90
 -10   3 -18    2.76    1.80
 -10   3 -17   -1.20    1.79
 -10   3 -17   -1.19    1.75
 -10   3 -16    5.09    1.84
 -10   3 -16    3.87    1.79
 -10   3 -16    0.53    1.76
 -10   3 -15   -0.84    1.76
 -10   3 -15   -0.64    1.72
 -10   3 -14    0.10    1.69
 -10   3 -14    1.89    1.74
 -10   3 -13    8.67    1.84
 -10   3 -13    4.97    1.77
 -10   3 -12    8.67    1.75
 -10   3 -12    6.01    1.74
 -10   3 -11    2.42    1.68
 -10   3 -11    6.13    1.84
 -10   3 -10   14.42    1.88
 -10   3 -10   14.20    2.00
 -10   3  -9   17.37    1.97
 -10   3  -8    5.98    1.72
 -10   3  -7   57.43    2.78
 -10   3  -7   62.31    2.64
 -10   3  -6   14.70    1.88
 -10   3  -6   19.12    1.77
 -10   3  -5  294.40    7.77
 -10   3  -5  281.31    7.53
 -10   3  -4   17.75    1.87
 -10   3  -4   16.45    1.83
 -10   3  -3    2.02    1.50
 -10   3  -3    0.71    1.57
 -10   3  -2    9.27    1.66
 -10   3  -2    9.59    1.69
 -10   3  -1   14.85    1.76
 -10   3  -1   13.46    1.80
 -10   3   0    3.69    1.57
 -10   3   0    1.28    1.63
 -10   3   1  139.01    4.27
 -10   3   1  133.23    4.32
 -10   3   2  104.87    3.51
 -10   3   2  100.09    3.62
 -10   3   3   -3.18    1.84
 -10   3   3    0.45    1.36
 -10   3   3    1.21    1.56
 -10   3   4   18.07    1.97
 -10   3   4   25.42    1.77
 -10   3   4   22.24    2.03
 -10   3   5   60.98    2.76
 -10   3   5   64.02    2.53
 -10   3   5   58.24    2.77
 -10   3   6   -1.18    1.64
 -10   3   6    3.80    1.35
 -10   3   6    1.07    1.67
 -10   3   7    1.01    1.59
 -10   3   7    4.60    1.29
 -10   3   7    5.07    1.76
 -10   3   8  153.95    4.60
 -10   3   8  151.19    4.37
 -10   3   8  149.22    4.74
 -10   3   9    1.95    1.73
 -10   3   9    3.11    1.50
 -10   3   9    0.30    1.53
 -10   3  10   18.25    1.97
 -10   3  10   21.47    1.85
 -10   3  10   20.63    1.85
 -10   3  11   23.17    2.01
 -10   3  11   18.45    1.84
 -10   3  11   17.66    1.77
 -10   3  12   18.06    1.97
 -10   3  12   11.60    1.76
 -10   3  12   13.88    1.69
 -10   3  13   16.02    1.89
 -10   3  13   11.58    1.68
 -10   3  13   10.66    1.81
 -10   3  14    2.24    1.70
 -10   3  14    3.49    1.65
 -10   3  15   22.66    2.09
 -10   3  15   26.38    2.17
 -10   3  16   13.83    1.88
 -10   3  16    8.43    1.80
 -10   3  17    2.09    1.73
 -10   3  17    4.25    1.81
 -10   3  18    5.63    1.84
 -10   3  18    5.13    1.87
 -10   3  19    3.40    1.79
 -10   3  19    4.10    1.85
 -10   3  20    8.70    1.95
 -10   3  20    7.89    1.99
 -10   3  21   -0.92    1.87
 -10   3  21    1.25    1.85
 -10   3  22    0.62    1.75
 -10   4 -19   -1.99    1.78
 -10   4 -18    1.75    1.85
 -10   4 -18    1.20    1.72
 -10   4 -17    4.88    1.84
 -10   4 -17    2.18    1.84
 -10   4 -17    3.65    1.77
 -10   4 -16    6.03    1.81
 -10   4 -16    2.48    1.79
 -10   4 -15   19.49    2.12
 -10   4 -15   13.55    1.97
 -10   4 -14    0.74    1.72
 -10   4 -14    0.32    1.74
 -10   4 -13    1.89    1.70
 -10   4 -13    0.52    1.73
 -10   4 -12    2.40    1.70
 -10   4 -11   11.40    1.88
 -10   4 -10    1.32    1.67
 -10   4  -9   10.68    1.84
 -10   4  -8    6.18    1.58
 -10   4  -8    6.08    1.76
 -10   4  -7   13.48    1.76
 -10   4  -7   12.08    1.91
 -10   4  -6   25.13    2.03
 -10   4  -6   21.24    2.04
 -10   4  -5    3.26    1.60
 -10   4  -5    4.65    1.70
 -10   4  -4    4.31    1.55
 -10   4  -4    4.01    1.60
 -10   4  -3    2.84    1.55
 -10   4  -3    0.89    1.57
 -10   4  -2   83.34    3.27
 -10   4  -2   91.27    3.34
 -10   4  -1   73.21    3.10
 -10   4  -1   83.53    3.14
 -10   4   0   66.02    2.97
 -10   4   0   74.12    2.93
 -10   4   1   33.49    2.31
 -10   4   1   36.53    2.17
 -10   4   2    1.00    1.66
 -10   4   2    1.03    1.41
 -10   4   3   19.45    2.02
 -10   4   3   21.82    1.78
 -10   4   4    2.09    1.75
 -10   4   4    3.51    1.43
 -10   4   5    2.10    1.74
 -10   4   5    1.23    1.28
 -10   4   5   -1.28    1.61
 -10   4   6    1.10    1.81
 -10   4   6    1.82    1.36
 -10   4   6   -0.79    1.52
 -10   4   7  176.17    5.18
 -10   4   7  167.28    4.81
 -10   4   7  167.66    5.02
 -10   4   8   14.22    1.95
 -10   4   8   14.34    1.49
 -10   4   8   12.22    1.73
 -10   4   9   10.40    1.70
 -10   4   9   11.04    1.90
 -10   4  10    1.92    1.78
 -10   4  10   -1.05    1.53
 -10   4  11    2.55    1.73
 -10   4  11   -0.17    1.52
 -10   4  11   -0.07    1.49
 -10   4  12   26.08    2.08
 -10   4  12   23.49    2.02
 -10   4  12   19.94    1.86
 -10   4  13   14.96    1.86
 -10   4  13   17.44    1.96
 -10   4  14    4.33    1.73
 -10   4  14    0.19    1.70
 -10   4  15    5.39    1.79
 -10   4  15    2.54    1.73
 -10   4  16    1.66    1.69
 -10   4  16    1.50    1.69
 -10   4  17   38.64    2.39
 -10   4  17   32.23    2.44
 -10   4  18    5.27    1.77
 -10   4  18    7.47    1.94
 -10   4  19   12.72    2.03
 -10   4  19   12.67    2.04
 -10   4  20   23.20    2.22
 -10   4  20   27.86    2.38
 -10   4  21    1.93    1.85
 -10   4  21    2.21    1.90
 -10   4  22    7.98    2.07
 -10   4  23   -0.12    2.02
 -10   5 -18   -0.11    1.78
 -10   5 -18   -0.87    1.83
 -10   5 -17   -1.43    1.77
 -10   5 -17    2.33    1.76
 -10   5 -16    0.87    1.74
 -10   5 -16    5.75    1.91
 -10   5 -15    1.94    1.80
 -10   5 -15    1.86    1.81
 -10   5 -14   13.70    1.97
 -10   5 -13    6.90    1.84
 -10   5 -12    2.34    1.72
 -10   5 -11   22.71    2.18
 -10   5 -10    0.93    1.67
 -10   5 -10   -0.18    1.51
 -10   5  -9   -0.20    1.62
 -10   5  -9    3.83    1.65
 -10   5  -8    2.60    1.67
 -10   5  -8    8.43    1.74
 -10   5  -7   29.80    2.21
 -10   5  -7   27.62    2.15
 -10   5  -6    2.80    1.61
 -10   5  -6    2.28    1.64
 -10   5  -5    7.83    1.72
 -10   5  -5    7.47    1.70
 -10   5  -4    1.85    1.51
 -10   5  -4    2.66    1.61
 -10   5  -3   29.60    2.12
 -10   5  -3   24.75    2.07
 -10   5  -2   45.74    2.43
 -10   5  -2   41.28    2.40
 -10   5  -1   74.90    3.01
 -10   5  -1   70.05    2.97
 -10   5   0    2.53    1.48
 -10   5   0    3.73    1.74
 -10   5   1    5.68    1.53
 -10   5   1    6.65    1.74
 -10   5   2    6.58    1.54
 -10   5   2    2.50    1.70
 -10   5   3    8.12    1.46
 -10   5   3    5.88    1.72
 -10   5   4  114.65    3.99
 -10   5   4  117.30    3.76
 -10   5   5   10.70    1.46
 -10   5   5    8.80    1.87
 -10   5   6    8.16    1.47
 -10   5   6    5.72    1.84
 -10   5   7   41.14    2.47
 -10   5   7   42.16    2.30
 -10   5   7   42.17    2.09
 -10   5   8    3.76    1.77
 -10   5   8    3.79    1.59
 -10   5   9    8.45    1.90
 -10   5   9    7.15    1.65
 -10   5  10    0.98    1.75
 -10   5  10    0.22    1.47
 -10   5  11    2.50    1.78
 -10   5  11    1.77    1.51
 -10   5  12   19.47    2.03
 -10   5  12   22.07    2.16
 -10   5  13   12.91    1.96
 -10   5  13   13.21    1.93
 -10   5  14    3.08    1.70
 -10   5  14    0.39    1.70
 -10   5  15   13.75    1.94
 -10   5  15    9.64    1.87
 -10   5  16    2.96    1.70
 -10   5  16    1.24    1.77
 -10   5  17    4.11    1.78
 -10   5  17    2.97    1.85
 -10   5  18    8.29    1.80
 -10   5  18    6.22    1.92
 -10   5  19    5.88    1.86
 -10   5  19    2.91    1.93
 -10   5  20   -2.26    1.82
 -10   5  20   -0.23    1.89
 -10   5  21   -0.36    1.91
 -10   5  22    3.76    2.08
 -10   5  23   -2.97    2.08
 -10   5  24   25.30    2.59
 -10   6 -18    1.11    1.83
 -10   6 -17    1.66    1.80
 -10   6 -17    2.27    1.78
 -10   6 -16   23.44    2.24
 -10   6 -15   -0.90    1.70
 -10   6 -14    7.13    1.86
 -10   6 -13    0.44    1.78
 -10   6 -12   11.41    1.97
 -10   6 -11    6.42    1.82
 -10   6 -11    8.56    1.86
 -10   6 -10    3.23    1.73
 -10   6 -10    2.42    1.72
 -10   6  -9    4.34    1.68
 -10   6  -9    3.94    1.81
 -10   6  -8    6.55    1.79
 -10   6  -8    6.11    1.77
 -10   6  -7   75.03    3.19
 -10   6  -7   77.75    3.26
 -10   6  -6    5.08    1.75
 -10   6  -6    2.55    1.66
 -10   6  -5    2.75    1.68
 -10   6  -5    6.15    1.71
 -10   6  -4    3.82    1.67
 -10   6  -4   -0.19    1.62
 -10   6  -3   38.76    2.35
 -10   6  -3   36.59    2.28
 -10   6  -2   94.73    3.49
 -10   6  -2   88.49    3.39
 -10   6  -1    2.47    1.62
 -10   6  -1   -0.09    1.51
 -10   6   0    3.78    1.67
 -10   6   0    3.85    1.55
 -10   6   1    0.97    1.65
 -10   6   1    0.08    1.43
 -10   6   2   46.76    2.55
 -10   6   2   44.86    2.30
 -10   6   3    2.32    1.74
 -10   6   3    2.23    1.36
 -10   6   4   12.97    1.98
 -10   6   4   17.65    1.66
 -10   6   5   14.32    1.98
 -10   6   5   13.46    1.51
 -10   6   6  140.41    4.53
 -10   6   6  135.89    4.15
 -10   6   7    2.95    1.70
 -10   6   7    1.20    1.30
 -10   6   8    5.30    1.78
 -10   6   9    1.68    1.52
 -10   6   9    7.04    1.85
 -10   6  10    2.85    1.53
 -10   6  10    5.70    1.85
 -10   6  11    0.91    1.76
 -10   6  12    5.30    1.88
 -10   6  13   16.27    2.03
 -10   6  13   17.90    2.09
 -10   6  14    4.14    1.82
 -10   6  14    3.95    1.80
 -10   6  15   20.52    2.20
 -10   6  15   21.77    2.08
 -10   6  16    5.84    1.91
 -10   6  16    3.63    1.76
 -10   6  17   38.82    2.59
 -10   6  17   35.78    2.41
 -10   6  18    5.92    1.98
 -10   6  18    5.66    1.89
 -10   6  19    3.32    1.91
 -10   6  20   -1.17    1.88
 -10   6  21    1.93    2.02
 -10   6  22   17.15    2.36
 -10   6  23   25.30    2.53
 -10   6  24   15.79    2.44
 -10   6  25    4.31    2.17
 -10   7 -18   14.50    2.12
 -10   7 -17    0.93    1.84
 -10   7 -16   23.28    2.25
 -10   7 -15    2.18    1.80
 -10   7 -14    3.18    1.88
 -10   7 -13    7.63    1.88
 -10   7 -12    2.75    1.79
 -10   7 -12    2.77    1.78
 -10   7 -11   12.84    2.00
 -10   7 -11   11.24    1.97
 -10   7 -10    6.03    1.82
 -10   7 -10    7.85    1.84
 -10   7  -9   20.60    2.14
 -10   7  -9   20.97    2.08
 -10   7  -8    1.58    1.75
 -10   7  -8    5.08    1.79
 -10   7  -7    4.31    1.82
 -10   7  -7    1.84    1.70
 -10   7  -6   11.37    1.90
 -10   7  -6    9.41    1.83
 -10   7  -5   81.74    3.22
 -10   7  -5   86.44    3.42
 -10   7  -5   87.21    3.43
 -10   7  -4    5.01    1.66
 -10   7  -4    6.88    1.79
 -10   7  -4    7.19    1.73
 -10   7  -3   26.67    2.15
 -10   7  -3   31.52    2.32
 -10   7  -2    1.67    1.54
 -10   7  -2    4.05    1.80
 -10   7  -1    1.27    1.55
 -10   7  -1    3.08    1.68
 -10   7   0    3.71    1.60
 -10   7   0    1.94    1.70
 -10   7   1    2.50    1.56
 -10   7   1   -0.18    1.61
 -10   7   2   38.10    2.32
 -10   7   2   35.84    2.17
 -10   7   3   45.16    2.30
 -10   7   3   38.32    2.45
 -10   7   4  129.40    4.37
 -10   7   4  127.52    4.11
 -10   7   5   26.80    1.90
 -10   7   5   25.69    2.20
 -10   7   6   36.97    2.47
 -10   7   6   34.40    2.04
 -10   7   7    9.05    1.88
 -10   7   8   17.28    2.09
 -10   7   9    9.50    1.94
 -10   7  10    2.41    1.82
 -10   7  11    1.95    1.84
 -10   7  11    1.90    1.49
 -10   7  12   17.85    2.09
 -10   7  12   17.68    1.87
 -10   7  13   37.99    2.51
 -10   7  14   10.95    1.94
 -10   7  14   11.48    1.98
 -10   7  15   28.68    2.43
 -10   7  15   30.08    2.30
 -10   7  16    7.99    2.06
 -10   7  16    7.29    1.87
 -10   7  17    6.72    2.07
 -10   7  17    7.70    1.84
 -10   7  18   11.24    2.14
 -10   7  19   26.71    2.51
 -10   7  20    1.92    1.94
 -10   7  21    3.06    2.13
 -10   7  22    1.00    2.08
 -10   7  23    0.77    2.08
 -10   7  24    4.30    2.23
 -10   7  25    0.26    2.13
 -10   7  26    3.22    2.13
 -10   8 -18    3.72    1.91
 -10   8 -17    0.36    1.81
 -10   8 -16    5.09    1.89
 -10   8 -15    8.69    1.98
 -10   8 -14    7.66    1.91
 -10   8 -13   -0.11    1.85
 -10   8 -13    2.49    1.81
 -10   8 -12    7.51    1.89
 -10   8 -12    7.45    1.95
 -10   8 -11    5.75    1.94
 -10   8 -11    5.24    1.88
 -10   8 -10   11.63    2.02
 -10   8 -10   15.73    2.10
 -10   8  -9   11.42    2.01
 -10   8  -9   10.33    1.95
 -10   8  -8   16.10    2.12
 -10   8  -8   17.33    2.10
 -10   8  -7   19.55    2.16
 -10   8  -7   21.56    2.16
 -10   8  -6   28.32    2.20
 -10   8  -6   31.31    2.35
 -10   8  -6   34.76    2.37
 -10   8  -5    3.16    1.66
 -10   8  -5    0.91    1.77
 -10   8  -5    3.36    1.71
 -10   8  -4    4.32    1.72
 -10   8  -4    4.80    1.81
 -10   8  -4    6.00    1.81
 -10   8  -3    6.35    1.88
 -10   8  -3    4.22    1.73
 -10   8  -2   18.02    2.05
 -10   8  -2   13.74    1.88
 -10   8  -1   14.92    1.96
 -10   8  -1   14.10    1.87
 -10   8   0   19.81    2.12
 -10   8   0   21.05    1.99
 -10   8   1    3.92    1.73
 -10   8   1    4.04    1.54
 -10   8   2    3.02    1.72
 -10   8   2    2.98    1.60
 -10   8   3   17.31    1.98
 -10   8   3   16.81    1.79
 -10   8   4    0.75    1.80
 -10   8   4    2.08    1.46
 -10   8   5   -1.52    1.80
 -10   8   5    0.08    1.45
 -10   8   6   -0.19    1.83
 -10   8   6    0.55    1.36
 -10   8   7    2.38    1.81
 -10   8   8    5.29    1.85
 -10   8   9    1.98    1.79
 -10   8   9    2.27    1.57
 -10   8  10   15.23    2.10
 -10   8  10   14.96    1.90
 -10   8  11   34.69    2.40
 -10   8  11   30.04    2.16
 -10   8  12    1.04    1.84
 -10   8  12   -1.65    1.63
 -10   8  13   -1.04    1.76
 -10   8  13    1.13    1.61
 -10   8  14   15.49    1.98
 -10   8  14   18.66    2.16
 -10   8  15    3.98    1.88
 -10   8  15    1.44    1.80
 -10   8  16    6.88    2.01
 -10   8  17   49.17    2.91
 -10   8  18    1.41    1.88
 -10   8  19    4.20    1.98
 -10   8  20   14.67    2.30
 -10   8  21   56.13    3.25
 -10   8  22    2.42    2.11
 -10   8  23   -0.13    2.05
 -10   8  24    8.05    2.27
 -10   8  25    0.27    2.09
 -10   8  26   -1.35    2.12
 -10   9 -18    9.06    1.99
 -10   9 -17    4.26    1.90
 -10   9 -16    0.24    1.86
 -10   9 -15   13.29    2.21
 -10   9 -15   12.44    2.12
 -10   9 -14    3.56    2.01
 -10   9 -14   -0.83    1.74
 -10   9 -13    0.23    1.92
 -10   9 -13    1.53    1.90
 -10   9 -12    2.71    1.92
 -10   9 -12    6.87    1.90
 -10   9 -11    7.39    2.01
 -10   9 -11   11.28    2.00
 -10   9 -10   10.09    2.09
 -10   9 -10   14.48    2.11
 -10   9  -9    5.05    1.93
 -10   9  -9    2.47    1.81
 -10   9  -8    8.07    1.95
 -10   9  -8    2.40    1.82
 -10   9  -8    6.65    1.85
 -10   9  -7   47.43    2.69
 -10   9  -7   39.82    2.67
 -10   9  -7   43.97    2.67
 -10   9  -6    0.19    1.71
 -10   9  -6    1.07    1.86
 -10   9  -5    2.22    1.74
 -10   9  -5    0.21    1.82
 -10   9  -4    9.93    1.90
 -10   9  -4    9.22    1.93
 -10   9  -3   15.71    2.02
 -10   9  -3   16.26    2.09
 -10   9  -2    2.06    1.84
 -10   9  -1    1.12    1.81
 -10   9   0    5.75    1.84
 -10   9   1    1.00    1.77
 -10   9   2   -0.30    1.66
 -10   9   3    2.24    1.75
 -10   9   4   11.97    1.90
 -10   9   5    8.57    1.97
 -10   9   6   16.65    2.10
 -10   9   7    0.10    1.85
 -10   9   8   18.23    2.12
 -10   9   8   20.05    2.00
 -10   9   9    2.90    1.85
 -10   9   9   -0.64    1.66
 -10   9  10   -0.19    1.80
 -10   9  10    2.33    1.61
 -10   9  11   16.80    2.09
 -10   9  11   17.78    2.01
 -10   9  12    2.70    1.94
 -10   9  12    1.57    1.76
 -10   9  13    5.38    1.93
 -10   9  13    1.71    1.74
 -10   9  14    1.55    1.75
 -10   9  15   -0.53    1.80
 -10   9  16    4.53    2.02
 -10   9  17    0.83    1.97
 -10   9  18   -1.57    2.00
 -10   9  19    8.35    2.15
 -10   9  20    3.75    2.18
 -10   9  21    4.32    2.15
 -10   9  22    4.78    2.21
 -10   9  23    0.26    2.06
 -10   9  24    2.67    2.11
 -10   9  25   -1.35    2.14
 -10   9  26    0.82    2.17
 -10  10 -18   -0.75    1.93
 -10  10 -17    1.49    1.95
 -10  10 -16   15.57    2.33
 -10  10 -16   22.15    2.29
 -10  10 -15    5.44    2.03
 -10  10 -15    5.92    1.96
 -10  10 -14   19.61    2.35
 -10  10 -14   20.79    2.25
 -10  10 -13    0.12    1.98
 -10  10 -13    3.04    1.93
 -10  10 -12   40.67    2.82
 -10  10 -12   42.52    2.76
 -10  10 -11   -0.48    1.85
 -10  10 -11    1.99    2.03
 -10  10 -10   34.98    2.63
 -10  10  -9   10.48    2.14
 -10  10  -9   14.61    2.10
 -10  10  -8    2.39    1.92
 -10  10  -8    0.74    1.88
 -10  10  -7   25.50    2.42
 -10  10  -7   24.43    2.34
 -10  10  -6    4.25    1.92
 -10  10  -6    6.63    2.00
 -10  10  -5   24.53    2.30
 -10  10  -5   28.79    2.36
 -10  10  -4   29.23    2.41
 -10  10  -4   33.78    2.48
 -10  10  -3    6.83    1.99
 -10  10  -3   10.48    2.04
 -10  10  -2   95.13    3.82
 -10  10  -1    5.31    1.95
 -10  10   0    4.51    1.90
 -10  10   1   25.54    2.28
 -10  10   2    7.89    1.96
 -10  10   3   14.13    1.98
 -10  10   4   46.15    2.66
 -10  10   5   -2.00    1.81
 -10  10   6   -0.90    1.80
 -10  10   7   -1.41    1.86
 -10  10   7    2.15    1.74
 -10  10   8    1.70    1.84
 -10  10   8    5.05    1.82
 -10  10   9    2.29    1.88
 -10  10   9    1.28    1.72
 -10  10  10    4.93    1.94
 -10  10  10    4.01    1.84
 -10  10  11    4.43    1.89
 -10  10  11   -1.74    1.78
 -10  10  12   10.38    2.03
 -10  10  12   10.86    1.97
 -10  10  13    1.82    1.77
 -10  10  14   -1.64    1.89
 -10  10  15    6.05    2.02
 -10  10  16    0.80    1.86
 -10  10  16    5.85    2.09
 -10  10  17    1.70    2.06
 -10  10  18    1.36    2.09
 -10  10  19    8.41    2.26
 -10  10  20    4.97    2.18
 -10  10  21   17.56    2.41
 -10  10  22    3.54    2.14
 -10  10  23   -1.86    2.16
 -10  10  24    7.15    2.26
 -10  11 -18    8.06    2.13
 -10  11 -17    0.89    1.93
 -10  11 -17    0.51    2.02
 -10  11 -16    3.19    2.02
 -10  11 -16    2.54    2.09
 -10  11 -15   11.19    2.17
 -10  11 -15    9.73    2.28
 -10  11 -14    4.18    1.97
 -10  11 -14    1.13    2.07
 -10  11 -13    3.14    1.93
 -10  11 -13   -0.62    2.04
 -10  11 -12    2.35    2.10
 -10  11 -11    0.61    2.05
 -10  11 -10    2.83    1.97
 -10  11 -10    5.58    2.08
 -10  11  -9    1.69    1.91
 -10  11  -9    6.37    2.07
 -10  11  -8   -1.45    1.99
 -10  11  -8    3.80    1.95
 -10  11  -7    2.00    1.97
 -10  11  -7    3.06    1.99
 -10  11  -6   12.98    2.22
 -10  11  -6    8.62    2.20
 -10  11  -5    1.43    1.92
 -10  11  -5    0.81    2.02
 -10  11  -4    8.85    2.08
 -10  11  -4    9.13    2.14
 -10  11  -3   12.10    2.19
 -10  11  -3   10.60    2.12
 -10  11  -2   57.55    3.07
 -10  11  -1    0.11    1.87
 -10  11   0    8.31    1.96
 -10  11   1    1.51    1.81
 -10  11   2    3.52    1.91
 -10  11   3    7.57    1.92
 -10  11   4    2.69    1.88
 -10  11   5    0.21    1.82
 -10  11   6   17.51    2.22
 -10  11   6   20.64    2.19
 -10  11   7    1.34    1.91
 -10  11   7    1.90    1.78
 -10  11   8    0.82    1.88
 -10  11   8    1.84    1.88
 -10  11   9    1.63    1.91
 -10  11   9    2.41    1.86
 -10  11  10    6.76    1.98
 -10  11  10    6.22    1.97
 -10  11  11    2.17    1.93
 -10  11  12    0.89    1.94
 -10  11  13   -1.13    1.95
 -10  11  14    2.20    1.92
 -10  11  15    5.55    2.01
 -10  11  16    5.07    2.07
 -10  11  17   21.69    2.50
 -10  11  18    5.81    2.17
 -10  11  19   -1.41    2.04
 -10  11  20   29.73    2.73
 -10  11  21    2.23    2.18
 -10  11  22   -2.13    2.17
 -10  11  23    0.67    2.21
 -10  12 -16   31.91    2.73
 -10  12 -16   38.68    2.94
 -10  12 -15    4.19    2.07
 -10  12 -15    0.79    2.15
 -10  12 -14    1.96    2.17
 -10  12 -13   45.58    3.07
 -10  12 -12   19.01    2.42
 -10  12 -12   21.00    2.53
 -10  12 -11    5.90    2.13
 -10  12 -11    7.28    2.24
 -10  12 -10    0.24    2.05
 -10  12 -10    1.01    2.07
 -10  12  -9   -0.48    2.00
 -10  12  -9   -0.63    2.06
 -10  12  -8   23.64    2.48
 -10  12  -8   13.26    2.33
 -10  12  -7   12.08    2.19
 -10  12  -7    7.72    2.16
 -10  12  -6   24.67    2.52
 -10  12  -6   28.97    2.55
 -10  12  -5   11.47    2.21
 -10  12  -5    8.75    2.15
 -10  12  -4    0.23    1.99
 -10  12  -4    0.36    2.01
 -10  12  -3    7.94    2.12
 -10  12  -3    9.50    2.18
 -10  12  -2    6.03    2.05
 -10  12  -1    4.23    2.02
 -10  12   0   -1.59    1.93
 -10  12   1    2.69    1.90
 -10  12   2    8.17    2.00
 -10  12   3    2.06    1.89
 -10  12   4    4.17    1.87
 -10  12   5    2.26    1.80
 -10  12   5    5.73    1.95
 -10  12   6    3.04    1.86
 -10  12   6    3.79    2.00
 -10  12   7    0.96    1.79
 -10  12   7    4.94    1.96
 -10  12   8   -1.31    1.82
 -10  12   8    0.84    1.93
 -10  12   9    6.56    2.02
 -10  12  10   -0.91    1.90
 -10  12  11   -0.23    1.92
 -10  12  12    2.12    2.02
 -10  12  13   -0.48    1.97
 -10  12  14    1.58    2.00
 -10  12  15   -1.36    1.99
 -10  12  16   -0.88    2.14
 -10  12  17    1.16    2.06
 -10  12  17    2.17    2.06
 -10  12  18    5.03    2.11
 -10  12  19    1.83    2.07
 -10  12  20   10.42    2.32
 -10  12  21    2.93    2.18
 -10  13 -14    0.95    2.16
 -10  13 -13   -0.51    2.16
 -10  13 -13    0.67    2.23
 -10  13 -12    5.33    2.15
 -10  13 -12    1.20    2.13
 -10  13 -11    1.39    2.09
 -10  13 -11   -1.99    2.18
 -10  13 -10    4.02    2.15
 -10  13 -10    0.92    2.19
 -10  13  -9    2.75    2.12
 -10  13  -9   -1.04    2.05
 -10  13  -8    1.99    2.04
 -10  13  -8    1.93    2.15
 -10  13  -7    4.94    2.19
 -10  13  -7    1.52    2.11
 -10  13  -6    1.10    2.12
 -10  13  -6    4.40    2.10
 -10  13  -5    1.59    2.11
 -10  13  -5   -1.99    2.16
 -10  13  -4    2.43    2.15
 -10  13  -4    3.81    2.12
 -10  13  -3    5.45    2.20
 -10  13  -3    4.01    2.09
 -10  13  -2   13.57    2.27
 -10  13  -1    3.67    2.05
 -10  13   0    0.70    1.96
 -10  13   1    5.09    1.99
 -10  13   2    4.23    1.98
 -10  13   3    4.93    1.90
 -10  13   4    5.65    1.95
 -10  13   4    9.24    2.06
 -10  13   5    2.75    1.88
 -10  13   5    5.55    1.93
 -10  13   6    1.12    1.99
 -10  13   6   -0.86    1.92
 -10  13   7    8.77    2.15
 -10  13   7    6.77    1.98
 -10  13   8    0.81    1.91
 -10  13   9   12.25    2.20
 -10  13  10    6.97    2.12
 -10  13  11    0.24    2.05
 -10  13  12    1.36    2.08
 -10  13  13    4.15    2.11
 -10  13  14   -0.13    2.11
 -10  13  15    1.94    2.13
 -10  13  16    0.13    2.15
 -10  13  17    3.21    2.16
 -10  13  17    5.98    2.20
 -10  13  18    1.45    2.13
 -10  13  19   12.98    2.38
 -10  14 -13    8.40    2.34
 -10  14 -12    2.92    2.27
 -10  14 -12    1.38    2.26
 -10  14 -11   10.17    2.33
 -10  14 -11   14.25    2.47
 -10  14 -10    0.13    2.17
 -10  14 -10   -0.54    2.19
 -10  14  -9    7.59    2.29
 -10  14  -9    9.25    2.31
 -10  14  -8    5.45    2.25
 -10  14  -8   -1.33    2.15
 -10  14  -7    0.78    2.10
 -10  14  -7   -1.71    2.16
 -10  14  -6   11.80    2.45
 -10  14  -6   12.21    2.32
 -10  14  -5    3.19    2.28
 -10  14  -5   -1.80    2.10
 -10  14  -4    5.59    2.34
 -10  14  -4   -0.76    2.05
 -10  14  -3   27.77    2.66
 -10  14  -3   20.58    2.50
 -10  14  -2    4.96    2.11
 -10  14  -1    1.22    2.04
 -10  14   0    1.21    2.00
 -10  14   1    3.58    2.07
 -10  14   2    1.76    1.97
 -10  14   3    3.09    2.04
 -10  14   3    3.93    1.96
 -10  14   4   10.98    2.08
 -10  14   4   10.23    2.10
 -10  14   5    3.38    2.01
 -10  14   5    5.35    2.03
 -10  14   6    0.24    2.01
 -10  14   7   -0.96    2.02
 -10  14   8    2.21    2.02
 -10  14   9    1.24    2.06
 -10  14  10    3.41    2.08
 -10  14  11    2.19    2.09
 -10  14  12    3.63    2.19
 -10  14  13    2.37    2.21
 -10  14  14   11.86    2.40
 -10  14  15   -0.14    2.19
 -10  14  16    1.64    2.17
 -10  14  17    9.78    2.32
 -10  15 -10    1.64    2.23
 -10  15  -9    3.53    2.29
 -10  15  -9   -2.21    2.24
 -10  15  -8   -0.81    2.28
 -10  15  -8   -2.46    2.23
 -10  15  -7    0.67    2.25
 -10  15  -7    0.54    2.14
 -10  15  -6    2.81    2.18
 -10  15  -6    4.95    2.24
 -10  15  -5   -2.13    2.19
 -10  15  -5   -2.78    2.16
 -10  15  -4    4.11    2.28
 -10  15  -4   -0.92    2.12
 -10  15  -3   16.78    2.42
 -10  15  -2   -0.89    2.09
 -10  15  -1    5.14    2.13
 -10  15   0    2.60    2.12
 -10  15   1    3.43    2.04
 -10  15   2    4.08    2.06
 -10  15   2    2.05    2.02
 -10  15   3    3.51    2.06
 -10  15   3    1.78    1.97
 -10  15   4    1.95    2.08
 -10  15   5    2.71    2.03
 -10  15   6    2.24    2.13
 -10  15   7    4.19    2.21
 -10  15   8    8.53    2.20
 -10  15   9    2.22    2.18
 -10  15  10    0.26    2.19
 -10  15  11    1.48    2.23
 -10  15  12   -0.68    2.19
 -10  15  13   -1.23    2.24
 -10  16  -5    3.86    2.30
 -10  16  -5    2.57    2.24
 -10  16  -4    4.67    2.28
 -10  16  -4    2.14    2.16
 -10  16  -3   10.04    2.30
 -10  16  -2    3.52    2.19
 -10  16  -1    5.64    2.18
 -10  16   0    1.01    2.05
 -10  16   1    9.67    2.29
 -10  16   1    6.72    2.15
 -10  16   2   11.50    2.31
 -10  16   3   14.26    2.37
 -10  16   4    4.23    2.23
 -10  16   5    4.78    2.22
 -10  16   6    4.32    2.32
 -10  16   7    8.10    2.36
 -10  16   8    3.38    2.19
 -10  16   9   -1.50    2.21
 -10  16  10   -0.41    2.16
 -10  17   1    6.31    2.25
 -10  17   2    4.89    2.22
 -10  17   3    7.72    2.32
  -9 -15   0    3.70    2.30
  -9 -15   2    0.68    2.11
  -9 -15   3    4.73    2.19
  -9 -15   4   -1.22    2.23
  -9 -15   5    3.23    2.20
  -9 -15   6    3.76    2.17
  -9 -15   7    3.08    2.15
  -9 -15   8    7.61    2.24
  -9 -15   9    4.38    2.20
  -9 -15  10    1.06    2.12
  -9 -15  11    2.76    2.00
  -9 -15  12    0.39    1.99
  -9 -15  13   -1.29    1.98
  -9 -15  14    4.09    2.01
  -9 -14  -4    5.68    2.25
  -9 -14  -4    5.09    2.12
  -9 -14  -3   16.26    2.55
  -9 -14  -3   14.78    2.40
  -9 -14  -2    4.99    2.27
  -9 -14  -2    3.01    2.13
  -9 -14  -1    4.15    2.21
  -9 -14  -1    1.83    2.15
  -9 -14   0   27.00    2.62
  -9 -14   0   27.37    2.67
  -9 -14   1   -0.36    2.01
  -9 -14   1    5.36    2.17
  -9 -14   2    2.35    2.07
  -9 -14   3   -0.13    2.01
  -9 -14   4    0.65    2.12
  -9 -14   5    0.13    2.03
  -9 -14   6    2.75    1.88
  -9 -14   6   -0.64    2.16
  -9 -14   7    2.19    1.94
  -9 -14   7    0.39    2.07
  -9 -14   8   10.24    2.16
  -9 -14   8    6.01    2.14
  -9 -14   9   14.78    2.37
  -9 -14   9   12.84    2.34
  -9 -14  10    4.07    2.09
  -9 -14  10    5.18    2.14
  -9 -14  11   -0.77    2.07
  -9 -14  11   -0.25    2.00
  -9 -14  12    0.26    2.04
  -9 -14  12   -0.37    2.03
  -9 -14  13    0.74    1.90
  -9 -14  14    5.40    1.93
  -9 -13  -7    2.26    2.10
  -9 -13  -6    1.45    2.17
  -9 -13  -6    0.88    2.07
  -9 -13  -5    3.51    2.27
  -9 -13  -5   -0.63    2.07
  -9 -13  -4   -0.26    2.24
  -9 -13  -4    1.89    2.07
  -9 -13  -3    3.52    2.17
  -9 -13  -3    2.53    2.05
  -9 -13  -2    1.60    2.20
  -9 -13  -2   -0.38    2.03
  -9 -13  -1    4.00    2.19
  -9 -13  -1    5.18    2.05
  -9 -13   0    1.90    2.13
  -9 -13   0    1.77    2.07
  -9 -13   1    6.85    2.19
  -9 -13   1    5.78    2.14
  -9 -13   2    1.48    1.93
  -9 -13   2    4.77    2.14
  -9 -13   3    0.88    2.09
  -9 -13   4    2.37    2.09
  -9 -13   5    1.94    1.88
  -9 -13   5    3.35    2.07
  -9 -13   6   12.08    2.12
  -9 -13   6   15.91    2.35
  -9 -13   7    4.02    1.92
  -9 -13   7    5.27    2.08
  -9 -13   8   -0.60    1.90
  -9 -13   8    4.76    2.09
  -9 -13   9    2.31    1.96
  -9 -13   9   -0.24    1.94
  -9 -13  10   -2.09    1.99
  -9 -13  10   -2.77    2.06
  -9 -13  11   -0.12    1.97
  -9 -13  11   -3.11    2.13
  -9 -13  12    1.64    2.01
  -9 -13  12    2.85    2.00
  -9 -13  13    1.15    2.02
  -9 -13  13    1.30    2.00
  -9 -13  14   -0.52    1.97
  -9 -13  14   -2.11    2.00
  -9 -13  15    4.83    2.14
  -9 -12 -10    1.20    2.12
  -9 -12  -9   18.82    2.63
  -9 -12  -8    4.59    2.29
  -9 -12  -8    4.97    2.07
  -9 -12  -7    0.52    2.21
  -9 -12  -7    2.92    2.02
  -9 -12  -6    4.46    2.27
  -9 -12  -6    4.39    2.14
  -9 -12  -5    2.75    2.14
  -9 -12  -5    3.41    2.06
  -9 -12  -4    0.25    2.11
  -9 -12  -4    2.19    2.01
  -9 -12  -3   12.56    2.30
  -9 -12  -3   14.85    2.31
  -9 -12  -2    5.68    2.21
  -9 -12  -2    4.25    2.05
  -9 -12  -1    1.28    2.03
  -9 -12  -1    4.00    2.08
  -9 -12   0    3.29    2.03
  -9 -12   0    4.71    2.12
  -9 -12   1    2.00    2.05
  -9 -12   1    0.96    1.97
  -9 -12   2    1.08    1.85
  -9 -12   2    1.80    2.00
  -9 -12   3    3.22    1.99
  -9 -12   4    2.08    1.78
  -9 -12   4    5.00    1.97
  -9 -12   5    1.33    1.83
  -9 -12   5    2.84    1.99
  -9 -12   6   -0.68    1.81
  -9 -12   6    0.71    1.99
  -9 -12   7   10.39    2.06
  -9 -12   7    8.42    2.11
  -9 -12   8    3.13    1.92
  -9 -12   8    2.32    1.90
  -9 -12   9   11.28    2.12
  -9 -12   9   10.83    2.15
  -9 -12  10   -0.36    1.95
  -9 -12  10    2.17    1.98
  -9 -12  11    1.69    1.91
  -9 -12  11    1.36    1.81
  -9 -12  12    5.37    2.13
  -9 -12  12    6.08    1.96
  -9 -12  13   21.21    2.31
  -9 -12  13   20.54    2.26
  -9 -12  14    2.74    1.99
  -9 -12  14   -0.77    1.85
  -9 -12  15   -0.38    2.03
  -9 -12  16    1.40    1.98
  -9 -12  17    2.57    2.06
  -9 -12  18    4.15    2.10
  -9 -11 -12    2.59    2.13
  -9 -11 -11    0.40    2.23
  -9 -11 -11    4.23    2.06
  -9 -11 -10    1.04    2.17
  -9 -11 -10    0.83    2.02
  -9 -11  -9    4.12    2.30
  -9 -11  -9    3.51    2.05
  -9 -11  -9    1.15    1.96
  -9 -11  -8   -0.25    2.21
  -9 -11  -8    3.28    2.00
  -9 -11  -8    1.69    1.93
  -9 -11  -7    2.88    2.20
  -9 -11  -7    1.41    2.05
  -9 -11  -6    3.32    2.18
  -9 -11  -6    2.23    2.05
  -9 -11  -5   -0.73    2.09
  -9 -11  -5    2.58    2.00
  -9 -11  -4    2.61    2.15
  -9 -11  -4    7.26    2.08
  -9 -11  -3    3.73    2.09
  -9 -11  -3    5.84    2.01
  -9 -11  -2    2.16    2.04
  -9 -11  -2    6.40    2.07
  -9 -11  -1    3.12    2.02
  -9 -11  -1    2.66    1.97
  -9 -11   0    6.42    2.03
  -9 -11   0    8.67    2.14
  -9 -11   1    4.24    1.99
  -9 -11   1    0.80    1.97
  -9 -11   2   -1.65    1.91
  -9 -11   2    2.66    1.69
  -9 -11   2    0.80    1.91
  -9 -11   3    8.34    1.91
  -9 -11   3    8.30    2.01
  -9 -11   3    9.30    1.89
  -9 -11   4    4.74    2.05
  -9 -11   4    2.76    1.77
  -9 -11   5    2.13    1.92
  -9 -11   5    0.75    1.71
  -9 -11   6    3.01    1.90
  -9 -11   6    6.44    1.92
  -9 -11   7    8.42    2.03
  -9 -11   7    5.53    1.88
  -9 -11   8    2.09    1.81
  -9 -11   8   -1.57    1.79
  -9 -11   9    3.17    1.87
  -9 -11   9    1.02    1.84
  -9 -11  10   -0.76    1.84
  -9 -11  10    1.49    1.86
  -9 -11  11    2.04    1.87
  -9 -11  11    1.28    1.90
  -9 -11  12   -0.32    1.83
  -9 -11  12    1.76    1.92
  -9 -11  13    5.15    1.82
  -9 -11  13    7.12    2.04
  -9 -11  14    0.94    1.79
  -9 -11  14   -1.32    1.94
  -9 -11  15    2.30    1.94
  -9 -11  16    4.65    2.02
  -9 -11  17    6.55    2.07
  -9 -11  18    2.37    2.07
  -9 -11  19    4.01    2.04
  -9 -11  20    0.25    2.02
  -9 -10 -14    1.52    1.89
  -9 -10 -13    1.60    2.05
  -9 -10 -13    3.76    1.91
  -9 -10 -12    1.69    2.11
  -9 -10 -12   -0.67    1.76
  -9 -10 -11   -0.12    1.93
  -9 -10 -10    0.45    1.99
  -9 -10 -10   -1.04    1.94
  -9 -10  -9   12.13    2.19
  -9 -10  -9   15.87    2.23
  -9 -10  -8   22.12    2.31
  -9 -10  -8   13.03    2.20
  -9 -10  -7    6.57    2.04
  -9 -10  -7    7.77    1.95
  -9 -10  -6    4.30    2.03
  -9 -10  -6    6.30    1.84
  -9 -10  -5    0.11    1.93
  -9 -10  -4    1.24    1.94
  -9 -10  -3    2.79    1.93
  -9 -10  -2    8.91    1.99
  -9 -10  -1    0.11    1.84
  -9 -10   0    4.40    1.94
  -9 -10   1    2.33    1.64
  -9 -10   1    1.86    1.89
  -9 -10   2    1.38    1.68
  -9 -10   2    5.64    1.96
  -9 -10   3   13.31    2.03
  -9 -10   3   13.64    1.96
  -9 -10   3   18.34    2.15
  -9 -10   4    4.55    1.77
  -9 -10   4    4.68    1.81
  -9 -10   4    9.31    2.02
  -9 -10   5    9.50    1.96
  -9 -10   5   13.73    2.14
  -9 -10   6   27.93    2.31
  -9 -10   6   32.15    2.47
  -9 -10   7   -0.64    1.71
  -9 -10   7    2.83    1.88
  -9 -10   8   -0.43    1.75
  -9 -10   8    3.74    1.84
  -9 -10   9    7.87    1.95
  -9 -10   9   11.84    1.98
  -9 -10  10    0.99    1.84
  -9 -10  10    3.67    1.82
  -9 -10  11    1.00    1.84
  -9 -10  11   -2.12    1.78
  -9 -10  12    9.47    2.01
  -9 -10  12   10.05    1.84
  -9 -10  12   12.00    2.00
  -9 -10  13    1.14    1.81
  -9 -10  13    1.28    1.64
  -9 -10  13   -0.10    1.67
  -9 -10  14    7.32    1.88
  -9 -10  14    5.40    1.95
  -9 -10  14    7.04    1.80
  -9 -10  15    0.58    1.86
  -9 -10  16    1.06    1.87
  -9 -10  17   25.08    2.44
  -9 -10  18   -1.55    1.94
  -9 -10  19    5.53    1.95
  -9 -10  20   23.88    2.41
  -9 -10  21   -2.07    2.01
  -9  -9 -15    3.01    2.07
  -9  -9 -15    2.37    1.94
  -9  -9 -14   -0.25    2.01
  -9  -9 -14    3.14    1.91
  -9  -9 -13    2.05    2.06
  -9  -9 -13    5.11    1.92
  -9  -9 -12    0.12    1.96
  -9  -9 -12   -1.22    1.79
  -9  -9 -11   -1.04    1.95
  -9  -9 -11   -1.62    1.81
  -9  -9 -10    9.31    2.06
  -9  -9 -10    6.95    2.04
  -9  -9 -10    9.57    1.92
  -9  -9  -9   15.76    2.19
  -9  -9  -9   17.49    2.21
  -9  -9  -9   13.78    1.92
  -9  -9  -8    5.47    2.06
  -9  -9  -8    2.66    1.92
  -9  -9  -8    7.93    1.85
  -9  -9  -7   15.16    2.19
  -9  -9  -7   16.75    2.05
  -9  -9  -7   15.83    1.93
  -9  -9  -6    1.30    1.89
  -9  -9  -6   -0.90    1.71
  -9  -9  -5    2.59    1.89
  -9  -9  -5   -1.55    1.69
  -9  -9  -4    1.72    1.90
  -9  -9  -4    0.19    1.63
  -9  -9  -3    8.86    2.08
  -9  -9  -2    0.11    1.83
  -9  -9  -1   -0.63    1.88
  -9  -9   0    2.98    1.63
  -9  -9   0    0.73    1.87
  -9  -9   1   11.52    1.83
  -9  -9   1   11.95    2.06
  -9  -9   2    5.74    1.67
  -9  -9   2    4.23    1.91
  -9  -9   3   18.22    2.04
  -9  -9   3   19.43    2.20
  -9  -9   4    9.13    1.84
  -9  -9   4   12.17    2.00
  -9  -9   5    3.08    1.69
  -9  -9   5    4.92    1.90
  -9  -9   6    3.12    1.79
  -9  -9   6    5.17    1.89
  -9  -9   7    6.40    1.84
  -9  -9   7    9.85    1.91
  -9  -9   8    4.11    1.79
  -9  -9   8    6.84    1.84
  -9  -9   9    2.39    1.77
  -9  -9   9    2.03    1.71
  -9  -9  10    4.00    1.87
  -9  -9  10    4.09    1.64
  -9  -9  10    6.98    1.81
  -9  -9  11    1.49    1.77
  -9  -9  11   -0.74    1.61
  -9  -9  11    2.84    1.70
  -9  -9  12    2.60    1.84
  -9  -9  12    1.81    1.68
  -9  -9  12    4.02    1.72
  -9  -9  13    1.64    1.85
  -9  -9  13   -0.49    1.70
  -9  -9  13    0.28    1.52
  -9  -9  14    2.87    1.82
  -9  -9  14    0.71    1.68
  -9  -9  15    5.23    1.94
  -9  -9  15    3.65    1.76
  -9  -9  16    9.64    1.98
  -9  -9  16   10.40    2.00
  -9  -9  17    1.36    1.82
  -9  -9  17    3.42    1.86
  -9  -9  18   25.55    2.40
  -9  -9  18   26.48    2.40
  -9  -9  19    6.04    2.04
  -9  -9  19    1.27    1.89
  -9  -9  20   -1.16    1.92
  -9  -9  21    0.70    1.90
  -9  -9  22    1.17    1.90
  -9  -9  23    1.30    1.91
  -9  -8 -16    2.40    1.91
  -9  -8 -16    3.75    2.06
  -9  -8 -15    8.48    2.00
  -9  -8 -15    4.41    2.12
  -9  -8 -14    2.77    1.84
  -9  -8 -14    3.12    1.98
  -9  -8 -13    0.34    1.83
  -9  -8 -13   -0.82    1.98
  -9  -8 -12   -0.66    1.82
  -9  -8 -12   -1.38    1.92
  -9  -8 -11   35.84    2.54
  -9  -8 -11   37.63    2.51
  -9  -8 -11   32.76    2.61
  -9  -8 -10   -0.42    1.78
  -9  -8 -10   -0.93    1.65
  -9  -8 -10    2.51    1.90
  -9  -8  -9    4.44    1.86
  -9  -8  -9    4.11    1.70
  -9  -8  -9   -0.11    1.85
  -9  -8  -8    1.26    1.89
  -9  -8  -8   -0.29    1.59
  -9  -8  -8   -0.31    1.79
  -9  -8  -7    1.50    1.75
  -9  -8  -7    4.82    1.95
  -9  -8  -6   -1.16    1.72
  -9  -8  -6    2.50    1.91
  -9  -8  -5   -1.50    1.63
  -9  -8  -5    2.90    1.81
  -9  -8  -4    2.45    1.63
  -9  -8  -4    2.88    1.84
  -9  -8  -3   12.43    1.74
  -9  -8  -3    8.77    1.93
  -9  -8  -2    6.55    1.55
  -9  -8  -2    6.69    1.91
  -9  -8  -1   -0.09    1.71
  -9  -8  -1    5.32    1.82
  -9  -8   0   -1.99    1.69
  -9  -8   0    0.80    1.84
  -9  -8   1    0.09    1.71
  -9  -8   1    0.59    1.80
  -9  -8   2   -0.65    1.70
  -9  -8   2    1.66    1.84
  -9  -8   3    9.92    1.82
  -9  -8   3   12.95    2.01
  -9  -8   4   32.92    2.36
  -9  -8   4   37.58    2.49
  -9  -8   5  116.08    4.15
  -9  -8   5  126.90    4.24
  -9  -8   6  100.70    3.71
  -9  -8   6   93.07    3.64
  -9  -8   7   27.35    2.20
  -9  -8   7   26.24    2.18
  -9  -8   8   57.66    2.88
  -9  -8   8   55.11    2.74
  -9  -8   9   19.85    2.09
  -9  -8   9   20.72    1.90
  -9  -8   9   22.83    2.06
  -9  -8  10   23.56    2.17
  -9  -8  10   23.78    2.02
  -9  -8  10   30.43    2.16
  -9  -8  11    0.92    1.75
  -9  -8  11   -0.09    1.54
  -9  -8  11    2.12    1.57
  -9  -8  12   -0.62    1.73
  -9  -8  12   -0.93    1.55
  -9  -8  12    2.53    1.61
  -9  -8  13    9.56    1.92
  -9  -8  13    9.99    1.87
  -9  -8  13   10.87    1.70
  -9  -8  14   15.36    2.04
  -9  -8  14   18.83    2.06
  -9  -8  15   39.10    2.55
  -9  -8  15   35.78    2.46
  -9  -8  16    2.15    1.86
  -9  -8  16    3.79    1.84
  -9  -8  17   -0.76    1.81
  -9  -8  17    0.32    1.80
  -9  -8  18    8.70    1.98
  -9  -8  18    6.55    1.97
  -9  -8  19    0.11    1.81
  -9  -8  19    1.59    1.82
  -9  -8  20   17.78    2.17
  -9  -8  20   16.29    2.27
  -9  -8  21   -0.67    1.78
  -9  -8  21   -0.24    1.93
  -9  -8  22    4.39    1.98
  -9  -8  22    2.24    1.91
  -9  -8  23    0.56    1.78
  -9  -7 -17    1.34    1.94
  -9  -7 -17    0.12    2.05
  -9  -7 -16    2.15    1.93
  -9  -7 -16   -2.20    2.07
  -9  -7 -15    3.96    1.90
  -9  -7 -15    0.96    2.00
  -9  -7 -14    5.68    1.90
  -9  -7 -14    2.23    2.01
  -9  -7 -13    1.33    1.81
  -9  -7 -13   -1.26    1.95
  -9  -7 -12   55.38    2.94
  -9  -7 -12   58.85    3.11
  -9  -7 -11    9.13    1.97
  -9  -7 -11    4.82    1.75
  -9  -7 -11    1.63    1.88
  -9  -7 -10    2.45    1.85
  -9  -7 -10    2.34    1.70
  -9  -7 -10   -1.27    1.79
  -9  -7  -9    7.62    1.85
  -9  -7  -9    6.30    1.90
  -9  -7  -8    5.28    1.77
  -9  -7  -8    6.06    1.94
  -9  -7  -7    6.09    1.76
  -9  -7  -7    8.93    1.94
  -9  -7  -6   27.17    2.14
  -9  -7  -6   27.79    2.31
  -9  -7  -5   16.80    1.87
  -9  -7  -5   18.67    2.09
  -9  -7  -4   37.80    2.19
  -9  -7  -4   31.73    2.42
  -9  -7  -3   18.14    1.89
  -9  -7  -3   18.50    1.95
  -9  -7  -3   21.87    2.20
  -9  -7  -2    2.86    1.46
  -9  -7  -2    0.60    1.59
  -9  -7  -2    2.89    1.80
  -9  -7  -1   13.10    1.62
  -9  -7  -1   13.66    1.87
  -9  -7  -1   17.33    2.02
  -9  -7   0    5.59    1.42
  -9  -7   0    4.19    1.69
  -9  -7   0    1.98    1.80
  -9  -7   1   -1.33    1.71
  -9  -7   1    0.75    1.71
  -9  -7   2   -3.03    1.69
  -9  -7   2    1.48    1.70
  -9  -7   3   98.97    3.64
  -9  -7   3   90.48    3.56
  -9  -7   4  118.57    4.00
  -9  -7   4  106.31    3.93
  -9  -7   5   16.65    2.00
  -9  -7   5   16.33    2.02
  -9  -7   6    3.53    1.74
  -9  -7   6    4.05    1.72
  -9  -7   7   29.25    1.99
  -9  -7   7   26.43    2.20
  -9  -7   7   31.24    2.18
  -9  -7   8   11.83    1.94
  -9  -7   8   16.33    1.71
  -9  -7   8   15.49    1.90
  -9  -7   9    7.17    1.82
  -9  -7   9    5.34    1.52
  -9  -7   9    6.88    1.67
  -9  -7  10   21.60    2.03
  -9  -7  10   23.81    1.98
  -9  -7  10   17.28    1.81
  -9  -7  11   44.79    2.45
  -9  -7  11   42.33    2.53
  -9  -7  11   45.68    2.42
  -9  -7  12    0.69    1.71
  -9  -7  12    0.09    1.57
  -9  -7  12    1.14    1.46
  -9  -7  13    0.79    1.64
  -9  -7  13    1.87    1.61
  -9  -7  13   -0.08    1.48
  -9  -7  14   11.19    1.92
  -9  -7  14    8.19    1.85
  -9  -7  15    8.18    1.90
  -9  -7  15   13.03    1.94
  -9  -7  16  106.10    3.99
  -9  -7  16  110.35    4.00
  -9  -7  17    0.21    1.81
  -9  -7  17    0.84    1.76
  -9  -7  18    9.76    1.90
  -9  -7  18    6.84    1.95
  -9  -7  19    7.10    1.88
  -9  -7  19    7.12    1.92
  -9  -7  20    4.83    1.84
  -9  -7  20    7.08    2.00
  -9  -7  21    6.66    1.87
  -9  -7  21   12.72    2.16
  -9  -7  22    0.42    1.77
  -9  -7  22    1.91    2.02
  -9  -7  23   -0.12    1.98
  -9  -7  24    1.24    2.01
  -9  -7  25   20.37    2.44
  -9  -6 -18   11.75    2.23
  -9  -6 -18   10.05    2.20
  -9  -6 -17   11.79    2.21
  -9  -6 -17   14.55    2.21
  -9  -6 -16    3.10    2.03
  -9  -6 -16    5.64    1.95
  -9  -6 -15   -0.58    1.90
  -9  -6 -15    2.75    1.91
  -9  -6 -14    4.81    1.91
  -9  -6 -14    3.08    1.97
  -9  -6 -13    5.98    1.86
  -9  -6 -13    5.45    1.90
  -9  -6 -12    3.38    1.75
  -9  -6 -12    1.62    1.70
  -9  -6 -12   -0.10    1.71
  -9  -6 -11    2.53    1.75
  -9  -6 -11    4.39    1.80
  -9  -6 -10    6.13    1.76
  -9  -6 -10    1.99    1.80
  -9  -6  -9    8.27    1.85
  -9  -6  -9    8.59    1.83
  -9  -6  -8    3.00    1.73
  -9  -6  -8    7.17    1.87
  -9  -6  -7    1.22    1.60
  -9  -6  -7    1.27    1.71
  -9  -6  -6    8.49    1.70
  -9  -6  -6    7.82    1.89
  -9  -6  -5   14.21    1.81
  -9  -6  -5    8.13    1.84
  -9  -6  -4    0.51    1.44
  -9  -6  -4    2.17    1.75
  -9  -6  -4    0.24    1.50
  -9  -6  -3   93.67    3.40
  -9  -6  -3   92.59    3.41
  -9  -6  -3   93.48    3.57
  -9  -6  -2    2.79    1.49
  -9  -6  -2    4.73    1.66
  -9  -6  -2    4.06    1.77
  -9  -6  -1   11.75    1.58
  -9  -6  -1   15.43    1.85
  -9  -6  -1   11.56    1.93
  -9  -6   0    2.21    1.35
  -9  -6   0    5.84    1.69
  -9  -6   0    4.83    1.75
  -9  -6   1   20.28    1.67
  -9  -6   1   23.23    2.03
  -9  -6   1   21.54    2.09
  -9  -6   2    0.07    1.28
  -9  -6   2   -0.09    1.64
  -9  -6   2   -0.34    1.61
  -9  -6   3   17.65    1.90
  -9  -6   3   17.97    1.92
  -9  -6   4   32.14    2.18
  -9  -6   4   23.45    2.08
  -9  -6   5  104.74    3.51
  -9  -6   5  110.79    3.82
  -9  -6   5  107.14    3.76
  -9  -6   6    9.62    1.82
  -9  -6   6    8.36    1.77
  -9  -6   6    9.93    1.54
  -9  -6   7  129.56    4.08
  -9  -6   7  123.97    4.27
  -9  -6   7  134.31    4.19
  -9  -6   8   19.76    2.04
  -9  -6   8   22.71    1.96
  -9  -6   8   22.13    1.82
  -9  -6   9   21.68    2.09
  -9  -6   9   20.54    1.92
  -9  -6   9   23.48    1.85
  -9  -6  10  113.12    3.84
  -9  -6  10  113.04    3.82
  -9  -6  10  113.75    3.99
  -9  -6  11   11.81    1.91
  -9  -6  11   16.91    1.76
  -9  -6  11   14.77    1.80
  -9  -6  12   23.46    2.06
  -9  -6  12   19.78    1.72
  -9  -6  12   14.82    1.93
  -9  -6  13    1.74    1.59
  -9  -6  13    1.61    1.66
  -9  -6  14   29.99    2.24
  -9  -6  14   40.11    2.37
  -9  -6  15    1.65    1.64
  -9  -6  15    3.74    1.70
  -9  -6  16    6.49    1.76
  -9  -6  16    5.61    1.76
  -9  -6  17   -1.54    1.77
  -9  -6  17   -0.39    1.64
  -9  -6  18   11.15    1.99
  -9  -6  18   10.09    1.90
  -9  -6  19    1.73    1.78
  -9  -6  19   -0.80    1.70
  -9  -6  20    2.78    1.89
  -9  -6  20    1.90    1.67
  -9  -6  21    3.19    1.94
  -9  -6  21    0.90    1.70
  -9  -6  22    1.17    1.92
  -9  -6  23   -0.24    1.98
  -9  -6  24    0.12    1.95
  -9  -6  25   40.90    2.81
  -9  -6  26    5.66    2.05
  -9  -5 -19    4.44    2.04
  -9  -5 -19    2.46    1.99
  -9  -5 -18   24.33    2.44
  -9  -5 -18   22.13    2.45
  -9  -5 -17   17.16    2.20
  -9  -5 -17   17.44    2.32
  -9  -5 -16   12.26    2.13
  -9  -5 -16   15.44    2.23
  -9  -5 -15   -2.37    1.86
  -9  -5 -15    1.24    1.89
  -9  -5 -14    3.95    1.87
  -9  -5 -14    2.32    1.80
  -9  -5 -13   10.35    1.93
  -9  -5 -13   10.07    1.92
  -9  -5 -13   10.77    1.96
  -9  -5 -12    5.98    1.86
  -9  -5 -12    7.05    1.83
  -9  -5 -11    2.93    1.82
  -9  -5 -11    0.92    1.72
  -9  -5 -10    1.36    1.69
  -9  -5 -10    3.20    1.68
  -9  -5  -9   -0.58    1.74
  -9  -5  -9    0.58    1.62
  -9  -5  -8   -0.19    1.70
  -9  -5  -8    0.38    1.54
  -9  -5  -7   -1.88    1.70
  -9  -5  -7   -0.92    1.59
  -9  -5  -6    8.75    1.84
  -9  -5  -6   10.50    1.70
  -9  -5  -5    4.33    1.69
  -9  -5  -5    5.61    1.57
  -9  -5  -5    6.85    1.55
  -9  -5  -4   25.18    2.13
  -9  -5  -4   28.36    1.99
  -9  -5  -4   23.10    1.92
  -9  -5  -3   18.89    1.86
  -9  -5  -3   18.71    1.77
  -9  -5  -3   15.79    1.93
  -9  -5  -2   33.16    2.04
  -9  -5  -2   35.05    2.33
  -9  -5  -2   36.53    2.15
  -9  -5  -1    1.83    1.50
  -9  -5  -1   -0.15    1.33
  -9  -5  -1   -2.71    1.68
  -9  -5   0    7.71    1.69
  -9  -5   0    4.50    1.34
  -9  -5   0    5.78    1.75
  -9  -5   1   17.51    1.85
  -9  -5   1   20.61    1.59
  -9  -5   1   17.15    1.91
  -9  -5   2    5.82    1.65
  -9  -5   2    3.74    1.25
  -9  -5   2    4.34    1.66
  -9  -5   3   12.18    1.84
  -9  -5   3    8.15    1.32
  -9  -5   3    9.04    1.75
  -9  -5   4  200.97    5.75
  -9  -5   4  199.72    5.52
  -9  -5   4  201.28    5.72
  -9  -5   5   23.44    1.96
  -9  -5   5   28.79    1.86
  -9  -5   5   22.30    2.07
  -9  -5   6   58.28    2.75
  -9  -5   6   55.86    2.47
  -9  -5   6   56.34    2.61
  -9  -5   7   -0.07    1.39
  -9  -5   7   -1.55    1.62
  -9  -5   7    0.23    1.52
  -9  -5   8    5.22    1.53
  -9  -5   8    1.13    1.69
  -9  -5   8    6.39    1.56
  -9  -5   9    6.04    1.75
  -9  -5   9    7.85    1.57
  -9  -5   9    7.12    1.58
  -9  -5  10   63.31    2.71
  -9  -5  10   71.34    3.03
  -9  -5  10   69.53    2.83
  -9  -5  11   67.62    2.67
  -9  -5  11   62.58    2.76
  -9  -5  11   58.92    2.83
  -9  -5  12   97.32    3.35
  -9  -5  12   99.15    3.63
  -9  -5  12   96.24    3.56
  -9  -5  13   -0.09    1.53
  -9  -5  13   -2.52    1.75
  -9  -5  14    3.77    1.64
  -9  -5  14    5.81    1.73
  -9  -5  15   53.57    2.62
  -9  -5  15   51.23    2.70
  -9  -5  16    7.12    1.80
  -9  -5  16    6.35    1.67
  -9  -5  17    1.90    1.70
  -9  -5  17    1.85    1.62
  -9  -5  18    0.21    1.77
  -9  -5  18    1.12    1.57
  -9  -5  19   12.55    2.00
  -9  -5  19   13.37    1.89
  -9  -5  20    3.57    1.84
  -9  -5  20    1.23    1.61
  -9  -5  21    4.43    1.89
  -9  -5  21    4.18    1.65
  -9  -5  22    3.07    1.90
  -9  -5  23   16.99    2.24
  -9  -5  24   17.10    2.34
  -9  -5  25    2.05    1.94
  -9  -5  26    0.61    1.99
  -9  -5  27    3.12    2.00
  -9  -5  28   -1.27    2.02
  -9  -4 -20    6.08    2.03
  -9  -4 -20    1.34    2.02
  -9  -4 -19    6.08    1.99
  -9  -4 -19    6.13    2.06
  -9  -4 -18   11.78    2.14
  -9  -4 -18   11.09    2.14
  -9  -4 -17   31.78    2.49
  -9  -4 -17   24.66    2.38
  -9  -4 -16    4.88    1.91
  -9  -4 -16    6.42    1.94
  -9  -4 -15    0.44    1.78
  -9  -4 -15    3.75    1.78
  -9  -4 -14   -0.11    1.70
  -9  -4 -14   -1.40    1.73
  -9  -4 -13    4.22    1.83
  -9  -4 -13    4.05    1.81
  -9  -4 -12    8.13    1.88
  -9  -4 -12    4.02    1.80
  -9  -4 -11    7.93    1.83
  -9  -4 -11    8.74    1.82
  -9  -4 -10    2.06    1.71
  -9  -4 -10    2.26    1.63
  -9  -4  -9    3.24    1.70
  -9  -4  -9    5.13    1.72
  -9  -4  -8    1.85    1.66
  -9  -4  -8    3.60    1.64
  -9  -4  -7    1.91    1.57
  -9  -4  -7    1.88    1.60
  -9  -4  -6    1.29    1.54
  -9  -4  -6    2.94    1.58
  -9  -4  -6    4.44    1.64
  -9  -4  -6    6.66    1.72
  -9  -4  -5   48.19    2.49
  -9  -4  -5   49.31    2.57
  -9  -4  -5   52.99    2.62
  -9  -4  -5   47.56    2.46
  -9  -4  -4   12.70    1.83
  -9  -4  -4   13.56    1.71
  -9  -4  -4   15.40    1.84
  -9  -4  -4   13.51    1.77
  -9  -4  -3   37.37    2.21
  -9  -4  -3   39.55    2.28
  -9  -4  -3   43.62    2.37
  -9  -4  -3   34.70    2.13
  -9  -4  -2    1.70    1.54
  -9  -4  -2    2.91    1.49
  -9  -4  -2   -1.61    1.62
  -9  -4  -2    2.18    1.37
  -9  -4  -1    1.96    1.46
  -9  -4  -1    4.31    1.52
  -9  -4  -1    0.92    1.62
  -9  -4  -1    2.24    1.30
  -9  -4   0    1.37    1.42
  -9  -4   0    2.22    1.26
  -9  -4   0    0.91    1.59
  -9  -4   0    3.48    1.58
  -9  -4   1   65.04    2.81
  -9  -4   1   66.35    2.57
  -9  -4   1   68.08    2.73
  -9  -4   1   65.71    2.82
  -9  -4   2    0.88    1.60
  -9  -4   2    3.82    1.57
  -9  -4   2    1.42    1.38
  -9  -4   2    1.44    1.26
  -9  -4   3    8.21    1.70
  -9  -4   3    6.96    1.53
  -9  -4   3    6.68    1.32
  -9  -4   4   11.67    1.69
  -9  -4   4   12.01    1.81
  -9  -4   4    6.82    1.44
  -9  -4   4   12.19    1.53
  -9  -4   5    3.99    1.62
  -9  -4   5    2.87    1.57
  -9  -4   5    4.72    1.32
  -9  -4   5    2.58    1.41
  -9  -4   6   21.04    1.76
  -9  -4   6   24.18    2.01
  -9  -4   6   23.04    1.88
  -9  -4   7    0.30    1.43
  -9  -4   7    4.36    1.73
  -9  -4   7    5.37    1.53
  -9  -4   8   -0.23    1.50
  -9  -4   8   -1.28    1.43
  -9  -4   8    0.08    1.64
  -9  -4   9  201.12    5.64
  -9  -4   9  186.39    5.34
  -9  -4   9  193.19    5.51
  -9  -4  10    9.10    1.63
  -9  -4  10    9.57    1.56
  -9  -4  10    9.60    1.85
  -9  -4  11  115.23    3.62
  -9  -4  11  111.80    3.92
  -9  -4  11  112.74    3.85
  -9  -4  12    7.94    1.79
  -9  -4  12    8.54    1.47
  -9  -4  12    8.35    1.68
  -9  -4  13    4.47    1.69
  -9  -4  13    4.12    1.65
  -9  -4  14   -2.86    1.67
  -9  -4  14    0.36    1.65
  -9  -4  15    4.87    1.65
  -9  -4  15    8.69    1.77
  -9  -4  16   -0.35    1.51
  -9  -4  16    0.76    1.59
  -9  -4  17   57.83    2.68
  -9  -4  17   58.95    2.85
  -9  -4  18    7.69    1.67
  -9  -4  18   10.45    1.96
  -9  -4  19   12.51    1.74
  -9  -4  19   11.12    1.95
  -9  -4  20    0.45    1.64
  -9  -4  20    2.01    1.76
  -9  -4  21   22.69    2.20
  -9  -4  22   11.59    2.06
  -9  -4  23   12.88    2.14
  -9  -4  24    0.69    1.95
  -9  -4  25   16.05    2.30
  -9  -4  26    6.25    2.05
  -9  -4  27    1.10    1.98
  -9  -4  28    1.11    1.94
  -9  -4  29    3.75    2.00
  -9  -3 -21    5.94    2.10
  -9  -3 -21    5.96    2.05
  -9  -3 -20    1.91    1.93
  -9  -3 -20    2.32    2.02
  -9  -3 -19   19.18    2.21
  -9  -3 -19   16.26    2.22
  -9  -3 -18   -0.35    1.90
  -9  -3 -18   -0.34    1.85
  -9  -3 -17    1.94    1.80
  -9  -3 -17    1.80    1.83
  -9  -3 -16    0.22    1.80
  -9  -3 -16    3.98    1.88
  -9  -3 -15   27.82    2.32
  -9  -3 -14    3.81    1.64
  -9  -3 -14    2.86    1.72
  -9  -3 -13   39.70    2.55
  -9  -3 -13   43.18    2.45
  -9  -3 -12    0.85    1.60
  -9  -3 -12    2.82    1.74
  -9  -3 -12   -0.40    1.68
  -9  -3 -11    6.19    1.80
  -9  -3 -11    8.66    1.80
  -9  -3 -11    4.64    1.73
  -9  -3 -10   -2.29    1.69
  -9  -3 -10    3.77    1.73
  -9  -3 -10    1.01    1.59
  -9  -3  -9   12.29    1.88
  -9  -3  -9   12.48    1.84
  -9  -3  -9   11.02    1.77
  -9  -3  -8    3.51    1.75
  -9  -3  -8    5.67    1.69
  -9  -3  -8    2.97    1.58
  -9  -3  -7   11.02    1.68
  -9  -3  -7   11.80    1.76
  -9  -3  -7   11.71    1.72
  -9  -3  -7    9.12    1.67
  -9  -3  -6    1.97    1.55
  -9  -3  -6    2.46    1.65
  -9  -3  -6    4.55    1.61
  -9  -3  -6    1.60    1.51
  -9  -3  -5   17.79    1.77
  -9  -3  -5   13.09    1.69
  -9  -3  -5   13.92    1.83
  -9  -3  -5   14.13    1.78
  -9  -3  -4   49.43    2.49
  -9  -3  -4   43.89    2.43
  -9  -3  -4   50.26    2.35
  -9  -3  -4   47.05    2.36
  -9  -3  -3   48.68    2.47
  -9  -3  -3   46.53    2.28
  -9  -3  -3   47.86    2.42
  -9  -3  -3   45.90    2.38
  -9  -3  -2    4.56    1.61
  -9  -3  -2    4.10    1.58
  -9  -3  -2    2.11    1.50
  -9  -3  -1    6.00    1.61
  -9  -3  -1    5.46    1.48
  -9  -3  -1    9.02    1.63
  -9  -3   0    3.11    1.56
  -9  -3   0    1.69    1.36
  -9  -3   0    1.50    1.47
  -9  -3   0    1.46    1.12
  -9  -3   1    3.57    1.60
  -9  -3   1    2.56    1.52
  -9  -3   1    0.30    1.25
  -9  -3   1   -1.20    1.34
  -9  -3   2  221.98    5.84
  -9  -3   2  225.50    6.07
  -9  -3   2  221.21    5.96
  -9  -3   2  213.21    6.03
  -9  -3   3   17.51    1.82
  -9  -3   3   19.75    1.79
  -9  -3   3   17.17    1.59
  -9  -3   3   15.86    1.55
  -9  -3   4  159.75    4.59
  -9  -3   4  162.74    4.71
  -9  -3   4  156.00    4.54
  -9  -3   4  166.61    4.81
  -9  -3   5   10.29    1.71
  -9  -3   5    9.51    1.60
  -9  -3   5   12.97    1.59
  -9  -3   5   11.01    1.37
  -9  -3   6  291.97    7.56
  -9  -3   6  287.53    7.64
  -9  -3   6  296.79    7.55
  -9  -3   6  290.65    7.32
  -9  -3   7   72.23    2.86
  -9  -3   7   70.72    2.91
  -9  -3   7   70.32    2.75
  -9  -3   7   68.33    2.51
  -9  -3   8  420.75   10.61
  -9  -3   8  431.38   10.59
  -9  -3   8  427.58   10.44
  -9  -3   9   39.47    2.26
  -9  -3   9   39.96    2.25
  -9  -3   9   32.74    2.01
  -9  -3  10  221.05    6.06
  -9  -3  10  211.11    5.76
  -9  -3  10  212.44    6.00
  -9  -3  11    4.70    1.38
  -9  -3  11    4.22    1.68
  -9  -3  11   -1.31    1.67
  -9  -3  12   72.02    2.93
  -9  -3  12   66.69    2.92
  -9  -3  13   18.02    1.90
  -9  -3  13   21.24    1.95
  -9  -3  14    4.12    1.68
  -9  -3  14    1.06    1.54
  -9  -3  15   30.58    2.13
  -9  -3  15   31.61    2.25
  -9  -3  16   37.93    2.25
  -9  -3  16   39.40    2.42
  -9  -3  17    4.85    1.55
  -9  -3  17    3.72    1.68
  -9  -3  18    0.34    1.48
  -9  -3  18    0.49    1.65
  -9  -3  19    4.28    1.48
  -9  -3  19    1.81    1.69
  -9  -3  20   54.34    2.86
  -9  -3  21    2.85    1.82
  -9  -3  22   18.68    2.15
  -9  -3  23    2.64    1.87
  -9  -3  24    9.54    2.03
  -9  -3  25   23.15    2.36
  -9  -3  26    3.98    2.01
  -9  -3  27   10.36    2.22
  -9  -3  28    4.82    2.03
  -9  -3  29    2.19    2.01
  -9  -2 -22    4.69    2.05
  -9  -2 -21    3.05    1.92
  -9  -2 -21    1.77    1.85
  -9  -2 -20    9.82    2.08
  -9  -2 -20   10.68    2.07
  -9  -2 -19   10.29    2.03
  -9  -2 -19    7.51    2.00
  -9  -2 -18    0.11    1.79
  -9  -2 -18    1.26    1.85
  -9  -2 -17    1.11    1.81
  -9  -2 -17    1.56    1.88
  -9  -2 -16    3.90    1.83
  -9  -2 -16    7.69    1.88
  -9  -2 -15    3.63    1.78
  -9  -2 -15    0.64    1.73
  -9  -2 -14   -0.09    1.54
  -9  -2 -14    1.43    1.71
  -9  -2 -14    0.73    1.70
  -9  -2 -13    6.17    1.61
  -9  -2 -13    5.11    1.75
  -9  -2 -13    7.08    1.81
  -9  -2 -12    3.65    1.72
  -9  -2 -12    3.74    1.78
  -9  -2 -12    5.29    1.67
  -9  -2 -11    0.77    1.56
  -9  -2 -11   -1.15    1.66
  -9  -2 -11   -0.09    1.54
  -9  -2 -10    0.84    1.59
  -9  -2 -10   -0.19    1.66
  -9  -2 -10    2.81    1.59
  -9  -2  -9   16.50    1.89
  -9  -2  -9   16.59    1.92
  -9  -2  -9   16.91    1.91
  -9  -2  -8    5.50    1.63
  -9  -2  -8    6.97    1.67
  -9  -2  -8    5.40    1.64
  -9  -2  -8   -0.35    1.53
  -9  -2  -7   52.34    2.49
  -9  -2  -7   49.27    2.61
  -9  -2  -7   56.46    2.58
  -9  -2  -7   53.52    2.62
  -9  -2  -6   82.74    3.09
  -9  -2  -6   79.07    3.14
  -9  -2  -6   76.09    3.04
  -9  -2  -6   80.04    3.15
  -9  -2  -5   36.22    2.22
  -9  -2  -5   40.94    2.29
  -9  -2  -5   38.63    2.24
  -9  -2  -4   32.60    2.13
  -9  -2  -4   34.86    2.11
  -9  -2  -4   33.43    2.07
  -9  -2  -3    6.91    1.61
  -9  -2  -3    7.38    1.61
  -9  -2  -3    9.23    1.56
  -9  -2  -2   85.11    3.21
  -9  -2  -2   90.88    3.24
  -9  -2  -2   94.67    3.33
  -9  -2  -1   15.38    1.77
  -9  -2  -1   10.91    1.58
  -9  -2  -1   14.28    1.71
  -9  -2  -1   12.67    1.43
  -9  -2   0   24.83    1.92
  -9  -2   0   21.64    1.85
  -9  -2   0   27.86    1.67
  -9  -2   0   24.09    1.80
  -9  -2   1   51.36    2.45
  -9  -2   1   50.39    2.22
  -9  -2   1   46.66    2.25
  -9  -2   1   53.64    2.42
  -9  -2   2    8.12    1.68
  -9  -2   2    7.69    1.52
  -9  -2   2    8.26    1.44
  -9  -2   2    7.48    1.42
  -9  -2   3  100.65    3.45
  -9  -2   3  100.65    3.25
  -9  -2   3   93.86    3.22
  -9  -2   3   99.60    3.35
  -9  -2   4   41.67    2.29
  -9  -2   4   41.88    2.04
  -9  -2   4   40.79    2.08
  -9  -2   4   43.88    2.12
  -9  -2   5   83.82    3.15
  -9  -2   5   81.83    3.04
  -9  -2   5   88.58    2.85
  -9  -2   5   82.26    3.02
  -9  -2   6    4.68    1.71
  -9  -2   6    3.73    1.32
  -9  -2   6   -0.34    1.40
  -9  -2   6    1.29    1.24
  -9  -2   7  467.87   11.34
  -9  -2   7  480.85   11.64
  -9  -2   7  489.99   11.70
  -9  -2   7  477.44   11.52
  -9  -2   7  479.18   11.37
  -9  -2   8    2.35    1.46
  -9  -2   8    4.06    1.32
  -9  -2   8    2.76    1.60
  -9  -2   8    2.34    1.20
  -9  -2   9   92.72    3.29
  -9  -2   9   92.24    3.08
  -9  -2   9   89.38    3.28
  -9  -2  10    7.76    1.39
  -9  -2  10    8.77    1.62
  -9  -2  10    8.40    1.70
  -9  -2  11    1.17    1.16
  -9  -2  11   -0.38    1.49
  -9  -2  11    0.73    1.52
  -9  -2  12    5.22    1.58
  -9  -2  12    4.42    1.58
  -9  -2  13   33.72    2.16
  -9  -2  13   28.55    2.12
  -9  -2  14    6.12    1.61
  -9  -2  14    1.14    1.60
  -9  -2  15   25.48    1.95
  -9  -2  15   27.92    2.04
  -9  -2  16   -1.11    1.55
  -9  -2  16    0.55    1.61
  -9  -2  17   -2.14    1.56
  -9  -2  17    3.38    1.68
  -9  -2  18    6.83    1.55
  -9  -2  18   12.48    1.93
  -9  -2  19   76.57    3.25
  -9  -2  20   59.74    2.92
  -9  -2  21   12.04    1.96
  -9  -2  22   12.86    2.00
  -9  -2  23   11.09    2.00
  -9  -2  24    7.13    1.96
  -9  -2  25    2.23    1.93
  -9  -2  26   12.84    2.08
  -9  -2  27   -0.12    1.89
  -9  -2  28    5.76    1.95
  -9  -1 -22   10.48    2.17
  -9  -1 -22   10.67    2.08
  -9  -1 -21   17.96    2.24
  -9  -1 -21   20.18    2.19
  -9  -1 -20    1.06    1.91
  -9  -1 -20    0.57    1.75
  -9  -1 -19   19.13    2.17
  -9  -1 -19   14.70    2.19
  -9  -1 -19   12.66    2.06
  -9  -1 -18    2.13    1.80
  -9  -1 -18    5.21    1.84
  -9  -1 -18    2.88    1.82
  -9  -1 -17    3.04    1.78
  -9  -1 -17    4.02    1.88
  -9  -1 -16    5.27    1.79
  -9  -1 -16    2.24    1.76
  -9  -1 -15    2.74    1.59
  -9  -1 -15    2.14    1.70
  -9  -1 -15    0.83    1.61
  -9  -1 -14    2.13    1.75
  -9  -1 -14    2.50    1.73
  -9  -1 -14    4.22    1.67
  -9  -1 -13    6.44    1.79
  -9  -1 -13    5.80    1.80
  -9  -1 -13    2.97    1.61
  -9  -1 -12    5.00    1.73
  -9  -1 -12    5.49    1.76
  -9  -1 -12    4.51    1.69
  -9  -1 -11   11.49    1.79
  -9  -1 -11   11.80    1.89
  -9  -1 -11   10.90    1.82
  -9  -1 -10    0.27    1.53
  -9  -1 -10   -0.36    1.52
  -9  -1 -10    1.48    1.59
  -9  -1  -9    2.65    1.59
  -9  -1  -9    2.89    1.68
  -9  -1  -9    3.02    1.59
  -9  -1  -9    3.54    1.62
  -9  -1  -8   24.40    2.04
  -9  -1  -8   20.55    1.88
  -9  -1  -8   23.61    2.01
  -9  -1  -7   17.39    1.89
  -9  -1  -7   16.62    1.77
  -9  -1  -7   16.19    1.89
  -9  -1  -6    0.42    1.51
  -9  -1  -6    0.61    1.54
  -9  -1  -6    3.62    1.56
  -9  -1  -5   14.53    1.75
  -9  -1  -5   16.02    1.76
  -9  -1  -5   13.39    1.73
  -9  -1  -4    5.67    1.54
  -9  -1  -4    7.66    1.59
  -9  -1  -4    8.59    1.57
  -9  -1  -3   -0.76    1.53
  -9  -1  -3   -0.31    1.42
  -9  -1  -3    1.06    1.31
  -9  -1  -3    0.48    1.46
  -9  -1  -2    0.60    1.48
  -9  -1  -2   -1.04    1.38
  -9  -1  -2    1.32    1.30
  -9  -1  -2    1.25    1.45
  -9  -1  -1    5.91    1.59
  -9  -1  -1    5.95    1.41
  -9  -1  -1    7.34    1.48
  -9  -1  -1    7.06    1.44
  -9  -1   0    0.15    1.42
  -9  -1   0   -0.59    1.48
  -9  -1   0    1.42    1.40
  -9  -1   0   -0.49    1.37
  -9  -1   1  154.48    4.54
  -9  -1   1  159.90    4.61
  -9  -1   1  149.25    4.41
  -9  -1   1  150.24    4.45
  -9  -1   2   -0.78    1.34
  -9  -1   2    3.15    1.59
  -9  -1   2    1.54    1.40
  -9  -1   2   -0.45    1.27
  -9  -1   3  147.01    4.28
  -9  -1   3  145.12    4.35
  -9  -1   3  141.35    4.19
  -9  -1   3  136.04    4.10
  -9  -1   4    4.80    1.57
  -9  -1   4    4.96    1.42
  -9  -1   4    4.26    1.33
  -9  -1   4    2.28    1.27
  -9  -1   5   12.05    1.74
  -9  -1   5   11.07    1.46
  -9  -1   5    6.77    1.49
  -9  -1   5    9.40    1.34
  -9  -1   6  170.95    4.84
  -9  -1   6  168.91    4.68
  -9  -1   6  162.09    4.48
  -9  -1   6  164.50    4.75
  -9  -1   6  160.19    4.51
  -9  -1   7    8.40    1.64
  -9  -1   7    4.20    1.22
  -9  -1   7    4.60    1.42
  -9  -1   7    7.17    1.29
  -9  -1   7    4.00    1.11
  -9  -1   8   -0.41    1.22
  -9  -1   8   -0.79    1.54
  -9  -1   8    0.73    1.26
  -9  -1   8    0.58    1.43
  -9  -1   9    5.56    1.32
  -9  -1   9    4.89    1.55
  -9  -1   9    4.36    1.50
  -9  -1   9   11.11    1.29
  -9  -1  10   22.93    1.87
  -9  -1  10   25.79    1.55
  -9  -1  10   28.14    1.89
  -9  -1  10   21.88    1.68
  -9  -1  11   -1.10    1.45
  -9  -1  11    1.73    1.33
  -9  -1  11    2.54    1.49
  -9  -1  12   72.41    2.83
  -9  -1  12   70.88    2.95
  -9  -1  12   70.46    2.75
  -9  -1  13   11.42    1.82
  -9  -1  13   12.52    1.64
  -9  -1  14    6.66    1.68
  -9  -1  14   10.79    1.70
  -9  -1  15   88.76    3.40
  -9  -1  15   89.39    3.23
  -9  -1  16    8.79    1.81
  -9  -1  16    8.57    1.63
  -9  -1  17    4.16    1.66
  -9  -1  17    3.69    1.53
  -9  -1  18    2.64    1.69
  -9  -1  19    0.87    1.68
  -9  -1  20   -0.10    1.69
  -9  -1  21    9.66    1.92
  -9  -1  22   21.60    2.14
  -9  -1  23   21.64    2.18
  -9  -1  24    0.96    1.78
  -9  -1  25   -0.76    1.86
  -9  -1  26    3.87    1.85
  -9  -1  27    0.67    1.85
  -9   0 -23    4.40    1.99
  -9   0 -23   -2.30    1.95
  -9   0 -23    3.01    1.84
  -9   0 -22    7.75    2.01
  -9   0 -22    8.96    1.98
  -9   0 -21    1.41    1.94
  -9   0 -21    0.23    1.80
  -9   0 -20    6.06    1.88
  -9   0 -20    5.28    1.97
  -9   0 -19   29.59    2.40
  -9   0 -19   28.23    2.29
  -9   0 -19   26.17    2.41
  -9   0 -18   26.74    2.32
  -9   0 -18   30.74    2.31
  -9   0 -17   23.34    2.16
  -9   0 -17   23.03    2.19
  -9   0 -16    1.15    1.73
  -9   0 -16   -0.51    1.61
  -9   0 -15    0.51    1.64
  -9   0 -15    1.40    1.71
  -9   0 -15   -0.28    1.55
  -9   0 -14    1.98    1.69
  -9   0 -14    2.66    1.70
  -9   0 -14    2.25    1.64
  -9   0 -13    9.96    1.81
  -9   0 -13    6.00    1.78
  -9   0 -13    5.39    1.64
  -9   0 -12    5.75    1.72
  -9   0 -12    5.50    1.77
  -9   0 -12    6.06    1.65
  -9   0 -11   18.92    1.97
  -9   0 -11   15.10    1.91
  -9   0 -11   19.74    1.96
  -9   0 -10    3.75    1.60
  -9   0 -10    4.26    1.67
  -9   0 -10    4.13    1.56
  -9   0  -9    6.23    1.66
  -9   0  -9    4.07    1.64
  -9   0  -9    5.85    1.59
  -9   0  -8   20.04    1.94
  -9   0  -8   20.82    1.94
  -9   0  -8   19.49    1.87
  -9   0  -7    5.43    1.60
  -9   0  -7    5.06    1.67
  -9   0  -7    3.75    1.54
  -9   0  -6   -1.50    1.54
  -9   0  -6    0.33    1.55
  -9   0  -6   -0.08    1.51
  -9   0  -5    9.96    1.66
  -9   0  -5   11.45    1.61
  -9   0  -5   14.32    1.75
  -9   0  -4   29.30    2.05
  -9   0  -4   25.10    1.93
  -9   0  -4   28.65    1.87
  -9   0  -4   31.79    1.99
  -9   0  -3   26.21    2.02
  -9   0  -3   25.25    1.88
  -9   0  -3   24.88    1.89
  -9   0  -3   31.99    1.82
  -9   0  -2    8.93    1.64
  -9   0  -2    8.34    1.51
  -9   0  -2    7.13    1.37
  -9   0  -2    7.57    1.52
  -9   0  -1    1.64    1.48
  -9   0  -1    1.27    1.39
  -9   0  -1    3.29    1.34
  -9   0  -1    1.99    1.39
  -9   0   0    5.18    1.59
  -9   0   0    6.43    1.41
  -9   0   0    5.41    1.46
  -9   0   0    8.71    1.48
  -9   0   1  130.03    4.03
  -9   0   1  136.19    4.22
  -9   0   1  135.88    4.10
  -9   0   1  138.32    4.09
  -9   0   2   54.06    2.33
  -9   0   2   54.50    2.48
  -9   0   2   58.49    2.43
  -9   0   2   53.05    2.40
  -9   0   3   13.35    1.45
  -9   0   3   12.70    1.72
  -9   0   3   14.93    1.59
  -9   0   3   15.07    1.61
  -9   0   4  170.92    5.02
  -9   0   4  173.92    4.68
  -9   0   4  183.35    4.96
  -9   0   4  173.90    4.99
  -9   0   5   62.64    2.38
  -9   0   5   70.88    2.78
  -9   0   5   71.35    2.60
  -9   0   5   66.95    2.66
  -9   0   6   86.65    3.10
  -9   0   6   79.80    2.78
  -9   0   6   82.98    2.90
  -9   0   6   90.21    3.08
  -9   0   7   25.67    1.62
  -9   0   7   27.83    1.94
  -9   0   7   26.21    1.65
  -9   0   7   31.91    1.96
  -9   0   8    1.22    1.21
  -9   0   8    1.76    1.49
  -9   0   8    1.46    1.16
  -9   0   8    2.32    1.48
  -9   0   9   22.26    1.81
  -9   0   9   19.51    1.60
  -9   0   9   18.99    1.45
  -9   0   9   21.41    1.77
  -9   0  10    1.81    1.44
  -9   0  10    0.47    1.22
  -9   0  10    0.22    1.06
  -9   0  10    1.36    1.42
  -9   0  11    3.33    1.42
  -9   0  11    1.49    1.31
  -9   0  11   -0.62    1.49
  -9   0  12   18.18    1.73
  -9   0  12   23.33    1.75
  -9   0  12   21.60    1.89
  -9   0  13   33.02    2.10
  -9   0  13   36.90    2.25
  -9   0  13   39.25    2.10
  -9   0  14   23.61    1.89
  -9   0  14   22.84    1.85
  -9   0  14   23.51    2.03
  -9   0  15   11.87    1.75
  -9   0  15   11.72    1.67
  -9   0  15    9.65    1.75
  -9   0  16   26.16    2.13
  -9   0  16   31.59    1.94
  -9   0  17    5.76    1.74
  -9   0  18   62.96    2.94
  -9   0  19   28.23    2.25
  -9   0  20   55.66    2.81
  -9   0  21   26.94    2.25
  -9   0  22    1.31    1.74
  -9   0  23    1.23    1.77
  -9   0  24   -0.31    1.73
  -9   0  25    3.51    1.83
  -9   1 -23    0.12    1.89
  -9   1 -22   16.55    2.24
  -9   1 -22   21.96    2.21
  -9   1 -21    2.13    1.82
  -9   1 -21    1.26    1.85
  -9   1 -20    2.32    1.76
  -9   1 -20    1.46    1.81
  -9   1 -19   -1.42    1.78
  -9   1 -19    0.52    1.65
  -9   1 -19    0.33    1.79
  -9   1 -18   -0.21    1.70
  -9   1 -18    4.97    1.79
  -9   1 -17    2.82    1.71
  -9   1 -17    1.94    1.66
  -9   1 -16    2.96    1.73
  -9   1 -16    5.94    1.80
  -9   1 -15    1.40    1.67
  -9   1 -15    0.99    1.70
  -9   1 -15    0.28    1.61
  -9   1 -14   19.77    2.05
  -9   1 -14   21.07    2.00
  -9   1 -14   22.77    2.04
  -9   1 -13   13.68    1.86
  -9   1 -13   10.30    1.85
  -9   1 -13   10.50    1.77
  -9   1 -12    6.45    1.76
  -9   1 -12    4.22    1.60
  -9   1 -11   -1.01    1.56
  -9   1 -11    0.36    1.60
  -9   1 -10    3.42    1.57
  -9   1 -10    2.58    1.58
  -9   1  -9   67.37    2.91
  -9   1  -9   68.86    2.93
  -9   1  -8  114.64    3.90
  -9   1  -8  113.52    3.91
  -9   1  -7   33.02    2.13
  -9   1  -7   28.88    2.07
  -9   1  -6   45.05    2.19
  -9   1  -6   43.37    2.40
  -9   1  -6   42.54    2.34
  -9   1  -5    0.80    1.46
  -9   1  -5   -3.32    1.55
  -9   1  -5   -0.06    1.27
  -9   1  -4   -0.93    1.44
  -9   1  -4    0.78    1.37
  -9   1  -4    0.24    1.36
  -9   1  -3   20.79    1.72
  -9   1  -3   22.71    1.88
  -9   1  -3   19.01    1.77
  -9   1  -2    7.27    1.45
  -9   1  -2    3.17    1.49
  -9   1  -2    6.82    1.55
  -9   1  -1   53.61    2.54
  -9   1  -1   59.82    2.50
  -9   1  -1   56.25    2.44
  -9   1   0    7.41    1.52
  -9   1   0    3.33    1.45
  -9   1   0    5.56    1.44
  -9   1   1   29.86    2.06
  -9   1   1   29.99    1.89
  -9   1   1   32.85    1.90
  -9   1   2    9.12    1.57
  -9   1   2    9.73    1.64
  -9   1   2   11.80    1.48
  -9   1   3   10.93    1.59
  -9   1   3    9.93    1.46
  -9   1   3   12.38    1.68
  -9   1   4   27.70    1.91
  -9   1   4   25.19    1.68
  -9   1   4   25.59    1.90
  -9   1   5  135.47    4.10
  -9   1   5  130.23    3.90
  -9   1   5  134.88    4.09
  -9   1   5  126.12    3.74
  -9   1   6  190.81    5.48
  -9   1   6  205.69    5.51
  -9   1   6  189.56    5.23
  -9   1   6  203.91    5.32
  -9   1   7   39.13    2.22
  -9   1   7   42.27    2.20
  -9   1   7   39.52    1.96
  -9   1   7   37.52    1.89
  -9   1   8    6.82    1.58
  -9   1   8    6.52    1.39
  -9   1   8    4.82    1.51
  -9   1   8    4.62    1.20
  -9   1   9    6.77    1.53
  -9   1   9    4.14    1.34
  -9   1   9    4.38    1.54
  -9   1   9    4.62    1.15
  -9   1  10    1.82    1.54
  -9   1  10   -0.97    1.30
  -9   1  10    3.41    1.41
  -9   1  10   -2.06    1.08
  -9   1  11   19.14    1.73
  -9   1  11   18.13    1.74
  -9   1  11   21.34    1.83
  -9   1  12    2.96    1.51
  -9   1  12    2.58    1.46
  -9   1  12    1.50    1.50
  -9   1  13    1.07    1.41
  -9   1  13   -0.32    1.42
  -9   1  13    1.20    1.56
  -9   1  14   18.71    1.68
  -9   1  14   13.48    1.72
  -9   1  14   14.88    1.80
  -9   1  15    3.15    1.34
  -9   1  15    1.98    1.57
  -9   1  15    3.17    1.67
  -9   1  16   57.78    2.76
  -9   1  16   59.29    2.79
  -9   1  17   11.21    1.84
  -9   1  17   10.86    1.82
  -9   1  18    0.67    1.66
  -9   1  18    0.65    1.67
  -9   1  19   11.73    1.88
  -9   1  20   44.46    2.58
  -9   1  21    4.85    1.76
  -9   1  22   11.04    1.88
  -9   1  23    1.90    1.69
  -9   1  24   13.45    1.91
  -9   2 -21   -1.23    1.83
  -9   2 -21    1.43    1.81
  -9   2 -20    0.98    1.81
  -9   2 -20    8.14    1.86
  -9   2 -19   -1.39    1.72
  -9   2 -19   -0.10    1.66
  -9   2 -18   26.12    2.23
  -9   2 -18   29.17    2.24
  -9   2 -17   -0.51    1.64
  -9   2 -17   -0.10    1.65
  -9   2 -16   -1.64    1.60
  -9   2 -16    0.60    1.62
  -9   2 -16   -1.40    1.66
  -9   2 -15   -2.40    1.58
  -9   2 -15   -1.96    1.60
  -9   2 -15    1.18    1.62
  -9   2 -14   -1.14    1.74
  -9   2 -14   -0.96    1.58
  -9   2 -14    0.68    1.59
  -9   2 -13    0.56    1.51
  -9   2 -13    0.09    1.64
  -9   2 -12    0.83    1.52
  -9   2 -12   -1.03    1.65
  -9   2 -11   13.54    1.78
  -9   2 -11    9.43    1.75
  -9   2 -10    9.12    1.69
  -9   2 -10    9.04    1.77
  -9   2  -9    9.43    1.72
  -9   2  -9    7.38    1.69
  -9   2  -8   55.16    2.65
  -9   2  -8   56.56    2.65
  -9   2  -7    3.07    1.39
  -9   2  -7    4.24    1.55
  -9   2  -6   37.05    1.99
  -9   2  -6   39.49    2.24
  -9   2  -5    2.41    1.35
  -9   2  -5    0.08    1.45
  -9   2  -4   25.87    1.83
  -9   2  -4   27.36    1.95
  -9   2  -3   14.44    1.64
  -9   2  -3   21.12    1.80
  -9   2  -2    5.60    1.49
  -9   2  -2    7.68    1.53
  -9   2  -1   21.04    1.74
  -9   2  -1   25.45    1.82
  -9   2   0  174.86    5.07
  -9   2   0  187.68    5.16
  -9   2   1    1.11    1.50
  -9   2   1   -0.70    1.28
  -9   2   2    8.77    1.58
  -9   2   2    8.44    1.59
  -9   2   2   12.64    1.48
  -9   2   3    2.81    1.54
  -9   2   3    0.94    1.52
  -9   2   3    1.00    1.33
  -9   2   4    4.91    1.51
  -9   2   4    5.63    1.56
  -9   2   4    7.58    1.33
  -9   2   5    8.82    1.62
  -9   2   5    6.48    1.57
  -9   2   5    8.98    1.37
  -9   2   6  239.74    6.34
  -9   2   6  245.28    6.54
  -9   2   6  253.82    6.63
  -9   2   7   30.32    1.69
  -9   2   7   31.12    1.96
  -9   2   7   32.50    2.12
  -9   2   8  126.59    3.72
  -9   2   8  131.49    3.94
  -9   2   8  125.48    3.96
  -9   2   8  136.42    4.15
  -9   2   9    0.81    1.08
  -9   2   9   -1.51    1.59
  -9   2   9    1.53    1.30
  -9   2   9    0.61    1.38
  -9   2  10   30.99    2.06
  -9   2  10   31.86    1.94
  -9   2  10   28.82    1.89
  -9   2  11   14.82    1.72
  -9   2  11   13.12    1.58
  -9   2  11   14.20    1.63
  -9   2  12   23.76    1.93
  -9   2  12   16.70    1.76
  -9   2  12   21.65    1.75
  -9   2  13  153.14    4.72
  -9   2  13  155.91    4.47
  -9   2  13  157.24    4.74
  -9   2  14   73.18    2.98
  -9   2  14   76.73    2.80
  -9   2  14   76.50    3.06
  -9   2  15   30.40    2.15
  -9   2  15   32.69    2.19
  -9   2  16   -1.29    1.63
  -9   2  16    1.00    1.61
  -9   2  17   12.66    1.84
  -9   2  17   12.57    1.86
  -9   2  18   38.29    2.41
  -9   2  18   33.45    2.38
  -9   2  19   12.91    1.89
  -9   2  19   16.06    2.00
  -9   2  20   11.14    1.93
  -9   2  21    1.43    1.60
[truncated: 2,508,006 more chars]
