# Supplementary material for: Enantio‐ and Diastereoselective Synthesis and Spiral‐Stair‐Like Single Helix Assembly of Figure‐Eight Cyclophenylenes
Source: Angew Chem Int Ed Engl. 2025 Apr 7;64(22):e202502764. doi: 10.1002/anie.202502764 (PMC12105691; doi:10.1002/anie.202502764)
Supplement: Supplementary file 2 — Supporting Information [file ANIE-64-e202502764-s003.zip › (-)-2aa.cif]

 
data_Figure8-S
 
_audit_creation_method            'SHELXL-2019/2'
_shelx_SHELXL_version_number      '2019/2'
_chemical_name_systematic         ?
_chemical_name_common             ?
_chemical_melting_point           ?
_chemical_formula_moiety          'C80 H64 O8, 4(C2 H4 Cl2), 2(C2 H4 Cl2)'
_chemical_formula_sum             'C92 H88 Cl12 O8'
_chemical_formula_weight          1747.02

loop_
 _atom_type_symbol
 _atom_type_description
 _atom_type_scat_dispersion_real
 _atom_type_scat_dispersion_imag
 _atom_type_scat_source
 'C'  'C'   0.0033   0.0016
 'International Tables Vol C Tables 4.2.6.8 and 6.1.1.4'
 'H'  'H'   0.0000   0.0000
 'International Tables Vol C Tables 4.2.6.8 and 6.1.1.4'
 'O'  'O'   0.0106   0.0060
 'International Tables Vol C Tables 4.2.6.8 and 6.1.1.4'
 'Cl'  'Cl'   0.1484   0.1585
 'International Tables Vol C Tables 4.2.6.8 and 6.1.1.4'
 
_space_group_crystal_system       hexagonal
_space_group_IT_number            170
_space_group_name_H-M_alt         'P 65'
_space_group_name_Hall            'P 65'
 
_shelx_space_group_comment
;
The symmetry employed for this shelxl refinement is uniquely defined
by the following loop, which should always be used as a source of
symmetry information in preference to the above space-group names.
They are only intended as comments.
;
 
loop_
 _space_group_symop_operation_xyz
 'x, y, z'
 '-y, x-y, z+2/3'
 '-x+y, -x, z+1/3'
 '-x, -y, z+1/2'
 'y, -x+y, z+1/6'
 'x-y, x, z+5/6'
 
_cell_length_a                    24.69474(13)
_cell_length_b                    24.69474(13)
_cell_length_c                    24.70094(16)
_cell_angle_alpha                 90
_cell_angle_beta                  90
_cell_angle_gamma                 120
_cell_volume                      13045.26(16)
_cell_formula_units_Z             6
_cell_measurement_temperature     89.8(4)
_cell_measurement_reflns_used   128733
_cell_measurement_theta_min     1.6360
_cell_measurement_theta_max     31.4170

_exptl_crystal_description       'prism'
_exptl_crystal_colour            'pale yellow'
_exptl_crystal_density_meas       ?
_exptl_crystal_density_method     ?
_exptl_crystal_density_diffrn     1.334
_exptl_crystal_F_000              5448
_exptl_transmission_factor_min    ?
_exptl_transmission_factor_max    ?
_exptl_crystal_size_max           0.114
_exptl_crystal_size_mid           0.070
_exptl_crystal_size_min           0.056

loop_
_exptl_crystal_face_index_h
_exptl_crystal_face_index_k
_exptl_crystal_face_index_l
_exptl_crystal_face_perp_dist
   0    1    0 0.0280
   0   -1    0 0.0300
   0    1    1 0.0376
   0   -1   -1 0.0454
  -1    2    2 0.0348
   1   -2   -2 0.0496
   1   -1    2 0.0434
  -1    1   -2 0.0519
  -1    1    0 0.0312
   1   -1    0 0.0312
  -1    1    1 0.0333
   1   -1   -1 0.0477
  -2    1    2 0.0358
   2   -1   -2 0.0486
  -2    1   -2 0.0486
  -2    1    0 0.0304
   2   -1    0 0.0324
  -1    0    1 0.0382
   1    0   -1 0.0463
  -1    0    0 0.0292
   1    0    0 0.0263
  -1    0   -1 0.0431
  -2   -1    0 0.0281
loop_
_exptl_oxdiff_crystal_face_indexfrac_h
_exptl_oxdiff_crystal_face_indexfrac_k
_exptl_oxdiff_crystal_face_indexfrac_l
_exptl_oxdiff_crystal_face_x
_exptl_oxdiff_crystal_face_y
_exptl_oxdiff_crystal_face_z
 0.0000  0.9999  0.0000  0.0112  0.0312 -0.0001
-0.0000 -0.9999 -0.0000 -0.0112 -0.0312  0.0001
 0.0000  1.0000  1.0000  0.0071  0.0328  0.0282
-0.0000 -1.0000 -1.0000 -0.0071 -0.0328 -0.0282
-1.0000  1.9999  1.9999 -0.0182  0.0596  0.0521
 1.0000 -1.9999 -1.9999  0.0182 -0.0596 -0.0521
 0.9999 -0.9999  1.9999  0.0128 -0.0220  0.0612
-0.9999  0.9999 -1.9999 -0.0128  0.0220 -0.0612
-1.0000  0.9999 -0.0000 -0.0211  0.0252 -0.0045
 1.0000 -0.9999  0.0000  0.0211 -0.0252  0.0045
-1.0000  0.9999  0.9999 -0.0253  0.0268  0.0239
 1.0000 -0.9999 -0.9999  0.0253 -0.0268 -0.0239
-1.9999  1.0000  1.9999 -0.0618  0.0224  0.0479
 1.9999 -1.0000 -1.9999  0.0618 -0.0224 -0.0479
-1.9999  0.9999 -1.9999 -0.0451  0.0160 -0.0656
-1.9999  0.9999 -0.0000 -0.0534  0.0192 -0.0089
 1.9999 -0.9999  0.0000  0.0534 -0.0192  0.0089
-1.0000  0.0000  0.9999 -0.0365 -0.0044  0.0240
 1.0000 -0.0000 -0.9999  0.0365  0.0044 -0.0240
-1.0000 -0.0000 -0.0000 -0.0323 -0.0060 -0.0044
 1.0000  0.0000  0.0000  0.0323  0.0060  0.0044
-1.0000 -0.0000 -1.0000 -0.0282 -0.0076 -0.0327
-2.0000 -1.0000 -0.0001 -0.0759 -0.0432 -0.0086

_exptl_absorpt_coefficient_mu     0.437
_shelx_estimated_absorpt_T_min    0.952
_shelx_estimated_absorpt_T_max    0.976
_exptl_absorpt_correction_T_min   0.982
_exptl_absorpt_correction_T_max   1.000
_exptl_absorpt_correction_type    Gaussian
_exptl_absorpt_process_details
;
CrysAlisPro 1.171.42.72a (Rigaku Oxford Diffraction, 2022)
Numerical absorption correction based on gaussian integration over
a multifaceted crystal model
Empirical absorption correction using spherical harmonics,
implemented in SCALE3 ABSPACK scaling algorithm.
;
_exptl_absorpt_special_details    ?
_diffrn_ambient_temperature       89.8(4)
_diffrn_radiation_wavelength      0.71073
_diffrn_radiation_type            MoK\a
_diffrn_source                   'Fine-focus rotating anode'
_diffrn_measurement_device_type  'Rigaku AFC-11 with HyPix6000HE'
_diffrn_measurement_method       '\w-scan'
_diffrn_detector_area_resol_mean  10
_diffrn_reflns_number             805880
_diffrn_reflns_av_unetI/netI      0.0306
_diffrn_reflns_av_R_equivalents   0.0686
_diffrn_reflns_limit_h_min        -37
_diffrn_reflns_limit_h_max        44
_diffrn_reflns_limit_k_min        -44
_diffrn_reflns_limit_k_max        35
_diffrn_reflns_limit_l_min        -43
_diffrn_reflns_limit_l_max        44
_diffrn_reflns_theta_min          1.649
_diffrn_reflns_theta_max          40.249
_diffrn_reflns_theta_full         25.242
_diffrn_measured_fraction_theta_max   1.000
_diffrn_measured_fraction_theta_full  1.000
_diffrn_reflns_Laue_measured_fraction_max    1.000
_diffrn_reflns_Laue_measured_fraction_full   1.000
_diffrn_reflns_point_group_measured_fraction_max   0.988
_diffrn_reflns_point_group_measured_fraction_full  0.992
_diffrn_orient_matrix_type 'CrysAlisPro convention (1999,Acta A55,543-557)'
_diffrn_orient_matrix_UB_11       0.0323325000
_diffrn_orient_matrix_UB_12       0.0112365000
_diffrn_orient_matrix_UB_13      -0.0041693000
_diffrn_orient_matrix_UB_21       0.0059900000
_diffrn_orient_matrix_UB_22       0.0311967000
_diffrn_orient_matrix_UB_23       0.0015909000
_diffrn_orient_matrix_UB_31       0.0043759000
_diffrn_orient_matrix_UB_32      -0.0001141000
_diffrn_orient_matrix_UB_33       0.0283621000
_diffrn_measurement_details
;
List of Runs (angles in degrees, time in seconds):

  # Type    Start    End  Width  t~exp~   \w     \q     \k     \f   Frames
--------------------------------------------------------------------------
  1  \w    -89.00  89.00   0.50  120.00    --    0.00  55.00-180.00  356
  2  \w    -89.00  89.00   0.50  120.00    --    0.00  18.00-180.00  356
  3  \w    -84.00  94.00   0.50  120.00    --    5.00  46.00 -30.00  356
  4  \w   -146.00  33.00   0.50  120.00    --  -56.44  46.00 -30.00  358
  5  \w   -146.00  31.00   0.50  120.00    --  -57.50  51.00  -9.81  354
  6  \w   -146.00  31.00   0.50  120.00    --  -57.50  53.00 -39.16  354
  7  \w   -146.00  31.00   0.50  120.00    --  -57.50  55.00 -63.23  354
  8  \w   -146.00  31.00   0.50  120.00    --  -57.50  54.00 -74.63  354
  9  \w   -146.00  31.00   0.50  120.00    --  -57.50  55.00-115.02  354
 10  \w    -99.00  31.00   0.50  120.00    --  -57.50  55.00 -44.28  260
 11  \w      6.00  31.00   0.50  120.00    --  -57.50  53.00 -20.78   50
 12  \w      6.00  31.00   0.50  120.00    --  -57.50  55.00 -58.20   50
 13  \w   -148.00  29.00   0.50  120.00    --  -58.56  46.00-120.00  354
 14  \w      4.00  30.00   0.50  120.00    --  -58.56  46.00 -60.00   52
 15  \w    -79.00 -34.00   0.50  120.00    --  -58.56  46.00 -30.00   90
 16  \w   -111.00  31.00   0.50  120.00    --  -58.56  46.00 -90.00  284
;
_reflns_number_total              54048
_reflns_number_gt                 47698
_reflns_threshold_expression      'I > 2\s(I)'
_reflns_Friedel_coverage          0.944
_reflns_Friedel_fraction_max      0.976
_reflns_Friedel_fraction_full     0.984
 
_reflns_special_details
;
 Reflections were merged by SHELXL according to the crystal
 class for the calculation of statistics and refinement.
 
 Structure factors included contributions from the .fab file.
 
 _reflns_Friedel_fraction is defined as the number of unique
 Friedel pairs measured divided by the number that would be
 possible theoretically, ignoring centric projections and
 systematic absences.
;
 
_computing_data_collection      'CrysAlisPro 1.171.42.72a (Rigaku OD, 2022)'
_computing_cell_refinement      'CrysAlisPro 1.171.42.72a (Rigaku OD, 2022)'
_computing_data_reduction       'CrysAlisPro 1.171.42.72a (Rigaku OD, 2022)'
_computing_structure_solution   'SHELXT-2018/2'
_computing_structure_refinement 'SHELXL-2019/2 (Sheldrick, 2019)'
_computing_molecular_graphics   'SHELXLE'
_computing_publication_material 'SHELXL-2019/2 (Sheldrick, 2019)'
_refine_special_details           ?
_refine_ls_structure_factor_coef  Fsqd
_refine_ls_matrix_type            full
_refine_ls_weighting_scheme       calc
_refine_ls_weighting_details
'w=1/[\s^2^(Fo^2^)+(0.0762P)^2^+2.4625P] where P=(Fo^2^+2Fc^2^)/3'
_atom_sites_solution_primary     'dual space'
_atom_sites_solution_secondary    difmap
_atom_sites_solution_hydrogens    mixed
_refine_ls_hydrogen_treatment     constr
_refine_ls_extinction_method      none
_refine_ls_extinction_coef        .
_refine_ls_abs_structure_details
;
 Flack x determined using 18530 quotients [(I+)-(I-)]/[(I+)+(I-)]
 (Parsons, Flack and Wagner, Acta Cryst. B69 (2013) 249-259).
;
_refine_ls_abs_structure_Flack    0.008(5)
_chemical_absolute_configuration  ?
_refine_ls_number_reflns          54048
_refine_ls_number_parameters      1056
_refine_ls_number_restraints      172
_refine_ls_R_factor_all           0.0673
_refine_ls_R_factor_gt            0.0587
_refine_ls_wR_factor_ref          0.1435
_refine_ls_wR_factor_gt           0.1388
_refine_ls_goodness_of_fit_ref    1.055
_refine_ls_restrained_S_all       1.068
_refine_ls_shift/su_max           0.002
_refine_ls_shift/su_mean          0.000
 
loop_
 _atom_site_label
 _atom_site_type_symbol
 _atom_site_fract_x
 _atom_site_fract_y
 _atom_site_fract_z
 _atom_site_U_iso_or_equiv
 _atom_site_adp_type
 _atom_site_occupancy
 _atom_site_site_symmetry_order  
 _atom_site_calc_flag
 _atom_site_refinement_flags_posn
 _atom_site_refinement_flags_adp
 _atom_site_refinement_flags_occupancy
 _atom_site_disorder_assembly
 _atom_site_disorder_group
Cl1A Cl 0.33697(3) 0.49802(3) 0.38074(3) 0.04202(14) Uani 1 1 d . . . . .
Cl2A Cl 0.26842(3) 0.30468(3) 0.33948(3) 0.03958(13) Uani 1 1 d . . . . .
C1A C 0.32995(10) 0.42218(12) 0.37810(11) 0.0359(5) Uani 1 1 d . . . . .
H1AA H 0.368507 0.425490 0.362709 0.043 Uiso 1 1 calc R U . . .
H1AB H 0.324080 0.404600 0.415067 0.043 Uiso 1 1 calc R U . . .
C2A C 0.27479(11) 0.38020(11) 0.34338(9) 0.0305(4) Uani 1 1 d . . . . .
H2AA H 0.280281 0.398257 0.306649 0.037 Uiso 1 1 calc R U . . .
H2AB H 0.236137 0.376261 0.359187 0.037 Uiso 1 1 calc R U . . .
Cl1B Cl 0.43763(6) 0.52455(6) 0.53297(6) 0.0293(2) Uani 0.819(3) 1 d D U P A 1
Cl2B Cl 0.50975(9) 0.63185(5) 0.62792(4) 0.0726(5) Uani 0.819(3) 1 d D U P A 1
C1B C 0.45425(15) 0.50903(11) 0.59968(11) 0.0324(6) Uani 0.819(3) 1 d D U P A 1
H1BA H 0.419361 0.501511 0.624089 0.039 Uiso 0.819(3) 1 calc R U P A 1
H1BB H 0.457516 0.470681 0.599146 0.039 Uiso 0.819(3) 1 calc R U P A 1
C2B C 0.51368(14) 0.56213(12) 0.62108(11) 0.0354(6) Uani 0.819(3) 1 d D U P A 1
H2BA H 0.548387 0.570040 0.596292 0.042 Uiso 0.819(3) 1 calc R U P A 1
H2BB H 0.522892 0.550467 0.656833 0.042 Uiso 0.819(3) 1 calc R U P A 1
Cl3B Cl 0.4520(4) 0.5368(4) 0.5318(3) 0.0428(13) Uani 0.181(3) 1 d D U P A -2
Cl4B Cl 0.4587(4) 0.6008(3) 0.65090(19) 0.0670(10) Uani 0.181(3) 1 d D U P A -2
C3B C 0.4651(8) 0.5096(4) 0.5946(3) 0.0310(12) Uani 0.181(3) 1 d D U P A -2
H3BA H 0.424404 0.479371 0.610923 0.037 Uiso 0.181(3) 1 calc R U P A -2
H3BB H 0.488711 0.487552 0.587945 0.037 Uiso 0.181(3) 1 calc R U P A -2
C4B C 0.5008(6) 0.5621(6) 0.6334(4) 0.0353(12) Uani 0.181(3) 1 d D U P A -2
H4BA H 0.541297 0.592612 0.616864 0.042 Uiso 0.181(3) 1 calc R U P A -2
H4BB H 0.509728 0.545537 0.666624 0.042 Uiso 0.181(3) 1 calc R U P A -2
Cl1C Cl 0.23936(13) 0.18672(12) 0.46028(12) 0.0518(5) Uani 0.656(7) 1 d D U P B 3
Cl2C Cl 0.36506(17) 0.36308(14) 0.53812(17) 0.0435(6) Uani 0.656(7) 1 d D U P B 3
C1C C 0.3055(2) 0.2608(2) 0.47469(19) 0.0558(11) Uani 0.656(7) 1 d D U P B 3
H1CA H 0.343236 0.259571 0.463020 0.067 Uiso 0.656(7) 1 calc R U P B 3
H1CB H 0.302685 0.292271 0.451946 0.067 Uiso 0.656(7) 1 calc R U P B 3
C2C C 0.31459(19) 0.28157(18) 0.52746(14) 0.0429(8) Uani 0.656(7) 1 d D U P B 3
H2CA H 0.331478 0.258850 0.548005 0.052 Uiso 0.656(7) 1 calc R U P B 3
H2CB H 0.273276 0.269812 0.543192 0.052 Uiso 0.656(7) 1 calc R U P B 3
Cl3C Cl 0.2528(3) 0.1793(2) 0.4635(2) 0.0594(12) Uani 0.344(7) 1 d D U P B -4
Cl4C Cl 0.3587(3) 0.3626(2) 0.5302(3) 0.0360(7) Uani 0.344(7) 1 d D U P B -4
C3C C 0.2964(4) 0.2624(2) 0.4648(2) 0.0473(12) Uani 0.344(7) 1 d D U P B -4
H3CA H 0.341132 0.275560 0.459934 0.057 Uiso 0.344(7) 1 calc R U P B -4
H3CB H 0.283672 0.278022 0.433146 0.057 Uiso 0.344(7) 1 calc R U P B -4
C4C C 0.2911(3) 0.2916(3) 0.5103(3) 0.0450(11) Uani 0.344(7) 1 d D U P B -4
H4CA H 0.278753 0.261867 0.540945 0.054 Uiso 0.344(7) 1 calc R U P B -4
H4CB H 0.256667 0.300449 0.504343 0.054 Uiso 0.344(7) 1 calc R U P B -4
Cl1D Cl 0.49968(11) 0.68833(10) 0.45663(9) 0.0619(4) Uani 0.734(4) 1 d D U P C 5
Cl2D Cl 0.58470(12) 0.86612(8) 0.36943(16) 0.1140(11) Uani 0.734(4) 1 d D U P C 5
C1D C 0.5449(3) 0.7719(3) 0.4399(3) 0.113(3) Uani 0.734(4) 1 d D U P C 5
H1DA H 0.529613 0.794818 0.462232 0.135 Uiso 0.734(4) 1 calc R U P C 5
H1DB H 0.589329 0.787894 0.449198 0.135 Uiso 0.734(4) 1 calc R U P C 5
C2D C 0.5407(4) 0.7834(3) 0.3873(3) 0.118(3) Uani 0.734(4) 1 d D U P C 5
H2DA H 0.496152 0.766883 0.378063 0.142 Uiso 0.734(4) 1 calc R U P C 5
H2DB H 0.556132 0.760486 0.365115 0.142 Uiso 0.734(4) 1 calc R U P C 5
Cl3D Cl 0.5018(4) 0.7004(4) 0.4742(3) 0.0760(13) Uani 0.266(4) 1 d D U P C -6
Cl4D Cl 0.5950(3) 0.8753(2) 0.4095(4) 0.1019(15) Uani 0.266(4) 1 d D U P C -6
C3D C 0.5084(6) 0.7551(5) 0.4212(7) 0.116(3) Uani 0.266(4) 1 d D U P C -6
H3DA H 0.481547 0.731149 0.390347 0.140 Uiso 0.266(4) 1 calc R U P C -6
H3DB H 0.492588 0.782096 0.435473 0.140 Uiso 0.266(4) 1 calc R U P C -6
C4D C 0.5672(8) 0.7916(4) 0.4033(6) 0.114(3) Uani 0.266(4) 1 d D U P C -6
H4DA H 0.569277 0.781718 0.364794 0.137 Uiso 0.266(4) 1 calc R U P C -6
H4DB H 0.595472 0.781698 0.423983 0.137 Uiso 0.266(4) 1 calc R U P C -6
O1 O 0.61863(6) 0.84297(6) 0.14097(6) 0.0213(2) Uani 1 1 d . . . . .
O2 O 0.95592(6) 0.74363(7) 0.12917(5) 0.0234(2) Uani 1 1 d . . . . .
O3 O 0.81397(6) 0.60494(6) 0.50246(5) 0.01772(18) Uani 1 1 d . . . . .
O4 O 0.47564(6) 0.50673(6) 0.41133(5) 0.01749(18) Uani 1 1 d . . . . .
O5 O 0.87858(6) 0.79470(6) 0.35555(5) 0.01898(19) Uani 1 1 d . . . . .
O6 O 0.69478(7) 0.62265(6) 0.71316(5) 0.0229(2) Uani 1 1 d . . . . .
O7 O 0.43534(8) 0.25215(6) 0.48953(6) 0.0294(3) Uani 1 1 d . . . . .
O8 O 0.56111(6) 0.57239(5) 0.20344(5) 0.01703(18) Uani 1 1 d . . . . .
C1 C 0.66535(7) 0.82829(7) 0.14040(6) 0.0179(2) Uani 1 1 d . . . . .
C2 C 0.71802(8) 0.86530(8) 0.10938(7) 0.0222(3) Uani 1 1 d . . . . .
H2 H 0.720530 0.898993 0.088822 0.027 Uiso 1 1 calc R U . . .
C3 C 0.76698(8) 0.85298(8) 0.10847(7) 0.0211(3) Uani 1 1 d . . . . .
H3 H 0.803125 0.878528 0.087398 0.025 Uiso 1 1 calc R U . . .
C4 C 0.76358(7) 0.80306(7) 0.13842(6) 0.0173(2) Uani 1 1 d . . . . .
C5 C 0.81617(7) 0.79043(8) 0.13830(6) 0.0178(2) Uani 1 1 d . . . . .
C6 C 0.85526(8) 0.80586(9) 0.09258(7) 0.0217(3) Uani 1 1 d . . . . .
H6 H 0.849186 0.826514 0.062741 0.026 Uiso 1 1 calc R U . . .
C7 C 0.90251(9) 0.79111(9) 0.09081(7) 0.0232(3) Uani 1 1 d . . . . .
H7 H 0.928589 0.801420 0.059797 0.028 Uiso 1 1 calc R U . . .
C8 C 0.91156(7) 0.76125(8) 0.13449(7) 0.0195(2) Uani 1 1 d . . . . .
C9 C 0.93811(9) 0.68612(10) 0.15724(7) 0.0236(3) Uani 1 1 d . . . . .
H9A H 0.971310 0.675131 0.152898 0.028 Uiso 1 1 calc R U . . .
H9B H 0.899196 0.652105 0.141139 0.028 Uiso 1 1 calc R U . . .
C10 C 0.92783(7) 0.69174(8) 0.21640(6) 0.0179(2) Uani 1 1 d . . . . .
C11 C 0.94775(7) 0.66560(7) 0.25621(6) 0.0177(2) Uani 1 1 d . . . . .
C12 C 0.93435(7) 0.66949(7) 0.31105(6) 0.0168(2) Uani 1 1 d . . . . .
C13 C 0.90010(7) 0.69935(7) 0.32425(6) 0.0160(2) Uani 1 1 d . . . . .
C14 C 0.87600(7) 0.69949(7) 0.37929(6) 0.0162(2) Uani 1 1 d . . . . .
C15 C 0.85700(7) 0.65057(7) 0.41695(6) 0.0168(2) Uani 1 1 d . . . . .
H15 H 0.860570 0.614980 0.408360 0.020 Uiso 1 1 calc R U . . .
C16 C 0.83304(7) 0.65442(7) 0.46669(6) 0.0157(2) Uani 1 1 d . . . . .
C17 C 0.75439(7) 0.58877(7) 0.52548(6) 0.0165(2) Uani 1 1 d . . . . .
H17A H 0.741057 0.552992 0.550507 0.020 Uiso 1 1 calc R U . . .
H17B H 0.722843 0.575820 0.496288 0.020 Uiso 1 1 calc R U . . .
C18 C 0.75776(7) 0.64351(7) 0.55587(6) 0.0146(2) Uani 1 1 d . . . . .
C19 C 0.72420(7) 0.63670(7) 0.60356(6) 0.0152(2) Uani 1 1 d . . . . .
C20 C 0.67391(7) 0.57612(7) 0.62444(6) 0.0159(2) Uani 1 1 d . . . . .
C21 C 0.63641(7) 0.52360(7) 0.59230(6) 0.0168(2) Uani 1 1 d . . . . .
H21 H 0.641694 0.526899 0.554114 0.020 Uiso 1 1 calc R U . . .
C22 C 0.59142(7) 0.46644(7) 0.61466(6) 0.0168(2) Uani 1 1 d . . . . .
C23 C 0.55108(7) 0.41097(7) 0.58083(6) 0.0166(2) Uani 1 1 d . . . . .
C24 C 0.54252(7) 0.41582(7) 0.52524(6) 0.0167(2) Uani 1 1 d . . . . .
H24 H 0.564410 0.455815 0.508604 0.020 Uiso 1 1 calc R U . . .
C25 C 0.50295(8) 0.36398(7) 0.49327(6) 0.0174(2) Uani 1 1 d . . . . .
C26 C 0.48888(8) 0.36634(7) 0.43512(6) 0.0177(2) Uani 1 1 d . . . . .
C27 C 0.49504(7) 0.41922(6) 0.40820(6) 0.0155(2) Uani 1 1 d . . . . .
C28 C 0.50820(7) 0.47862(7) 0.43676(6) 0.0169(2) Uani 1 1 d . . . . .
H28A H 0.494942 0.469142 0.475049 0.020 Uiso 1 1 calc R U . . .
H28B H 0.553734 0.508594 0.436151 0.020 Uiso 1 1 calc R U . . .
C29 C 0.49142(7) 0.51997(7) 0.35785(6) 0.0151(2) Uani 1 1 d . . . . .
C30 C 0.49755(7) 0.57478(7) 0.33628(6) 0.0150(2) Uani 1 1 d . . . . .
H30 H 0.487817 0.600707 0.357741 0.018 Uiso 1 1 calc R U . . .
C31 C 0.51805(7) 0.59163(6) 0.28306(6) 0.0144(2) Uani 1 1 d . . . . .
C32 C 0.52902(6) 0.65015(6) 0.25677(6) 0.0144(2) Uani 1 1 d . . . . .
C33 C 0.49128(7) 0.67738(7) 0.26598(7) 0.0182(2) Uani 1 1 d . . . . .
C34 C 0.50979(8) 0.73657(8) 0.24386(7) 0.0198(3) Uani 1 1 d . . . . .
C35 C 0.56497(7) 0.76738(7) 0.21350(7) 0.0175(2) Uani 1 1 d . . . . .
C36 C 0.58893(9) 0.83299(8) 0.19295(8) 0.0235(3) Uani 1 1 d . . . . .
H36A H 0.553602 0.841081 0.190147 0.028 Uiso 1 1 calc R U . . .
H36B H 0.619273 0.863083 0.219287 0.028 Uiso 1 1 calc R U . . .
C37 C 0.65876(7) 0.77643(7) 0.16978(6) 0.0158(2) Uani 1 1 d . . . . .
C38 C 0.70935(7) 0.76572(7) 0.16858(6) 0.0165(2) Uani 1 1 d . . . . .
H38 H 0.706814 0.731908 0.188972 0.020 Uiso 1 1 calc R U . . .
C39 C 0.82852(7) 0.76314(8) 0.18280(6) 0.0177(2) Uani 1 1 d . . . . .
H39 H 0.802888 0.753398 0.214060 0.021 Uiso 1 1 calc R U . . .
C40 C 0.87746(7) 0.74966(8) 0.18285(6) 0.0173(2) Uani 1 1 d . . . . .
C41 C 0.89592(7) 0.72417(8) 0.22908(6) 0.0168(2) Uani 1 1 d . . . . .
C42 C 0.88487(7) 0.73019(7) 0.28385(6) 0.0166(2) Uani 1 1 d . . . . .
C43 C 0.85663(8) 0.76864(8) 0.30278(6) 0.0195(2) Uani 1 1 d . . . . .
H43A H 0.867256 0.802943 0.276670 0.023 Uiso 1 1 calc R U . . .
H43B H 0.810537 0.742011 0.303658 0.023 Uiso 1 1 calc R U . . .
C44 C 0.86473(7) 0.74817(7) 0.39286(6) 0.0160(2) Uani 1 1 d . . . . .
C45 C 0.84071(7) 0.75193(7) 0.44268(6) 0.0160(2) Uani 1 1 d . . . . .
H45 H 0.833899 0.785794 0.450173 0.019 Uiso 1 1 calc R U . . .
C46 C 0.82652(7) 0.70560(7) 0.48196(6) 0.0146(2) Uani 1 1 d . . . . .
C47 C 0.80014(6) 0.70386(7) 0.53603(6) 0.0141(2) Uani 1 1 d . . . . .
C48 C 0.81583(7) 0.75720(7) 0.56787(6) 0.0152(2) Uani 1 1 d . . . . .
C49 C 0.78579(7) 0.74974(7) 0.61810(6) 0.0158(2) Uani 1 1 d . . . . .
C50 C 0.73994(7) 0.68999(7) 0.63479(6) 0.0165(2) Uani 1 1 d . . . . .
C51 C 0.70500(9) 0.67928(8) 0.68751(7) 0.0224(3) Uani 1 1 d . . . . .
H51A H 0.729319 0.715132 0.712049 0.027 Uiso 1 1 calc R U . . .
H51B H 0.664236 0.676556 0.680485 0.027 Uiso 1 1 calc R U . . .
C52 C 0.66254(7) 0.57137(8) 0.68034(6) 0.0189(2) Uani 1 1 d . . . . .
C53 C 0.61943(8) 0.51501(8) 0.70393(7) 0.0221(3) Uani 1 1 d . . . . .
H53 H 0.613783 0.511888 0.742079 0.027 Uiso 1 1 calc R U . . .
C54 C 0.58473(8) 0.46333(8) 0.67119(7) 0.0213(3) Uani 1 1 d . . . . .
H54 H 0.555586 0.424733 0.687489 0.026 Uiso 1 1 calc R U . . .
C55 C 0.51894(8) 0.35098(8) 0.60424(7) 0.0205(3) Uani 1 1 d . . . . .
H55 H 0.523463 0.346290 0.641866 0.025 Uiso 1 1 calc R U . . .
C56 C 0.48074(9) 0.29857(8) 0.57330(7) 0.0229(3) Uani 1 1 d . . . . .
H56 H 0.459574 0.258346 0.589581 0.028 Uiso 1 1 calc R U . . .
C57 C 0.47372(9) 0.30539(7) 0.51846(7) 0.0208(3) Uani 1 1 d . . . . .
C58 C 0.45879(12) 0.25435(8) 0.43573(8) 0.0298(4) Uani 1 1 d . . . . .
H58A H 0.429671 0.215666 0.416014 0.036 Uiso 1 1 calc R U . . .
H58B H 0.499874 0.256542 0.437935 0.036 Uiso 1 1 calc R U . . .
C59 C 0.46574(9) 0.31008(7) 0.40530(7) 0.0207(3) Uani 1 1 d . . . . .
C60 C 0.44879(8) 0.30630(7) 0.35089(7) 0.0190(2) Uani 1 1 d . . . . .
C61 C 0.45825(7) 0.36050(7) 0.32345(6) 0.0172(2) Uani 1 1 d . . . . .
C62 C 0.48502(7) 0.41748(6) 0.35197(6) 0.0154(2) Uani 1 1 d . . . . .
C63 C 0.50015(7) 0.47757(7) 0.32641(6) 0.0154(2) Uani 1 1 d . . . . .
C64 C 0.52494(7) 0.49672(7) 0.27427(6) 0.0162(2) Uani 1 1 d . . . . .
H64 H 0.534786 0.470843 0.252859 0.019 Uiso 1 1 calc R U . . .
C65 C 0.53506(7) 0.55335(7) 0.25398(6) 0.0153(2) Uani 1 1 d . . . . .
C66 C 0.60722(7) 0.63781(7) 0.20298(6) 0.0158(2) Uani 1 1 d . . . . .
H66A H 0.624684 0.650084 0.166035 0.019 Uiso 1 1 calc R U . . .
H66B H 0.641841 0.645327 0.227714 0.019 Uiso 1 1 calc R U . . .
C67 C 0.57962(6) 0.67792(6) 0.22038(6) 0.0141(2) Uani 1 1 d . . . . .
C68 C 0.60079(7) 0.73896(7) 0.20114(6) 0.0156(2) Uani 1 1 d . . . . .
C69 C 0.98310(8) 0.63273(8) 0.23961(7) 0.0209(3) Uani 1 1 d . . . . .
H69A H 0.965545 0.610183 0.205175 0.025 Uiso 1 1 calc R U . . .
H69B H 0.976960 0.601390 0.267525 0.025 Uiso 1 1 calc R U . . .
C70 C 1.05334(9) 0.67793(10) 0.23232(10) 0.0296(4) Uani 1 1 d . . . . .
H70A H 1.073464 0.654831 0.219245 0.044 Uiso 1 1 calc R U . . .
H70B H 1.071739 0.697625 0.267104 0.044 Uiso 1 1 calc R U . . .
H70C H 1.059696 0.710239 0.205934 0.044 Uiso 1 1 calc R U . . .
C71 C 0.95842(8) 0.64308(8) 0.35384(7) 0.0206(3) Uani 1 1 d . . . . .
H71A H 0.927758 0.598852 0.359728 0.031 Uiso 1 1 calc R U . . .
H71B H 0.965037 0.666197 0.387742 0.031 Uiso 1 1 calc R U . . .
H71C H 0.998070 0.647070 0.341810 0.031 Uiso 1 1 calc R U . . .
C72 C 0.42950(8) 0.64182(9) 0.29575(8) 0.0240(3) Uani 1 1 d . . . . .
H72A H 0.398187 0.648974 0.277892 0.036 Uiso 1 1 calc R U . . .
H72B H 0.434901 0.656472 0.333293 0.036 Uiso 1 1 calc R U . . .
H72C H 0.415495 0.597035 0.295306 0.036 Uiso 1 1 calc R U . . .
C73 C 0.46878(10) 0.76591(9) 0.25062(10) 0.0290(4) Uani 1 1 d . . . . .
H73A H 0.495619 0.811850 0.253723 0.035 Uiso 1 1 calc R U . . .
H73B H 0.444295 0.750351 0.284468 0.035 Uiso 1 1 calc R U . . .
C74 C 0.42405(11) 0.75055(12) 0.20280(12) 0.0375(5) Uani 1 1 d . . . . .
H74A H 0.448209 0.768144 0.169537 0.056 Uiso 1 1 calc R U . . .
H74B H 0.397142 0.768581 0.209142 0.056 Uiso 1 1 calc R U . . .
H74C H 0.398148 0.705072 0.199074 0.056 Uiso 1 1 calc R U . . .
C75 C 0.86682(8) 0.82187(8) 0.55086(7) 0.0202(3) Uani 1 1 d . . . . .
H75A H 0.894674 0.818041 0.524829 0.030 Uiso 1 1 calc R U . . .
H75B H 0.890887 0.845005 0.582746 0.030 Uiso 1 1 calc R U . . .
H75C H 0.847846 0.844331 0.534017 0.030 Uiso 1 1 calc R U . . .
C76 C 0.80415(8) 0.80541(8) 0.65500(7) 0.0198(2) Uani 1 1 d . . . . .
H76A H 0.766677 0.799657 0.674628 0.024 Uiso 1 1 calc R U . . .
H76B H 0.820259 0.843789 0.632810 0.024 Uiso 1 1 calc R U . . .
C77 C 0.85434(10) 0.81354(10) 0.69618(9) 0.0295(4) Uani 1 1 d . . . . .
H77A H 0.891706 0.819754 0.676889 0.044 Uiso 1 1 calc R U . . .
H77B H 0.838149 0.776051 0.718855 0.044 Uiso 1 1 calc R U . . .
H77C H 0.865169 0.849994 0.719052 0.044 Uiso 1 1 calc R U . . .
C78 C 0.41740(9) 0.24374(7) 0.32171(7) 0.0221(3) Uani 1 1 d . . . . .
H78A H 0.434797 0.217833 0.335216 0.026 Uiso 1 1 calc R U . . .
H78B H 0.426429 0.250696 0.282479 0.026 Uiso 1 1 calc R U . . .
C79 C 0.34636(10) 0.20878(9) 0.33055(10) 0.0316(4) Uani 1 1 d . . . . .
H79A H 0.329625 0.235946 0.320448 0.047 Uiso 1 1 calc R U . . .
H79B H 0.337201 0.197066 0.368768 0.047 Uiso 1 1 calc R U . . .
H79C H 0.326909 0.171016 0.308093 0.047 Uiso 1 1 calc R U . . .
C80 C 0.43510(10) 0.35526(8) 0.26608(7) 0.0249(3) Uani 1 1 d . . . . .
H80A H 0.466391 0.356487 0.240938 0.037 Uiso 1 1 calc R U . . .
H80B H 0.428086 0.390208 0.258359 0.037 Uiso 1 1 calc R U . . .
H80C H 0.395786 0.315696 0.261688 0.037 Uiso 1 1 calc R U . . .
 
loop_
 _atom_site_aniso_label
 _atom_site_aniso_U_11
 _atom_site_aniso_U_22
 _atom_site_aniso_U_33
 _atom_site_aniso_U_23
 _atom_site_aniso_U_13
 _atom_site_aniso_U_12
Cl1A 0.0288(2) 0.0344(2) 0.0626(4) 0.0117(2) 0.0149(2) 0.0156(2)
Cl2A 0.0516(3) 0.0441(3) 0.0391(3) 0.0086(2) 0.0171(2) 0.0359(3)
C1A 0.0245(8) 0.0400(11) 0.0480(13) 0.0139(9) 0.0107(8) 0.0197(8)
C2A 0.0378(10) 0.0385(10) 0.0280(9) 0.0090(7) 0.0101(7) 0.0286(9)
Cl1B 0.0368(5) 0.0385(5) 0.0209(3) 0.0025(3) 0.0019(3) 0.0251(4)
Cl2B 0.1451(13) 0.0465(5) 0.0332(4) -0.0083(3) -0.0171(6) 0.0533(7)
C1B 0.0368(16) 0.0391(11) 0.0239(10) 0.0095(8) 0.0027(9) 0.0208(10)
C2B 0.0390(15) 0.0382(12) 0.0285(13) 0.0061(11) -0.0008(10) 0.0190(12)
Cl3B 0.045(2) 0.050(2) 0.0298(16) 0.0052(16) 0.0002(18) 0.0209(18)
Cl4B 0.129(2) 0.0614(17) 0.0415(17) -0.0249(13) -0.0395(17) 0.0709(17)
C3B 0.037(2) 0.0385(16) 0.0239(16) 0.0086(14) 0.0029(16) 0.0232(16)
C4B 0.039(2) 0.0384(17) 0.028(2) 0.0056(17) -0.0008(17) 0.0192(17)
Cl1C 0.0775(11) 0.0474(7) 0.0360(6) -0.0010(5) 0.0084(6) 0.0352(7)
Cl2C 0.0284(8) 0.0499(7) 0.0530(12) 0.0016(6) -0.0021(7) 0.0202(5)
C1C 0.0375(16) 0.0724(19) 0.0348(16) -0.0054(14) -0.0049(13) 0.0104(15)
C2C 0.0381(14) 0.0538(17) 0.0299(14) 0.0067(12) -0.0042(11) 0.0177(13)
Cl3C 0.080(2) 0.0414(13) 0.0347(12) -0.0090(11) 0.0123(14) 0.0136(13)
Cl4C 0.0259(11) 0.0344(10) 0.053(2) -0.0062(9) -0.0054(11) 0.0190(7)
C3C 0.0379(19) 0.064(2) 0.0296(18) 0.0062(17) -0.0077(16) 0.0176(17)
C4C 0.0356(18) 0.061(2) 0.0309(18) 0.0020(17) -0.0031(15) 0.0184(16)
Cl1D 0.0626(7) 0.0681(10) 0.0629(11) 0.0084(8) 0.0079(8) 0.0387(7)
Cl2D 0.0909(12) 0.0440(7) 0.184(3) 0.0182(12) -0.0272(16) 0.0164(8)
C1D 0.083(4) 0.116(5) 0.157(6) 0.067(4) 0.007(4) 0.063(4)
C2D 0.090(4) 0.115(5) 0.157(6) 0.064(4) 0.012(4) 0.056(4)
Cl3D 0.0699(18) 0.080(2) 0.076(3) 0.006(2) 0.008(2) 0.0363(18)
Cl4D 0.080(2) 0.0397(15) 0.177(4) 0.030(2) -0.021(3) 0.0234(14)
C3D 0.087(4) 0.116(5) 0.157(7) 0.065(5) 0.009(4) 0.059(4)
C4D 0.085(4) 0.115(5) 0.157(7) 0.065(5) 0.009(4) 0.060(4)
O1 0.0236(5) 0.0203(5) 0.0240(6) 0.0060(4) 0.0020(4) 0.0141(4)
O2 0.0195(5) 0.0357(7) 0.0176(5) 0.0006(4) 0.0047(4) 0.0159(5)
O3 0.0212(5) 0.0183(4) 0.0170(5) 0.0023(3) 0.0035(4) 0.0124(4)
O4 0.0238(5) 0.0192(4) 0.0129(4) 0.0017(3) 0.0010(3) 0.0133(4)
O5 0.0261(5) 0.0203(5) 0.0141(4) 0.0021(3) 0.0035(4) 0.0142(4)
O6 0.0266(6) 0.0220(5) 0.0123(4) -0.0009(4) -0.0001(4) 0.0063(4)
O7 0.0473(8) 0.0139(5) 0.0174(5) 0.0002(4) -0.0026(5) 0.0082(5)
O8 0.0232(5) 0.0138(4) 0.0128(4) -0.0003(3) 0.0010(3) 0.0083(4)
C1 0.0197(6) 0.0175(6) 0.0172(6) 0.0025(4) 0.0001(4) 0.0100(5)
C2 0.0239(7) 0.0217(6) 0.0213(7) 0.0070(5) 0.0024(5) 0.0117(6)
C3 0.0220(6) 0.0226(6) 0.0176(6) 0.0060(5) 0.0038(5) 0.0102(5)
C4 0.0167(5) 0.0202(6) 0.0144(5) 0.0023(4) 0.0010(4) 0.0087(5)
C5 0.0174(5) 0.0210(6) 0.0136(5) 0.0013(4) 0.0011(4) 0.0085(5)
C6 0.0244(7) 0.0279(7) 0.0144(6) 0.0034(5) 0.0040(5) 0.0142(6)
C7 0.0243(7) 0.0311(8) 0.0148(6) 0.0020(5) 0.0066(5) 0.0143(6)
C8 0.0162(5) 0.0265(7) 0.0158(6) -0.0009(5) 0.0027(4) 0.0108(5)
C9 0.0266(7) 0.0335(8) 0.0163(6) -0.0061(5) -0.0009(5) 0.0192(7)
C10 0.0168(5) 0.0243(6) 0.0147(5) -0.0057(5) -0.0016(4) 0.0118(5)
C11 0.0163(5) 0.0205(6) 0.0177(6) -0.0064(4) -0.0020(4) 0.0104(5)
C12 0.0156(5) 0.0192(6) 0.0170(6) -0.0046(4) -0.0020(4) 0.0098(5)
C13 0.0158(5) 0.0198(6) 0.0141(5) -0.0017(4) 0.0006(4) 0.0100(5)
C14 0.0175(5) 0.0200(6) 0.0137(5) -0.0012(4) 0.0003(4) 0.0113(5)
C15 0.0192(6) 0.0194(6) 0.0151(5) -0.0013(4) 0.0007(4) 0.0121(5)
C16 0.0171(5) 0.0170(5) 0.0143(5) -0.0001(4) 0.0008(4) 0.0096(4)
C17 0.0190(6) 0.0165(5) 0.0145(5) 0.0007(4) 0.0010(4) 0.0093(5)
C18 0.0155(5) 0.0167(5) 0.0120(5) 0.0001(4) 0.0000(4) 0.0083(4)
C19 0.0151(5) 0.0173(5) 0.0129(5) 0.0007(4) -0.0001(4) 0.0080(4)
C20 0.0155(5) 0.0194(6) 0.0117(5) 0.0013(4) 0.0007(4) 0.0079(4)
C21 0.0172(5) 0.0191(6) 0.0124(5) 0.0017(4) 0.0002(4) 0.0079(5)
C22 0.0163(5) 0.0183(5) 0.0141(5) 0.0013(4) 0.0003(4) 0.0072(4)
C23 0.0181(5) 0.0171(5) 0.0139(5) 0.0023(4) 0.0010(4) 0.0084(5)
C24 0.0188(5) 0.0160(5) 0.0147(5) 0.0015(4) -0.0003(4) 0.0084(5)
C25 0.0220(6) 0.0148(5) 0.0146(5) 0.0015(4) -0.0011(4) 0.0086(5)
C26 0.0222(6) 0.0150(5) 0.0145(5) 0.0005(4) -0.0018(4) 0.0083(5)
C27 0.0183(5) 0.0123(5) 0.0140(5) 0.0001(4) -0.0009(4) 0.0064(4)
C28 0.0221(6) 0.0149(5) 0.0138(5) -0.0003(4) -0.0027(4) 0.0092(5)
C29 0.0161(5) 0.0153(5) 0.0133(5) 0.0001(4) -0.0008(4) 0.0074(4)
C30 0.0170(5) 0.0155(5) 0.0145(5) 0.0000(4) 0.0001(4) 0.0096(4)
C31 0.0147(5) 0.0142(5) 0.0140(5) 0.0001(4) -0.0009(4) 0.0071(4)
C32 0.0152(5) 0.0145(5) 0.0138(5) -0.0004(4) -0.0014(4) 0.0077(4)
C33 0.0189(6) 0.0187(6) 0.0191(6) 0.0023(4) 0.0024(4) 0.0110(5)
C34 0.0220(6) 0.0180(6) 0.0239(7) 0.0026(5) 0.0041(5) 0.0133(5)
C35 0.0199(6) 0.0154(5) 0.0194(6) 0.0012(4) 0.0014(4) 0.0105(5)
C36 0.0272(7) 0.0172(6) 0.0292(8) 0.0047(5) 0.0072(6) 0.0133(6)
C37 0.0174(5) 0.0149(5) 0.0154(5) 0.0009(4) -0.0001(4) 0.0083(4)
C38 0.0174(5) 0.0167(5) 0.0155(5) 0.0016(4) -0.0008(4) 0.0087(4)
C39 0.0155(5) 0.0235(6) 0.0144(5) 0.0020(4) 0.0023(4) 0.0099(5)
C40 0.0145(5) 0.0235(6) 0.0136(5) -0.0016(4) 0.0018(4) 0.0094(5)
C41 0.0146(5) 0.0232(6) 0.0134(5) -0.0017(4) 0.0010(4) 0.0100(5)
C42 0.0161(5) 0.0222(6) 0.0142(5) -0.0011(4) 0.0018(4) 0.0116(5)
C43 0.0230(6) 0.0275(7) 0.0146(6) 0.0012(5) 0.0026(5) 0.0176(6)
C44 0.0176(5) 0.0179(5) 0.0148(5) 0.0006(4) 0.0022(4) 0.0106(5)
C45 0.0176(5) 0.0169(5) 0.0150(5) 0.0002(4) 0.0025(4) 0.0099(4)
C46 0.0152(5) 0.0163(5) 0.0132(5) -0.0004(4) 0.0011(4) 0.0086(4)
C47 0.0145(5) 0.0158(5) 0.0127(5) -0.0003(4) 0.0004(4) 0.0081(4)
C48 0.0165(5) 0.0165(5) 0.0151(5) 0.0004(4) 0.0010(4) 0.0101(4)
C49 0.0177(5) 0.0187(5) 0.0144(5) -0.0006(4) -0.0005(4) 0.0116(5)
C50 0.0177(5) 0.0210(6) 0.0118(5) 0.0002(4) 0.0007(4) 0.0105(5)
C51 0.0259(7) 0.0243(7) 0.0155(6) -0.0009(5) 0.0047(5) 0.0114(6)
C52 0.0186(6) 0.0220(6) 0.0121(5) 0.0005(4) 0.0003(4) 0.0071(5)
C53 0.0236(7) 0.0226(6) 0.0129(6) 0.0009(5) 0.0013(5) 0.0061(5)
C54 0.0224(6) 0.0219(6) 0.0146(6) 0.0027(5) 0.0031(5) 0.0073(5)
C55 0.0273(7) 0.0183(6) 0.0144(6) 0.0023(4) 0.0015(5) 0.0103(5)
C56 0.0317(8) 0.0158(6) 0.0179(6) 0.0034(5) 0.0007(5) 0.0094(6)
C57 0.0290(7) 0.0142(5) 0.0169(6) 0.0009(4) -0.0012(5) 0.0091(5)
C58 0.0559(12) 0.0173(6) 0.0182(7) -0.0011(5) -0.0032(7) 0.0199(8)
C59 0.0299(7) 0.0145(5) 0.0178(6) -0.0002(4) -0.0015(5) 0.0113(5)
C60 0.0248(6) 0.0143(5) 0.0172(6) -0.0017(4) -0.0008(5) 0.0094(5)
C61 0.0206(6) 0.0150(5) 0.0153(5) -0.0013(4) -0.0014(4) 0.0083(5)
C62 0.0186(5) 0.0131(5) 0.0139(5) 0.0001(4) -0.0006(4) 0.0074(4)
C63 0.0170(5) 0.0140(5) 0.0143(5) -0.0004(4) -0.0013(4) 0.0072(4)
C64 0.0222(6) 0.0146(5) 0.0133(5) -0.0002(4) 0.0007(4) 0.0102(5)
C65 0.0185(5) 0.0151(5) 0.0131(5) -0.0005(4) -0.0006(4) 0.0089(4)
C66 0.0184(5) 0.0147(5) 0.0150(5) 0.0003(4) 0.0015(4) 0.0088(4)
C67 0.0158(5) 0.0146(5) 0.0131(5) -0.0001(4) -0.0016(4) 0.0085(4)
C68 0.0169(5) 0.0146(5) 0.0160(5) 0.0006(4) -0.0009(4) 0.0083(4)
C69 0.0223(6) 0.0240(7) 0.0207(7) -0.0073(5) -0.0013(5) 0.0149(6)
C70 0.0219(7) 0.0320(9) 0.0406(11) -0.0027(7) 0.0030(7) 0.0176(7)
C71 0.0231(6) 0.0255(7) 0.0191(6) -0.0047(5) -0.0028(5) 0.0165(6)
C72 0.0223(7) 0.0251(7) 0.0290(8) 0.0075(6) 0.0074(6) 0.0152(6)
C73 0.0305(8) 0.0249(7) 0.0400(10) 0.0088(7) 0.0125(7) 0.0201(7)
C74 0.0282(9) 0.0363(10) 0.0557(15) 0.0169(10) 0.0070(9) 0.0220(8)
C75 0.0200(6) 0.0184(6) 0.0213(6) -0.0015(5) 0.0039(5) 0.0090(5)
C76 0.0241(6) 0.0202(6) 0.0182(6) -0.0031(5) 0.0004(5) 0.0133(5)
C77 0.0337(9) 0.0304(8) 0.0269(8) -0.0107(7) -0.0111(7) 0.0178(7)
C78 0.0306(8) 0.0152(6) 0.0190(6) -0.0028(5) -0.0005(5) 0.0104(5)
C79 0.0296(9) 0.0184(7) 0.0404(11) -0.0090(7) 0.0046(7) 0.0072(6)
C80 0.0367(9) 0.0184(6) 0.0173(6) -0.0036(5) -0.0083(6) 0.0122(6)
 
_geom_special_details
;
 All esds (except the esd in the dihedral angle between two l.s. planes)
 are estimated using the full covariance matrix.  The cell esds are taken
 into account individually in the estimation of esds in distances, angles
 and torsion angles; correlations between esds in cell parameters are only
 used when they are defined by crystal symmetry.  An approximate (isotropic)
 treatment of cell esds is used for estimating esds involving l.s. planes.
;
 
loop_
 _geom_bond_atom_site_label_1
 _geom_bond_atom_site_label_2
 _geom_bond_distance
 _geom_bond_site_symmetry_2
 _geom_bond_publ_flag
Cl1A C1A 1.794(3) . ?
Cl2A C2A 1.794(2) . ?
C1A C2A 1.501(4) . ?
C1A H1AA 0.9900 . ?
C1A H1AB 0.9900 . ?
C2A H2AA 0.9900 . ?
C2A H2AB 0.9900 . ?
Cl1B C1B 1.785(2) . ?
Cl2B C2B 1.780(3) . ?
C1B C2B 1.493(4) . ?
C1B H1BA 0.9900 . ?
C1B H1BB 0.9900 . ?
C2B H2BA 0.9900 . ?
C2B H2BB 0.9900 . ?
Cl3B C3B 1.784(3) . ?
Cl4B C4B 1.783(3) . ?
C3B C4B 1.493(5) . ?
C3B H3BA 0.9900 . ?
C3B H3BB 0.9900 . ?
C4B H4BA 0.9900 . ?
C4B H4BB 0.9900 . ?
Cl1C C1C 1.775(3) . ?
Cl2C C2C 1.779(3) . ?
C1C C2C 1.378(6) . ?
C1C H1CA 0.9900 . ?
C1C H1CB 0.9900 . ?
C2C H2CA 0.9900 . ?
C2C H2CB 0.9900 . ?
Cl3C C3C 1.779(4) . ?
Cl4C C4C 1.780(4) . ?
C3C C4C 1.378(6) . ?
C3C H3CA 0.9900 . ?
C3C H3CB 0.9900 . ?
C4C H4CA 0.9900 . ?
C4C H4CB 0.9900 . ?
Cl1D C1D 1.836(6) . ?
Cl2D C2D 1.825(6) . ?
C1D C2D 1.345(12) . ?
C1D H1DA 0.9900 . ?
C1D H1DB 0.9900 . ?
C2D H2DA 0.9900 . ?
C2D H2DB 0.9900 . ?
Cl3D C3D 1.829(6) . ?
Cl4D C4D 1.829(6) . ?
C3D C4D 1.344(12) . ?
C3D H3DA 0.9900 . ?
C3D H3DB 0.9900 . ?
C4D H4DA 0.9900 . ?
C4D H4DB 0.9900 . ?
O1 C1 1.372(2) . ?
O1 C36 1.437(2) . ?
O2 C8 1.372(2) . ?
O2 C9 1.437(3) . ?
O3 C16 1.3857(19) . ?
O3 C17 1.4353(19) . ?
O4 C29 1.3699(18) . ?
O4 C28 1.4424(19) . ?
O5 C44 1.3760(19) . ?
O5 C43 1.435(2) . ?
O6 C52 1.373(2) . ?
O6 C51 1.438(2) . ?
O7 C57 1.375(2) . ?
O7 C58 1.440(3) . ?
O8 C65 1.3751(18) . ?
O8 C66 1.4377(18) . ?
C1 C2 1.388(2) . ?
C1 C37 1.409(2) . ?
C2 C3 1.387(3) . ?
C2 H2 0.9500 . ?
C3 C4 1.404(2) . ?
C3 H3 0.9500 . ?
C4 C38 1.401(2) . ?
C4 C5 1.480(2) . ?
C5 C39 1.400(2) . ?
C5 C6 1.409(2) . ?
C6 C7 1.386(3) . ?
C6 H6 0.9500 . ?
C7 C8 1.387(3) . ?
C7 H7 0.9500 . ?
C8 C40 1.406(2) . ?
C9 C10 1.501(2) . ?
C9 H9A 0.9900 . ?
C9 H9B 0.9900 . ?
C10 C11 1.394(2) . ?
C10 C41 1.411(2) . ?
C11 C12 1.409(2) . ?
C11 C69 1.516(2) . ?
C12 C13 1.410(2) . ?
C12 C71 1.511(2) . ?
C13 C42 1.416(2) . ?
C13 C14 1.485(2) . ?
C14 C44 1.404(2) . ?
C14 C15 1.407(2) . ?
C15 C16 1.387(2) . ?
C15 H15 0.9500 . ?
C16 C46 1.403(2) . ?
C17 C18 1.512(2) . ?
C17 H17A 0.9900 . ?
C17 H17B 0.9900 . ?
C18 C19 1.401(2) . ?
C18 C47 1.413(2) . ?
C19 C50 1.402(2) . ?
C19 C20 1.479(2) . ?
C20 C52 1.402(2) . ?
C20 C21 1.403(2) . ?
C21 C22 1.401(2) . ?
C21 H21 0.9500 . ?
C22 C54 1.404(2) . ?
C22 C23 1.484(2) . ?
C23 C24 1.404(2) . ?
C23 C55 1.408(2) . ?
C24 C25 1.402(2) . ?
C24 H24 0.9500 . ?
C25 C57 1.399(2) . ?
C25 C26 1.486(2) . ?
C26 C27 1.404(2) . ?
C26 C59 1.416(2) . ?
C27 C62 1.407(2) . ?
C27 C28 1.509(2) . ?
C28 H28A 0.9900 . ?
C28 H28B 0.9900 . ?
C29 C30 1.391(2) . ?
C29 C63 1.404(2) . ?
C30 C31 1.395(2) . ?
C30 H30 0.9500 . ?
C31 C65 1.408(2) . ?
C31 C32 1.481(2) . ?
C32 C67 1.408(2) . ?
C32 C33 1.414(2) . ?
C33 C34 1.406(2) . ?
C33 C72 1.516(2) . ?
C34 C35 1.401(2) . ?
C34 C73 1.521(2) . ?
C35 C68 1.410(2) . ?
C35 C36 1.508(2) . ?
C36 H36A 0.9900 . ?
C36 H36B 0.9900 . ?
C37 C38 1.401(2) . ?
C37 C68 1.477(2) . ?
C38 H38 0.9500 . ?
C39 C40 1.405(2) . ?
C39 H39 0.9500 . ?
C40 C41 1.482(2) . ?
C41 C42 1.403(2) . ?
C42 C43 1.506(2) . ?
C43 H43A 0.9900 . ?
C43 H43B 0.9900 . ?
C44 C45 1.389(2) . ?
C45 C46 1.404(2) . ?
C45 H45 0.9500 . ?
C46 C47 1.477(2) . ?
C47 C48 1.412(2) . ?
C48 C49 1.410(2) . ?
C48 C75 1.517(2) . ?
C49 C50 1.399(2) . ?
C49 C76 1.518(2) . ?
C50 C51 1.511(2) . ?
C51 H51A 0.9900 . ?
C51 H51B 0.9900 . ?
C52 C53 1.389(2) . ?
C53 C54 1.387(2) . ?
C53 H53 0.9500 . ?
C54 H54 0.9500 . ?
C55 C56 1.389(2) . ?
C55 H55 0.9500 . ?
C56 C57 1.386(2) . ?
C56 H56 0.9500 . ?
C58 C59 1.501(2) . ?
C58 H58A 0.9900 . ?
C58 H58B 0.9900 . ?
C59 C60 1.397(2) . ?
C60 C61 1.412(2) . ?
C60 C78 1.520(2) . ?
C61 C62 1.408(2) . ?
C61 C80 1.509(2) . ?
C62 C63 1.478(2) . ?
C63 C64 1.403(2) . ?
C64 C65 1.386(2) . ?
C64 H64 0.9500 . ?
C66 C67 1.518(2) . ?
C66 H66A 0.9900 . ?
C66 H66B 0.9900 . ?
C67 C68 1.408(2) . ?
C69 C70 1.533(3) . ?
C69 H69A 0.9900 . ?
C69 H69B 0.9900 . ?
C70 H70A 0.9800 . ?
C70 H70B 0.9800 . ?
C70 H70C 0.9800 . ?
C71 H71A 0.9800 . ?
C71 H71B 0.9800 . ?
C71 H71C 0.9800 . ?
C72 H72A 0.9800 . ?
C72 H72B 0.9800 . ?
C72 H72C 0.9800 . ?
C73 C74 1.530(4) . ?
C73 H73A 0.9900 . ?
C73 H73B 0.9900 . ?
C74 H74A 0.9800 . ?
C74 H74B 0.9800 . ?
C74 H74C 0.9800 . ?
C75 H75A 0.9800 . ?
C75 H75B 0.9800 . ?
C75 H75C 0.9800 . ?
C76 C77 1.537(3) . ?
C76 H76A 0.9900 . ?
C76 H76B 0.9900 . ?
C77 H77A 0.9800 . ?
C77 H77B 0.9800 . ?
C77 H77C 0.9800 . ?
C78 C79 1.535(3) . ?
C78 H78A 0.9900 . ?
C78 H78B 0.9900 . ?
C79 H79A 0.9800 . ?
C79 H79B 0.9800 . ?
C79 H79C 0.9800 . ?
C80 H80A 0.9800 . ?
C80 H80B 0.9800 . ?
C80 H80C 0.9800 . ?
 
loop_
 _geom_angle_atom_site_label_1
 _geom_angle_atom_site_label_2
 _geom_angle_atom_site_label_3
 _geom_angle
 _geom_angle_site_symmetry_1
 _geom_angle_site_symmetry_3
 _geom_angle_publ_flag
C2A C1A Cl1A 108.81(15) . . ?
C2A C1A H1AA 109.9 . . ?
Cl1A C1A H1AA 109.9 . . ?
C2A C1A H1AB 109.9 . . ?
Cl1A C1A H1AB 109.9 . . ?
H1AA C1A H1AB 108.3 . . ?
C1A C2A Cl2A 109.04(15) . . ?
C1A C2A H2AA 109.9 . . ?
Cl2A C2A H2AA 109.9 . . ?
C1A C2A H2AB 109.9 . . ?
Cl2A C2A H2AB 109.9 . . ?
H2AA C2A H2AB 108.3 . . ?
C2B C1B Cl1B 111.64(15) . . ?
C2B C1B H1BA 109.3 . . ?
Cl1B C1B H1BA 109.3 . . ?
C2B C1B H1BB 109.3 . . ?
Cl1B C1B H1BB 109.3 . . ?
H1BA C1B H1BB 108.0 . . ?
C1B C2B Cl2B 112.21(17) . . ?
C1B C2B H2BA 109.2 . . ?
Cl2B C2B H2BA 109.2 . . ?
C1B C2B H2BB 109.2 . . ?
Cl2B C2B H2BB 109.2 . . ?
H2BA C2B H2BB 107.9 . . ?
C4B C3B Cl3B 111.7(3) . . ?
C4B C3B H3BA 109.3 . . ?
Cl3B C3B H3BA 109.3 . . ?
C4B C3B H3BB 109.3 . . ?
Cl3B C3B H3BB 109.3 . . ?
H3BA C3B H3BB 107.9 . . ?
C3B C4B Cl4B 111.8(3) . . ?
C3B C4B H4BA 109.3 . . ?
Cl4B C4B H4BA 109.3 . . ?
C3B C4B H4BB 109.3 . . ?
Cl4B C4B H4BB 109.3 . . ?
H4BA C4B H4BB 107.9 . . ?
C2C C1C Cl1C 117.9(3) . . ?
C2C C1C H1CA 107.8 . . ?
Cl1C C1C H1CA 107.8 . . ?
C2C C1C H1CB 107.8 . . ?
Cl1C C1C H1CB 107.8 . . ?
H1CA C1C H1CB 107.2 . . ?
C1C C2C Cl2C 117.0(3) . . ?
C1C C2C H2CA 108.1 . . ?
Cl2C C2C H2CA 108.1 . . ?
C1C C2C H2CB 108.1 . . ?
Cl2C C2C H2CB 108.1 . . ?
H2CA C2C H2CB 107.3 . . ?
C4C C3C Cl3C 117.2(4) . . ?
C4C C3C H3CA 108.0 . . ?
Cl3C C3C H3CA 108.0 . . ?
C4C C3C H3CB 108.0 . . ?
Cl3C C3C H3CB 108.0 . . ?
H3CA C3C H3CB 107.2 . . ?
C3C C4C Cl4C 117.0(4) . . ?
C3C C4C H4CA 108.1 . . ?
Cl4C C4C H4CA 108.1 . . ?
C3C C4C H4CB 108.1 . . ?
Cl4C C4C H4CB 108.1 . . ?
H4CA C4C H4CB 107.3 . . ?
C2D C1D Cl1D 112.8(7) . . ?
C2D C1D H1DA 109.0 . . ?
Cl1D C1D H1DA 109.0 . . ?
C2D C1D H1DB 109.0 . . ?
Cl1D C1D H1DB 109.0 . . ?
H1DA C1D H1DB 107.8 . . ?
C1D C2D Cl2D 113.8(7) . . ?
C1D C2D H2DA 108.8 . . ?
Cl2D C2D H2DA 108.8 . . ?
C1D C2D H2DB 108.8 . . ?
Cl2D C2D H2DB 108.8 . . ?
H2DA C2D H2DB 107.7 . . ?
C4D C3D Cl3D 113.5(7) . . ?
C4D C3D H3DA 108.9 . . ?
Cl3D C3D H3DA 108.9 . . ?
C4D C3D H3DB 108.9 . . ?
Cl3D C3D H3DB 108.9 . . ?
H3DA C3D H3DB 107.7 . . ?
C3D C4D Cl4D 113.6(8) . . ?
C3D C4D H4DA 108.9 . . ?
Cl4D C4D H4DA 108.9 . . ?
C3D C4D H4DB 108.9 . . ?
Cl4D C4D H4DB 108.9 . . ?
H4DA C4D H4DB 107.7 . . ?
C1 O1 C36 112.85(13) . . ?
C8 O2 C9 111.62(13) . . ?
C16 O3 C17 110.31(11) . . ?
C29 O4 C28 111.98(12) . . ?
C44 O5 C43 110.71(13) . . ?
C52 O6 C51 112.07(13) . . ?
C57 O7 C58 111.82(15) . . ?
C65 O8 C66 111.32(11) . . ?
O1 C1 C2 117.84(14) . . ?
O1 C1 C37 120.33(14) . . ?
C2 C1 C37 121.82(15) . . ?
C3 C2 C1 119.83(15) . . ?
C3 C2 H2 120.1 . . ?
C1 C2 H2 120.1 . . ?
C2 C3 C4 120.54(15) . . ?
C2 C3 H3 119.7 . . ?
C4 C3 H3 119.7 . . ?
C38 C4 C3 118.43(14) . . ?
C38 C4 C5 120.87(14) . . ?
C3 C4 C5 120.70(14) . . ?
C39 C5 C6 118.34(14) . . ?
C39 C5 C4 121.68(13) . . ?
C6 C5 C4 119.98(14) . . ?
C7 C6 C5 120.49(15) . . ?
C7 C6 H6 119.8 . . ?
C5 C6 H6 119.8 . . ?
C6 C7 C8 119.73(15) . . ?
C6 C7 H7 120.1 . . ?
C8 C7 H7 120.1 . . ?
O2 C8 C7 117.42(14) . . ?
O2 C8 C40 120.58(15) . . ?
C7 C8 C40 122.00(15) . . ?
O2 C9 C10 111.14(14) . . ?
O2 C9 H9A 109.4 . . ?
C10 C9 H9A 109.4 . . ?
O2 C9 H9B 109.4 . . ?
C10 C9 H9B 109.4 . . ?
H9A C9 H9B 108.0 . . ?
C11 C10 C41 122.18(14) . . ?
C11 C10 C9 121.92(14) . . ?
C41 C10 C9 115.89(14) . . ?
C10 C11 C12 119.83(13) . . ?
C10 C11 C69 119.22(14) . . ?
C12 C11 C69 120.95(15) . . ?
C11 C12 C13 118.72(14) . . ?
C11 C12 C71 119.12(13) . . ?
C13 C12 C71 122.14(14) . . ?
C12 C13 C42 120.56(13) . . ?
C12 C13 C14 123.97(14) . . ?
C42 C13 C14 115.45(12) . . ?
C44 C14 C15 117.00(13) . . ?
C44 C14 C13 118.17(13) . . ?
C15 C14 C13 124.45(13) . . ?
C16 C15 C14 119.82(13) . . ?
C16 C15 H15 120.1 . . ?
C14 C15 H15 120.1 . . ?
O3 C16 C15 118.20(13) . . ?
O3 C16 C46 118.79(13) . . ?
C15 C16 C46 123.00(14) . . ?
O3 C17 C18 110.94(12) . . ?
O3 C17 H17A 109.5 . . ?
C18 C17 H17A 109.5 . . ?
O3 C17 H17B 109.5 . . ?
C18 C17 H17B 109.5 . . ?
H17A C17 H17B 108.0 . . ?
C19 C18 C47 120.00(13) . . ?
C19 C18 C17 123.04(13) . . ?
C47 C18 C17 116.84(12) . . ?
C18 C19 C50 118.69(13) . . ?
C18 C19 C20 124.16(13) . . ?
C50 C19 C20 117.12(13) . . ?
C52 C20 C21 117.89(14) . . ?
C52 C20 C19 117.37(13) . . ?
C21 C20 C19 124.74(13) . . ?
C22 C21 C20 122.17(13) . . ?
C22 C21 H21 118.9 . . ?
C20 C21 H21 118.9 . . ?
C21 C22 C54 117.36(14) . . ?
C21 C22 C23 122.41(13) . . ?
C54 C22 C23 120.22(14) . . ?
C24 C23 C55 117.50(14) . . ?
C24 C23 C22 122.16(13) . . ?
C55 C23 C22 120.32(14) . . ?
C25 C24 C23 122.61(14) . . ?
C25 C24 H24 118.7 . . ?
C23 C24 H24 118.7 . . ?
C57 C25 C24 117.22(14) . . ?
C57 C25 C26 117.43(14) . . ?
C24 C25 C26 125.34(13) . . ?
C27 C26 C59 117.96(14) . . ?
C27 C26 C25 125.14(13) . . ?
C59 C26 C25 116.88(13) . . ?
C26 C27 C62 120.22(13) . . ?
C26 C27 C28 123.57(13) . . ?
C62 C27 C28 116.10(12) . . ?
O4 C28 C27 111.30(12) . . ?
O4 C28 H28A 109.4 . . ?
C27 C28 H28A 109.4 . . ?
O4 C28 H28B 109.4 . . ?
C27 C28 H28B 109.4 . . ?
H28A C28 H28B 108.0 . . ?
O4 C29 C30 118.77(13) . . ?
O4 C29 C63 119.13(13) . . ?
C30 C29 C63 122.10(13) . . ?
C29 C30 C31 119.85(13) . . ?
C29 C30 H30 120.1 . . ?
C31 C30 H30 120.1 . . ?
C30 C31 C65 117.78(13) . . ?
C30 C31 C32 124.49(13) . . ?
C65 C31 C32 117.45(13) . . ?
C67 C32 C33 120.43(13) . . ?
C67 C32 C31 116.11(12) . . ?
C33 C32 C31 123.45(13) . . ?
C34 C33 C32 118.89(14) . . ?
C34 C33 C72 120.04(14) . . ?
C32 C33 C72 120.93(14) . . ?
C35 C34 C33 119.68(14) . . ?
C35 C34 C73 119.92(14) . . ?
C33 C34 C73 120.34(15) . . ?
C34 C35 C68 121.84(13) . . ?
C34 C35 C36 121.09(14) . . ?
C68 C35 C36 117.07(14) . . ?
O1 C36 C35 112.17(14) . . ?
O1 C36 H36A 109.2 . . ?
C35 C36 H36A 109.2 . . ?
O1 C36 H36B 109.2 . . ?
C35 C36 H36B 109.2 . . ?
H36A C36 H36B 107.9 . . ?
C38 C37 C1 116.88(14) . . ?
C38 C37 C68 124.72(13) . . ?
C1 C37 C68 118.35(13) . . ?
C37 C38 C4 122.42(14) . . ?
C37 C38 H38 118.8 . . ?
C4 C38 H38 118.8 . . ?
C5 C39 C40 122.33(14) . . ?
C5 C39 H39 118.8 . . ?
C40 C39 H39 118.8 . . ?
C39 C40 C8 116.72(14) . . ?
C39 C40 C41 125.82(13) . . ?
C8 C40 C41 117.45(13) . . ?
C42 C41 C10 117.88(14) . . ?
C42 C41 C40 125.52(13) . . ?
C10 C41 C40 116.60(13) . . ?
C41 C42 C13 120.32(13) . . ?
C41 C42 C43 122.83(14) . . ?
C13 C42 C43 116.85(13) . . ?
O5 C43 C42 112.01(13) . . ?
O5 C43 H43A 109.2 . . ?
C42 C43 H43A 109.2 . . ?
O5 C43 H43B 109.2 . . ?
C42 C43 H43B 109.2 . . ?
H43A C43 H43B 107.9 . . ?
O5 C44 C45 118.27(13) . . ?
O5 C44 C14 118.84(13) . . ?
C45 C44 C14 122.89(14) . . ?
C44 C45 C46 119.90(13) . . ?
C44 C45 H45 120.1 . . ?
C46 C45 H45 120.1 . . ?
C16 C46 C45 117.00(13) . . ?
C16 C46 C47 117.67(13) . . ?
C45 C46 C47 125.10(13) . . ?
C48 C47 C18 120.25(13) . . ?
C48 C47 C46 124.42(13) . . ?
C18 C47 C46 115.31(12) . . ?
C49 C48 C47 119.17(13) . . ?
C49 C48 C75 119.13(13) . . ?
C47 C48 C75 121.60(13) . . ?
C50 C49 C48 119.51(13) . . ?
C50 C49 C76 119.73(13) . . ?
C48 C49 C76 120.73(14) . . ?
C49 C50 C19 121.73(13) . . ?
C49 C50 C51 121.92(14) . . ?
C19 C50 C51 116.35(14) . . ?
O6 C51 C50 110.92(14) . . ?
O6 C51 H51A 109.5 . . ?
C50 C51 H51A 109.5 . . ?
O6 C51 H51B 109.5 . . ?
C50 C51 H51B 109.5 . . ?
H51A C51 H51B 108.0 . . ?
O6 C52 C53 118.48(14) . . ?
O6 C52 C20 120.30(14) . . ?
C53 C52 C20 121.22(15) . . ?
C54 C53 C52 119.27(15) . . ?
C54 C53 H53 120.4 . . ?
C52 C53 H53 120.4 . . ?
C53 C54 C22 121.88(15) . . ?
C53 C54 H54 119.1 . . ?
C22 C54 H54 119.1 . . ?
C56 C55 C23 121.16(15) . . ?
C56 C55 H55 119.4 . . ?
C23 C55 H55 119.4 . . ?
C57 C56 C55 119.50(15) . . ?
C57 C56 H56 120.2 . . ?
C55 C56 H56 120.2 . . ?
O7 C57 C56 117.37(14) . . ?
O7 C57 C25 120.67(14) . . ?
C56 C57 C25 121.94(15) . . ?
O7 C58 C59 110.88(15) . . ?
O7 C58 H58A 109.5 . . ?
C59 C58 H58A 109.5 . . ?
O7 C58 H58B 109.5 . . ?
C59 C58 H58B 109.5 . . ?
H58A C58 H58B 108.1 . . ?
C60 C59 C26 121.77(14) . . ?
C60 C59 C58 121.84(14) . . ?
C26 C59 C58 116.36(15) . . ?
C59 C60 C61 119.77(14) . . ?
C59 C60 C78 120.51(14) . . ?
C61 C60 C78 119.66(14) . . ?
C62 C61 C60 118.67(14) . . ?
C62 C61 C80 121.59(14) . . ?
C60 C61 C80 119.56(14) . . ?
C27 C62 C61 120.77(13) . . ?
C27 C62 C63 116.00(12) . . ?
C61 C62 C63 123.10(13) . . ?
C64 C63 C29 117.40(13) . . ?
C64 C63 C62 125.39(13) . . ?
C29 C63 C62 117.15(13) . . ?
C65 C64 C63 120.03(13) . . ?
C65 C64 H64 120.0 . . ?
C63 C64 H64 120.0 . . ?
O8 C65 C64 119.40(13) . . ?
O8 C65 C31 118.64(13) . . ?
C64 C65 C31 121.94(13) . . ?
O8 C66 C67 111.67(12) . . ?
O8 C66 H66A 109.3 . . ?
C67 C66 H66A 109.3 . . ?
O8 C66 H66B 109.3 . . ?
C67 C66 H66B 109.3 . . ?
H66A C66 H66B 107.9 . . ?
C32 C67 C68 120.04(13) . . ?
C32 C67 C66 116.20(12) . . ?
C68 C67 C66 123.73(13) . . ?
C67 C68 C35 118.05(13) . . ?
C67 C68 C37 124.91(13) . . ?
C35 C68 C37 117.02(13) . . ?
C11 C69 C70 112.75(14) . . ?
C11 C69 H69A 109.0 . . ?
C70 C69 H69A 109.0 . . ?
C11 C69 H69B 109.0 . . ?
C70 C69 H69B 109.0 . . ?
H69A C69 H69B 107.8 . . ?
C69 C70 H70A 109.5 . . ?
C69 C70 H70B 109.5 . . ?
H70A C70 H70B 109.5 . . ?
C69 C70 H70C 109.5 . . ?
H70A C70 H70C 109.5 . . ?
H70B C70 H70C 109.5 . . ?
C12 C71 H71A 109.5 . . ?
C12 C71 H71B 109.5 . . ?
H71A C71 H71B 109.5 . . ?
C12 C71 H71C 109.5 . . ?
H71A C71 H71C 109.5 . . ?
H71B C71 H71C 109.5 . . ?
C33 C72 H72A 109.5 . . ?
C33 C72 H72B 109.5 . . ?
H72A C72 H72B 109.5 . . ?
C33 C72 H72C 109.5 . . ?
H72A C72 H72C 109.5 . . ?
H72B C72 H72C 109.5 . . ?
C34 C73 C74 111.55(18) . . ?
C34 C73 H73A 109.3 . . ?
C74 C73 H73A 109.3 . . ?
C34 C73 H73B 109.3 . . ?
C74 C73 H73B 109.3 . . ?
H73A C73 H73B 108.0 . . ?
C73 C74 H74A 109.5 . . ?
C73 C74 H74B 109.5 . . ?
H74A C74 H74B 109.5 . . ?
C73 C74 H74C 109.5 . . ?
H74A C74 H74C 109.5 . . ?
H74B C74 H74C 109.5 . . ?
C48 C75 H75A 109.5 . . ?
C48 C75 H75B 109.5 . . ?
H75A C75 H75B 109.5 . . ?
C48 C75 H75C 109.5 . . ?
H75A C75 H75C 109.5 . . ?
H75B C75 H75C 109.5 . . ?
C49 C76 C77 111.84(14) . . ?
C49 C76 H76A 109.2 . . ?
C77 C76 H76A 109.2 . . ?
C49 C76 H76B 109.2 . . ?
C77 C76 H76B 109.2 . . ?
H76A C76 H76B 107.9 . . ?
C76 C77 H77A 109.5 . . ?
C76 C77 H77B 109.5 . . ?
H77A C77 H77B 109.5 . . ?
C76 C77 H77C 109.5 . . ?
H77A C77 H77C 109.5 . . ?
H77B C77 H77C 109.5 . . ?
C60 C78 C79 111.28(15) . . ?
C60 C78 H78A 109.4 . . ?
C79 C78 H78A 109.4 . . ?
C60 C78 H78B 109.4 . . ?
C79 C78 H78B 109.4 . . ?
H78A C78 H78B 108.0 . . ?
C78 C79 H79A 109.5 . . ?
C78 C79 H79B 109.5 . . ?
H79A C79 H79B 109.5 . . ?
C78 C79 H79C 109.5 . . ?
H79A C79 H79C 109.5 . . ?
H79B C79 H79C 109.5 . . ?
C61 C80 H80A 109.5 . . ?
C61 C80 H80B 109.5 . . ?
H80A C80 H80B 109.5 . . ?
C61 C80 H80C 109.5 . . ?
H80A C80 H80C 109.5 . . ?
H80B C80 H80C 109.5 . . ?
 
loop_
 _geom_torsion_atom_site_label_1
 _geom_torsion_atom_site_label_2
 _geom_torsion_atom_site_label_3
 _geom_torsion_atom_site_label_4
 _geom_torsion
 _geom_torsion_site_symmetry_1
 _geom_torsion_site_symmetry_2
 _geom_torsion_site_symmetry_3
 _geom_torsion_site_symmetry_4
 _geom_torsion_publ_flag
Cl1A C1A C2A Cl2A 178.87(11) . . . . ?
Cl1B C1B C2B Cl2B 63.1(3) . . . . ?
Cl3B C3B C4B Cl4B 62.9(9) . . . . ?
Cl1C C1C C2C Cl2C -161.3(4) . . . . ?
Cl3C C3C C4C Cl4C 146.6(7) . . . . ?
Cl1D C1D C2D Cl2D 179.6(5) . . . . ?
Cl3D C3D C4D Cl4D -123.2(11) . . . . ?
C36 O1 C1 C2 -143.46(16) . . . . ?
C36 O1 C1 C37 37.7(2) . . . . ?
O1 C1 C2 C3 178.69(16) . . . . ?
C37 C1 C2 C3 -2.5(3) . . . . ?
C1 C2 C3 C4 0.4(3) . . . . ?
C2 C3 C4 C38 0.8(3) . . . . ?
C2 C3 C4 C5 -178.93(16) . . . . ?
C38 C4 C5 C39 -29.3(2) . . . . ?
C3 C4 C5 C39 150.43(17) . . . . ?
C38 C4 C5 C6 150.63(16) . . . . ?
C3 C4 C5 C6 -29.7(2) . . . . ?
C39 C5 C6 C7 3.5(3) . . . . ?
C4 C5 C6 C7 -176.41(17) . . . . ?
C5 C6 C7 C8 -0.3(3) . . . . ?
C9 O2 C8 C7 -145.49(16) . . . . ?
C9 O2 C8 C40 35.1(2) . . . . ?
C6 C7 C8 O2 175.39(17) . . . . ?
C6 C7 C8 C40 -5.2(3) . . . . ?
C8 O2 C9 C10 -58.43(18) . . . . ?
O2 C9 C10 C11 -139.56(16) . . . . ?
O2 C9 C10 C41 41.4(2) . . . . ?
C41 C10 C11 C12 2.0(2) . . . . ?
C9 C10 C11 C12 -176.92(16) . . . . ?
C41 C10 C11 C69 -178.59(15) . . . . ?
C9 C10 C11 C69 2.5(2) . . . . ?
C10 C11 C12 C13 0.8(2) . . . . ?
C69 C11 C12 C13 -178.59(14) . . . . ?
C10 C11 C12 C71 -177.68(15) . . . . ?
C69 C11 C12 C71 2.9(2) . . . . ?
C11 C12 C13 C42 -6.2(2) . . . . ?
C71 C12 C13 C42 172.26(15) . . . . ?
C11 C12 C13 C14 171.85(14) . . . . ?
C71 C12 C13 C14 -9.7(2) . . . . ?
C12 C13 C14 C44 155.81(15) . . . . ?
C42 C13 C14 C44 -26.1(2) . . . . ?
C12 C13 C14 C15 -31.6(2) . . . . ?
C42 C13 C14 C15 146.52(15) . . . . ?
C44 C14 C15 C16 -5.0(2) . . . . ?
C13 C14 C15 C16 -177.70(14) . . . . ?
C17 O3 C16 C15 -134.64(14) . . . . ?
C17 O3 C16 C46 44.49(18) . . . . ?
C14 C15 C16 O3 179.08(14) . . . . ?
C14 C15 C16 C46 0.0(2) . . . . ?
C16 O3 C17 C18 -59.95(15) . . . . ?
O3 C17 C18 C19 -144.09(14) . . . . ?
O3 C17 C18 C47 31.85(18) . . . . ?
C47 C18 C19 C50 -9.0(2) . . . . ?
C17 C18 C19 C50 166.85(14) . . . . ?
C47 C18 C19 C20 173.01(13) . . . . ?
C17 C18 C19 C20 -11.2(2) . . . . ?
C18 C19 C20 C52 154.17(15) . . . . ?
C50 C19 C20 C52 -23.9(2) . . . . ?
C18 C19 C20 C21 -26.7(2) . . . . ?
C50 C19 C20 C21 155.22(15) . . . . ?
C52 C20 C21 C22 -4.0(2) . . . . ?
C19 C20 C21 C22 176.86(14) . . . . ?
C20 C21 C22 C54 0.3(2) . . . . ?
C20 C21 C22 C23 179.21(14) . . . . ?
C21 C22 C23 C24 -18.0(2) . . . . ?
C54 C22 C23 C24 160.92(16) . . . . ?
C21 C22 C23 C55 163.01(16) . . . . ?
C54 C22 C23 C55 -18.1(2) . . . . ?
C55 C23 C24 C25 1.1(2) . . . . ?
C22 C23 C24 C25 -177.91(15) . . . . ?
C23 C24 C25 C57 -2.9(2) . . . . ?
C23 C24 C25 C26 176.16(15) . . . . ?
C57 C25 C26 C27 156.80(17) . . . . ?
C24 C25 C26 C27 -22.3(3) . . . . ?
C57 C25 C26 C59 -21.3(2) . . . . ?
C24 C25 C26 C59 159.67(16) . . . . ?
C59 C26 C27 C62 -6.9(2) . . . . ?
C25 C26 C27 C62 175.04(15) . . . . ?
C59 C26 C27 C28 169.01(15) . . . . ?
C25 C26 C27 C28 -9.0(3) . . . . ?
C29 O4 C28 C27 -58.03(16) . . . . ?
C26 C27 C28 O4 -143.69(15) . . . . ?
C62 C27 C28 O4 32.41(19) . . . . ?
C28 O4 C29 C30 -141.86(14) . . . . ?
C28 O4 C29 C63 38.87(18) . . . . ?
O4 C29 C30 C31 175.28(13) . . . . ?
C63 C29 C30 C31 -5.5(2) . . . . ?
C29 C30 C31 C65 -3.3(2) . . . . ?
C29 C30 C31 C32 -177.10(13) . . . . ?
C30 C31 C32 C67 144.00(14) . . . . ?
C65 C31 C32 C67 -29.78(19) . . . . ?
C30 C31 C32 C33 -37.0(2) . . . . ?
C65 C31 C32 C33 149.18(15) . . . . ?
C67 C32 C33 C34 -8.2(2) . . . . ?
C31 C32 C33 C34 172.85(15) . . . . ?
C67 C32 C33 C72 167.49(15) . . . . ?
C31 C32 C33 C72 -11.4(2) . . . . ?
C32 C33 C34 C35 -0.2(3) . . . . ?
C72 C33 C34 C35 -175.97(17) . . . . ?
C32 C33 C34 C73 177.04(17) . . . . ?
C72 C33 C34 C73 1.3(3) . . . . ?
C33 C34 C35 C68 4.4(3) . . . . ?
C73 C34 C35 C68 -172.87(17) . . . . ?
C33 C34 C35 C36 -175.08(17) . . . . ?
C73 C34 C35 C36 7.7(3) . . . . ?
C1 O1 C36 C35 -54.4(2) . . . . ?
C34 C35 C36 O1 -145.18(16) . . . . ?
C68 C35 C36 O1 35.3(2) . . . . ?
O1 C1 C37 C38 -177.98(15) . . . . ?
C2 C1 C37 C38 3.3(2) . . . . ?
O1 C1 C37 C68 -0.4(2) . . . . ?
C2 C1 C37 C68 -179.12(15) . . . . ?
C1 C37 C38 C4 -2.0(2) . . . . ?
C68 C37 C38 C4 -179.49(15) . . . . ?
C3 C4 C38 C37 0.1(2) . . . . ?
C5 C4 C38 C37 179.79(15) . . . . ?
C6 C5 C39 C40 -1.3(2) . . . . ?
C4 C5 C39 C40 178.62(15) . . . . ?
C5 C39 C40 C8 -3.9(2) . . . . ?
C5 C39 C40 C41 176.40(15) . . . . ?
O2 C8 C40 C39 -173.43(15) . . . . ?
C7 C8 C40 C39 7.2(2) . . . . ?
O2 C8 C40 C41 6.3(2) . . . . ?
C7 C8 C40 C41 -173.06(16) . . . . ?
C11 C10 C41 C42 0.6(2) . . . . ?
C9 C10 C41 C42 179.56(15) . . . . ?
C11 C10 C41 C40 179.95(14) . . . . ?
C9 C10 C41 C40 -1.1(2) . . . . ?
C39 C40 C41 C42 -24.6(3) . . . . ?
C8 C40 C41 C42 155.73(16) . . . . ?
C39 C40 C41 C10 156.10(16) . . . . ?
C8 C40 C41 C10 -23.6(2) . . . . ?
C10 C41 C42 C13 -5.9(2) . . . . ?
C40 C41 C42 C13 174.73(15) . . . . ?
C10 C41 C42 C43 174.26(15) . . . . ?
C40 C41 C42 C43 -5.1(2) . . . . ?
C12 C13 C42 C41 8.9(2) . . . . ?
C14 C13 C42 C41 -169.30(14) . . . . ?
C12 C13 C42 C43 -171.31(14) . . . . ?
C14 C13 C42 C43 10.5(2) . . . . ?
C44 O5 C43 C42 -58.67(17) . . . . ?
C41 C42 C43 O5 -149.44(15) . . . . ?
C13 C42 C43 O5 30.8(2) . . . . ?
C43 O5 C44 C45 -135.66(14) . . . . ?
C43 O5 C44 C14 44.97(19) . . . . ?
C15 C14 C44 O5 -175.50(14) . . . . ?
C13 C14 C44 O5 -2.3(2) . . . . ?
C15 C14 C44 C45 5.2(2) . . . . ?
C13 C14 C44 C45 178.31(14) . . . . ?
O5 C44 C45 C46 -179.46(14) . . . . ?
C14 C44 C45 C46 -0.1(2) . . . . ?
O3 C16 C46 C45 -174.03(13) . . . . ?
C15 C16 C46 C45 5.1(2) . . . . ?
O3 C16 C46 C47 0.7(2) . . . . ?
C15 C16 C46 C47 179.79(14) . . . . ?
C44 C45 C46 C16 -4.9(2) . . . . ?
C44 C45 C46 C47 -179.22(14) . . . . ?
C19 C18 C47 C48 9.4(2) . . . . ?
C17 C18 C47 C48 -166.71(13) . . . . ?
C19 C18 C47 C46 -172.17(13) . . . . ?
C17 C18 C47 C46 11.76(18) . . . . ?
C16 C46 C47 C48 148.95(14) . . . . ?
C45 C46 C47 C48 -36.8(2) . . . . ?
C16 C46 C47 C18 -29.44(19) . . . . ?
C45 C46 C47 C18 144.83(15) . . . . ?
C18 C47 C48 C49 -3.9(2) . . . . ?
C46 C47 C48 C49 177.74(13) . . . . ?
C18 C47 C48 C75 172.53(14) . . . . ?
C46 C47 C48 C75 -5.8(2) . . . . ?
C47 C48 C49 C50 -1.6(2) . . . . ?
C75 C48 C49 C50 -178.20(14) . . . . ?
C47 C48 C49 C76 176.29(13) . . . . ?
C75 C48 C49 C76 -0.3(2) . . . . ?
C48 C49 C50 C19 1.9(2) . . . . ?
C76 C49 C50 C19 -176.01(14) . . . . ?
C48 C49 C50 C51 -178.44(15) . . . . ?
C76 C49 C50 C51 3.6(2) . . . . ?
C18 C19 C50 C49 3.4(2) . . . . ?
C20 C19 C50 C49 -178.46(14) . . . . ?
C18 C19 C50 C51 -176.26(14) . . . . ?
C20 C19 C50 C51 1.9(2) . . . . ?
C52 O6 C51 C50 -57.55(19) . . . . ?
C49 C50 C51 O6 -141.73(15) . . . . ?
C19 C50 C51 O6 37.9(2) . . . . ?
C51 O6 C52 C53 -143.44(17) . . . . ?
C51 O6 C52 C20 37.5(2) . . . . ?
C21 C20 C52 O6 -175.32(15) . . . . ?
C19 C20 C52 O6 3.8(2) . . . . ?
C21 C20 C52 C53 5.6(2) . . . . ?
C19 C20 C52 C53 -175.22(16) . . . . ?
O6 C52 C53 C54 177.55(17) . . . . ?
C20 C52 C53 C54 -3.4(3) . . . . ?
C52 C53 C54 C22 -0.6(3) . . . . ?
C21 C22 C54 C53 2.2(3) . . . . ?
C23 C22 C54 C53 -176.81(16) . . . . ?
C24 C23 C55 C56 0.7(3) . . . . ?
C22 C23 C55 C56 179.68(16) . . . . ?
C23 C55 C56 C57 -0.5(3) . . . . ?
C58 O7 C57 C56 -143.54(18) . . . . ?
C58 O7 C57 C25 38.0(2) . . . . ?
C55 C56 C57 O7 -179.91(18) . . . . ?
C55 C56 C57 C25 -1.5(3) . . . . ?
C24 C25 C57 O7 -178.52(17) . . . . ?
C26 C25 C57 O7 2.3(3) . . . . ?
C24 C25 C57 C56 3.1(3) . . . . ?
C26 C25 C57 C56 -176.05(17) . . . . ?
C57 O7 C58 C59 -58.2(2) . . . . ?
C27 C26 C59 C60 -0.6(3) . . . . ?
C25 C26 C59 C60 177.61(16) . . . . ?
C27 C26 C59 C58 -178.98(17) . . . . ?
C25 C26 C59 C58 -0.8(2) . . . . ?
O7 C58 C59 C60 -138.67(18) . . . . ?
O7 C58 C59 C26 39.7(3) . . . . ?
C26 C59 C60 C61 3.9(3) . . . . ?
C58 C59 C60 C61 -177.76(18) . . . . ?
C26 C59 C60 C78 -173.16(17) . . . . ?
C58 C59 C60 C78 5.2(3) . . . . ?
C59 C60 C61 C62 0.3(2) . . . . ?
C78 C60 C61 C62 177.36(15) . . . . ?
C59 C60 C61 C80 -175.05(17) . . . . ?
C78 C60 C61 C80 2.1(2) . . . . ?
C26 C27 C62 C61 11.3(2) . . . . ?
C28 C27 C62 C61 -164.96(14) . . . . ?
C26 C27 C62 C63 -172.75(14) . . . . ?
C28 C27 C62 C63 11.0(2) . . . . ?
C60 C61 C62 C27 -7.8(2) . . . . ?
C80 C61 C62 C27 167.42(16) . . . . ?
C60 C61 C62 C63 176.54(15) . . . . ?
C80 C61 C62 C63 -8.3(2) . . . . ?
O4 C29 C63 C64 -171.01(14) . . . . ?
C30 C29 C63 C64 9.7(2) . . . . ?
O4 C29 C63 C62 6.4(2) . . . . ?
C30 C29 C63 C62 -172.86(14) . . . . ?
C27 C62 C63 C64 145.16(15) . . . . ?
C61 C62 C63 C64 -39.0(2) . . . . ?
C27 C62 C63 C29 -32.0(2) . . . . ?
C61 C62 C63 C29 143.87(15) . . . . ?
C29 C63 C64 C65 -5.2(2) . . . . ?
C62 C63 C64 C65 177.64(14) . . . . ?
C66 O8 C65 C64 -137.71(14) . . . . ?
C66 O8 C65 C31 43.79(18) . . . . ?
C63 C64 C65 O8 178.07(14) . . . . ?
C63 C64 C65 C31 -3.5(2) . . . . ?
C30 C31 C65 O8 -173.71(13) . . . . ?
C32 C31 C65 O8 0.5(2) . . . . ?
C30 C31 C65 C64 7.8(2) . . . . ?
C32 C31 C65 C64 -177.96(14) . . . . ?
C65 O8 C66 C67 -58.35(16) . . . . ?
C33 C32 C67 C68 12.7(2) . . . . ?
C31 C32 C67 C68 -168.35(13) . . . . ?
C33 C32 C67 C66 -165.71(14) . . . . ?
C31 C32 C67 C66 13.28(18) . . . . ?
O8 C66 C67 C32 29.38(17) . . . . ?
O8 C66 C67 C68 -148.92(13) . . . . ?
C32 C67 C68 C35 -8.3(2) . . . . ?
C66 C67 C68 C35 169.89(14) . . . . ?
C32 C67 C68 C37 170.24(14) . . . . ?
C66 C67 C68 C37 -11.5(2) . . . . ?
C34 C35 C68 C67 -0.1(2) . . . . ?
C36 C35 C68 C67 179.38(15) . . . . ?
C34 C35 C68 C37 -178.81(15) . . . . ?
C36 C35 C68 C37 0.7(2) . . . . ?
C38 C37 C68 C67 -20.3(2) . . . . ?
C1 C37 C68 C67 162.26(15) . . . . ?
C38 C37 C68 C35 158.29(15) . . . . ?
C1 C37 C68 C35 -19.1(2) . . . . ?
C10 C11 C69 C70 84.6(2) . . . . ?
C12 C11 C69 C70 -96.0(2) . . . . ?
C35 C34 C73 C74 84.6(2) . . . . ?
C33 C34 C73 C74 -92.7(2) . . . . ?
C50 C49 C76 C77 85.21(19) . . . . ?
C48 C49 C76 C77 -92.72(19) . . . . ?
C59 C60 C78 C79 85.5(2) . . . . ?
C61 C60 C78 C79 -91.6(2) . . . . ?
 
loop_
 _geom_hbond_atom_site_label_D 
 _geom_hbond_atom_site_label_H 
 _geom_hbond_atom_site_label_A 
 _geom_hbond_distance_DH 
 _geom_hbond_distance_HA 
 _geom_hbond_distance_DA 
 _geom_hbond_angle_DHA 
 _geom_hbond_site_symmetry_A 
 _geom_hbond_publ_flag
C2A H2AA O6  0.99 2.51 3.312(2) 138.0 4_664 yes
C2A H2AB O7  0.99 2.56 3.211(2) 123.2 6_554 yes
C1C^c H1CA^c O7  0.99 2.46 3.338(7) 147.6 . yes
C1C^c H1CB^c Cl2A  0.99 2.96 3.763(6) 138.5 . yes
C3C^d H3CB^d Cl2A  0.99 2.49 3.445(7) 163.3 . yes
C4C^d H4CB^d O1  0.99 2.60 3.476(8) 147.1 3_565 yes
C2 H2 Cl2A  0.95 2.85 3.7536(17) 159.8 2_664 yes
C28 H28A Cl1B^a  0.99 2.80 3.457(2) 124.1 . yes
C28 H28A Cl3B^b  0.99 2.77 3.391(10) 121.5 . yes
C43 H43B O2  0.99 2.43 3.058(2) 120.8 5_565 yes
C56 H56 O1  0.95 2.60 3.529(2) 165.4 4_665 yes
C66 H66B Cl4D^f  0.99 2.79 3.570(4) 136.3 6_654 yes
 
_refine_diff_density_max    0.783
_refine_diff_density_min   -0.639
_refine_diff_density_rms    0.068

_shelx_res_file
;
TITL Figure8-S
    230105_figure8-s_sq.res
    created by SHELXL-2019/2 at 15:58:31 on 16-Feb-2023
CELL 0.71073 24.69474 24.69474 24.70094 90 90 120
ZERR 6 0.00013 0.00013 0.00016 0 0 0
LATT -1
SYMM -Y, X-Y, 2/3+Z
SYMM -X+Y, -X, 1/3+Z
SYMM -X, -Y, 1/2+Z
SYMM Y, -X+Y, 1/6+Z
SYMM X-Y, X, 5/6+Z
SFAC C H O Cl
UNIT 552 528 48 72
SHEL 100 0.55
OMIT -2 5 0
OMIT -3 13 0
LIST 4
FMAP 2
PLAN 50
L.S. 25 0  109
TEMP -183
SIZE 0.056 0.070 0.114
BOND $H
CONF
EQIV $1 -x+1, -y+1, z-1/2
HTAB C2A O6_$1
EQIV $2 x-y, x, z-1/6
HTAB C2A O7_$2
HTAB C1C O7
HTAB C1C Cl2A
HTAB C3C Cl2A
EQIV $3 -x+y, -x+1, z+1/3
HTAB C4C O1_$3
EQIV $4 -y+1, x-y+1, z-1/3
HTAB C2 Cl2A_$4
HTAB C28 Cl1B
HTAB C28 Cl3B
EQIV $5 y, -x+y+1, z+1/6
HTAB C43 O2_$5
EQIV $6 -x+1, -y+1, z+1/2
HTAB C56 O1_$6
EQIV $7 x-y+1, x, z-1/6
HTAB C66 Cl4D_$7
ACTA
ABIN
WGHT    0.076200    2.462500
FVAR       0.13700   0.81914   0.65646   0.73420
MOLE 1
CL1A  4    0.336967    0.498016    0.380742    11.00000    0.02877    0.03442 =
         0.06262    0.01167    0.01490    0.01560
CL2A  4    0.268417    0.304681    0.339476    11.00000    0.05156    0.04412 =
         0.03906    0.00861    0.01715    0.03593
C1A   1    0.329947    0.422175    0.378104    11.00000    0.02449    0.04004 =
         0.04802    0.01389    0.01066    0.01973
AFIX  23
H1AA  2    0.368507    0.425490    0.362709    11.00000   -1.20000
H1AB  2    0.324080    0.404600    0.415067    11.00000   -1.20000
AFIX   0
C2A   1    0.274789    0.380200    0.343383    11.00000    0.03779    0.03851 =
         0.02802    0.00900    0.01009    0.02857
AFIX  23
H2AA  2    0.280281    0.398257    0.306649    11.00000   -1.20000
H2AB  2    0.236137    0.376261    0.359187    11.00000   -1.20000
AFIX   0
MOLE 2
SIMU 0.002 0.002 CL1B CL3B
SIMU 0.002 0.002 CL2B CL4B
SIMU 0.001 C1B C3B
SIMU 0.001 C2B C4B
RIGU 0.002 0.002 CL1B CL3B
RIGU 0.002 0.002 CL2B CL4B
RIGU 0.001 C1B C3B
RIGU 0.001 C2B C4B
SADI 0.002 CL1B C1B CL2B C2B CL3B C3B CL4B C4B
SADI 0.002 C1B C2B C3B C4B
SADI 0.002 C1B CL2B C3B CL4B C2B CL1B C4B CL3B
PART 1 21.000
CL1B  4    0.437626    0.524548    0.532974    21.00000    0.03683    0.03850 =
         0.02092    0.00250    0.00195    0.02508
CL2B  4    0.509749    0.631851    0.627916    21.00000    0.14514    0.04652 =
         0.03319   -0.00835   -0.01712    0.05329
C1B   1    0.454248    0.509033    0.599683    21.00000    0.03677    0.03910 =
         0.02388    0.00953    0.00267    0.02079
AFIX  23
H1BA  2    0.419361    0.501511    0.624089    21.00000   -1.20000
H1BB  2    0.457516    0.470681    0.599146    21.00000   -1.20000
AFIX   0
C2B   1    0.513683    0.562130    0.621080    21.00000    0.03897    0.03821 =
         0.02855    0.00615   -0.00079    0.01897
AFIX  23
H2BA  2    0.548387    0.570040    0.596292    21.00000   -1.20000
H2BB  2    0.522892    0.550467    0.656833    21.00000   -1.20000
AFIX   0
PART 0
PART -2 -21.000
CL3B  4    0.451980    0.536803    0.531824   -21.00000    0.04515    0.04975 =
         0.02976    0.00520    0.00025    0.02095
CL4B  4    0.458681    0.600796    0.650899   -21.00000    0.12919    0.06135 =
         0.04149   -0.02491   -0.03953    0.07093
C3B   1    0.465130    0.509606    0.594626   -21.00000    0.03654    0.03847 =
         0.02386    0.00861    0.00290    0.02316
AFIX  23
H3BA  2    0.424404    0.479371    0.610923   -21.00000   -1.20000
H3BB  2    0.488711    0.487552    0.587945   -21.00000   -1.20000
AFIX   0
C4B   1    0.500820    0.562095    0.633373   -21.00000    0.03887    0.03840 =
         0.02840    0.00563   -0.00080    0.01925
AFIX  23
H4BA  2    0.541297    0.592612    0.616864   -21.00000   -1.20000
H4BB  2    0.509728    0.545537    0.666624   -21.00000   -1.20000
AFIX   0
PART 0
MOLE 3
SIMU 0.002 0.002 CL1C CL3C
SIMU 0.002 0.002 CL2C CL4C
SIMU 0.002 0.002 C1C C2C C3C C4C
RIGU 0.002 0.002 CL1C CL3C
RIGU 0.002 0.002 CL2C CL4C
RIGU 0.002 0.002 C1C C2C C3C C4C
SADI 0.002 C1C CL1C C2C CL2C C3C CL3C C4C CL4C
SADI 0.002 C1C C2C C3C C4C
SADI 0.002 C1C CL2C C3C CL4C C2C CL1C C4C CL3C
PART 3 31.000
CL1C  4    0.239364    0.186716    0.460284    31.00000    0.07748    0.04736 =
         0.03596   -0.00103    0.00835    0.03521
CL2C  4    0.365063    0.363077    0.538118    31.00000    0.02840    0.04992 =
         0.05300    0.00161   -0.00212    0.02021
C1C   1    0.305489    0.260753    0.474690    31.00000    0.03755    0.07235 =
         0.03477   -0.00537   -0.00488    0.01035
AFIX  23
H1CA  2    0.343236    0.259571    0.463020    31.00000   -1.20000
H1CB  2    0.302685    0.292271    0.451946    31.00000   -1.20000
AFIX   0
C2C   1    0.314593    0.281568    0.527460    31.00000    0.03810    0.05377 =
         0.02995    0.00669   -0.00420    0.01773
AFIX  23
H2CA  2    0.331478    0.258850    0.548005    31.00000   -1.20000
H2CB  2    0.273276    0.269812    0.543192    31.00000   -1.20000
AFIX   0
PART 0
PART -4 -31.000
CL3C  4    0.252827    0.179278    0.463515   -31.00000    0.07968    0.04143 =
         0.03465   -0.00903    0.01233    0.01355
CL4C  4    0.358669    0.362584    0.530212   -31.00000    0.02588    0.03444 =
         0.05292   -0.00625   -0.00544    0.01904
C3C   1    0.296424    0.262401    0.464782   -31.00000    0.03793    0.06393 =
         0.02962    0.00616   -0.00768    0.01757
AFIX  23
H3CA  2    0.341132    0.275560    0.459934   -31.00000   -1.20000
H3CB  2    0.283672    0.278022    0.433146   -31.00000   -1.20000
AFIX   0
C4C   1    0.291149    0.291625    0.510345   -31.00000    0.03558    0.06098 =
         0.03086    0.00204   -0.00312    0.01843
AFIX  23
H4CA  2    0.278753    0.261867    0.540945   -31.00000   -1.20000
H4CB  2    0.256667    0.300449    0.504343   -31.00000   -1.20000
AFIX   0
PART 0
MOLE 4
SIMU 0.001 0.002 CL1D CL3D
SIMU 0.001 0.002 CL2D CL4D
SIMU 0.002 0.002 C1D C2D C3D C4D
RIGU 0.001 0.002 CL1D CL3D
RIGU 0.001 0.002 CL2D CL4D
RIGU 0.002 0.002 C1D C2D C3D C4D
SADI 0.002 C1D CL1D C2D CL2D C3D CL3D C4D CL4D
SADI 0.002 C1D C2D C3D C4D
SADI 0.002 C1D CL2D C3D CL4D C2D CL1D C4D CL3D
PART 5 41.000
CL1D  4    0.499677    0.688326    0.456633    41.00000    0.06256    0.06811 =
         0.06291    0.00841    0.00791    0.03867
CL2D  4    0.584697    0.866123    0.369434    41.00000    0.09094    0.04397 =
         0.18392    0.01824   -0.02718    0.01640
C1D   1    0.544874    0.771886    0.439911    41.00000    0.08281    0.11569 =
         0.15702    0.06665    0.00677    0.06295
AFIX  23
H1DA  2    0.529613    0.794818    0.462232    41.00000   -1.20000
H1DB  2    0.589329    0.787894    0.449198    41.00000   -1.20000
AFIX   0
C2D   1    0.540703    0.783380    0.387287    41.00000    0.08991    0.11535 =
         0.15670    0.06354    0.01242    0.05627
AFIX  23
H2DA  2    0.496152    0.766883    0.378063    41.00000   -1.20000
H2DB  2    0.556132    0.760486    0.365115    41.00000   -1.20000
AFIX   0
PART 0
PART -6 -41.000
CL3D  4    0.501807    0.700394    0.474198   -41.00000    0.06993    0.08019 =
         0.07632    0.00551    0.00788    0.03626
CL4D  4    0.595022    0.875287    0.409521   -41.00000    0.08042    0.03966 =
         0.17696    0.03044   -0.02099    0.02344
C3D   1    0.508422    0.755140    0.421228   -41.00000    0.08666    0.11613 =
         0.15743    0.06524    0.00890    0.05924
AFIX  23
H3DA  2    0.481547    0.731149    0.390347   -41.00000   -1.20000
H3DB  2    0.492588    0.782096    0.435473   -41.00000   -1.20000
AFIX   0
C4D   1    0.567184    0.791622    0.403306   -41.00000    0.08547    0.11456 =
         0.15713    0.06511    0.00919    0.06047
AFIX  23
H4DA  2    0.569277    0.781718    0.364794   -41.00000   -1.20000
H4DB  2    0.595472    0.781698    0.423983   -41.00000   -1.20000
AFIX   0
PART 0
MOLE 5
O1    3    0.618629    0.842974    0.140970    11.00000    0.02364    0.02026 =
         0.02403    0.00603    0.00196    0.01406
O2    3    0.955923    0.743630    0.129172    11.00000    0.01952    0.03574 =
         0.01763    0.00065    0.00470    0.01589
O3    3    0.813972    0.604939    0.502461    11.00000    0.02122    0.01831 =
         0.01702    0.00232    0.00346    0.01242
O4    3    0.475643    0.506730    0.411334    11.00000    0.02381    0.01921 =
         0.01289    0.00174    0.00100    0.01333
O5    3    0.878576    0.794700    0.355553    11.00000    0.02609    0.02026 =
         0.01407    0.00209    0.00348    0.01419
O6    3    0.694777    0.622650    0.713157    11.00000    0.02656    0.02202 =
         0.01226   -0.00089   -0.00005    0.00629
O7    3    0.435342    0.252149    0.489528    11.00000    0.04734    0.01391 =
         0.01744    0.00025   -0.00263    0.00824
O8    3    0.561114    0.572389    0.203438    11.00000    0.02321    0.01377 =
         0.01279   -0.00034    0.00103    0.00827
C1    1    0.665351    0.828295    0.140403    11.00000    0.01974    0.01753 =
         0.01722    0.00254    0.00011    0.01001
C2    1    0.718018    0.865299    0.109383    11.00000    0.02389    0.02167 =
         0.02134    0.00703    0.00241    0.01168
AFIX  43
H2    2    0.720530    0.898993    0.088822    11.00000   -1.20000
AFIX   0
C3    1    0.766981    0.852976    0.108468    11.00000    0.02201    0.02263 =
         0.01757    0.00601    0.00376    0.01024
AFIX  43
H3    2    0.803125    0.878528    0.087398    11.00000   -1.20000
AFIX   0
C4    1    0.763575    0.803060    0.138416    11.00000    0.01674    0.02020 =
         0.01438    0.00228    0.00099    0.00870
C5    1    0.816172    0.790434    0.138296    11.00000    0.01741    0.02101 =
         0.01357    0.00132    0.00112    0.00855
C6    1    0.855258    0.805855    0.092580    11.00000    0.02437    0.02789 =
         0.01436    0.00343    0.00397    0.01415
AFIX  43
H6    2    0.849186    0.826514    0.062741    11.00000   -1.20000
AFIX   0
C7    1    0.902508    0.791110    0.090810    11.00000    0.02432    0.03112 =
         0.01484    0.00196    0.00663    0.01430
AFIX  43
H7    2    0.928589    0.801420    0.059797    11.00000   -1.20000
AFIX   0
C8    1    0.911557    0.761246    0.134494    11.00000    0.01620    0.02655 =
         0.01584   -0.00091    0.00269    0.01082
C9    1    0.938108    0.686124    0.157243    11.00000    0.02664    0.03351 =
         0.01628   -0.00613   -0.00087    0.01918
AFIX  23
H9A   2    0.971310    0.675131    0.152898    11.00000   -1.20000
H9B   2    0.899196    0.652105    0.141139    11.00000   -1.20000
AFIX   0
C10   1    0.927831    0.691741    0.216399    11.00000    0.01676    0.02433 =
         0.01473   -0.00565   -0.00157    0.01182
C11   1    0.947747    0.665604    0.256212    11.00000    0.01628    0.02055 =
         0.01771   -0.00643   -0.00201    0.01038
C12   1    0.934347    0.669490    0.311050    11.00000    0.01556    0.01925 =
         0.01700   -0.00464   -0.00197    0.00979
C13   1    0.900101    0.699352    0.324253    11.00000    0.01582    0.01975 =
         0.01408   -0.00170    0.00065    0.01003
C14   1    0.875998    0.699485    0.379290    11.00000    0.01746    0.02003 =
         0.01368   -0.00123    0.00034    0.01128
C15   1    0.857003    0.650566    0.416955    11.00000    0.01921    0.01935 =
         0.01508   -0.00127    0.00069    0.01205
AFIX  43
H15   2    0.860570    0.614980    0.408360    11.00000   -1.20000
AFIX   0
C16   1    0.833043    0.654422    0.466694    11.00000    0.01709    0.01699 =
         0.01431   -0.00009    0.00079    0.00957
C17   1    0.754391    0.588766    0.525481    11.00000    0.01895    0.01653 =
         0.01455    0.00073    0.00100    0.00932
AFIX  23
H17A  2    0.741057    0.552992    0.550507    11.00000   -1.20000
H17B  2    0.722843    0.575820    0.496288    11.00000   -1.20000
AFIX   0
C18   1    0.757761    0.643513    0.555872    11.00000    0.01546    0.01674 =
         0.01196    0.00014   -0.00003    0.00832
C19   1    0.724198    0.636702    0.603561    11.00000    0.01508    0.01730 =
         0.01293    0.00074   -0.00006    0.00797
C20   1    0.673913    0.576123    0.624437    11.00000    0.01554    0.01945 =
         0.01171    0.00131    0.00072    0.00794
C21   1    0.636411    0.523598    0.592295    11.00000    0.01723    0.01909 =
         0.01245    0.00166    0.00022    0.00787
AFIX  43
H21   2    0.641694    0.526899    0.554114    11.00000   -1.20000
AFIX   0
C22   1    0.591424    0.466435    0.614663    11.00000    0.01626    0.01827 =
         0.01412    0.00131    0.00033    0.00724
C23   1    0.551080    0.410969    0.580834    11.00000    0.01813    0.01715 =
         0.01391    0.00228    0.00096    0.00841
C24   1    0.542524    0.415822    0.525235    11.00000    0.01881    0.01601 =
         0.01473    0.00155   -0.00031    0.00836
AFIX  43
H24   2    0.564410    0.455815    0.508604    11.00000   -1.20000
AFIX   0
C25   1    0.502952    0.363979    0.493268    11.00000    0.02200    0.01476 =
         0.01459    0.00146   -0.00110    0.00861
C26   1    0.488884    0.366336    0.435122    11.00000    0.02219    0.01500 =
         0.01452    0.00052   -0.00184    0.00831
C27   1    0.495040    0.419220    0.408196    11.00000    0.01829    0.01232 =
         0.01404    0.00014   -0.00095    0.00637
C28   1    0.508202    0.478623    0.436755    11.00000    0.02206    0.01490 =
         0.01384   -0.00025   -0.00268    0.00923
AFIX  23
H28A  2    0.494942    0.469142    0.475049    11.00000   -1.20000
H28B  2    0.553734    0.508594    0.436151    11.00000   -1.20000
AFIX   0
C29   1    0.491416    0.519966    0.357847    11.00000    0.01613    0.01525 =
         0.01329    0.00010   -0.00078    0.00744
C30   1    0.497555    0.574784    0.336283    11.00000    0.01699    0.01551 =
         0.01446    0.00000    0.00008    0.00959
AFIX  43
H30   2    0.487817    0.600707    0.357741    11.00000   -1.20000
AFIX   0
C31   1    0.518050    0.591625    0.283060    11.00000    0.01469    0.01416 =
         0.01404    0.00013   -0.00093    0.00708
C32   1    0.529025    0.650151    0.256775    11.00000    0.01516    0.01452 =
         0.01377   -0.00036   -0.00136    0.00768
C33   1    0.491277    0.677383    0.265977    11.00000    0.01887    0.01867 =
         0.01912    0.00232    0.00236    0.01104
C34   1    0.509789    0.736575    0.243864    11.00000    0.02196    0.01797 =
         0.02392    0.00257    0.00414    0.01327
C35   1    0.564971    0.767382    0.213497    11.00000    0.01992    0.01535 =
         0.01937    0.00124    0.00141    0.01051
C36   1    0.588930    0.832990    0.192950    11.00000    0.02716    0.01719 =
         0.02915    0.00465    0.00719    0.01329
AFIX  23
H36A  2    0.553602    0.841081    0.190147    11.00000   -1.20000
H36B  2    0.619273    0.863083    0.219287    11.00000   -1.20000
AFIX   0
C37   1    0.658762    0.776430    0.169784    11.00000    0.01742    0.01489 =
         0.01541    0.00087   -0.00012    0.00826
C38   1    0.709353    0.765723    0.168585    11.00000    0.01741    0.01672 =
         0.01554    0.00156   -0.00081    0.00869
AFIX  43
H38   2    0.706814    0.731908    0.188972    11.00000   -1.20000
AFIX   0
C39   1    0.828515    0.763142    0.182796    11.00000    0.01546    0.02346 =
         0.01435    0.00200    0.00234    0.00994
AFIX  43
H39   2    0.802888    0.753398    0.214060    11.00000   -1.20000
AFIX   0
C40   1    0.877455    0.749658    0.182849    11.00000    0.01450    0.02355 =
         0.01361   -0.00157    0.00182    0.00937
C41   1    0.895916    0.724172    0.229081    11.00000    0.01459    0.02319 =
         0.01338   -0.00171    0.00096    0.00996
C42   1    0.884866    0.730190    0.283849    11.00000    0.01611    0.02219 =
         0.01421   -0.00107    0.00176    0.01158
C43   1    0.856632    0.768640    0.302780    11.00000    0.02305    0.02747 =
         0.01460    0.00123    0.00256    0.01764
AFIX  23
H43A  2    0.867256    0.802943    0.276670    11.00000   -1.20000
H43B  2    0.810537    0.742011    0.303658    11.00000   -1.20000
AFIX   0
C44   1    0.864734    0.748175    0.392864    11.00000    0.01760    0.01789 =
         0.01479    0.00058    0.00224    0.01063
C45   1    0.840714    0.751933    0.442683    11.00000    0.01764    0.01690 =
         0.01503    0.00021    0.00250    0.00986
AFIX  43
H45   2    0.833899    0.785794    0.450173    11.00000   -1.20000
AFIX   0
C46   1    0.826522    0.705598    0.481956    11.00000    0.01524    0.01625 =
         0.01324   -0.00042    0.00105    0.00861
C47   1    0.800140    0.703860    0.536028    11.00000    0.01454    0.01582 =
         0.01267   -0.00029    0.00035    0.00809
C48   1    0.815833    0.757197    0.567870    11.00000    0.01648    0.01654 =
         0.01511    0.00045    0.00098    0.01015
C49   1    0.785789    0.749742    0.618100    11.00000    0.01767    0.01871 =
         0.01440   -0.00064   -0.00050    0.01164
C50   1    0.739942    0.689994    0.634792    11.00000    0.01773    0.02104 =
         0.01185    0.00022    0.00074    0.01049
C51   1    0.704997    0.679281    0.687514    11.00000    0.02593    0.02430 =
         0.01548   -0.00092    0.00470    0.01136
AFIX  23
H51A  2    0.729319    0.715132    0.712049    11.00000   -1.20000
H51B  2    0.664236    0.676556    0.680485    11.00000   -1.20000
AFIX   0
C52   1    0.662538    0.571370    0.680338    11.00000    0.01865    0.02195 =
         0.01211    0.00046    0.00029    0.00706
C53   1    0.619434    0.515011    0.703933    11.00000    0.02359    0.02261 =
         0.01289    0.00089    0.00132    0.00612
AFIX  43
H53   2    0.613783    0.511888    0.742079    11.00000   -1.20000
AFIX   0
C54   1    0.584725    0.463332    0.671192    11.00000    0.02237    0.02195 =
         0.01455    0.00267    0.00313    0.00730
AFIX  43
H54   2    0.555586    0.424733    0.687489    11.00000   -1.20000
AFIX   0
C55   1    0.518937    0.350985    0.604243    11.00000    0.02727    0.01829 =
         0.01441    0.00231    0.00149    0.01033
AFIX  43
H55   2    0.523463    0.346290    0.641866    11.00000   -1.20000
AFIX   0
C56   1    0.480737    0.298572    0.573299    11.00000    0.03173    0.01579 =
         0.01794    0.00345    0.00074    0.00937
AFIX  43
H56   2    0.459574    0.258346    0.589581    11.00000   -1.20000
AFIX   0
C57   1    0.473716    0.305391    0.518464    11.00000    0.02898    0.01424 =
         0.01687    0.00092   -0.00120    0.00913
C58   1    0.458795    0.254352    0.435734    11.00000    0.05586    0.01732 =
         0.01823   -0.00111   -0.00318    0.01987
AFIX  23
H58A  2    0.429671    0.215666    0.416014    11.00000   -1.20000
H58B  2    0.499874    0.256542    0.437935    11.00000   -1.20000
AFIX   0
C59   1    0.465741    0.310083    0.405299    11.00000    0.02994    0.01448 =
         0.01785   -0.00023   -0.00147    0.01126
C60   1    0.448785    0.306302    0.350886    11.00000    0.02484    0.01429 =
         0.01717   -0.00172   -0.00084    0.00937
C61   1    0.458248    0.360504    0.323454    11.00000    0.02059    0.01498 =
         0.01528   -0.00125   -0.00136    0.00832
C62   1    0.485022    0.417482    0.351974    11.00000    0.01859    0.01309 =
         0.01394    0.00008   -0.00061    0.00739
C63   1    0.500152    0.477569    0.326415    11.00000    0.01704    0.01404 =
         0.01435   -0.00042   -0.00132    0.00725
C64   1    0.524936    0.496716    0.274270    11.00000    0.02216    0.01463 =
         0.01334   -0.00022    0.00068    0.01023
AFIX  43
H64   2    0.534786    0.470843    0.252859    11.00000   -1.20000
AFIX   0
C65   1    0.535057    0.553353    0.253975    11.00000    0.01847    0.01511 =
         0.01307   -0.00048   -0.00061    0.00888
C66   1    0.607215    0.637810    0.202981    11.00000    0.01844    0.01466 =
         0.01498    0.00031    0.00151    0.00879
AFIX  23
H66A  2    0.624684    0.650084    0.166035    11.00000   -1.20000
H66B  2    0.641841    0.645327    0.227714    11.00000   -1.20000
AFIX   0
C67   1    0.579622    0.677915    0.220383    11.00000    0.01577    0.01459 =
         0.01313   -0.00011   -0.00161    0.00848
C68   1    0.600787    0.738959    0.201144    11.00000    0.01685    0.01460 =
         0.01602    0.00056   -0.00086    0.00832
C69   1    0.983096    0.632731    0.239611    11.00000    0.02233    0.02397 =
         0.02070   -0.00726   -0.00131    0.01488
AFIX  23
H69A  2    0.965545    0.610183    0.205175    11.00000   -1.20000
H69B  2    0.976960    0.601390    0.267525    11.00000   -1.20000
AFIX   0
C70   1    1.053335    0.677935    0.232316    11.00000    0.02191    0.03196 =
         0.04058   -0.00267    0.00300    0.01763
AFIX 137
H70A  2    1.073464    0.654831    0.219245    11.00000   -1.50000
H70B  2    1.071739    0.697625    0.267104    11.00000   -1.50000
H70C  2    1.059696    0.710239    0.205934    11.00000   -1.50000
AFIX   0
C71   1    0.958418    0.643082    0.353843    11.00000    0.02310    0.02548 =
         0.01907   -0.00474   -0.00283    0.01646
AFIX 137
H71A  2    0.927758    0.598852    0.359728    11.00000   -1.50000
H71B  2    0.965037    0.666197    0.387742    11.00000   -1.50000
H71C  2    0.998070    0.647070    0.341810    11.00000   -1.50000
AFIX   0
C72   1    0.429502    0.641821    0.295750    11.00000    0.02227    0.02510 =
         0.02902    0.00751    0.00745    0.01518
AFIX 137
H72A  2    0.398187    0.648974    0.277892    11.00000   -1.50000
H72B  2    0.434901    0.656472    0.333293    11.00000   -1.50000
H72C  2    0.415495    0.597035    0.295306    11.00000   -1.50000
AFIX   0
C73   1    0.468782    0.765914    0.250618    11.00000    0.03047    0.02492 =
         0.03998    0.00884    0.01254    0.02013
AFIX  23
H73A  2    0.495619    0.811850    0.253723    11.00000   -1.20000
H73B  2    0.444295    0.750351    0.284468    11.00000   -1.20000
AFIX   0
C74   1    0.424051    0.750547    0.202796    11.00000    0.02823    0.03630 =
         0.05572    0.01688    0.00699    0.02204
AFIX 137
H74A  2    0.448209    0.768144    0.169537    11.00000   -1.50000
H74B  2    0.397142    0.768581    0.209142    11.00000   -1.50000
H74C  2    0.398148    0.705072    0.199074    11.00000   -1.50000
AFIX   0
C75   1    0.866823    0.821867    0.550860    11.00000    0.01997    0.01843 =
         0.02129   -0.00152    0.00393    0.00897
AFIX 137
H75A  2    0.894674    0.818041    0.524829    11.00000   -1.50000
H75B  2    0.890887    0.845005    0.582746    11.00000   -1.50000
H75C  2    0.847846    0.844331    0.534017    11.00000   -1.50000
AFIX   0
C76   1    0.804151    0.805408    0.655004    11.00000    0.02408    0.02021 =
         0.01816   -0.00305    0.00038    0.01329
AFIX  23
H76A  2    0.766677    0.799657    0.674628    11.00000   -1.20000
H76B  2    0.820259    0.843789    0.632810    11.00000   -1.20000
AFIX   0
C77   1    0.854340    0.813538    0.696180    11.00000    0.03373    0.03040 =
         0.02687   -0.01075   -0.01105    0.01780
AFIX 137
H77A  2    0.891706    0.819754    0.676889    11.00000   -1.50000
H77B  2    0.838149    0.776051    0.718855    11.00000   -1.50000
H77C  2    0.865169    0.849994    0.719052    11.00000   -1.50000
AFIX   0
C78   1    0.417402    0.243745    0.321714    11.00000    0.03062    0.01517 =
         0.01903   -0.00277   -0.00046    0.01039
AFIX  23
H78A  2    0.434797    0.217833    0.335216    11.00000   -1.20000
H78B  2    0.426429    0.250696    0.282479    11.00000   -1.20000
AFIX   0
C79   1    0.346363    0.208783    0.330555    11.00000    0.02958    0.01839 =
         0.04043   -0.00896    0.00458    0.00725
AFIX 137
H79A  2    0.329625    0.235946    0.320448    11.00000   -1.50000
H79B  2    0.337201    0.197066    0.368768    11.00000   -1.50000
H79C  2    0.326909    0.171016    0.308093    11.00000   -1.50000
AFIX   0
C80   1    0.435098    0.355264    0.266080    11.00000    0.03673    0.01839 =
         0.01732   -0.00360   -0.00826    0.01220
AFIX 137
H80A  2    0.466391    0.356487    0.240938    11.00000   -1.50000
H80B  2    0.428086    0.390208    0.258359    11.00000   -1.50000
H80C  2    0.395786    0.315696    0.261688    11.00000   -1.50000
AFIX   0
HKLF 4


REM  Figure8-S
REM wR2 = 0.1435, GooF = S = 1.055, Restrained GooF = 1.068 for all data
REM R1 = 0.0587 for 47698 Fo > 4sig(Fo) and 0.0673 for all 54048 data
REM 1056 parameters refined using 172 restraints

END

WGHT      0.0762      2.4625

REM Highest difference peak  0.783,  deepest hole -0.639,  1-sigma level  0.068
Q1    1   0.2821  0.3109  0.3625  11.00000  0.05    0.78
Q2    1   0.5483  0.8606  0.3781  11.00000  0.05    0.74
Q3    1   0.5582  0.8077  0.4546  11.00000  0.05    0.73
Q4    1   0.3019  0.2413  0.4894  11.00000  0.05    0.69
Q5    1   0.4414  0.5804  0.6654  11.00000  0.05    0.64
Q6    1   0.2685  0.2601  0.4903  11.00000  0.05    0.63
Q7    1   0.5399  0.6331  0.6278  11.00000  0.05    0.58
Q8    1   0.4915  0.4929  0.3405  11.00000  0.05    0.47
Q9    1   0.6723  0.5711  0.6555  11.00000  0.05    0.45
Q10   1   0.3352  0.2839  0.5109  11.00000  0.05    0.44
Q11   1   0.8903  0.7496  0.1580  11.00000  0.05    0.44
Q12   1   0.3492  0.3388  0.5484  11.00000  0.05    0.43
Q13   1   0.8917  0.7318  0.2547  11.00000  0.05    0.42
Q14   1   0.8925  0.7151  0.3048  11.00000  0.05    0.42
Q15   1   0.9680  0.6481  0.2493  11.00000  0.05    0.42
Q16   1   0.4728  0.3895  0.3391  11.00000  0.05    0.42
Q17   1   0.6291  0.7516  0.1815  11.00000  0.05    0.42
Q18   1   0.9400  0.6674  0.2827  11.00000  0.05    0.41
Q19   1   0.6899  0.8458  0.1251  11.00000  0.05    0.41
Q20   1   0.5397  0.4122  0.5522  11.00000  0.05    0.40
Q21   1   0.2637  0.2171  0.4703  11.00000  0.05    0.40
Q22   1   0.6110  0.4987  0.6051  11.00000  0.05    0.40
Q23   1   0.7687  0.8294  0.1242  11.00000  0.05    0.40
Q24   1   0.8681  0.7202  0.3845  11.00000  0.05    0.39
Q25   1   0.7394  0.6396  0.5795  11.00000  0.05    0.39
Q26   1   0.4714  0.2922  0.5448  11.00000  0.05    0.39
Q27   1   0.6604  0.8009  0.1535  11.00000  0.05    0.39
Q28   1   0.5511  0.6614  0.2356  11.00000  0.05    0.38
Q29   1   0.8343  0.7308  0.4638  11.00000  0.05    0.37
Q30   1   0.7615  0.6198  0.5434  11.00000  0.05    0.37
Q31   1   0.6991  0.6077  0.6156  11.00000  0.05    0.37
Q32   1   0.5210  0.3879  0.5084  11.00000  0.05    0.37
Q33   1   0.7358  0.6695  0.6144  11.00000  0.05    0.37
Q34   1   0.4858  0.4166  0.3835  11.00000  0.05    0.36
Q35   1   0.4993  0.7082  0.2548  11.00000  0.05    0.36
Q36   1   0.8512  0.7519  0.4166  11.00000  0.05    0.36
Q37   1   0.9421  0.6752  0.2301  11.00000  0.05    0.36
Q38   1   0.5264  0.5721  0.2683  11.00000  0.05    0.36
Q39   1   0.4790  0.3321  0.4260  11.00000  0.05    0.36
Q40   1   0.8086  0.7313  0.5525  11.00000  0.05    0.35
Q41   1   0.5262  0.7470  0.4105  11.00000  0.05    0.35
Q42   1   0.4904  0.3308  0.5055  11.00000  0.05    0.35
Q43   1   0.6697  0.4614  0.4180  11.00000  0.05    0.35
Q44   1   0.9389  0.6904  0.1851  11.00000  0.05    0.35
Q45   1   0.5289  0.5274  0.2682  11.00000  0.05    0.35
Q46   1   0.8703  0.7907  0.0927  11.00000  0.05    0.35
Q47   1   0.5018  0.4499  0.4220  11.00000  0.05    0.35
Q48   1   0.5383  0.3859  0.5947  11.00000  0.05    0.35
Q49   1   0.8541  0.7564  0.1803  11.00000  0.05    0.35
Q50   1   0.8388  0.6501  0.4398  11.00000  0.05    0.35
;
_shelx_res_checksum   39510

_shelx_hkl_file
;
   0   0 -23 0.75336 0.65326   3
   0   0 -22-0.14516 0.63702   3
   0   0 -22 0.61764 0.65068   1
   0   0 -21-0.66050 0.61700   1
   0   0 -21 0.05975 0.53566   3
   0   0 -21-0.04051 0.69204   1
   0   0 -21 0.31297 0.61799   3
   0   0 -20-0.65560 0.65562   1
   0   0 -20 0.36682 0.55360   3
   0   0 -20 0.65740 0.54231   3
   0   0 -20 0.79635 0.56453   1
   0   0 -19 0.43834 0.60378   1
   0   0 -19 0.63518 0.55134   3
   0   0 -19 0.15780 0.53551   1
   0   0 -19 0.59888 0.49785   3
   0   0 -18 172.447 5.84762   1
   0   0 -18 173.326 5.67718   2
   0   0 -18 170.615 5.80655   3
   0   0 -18 167.800 5.78182   3
   0   0 -18 174.484 5.81408   1
   0   0 -18 168.115 5.67181   2
   0   0 -17-0.21833 0.26742   2
   0   0 -17-0.28312 0.50184   1
   0   0 -17-0.14692 0.45359   3
   0   0 -17 0.31509 0.24727   2
   0   0 -17 0.48627 0.50997   3
   0   0 -17-0.45681 0.54117   1
   0   0 -16-0.06126 0.50077   1
   0   0 -16 0.03347 0.26118   2
   0   0 -16-0.08457 0.25303   2
   0   0 -16 0.39284 0.42191   3
   0   0 -16 0.13332 0.46114   1
   0   0 -15 0.04350 0.41118   3
   0   0 -15 0.14347 0.48708   1
   0   0 -15-0.07497 0.24484   2
   0   0 -15-0.82517 0.46266   1
   0   0 -15-0.10209 0.23708   2
   0   0 -14 0.03066 0.23665   2
   0   0 -14 0.07004 0.42809   1
   0   0 -14-0.31342 0.23269   2
   0   0 -14 0.24411 0.40110   3
   0   0 -14 0.45365 0.46683   1
   0   0 -13 0.15516 0.23547   2
   0   0 -13 0.83291 0.38280   3
   0   0 -13-0.02476 0.46660   1
   0   0 -13 0.18595 0.22310   2
   0   0 -13 0.34683 0.39658   1
   0   0 -12 1564.81 51.3469   1
   0   0 -12 1526.64 51.3289   3
   0   0 -12 1574.80 51.2747   2
   0   0 -12 1590.73 51.3686   1
   0   0 -12 1562.03 51.2717   2
   0   0 -11 0.00816 0.22025   2
   0   0 -11 0.11024 0.22561   2
   0   0 -11 0.12546 0.43069   1
   0   0 -11-0.03216 0.36750   3
   0   0 -10-0.21938 0.33740   3
   0   0 -10 0.07038 0.21635   2
   0   0 -10 0.22796 0.39779   1
   0   0  -9-0.13679 0.39614   1
   0   0  -9 0.18448 0.32189   3
   0   0  -9-0.23513 0.20897   2
   0   0  -8 0.12787 0.19207   2
   0   0  -8 0.09114 0.36465   1
   0   0  -8 0.04687 0.28671   3
   0   0  -7-0.15942 0.33734   1
   0   0  -7 0.39008 0.29015   3
   0   0  -7 0.10710 0.18510   2
   0   0  -6 776.753 25.5014   2
   0   0  -6 791.625 25.5456   1
   0   0  -6 769.192 25.5267   3
   0   0  -5 0.20283 0.14885   2
   0   0  -5 0.64542 0.26970   1
   0   0  -5 0.41847 0.22149   3
   0   0  -4-0.05874 0.16977   3
   0   0  -4 0.00759 0.21473   1
   0   0  -3 0.14113 0.13463   3
   0   0  -3 0.14239 0.16083   1
   0   0   3-0.00572 0.16014   1
   0   0   5 0.05226 0.14935   2
   0   0   6 727.234 24.4174   3
   0   0   6 753.023 24.3916   2
   0   0   7-0.01668 0.18597   2
   0   0   7 0.20779 0.28030   3
   0   0   8-0.18981 0.28034   3
   0   0   8 0.52235 0.36803   1
   0   0   8 0.17644 0.19178   2
   0   0   9-0.20375 0.20593   2
   0   0   9 0.21381 0.30185   3
   0   0  10-0.11900 0.32386   3
   0   0  11 0.34400 0.34795   3
   0   0  12 1493.54 49.0259   3
   0   0  13-0.19421 0.35787   3
   0   0  17-0.50697 0.78414   9
   0   0  18 162.760 5.82291   6
   0   0  18 177.698 5.87812   7
   0   0  18 172.122 5.90313   9
   0   0  18 167.763 5.86335   8
   0   0  19 0.47576 0.71093   6
   0   0  19-0.17856 0.79436   8
   0   0  19-1.02621 0.88784   9
   0   0  19-0.17889 0.82350   7
   0   0  20 0.71730 0.86559   7
   0   0  20-0.96154 0.79082  13
   0   0  20-0.07015 0.66078   4
   0   0  20 0.33864 0.72809   6
   0   0  20-1.15079 0.92419   9
   0   0  20 0.33417 0.87849   8
   0   0  20 0.03796 0.71888   5
   0   0  21 1.01953 0.92959   7
   0   0  21 0.58494 0.85332  13
   0   0  21-0.22321 0.70689   4
   0   0  21-0.04505 0.77440   6
   0   0  21-0.39101 0.93871   9
   0   0  21 0.05093 0.91503   8
   0   0  21 0.28190 0.77468   5
   0   0  22 0.92186 0.95632   7
   0   0  22-0.56913 0.92137  13
   0   0  22 0.58993 0.71293   4
   0   0  22-0.33496 0.85709   6
   0   0  22-0.48759 0.96353   8
   0   0  22 0.89178 0.98833   9
   0   0  22 1.91878 0.78717   5
   0   0  23-0.46039 1.01159   7
   0   0  23 1.31499 1.00964  13
   0   0  23 0.08296 0.78750   4
   0   0  23-0.15213 0.91520   6
   0   0  23 1.66801 1.01503   8
   0   0  23 1.26264 1.02129   9
   0   0  23 0.53996 0.83516   5
   0   0  24 72.7716 2.91887   7
   0   0  24 70.3090 2.87912  13
   0   0  24 74.7925 2.75027   4
   0   0  24 69.8321 2.83796   6
   0   0  24 74.8353 2.92238   8
   0   0  24 70.6931 2.94034   9
   0   0  24 70.3940 2.78956   5
   0   0  25 0.77285 1.08159   7
   0   0  25 2.07425 1.00362  13
   0   0  25-0.36648 0.84866   4
   0   0  25-1.63914 0.97027   6
   0   0  25 0.06440 1.10468   8
   0   0  25 2.19378 1.16064   9
   0   0  25 0.49792 0.87116   5
   0   0  26-0.81510 1.12408   7
   0   0  26 1.98826 1.11531  13
   0   0  26 0.52755 0.83512   4
   0   0  26 0.89241 0.97426   6
   0   0  26-1.04569 1.13540   9
   0   0  26-0.40773 1.11533   8
   0   0  26 0.31325 0.93144   5
   0   0  27-0.14295 1.15976   7
   0   0  27 1.00935 1.12189  13
   0   0  27 0.30047 0.87678   4
   0   0  27 0.56232 1.01541   6
   0   0  27 1.10128 1.22601   9
   0   0  27 0.78665 1.14866   8
   0   0  27-0.16373 0.94012   5
   0   0  28 1.20163 1.21953   7
   0   0  28-0.21138 1.13262  13
   0   0  28 0.31312 0.90448   4
   0   0  28 0.65494 1.12503   6
   0   0  28 0.97701 1.23072   8
   0   0  28-1.07439 1.29236   9
   0   0  28 0.68349 1.01033   5
   0   0  29-0.15751 1.18550   7
   0   0  29-0.95652 1.17334  13
   0   0  29 0.27116 0.94688   4
   0   0  29 1.91838 1.16461   6
   0   0  29 0.52025 1.37716   9
   0   0  29-0.31522 1.20634   8
   0   0  29 0.47418 1.02166   5
   0   0  30 38.6311 2.09207   7
   0   0  30 35.2855 2.04750  13
   0   0  30 35.1382 1.79912   4
   0   0  30 36.8357 1.94107   6
   0   0  30 38.3942 2.17369   9
   0   0  30 34.1279 2.05378   8
   0   0  30 39.5735 1.89457   5
   0   0  31-1.20450 1.40353   7
   0   0  31-1.11930 1.37853   8
   0   0  31-0.67050 1.24841   6
   0   0  31-0.07980 1.25923  13
   0   0  31-0.37936 1.50755   9
   0   0  31 0.70095 1.07938   5
   0   0  32 0.08279 1.32655  13
   0   0  32 2.07677 1.54386   9
   0   0  32 0.80667 1.41785   7
   0   0  32-2.33255 1.45342   8
   0   0  32-1.93553 1.27937   6
   0   0  33 0.51414 1.37518  13
   0   0  33 2.36656 1.60087   9
   0   0  33-0.09324 1.46648   8
   0   0  33 0.37289 1.43198   7
   0   0  33-1.44452 1.26840   6
   0   0  34 3.18536 1.50208  13
   0   0  34 2.77730 1.62390   9
   0   0  34-0.38687 1.44157   7
   0   0  34 0.19344 1.48333   8
   0   0  34-0.91273 1.36307   6
   0   0  35-2.09578 1.43928  13
   0   0  35 0.77433 1.55217   9
   0   0  35-0.50035 1.54006   8
   0   0  35-1.20103 1.54028   7
   0   0  35-0.94138 1.36825   6
   0   0  36 49.9566 2.78981   9
   0   0  36 50.6020 2.70341   8
   0   0  36 53.0084 2.71407   7
   0   0  36 44.4517 2.45840   6
   0   0  37 2.35588 1.72980   9
   0   0  37 1.59431 1.60451   8
   0   0  37-1.06374 1.57245   7
   0   0  37 1.35323 1.41690   6
   0   0  38-0.21832 1.65063   7
   0   0  38 0.76329 1.67217   8
   0   0  38 1.33195 1.75597   9
   0   0  39-0.66910 1.65133   8
   0   0  39 2.79184 1.68561   7
   0   0  39-0.24805 1.77400   9
   0   0  40 0.68309 1.65093   7
   0   0  40 1.02279 1.69675   8
   0   0  40-0.76002 1.78999   9
   0   0  41 1.84878 1.75181   7
   0   0  41-0.92316 1.67500   8
   0   0  41 0.38670 1.84367   9
   0   0  42 5.48335 1.83793   8
   0   0  42 3.50545 1.82101   7
   0   0  42 4.70379 1.95824   9
   0   0  43 0.39545 1.90221   9
   0   0  44-0.39722 1.86343   9
   0   1 -24 48.9567 1.95249   3
  -1   1 -24 45.0156 1.90338   3
   1   0 -24 48.5528 1.91883   3
  -1   0 -23 23.9131 1.19448   3
   0  -1 -23 22.8285 1.17583   3
   1   0 -23 23.3417 1.22529   3
   1  -1 -23 24.8966 1.18283   3
  -1   1 -23 26.1032 1.21402   3
   0   1 -23 25.9209 1.25038   3
  -1   1 -22 68.3684 2.47207   1
   0   1 -22 63.6587 2.48284   3
   0   1 -22 65.2950 2.52633   1
   0   1 -22 67.4026 2.46697   1
  -1   1 -22 67.3559 2.47181   3
   1  -1 -22 65.4635 2.47337   3
  -1   0 -22 65.3447 2.45545   3
   1   0 -22 65.8542 2.48951   3
   0  -1 -22 68.0457 2.46248   3
   1   0 -22 63.5649 2.46913   1
  -1   1 -22 68.6896 2.52843   1
  -1   1 -21 32.5675 1.48155   1
   0  -1 -21 32.8053 1.40686   3
  -1   1 -21 31.9994 1.39113   3
  -1   1 -21 35.5060 1.44149   3
   0   1 -21 33.9765 1.42784   1
  -1   0 -21 35.2174 1.42495   3
  -1   0 -21 35.6704 1.51798   1
   0  -1 -21 33.8499 1.51604   1
   0   1 -21 33.0461 1.46294   3
  -1   0 -21 36.1730 1.38374   3
   1  -1 -21 32.6316 1.44686   1
   1   0 -21 32.2663 1.43472   1
   1  -1 -21 35.3894 1.52629   1
   1   0 -21 33.6936 1.44938   3
  -1   0 -21 33.4859 1.45216   1
   0   1 -21 32.8635 1.48689   1
   1   0 -21 33.2499 1.50764   1
  -1   1 -21 34.0362 1.42117   1
   1  -1 -21 30.7816 1.41886   3
   1  -1 -21 32.1441 1.38636   3
   0  -1 -21 33.7676 1.45452   1
   0  -1 -21 35.2535 1.38500   3
   1  -1 -20 24.5179 1.12032   3
  -1   1 -20 26.3250 1.14599   3
   0   1 -20 23.6334 1.18276   3
  -1   0 -20 22.6632 1.09646   3
  -1   1 -20 25.6120 1.21600   1
   1   0 -20 25.3212 1.14852   3
   1  -1 -20 26.9444 1.18898   1
   1   0 -20 25.0972 1.22342   1
   0  -1 -20 25.2832 1.15098   3
   1   0 -20 24.9426 1.18582   3
  -1   0 -20 25.5341 1.15865   1
  -1   0 -20 27.7334 1.24385   1
   1  -1 -20 24.0797 1.16459   3
   0   1 -20 26.7672 1.21858   1
   0  -1 -20 24.7807 1.09240   3
   0  -1 -20 24.3271 1.23053   1
   1   0 -20 23.8352 1.16012   1
  -1   1 -20 25.1035 1.14193   1
  -1   0 -20 25.3038 1.14020   3
   0  -1 -20 24.9241 1.16808   1
   0   1 -20 24.4324 1.14647   3
   1  -1 -20 25.1864 1.23565   1
  -1   1 -20 27.1168 1.17340   3
   0   1 -20 26.4385 1.16301   1
  -1   0 -19 87.9994 3.07590   1
   0  -1 -19 84.7931 3.12157   1
  -1   0 -19 83.9401 3.10822   1
   0   1 -19 86.3330 3.08729   3
  -1   1 -19 84.5608 3.04212   3
  -1   0 -19 84.2041 3.03053   3
  -1   1 -19 88.7111 3.11190   1
   1  -1 -19 89.2385 3.13452   1
   0  -1 -19 85.2099 3.02458   3
   0   1 -19 86.0646 3.06291   1
   1   0 -19 86.6692 3.05644   3
  -1   1 -19 89.0128 3.07082   1
   1  -1 -19 85.5856 3.08529   1
  -1   0 -19 90.5155 3.06410   3
   0   1 -19 88.2959 3.05828   3
   0  -1 -19 87.9334 3.05679   3
   1   0 -19 85.3576 3.07183   1
   1  -1 -19 86.1063 3.03483   3
   1   0 -19 84.0744 3.11004   1
   0  -1 -19 86.4200 3.08561   1
   0   1 -19 82.3042 3.09545   1
  -1   1 -19 87.1758 3.07564   3
   1  -1 -18 28.7440 1.13780   3
  -1   1 -18 26.0970 0.95711   2
   0  -1 -18 29.3887 1.17663   3
  -1   1 -18 26.9037 0.96120   2
   0  -1 -18 26.6480 1.01012   2
   1   0 -18 25.5570 1.22352   1
  -1   0 -18 26.9394 0.99201   2
   0   1 -18 26.6388 1.18230   3
   0  -1 -18 27.8163 1.18953   1
  -1   1 -18 28.2617 1.18549   3
   1  -1 -18 27.8768 1.02147   2
   0  -1 -18 27.0406 1.12813   3
  -1   1 -18 26.0885 1.16320   1
   1   0 -18 26.8997 0.99490   2
   0   1 -18 27.8981 1.21721   1
  -1   1 -18 28.5624 1.22156   1
  -1   0 -18 26.3686 0.98598   2
   1   0 -18 27.6285 1.18959   1
   0  -1 -18 27.0883 1.02441   2
  -1   0 -18 26.4496 1.22640   1
   0   1 -18 26.6950 1.15358   3
   1  -1 -18 27.5419 1.02498   2
   0   1 -18 26.4867 0.96598   2
   0   1 -18 27.4648 0.97078   2
   0  -1 -18 25.7984 1.23507   1
  -1   0 -18 27.6513 1.12463   3
   1   0 -18 26.7940 0.99959   2
  -1   1 -18 29.1047 1.15462   3
  -1   0 -18 26.5233 1.17696   1
   1  -1 -18 27.6480 1.19496   1
  -1   0 -18 28.4109 1.15287   3
   1  -1 -18 26.2421 1.23809   1
   1   0 -18 27.9302 1.16344   3
   0   1 -18 25.3883 1.14924   1
   0  -1 -17 28.8808 1.13927   3
  -1   0 -17 27.4232 1.18067   1
  -1   1 -17 27.8795 0.98200   2
   0   1 -17 27.1587 1.16233   3
  -1   1 -17 28.8272 1.19519   3
   1   0 -17 27.2959 1.16459   3
  -1   0 -17 28.9091 1.16645   3
   1  -1 -17 28.1930 1.20401   1
  -1   0 -17 27.9345 1.22911   1
   1  -1 -17 26.9672 1.14253   3
  -1   0 -17 27.1893 1.00462   2
  -1   0 -17 29.2423 1.13789   3
   0  -1 -17 27.4902 1.03186   2
   0   1 -17 28.4376 0.98791   2
  -1   1 -17 27.8163 0.98421   2
   1  -1 -17 27.6798 1.25475   1
   1   0 -17 27.0740 1.02073   2
   0  -1 -17 25.9352 1.24109   1
   0  -1 -17 27.9113 1.15810   3
   0   1 -17 29.3135 0.99462   2
   1  -1 -17 26.4433 1.04299   2
   0   1 -17 28.9827 1.22749   1
  -1   0 -17 27.5988 1.01392   2
   1   0 -17 26.9313 1.17415   1
  -1   1 -17 27.3333 1.16891   1
  -1   1 -17 27.0341 1.15119   3
   0   1 -17 24.6354 1.18204   3
   1   0 -17 28.9090 1.02083   2
   0  -1 -17 27.8089 1.19509   1
   1  -1 -17 27.1826 1.03319   2
   0   1 -17 27.7606 1.17608   1
   0  -1 -17 28.3590 1.03938   2
   1   0 -17 28.8680 1.24600   1
  -1   1 -17 28.4985 1.21981   1
   0   1 -16 230.798 7.58494   2
   0   1 -16 229.990 7.73514   1
  -1   1 -16 231.027 7.69119   3
  -1   0 -16 231.185 7.70155   3
   0   1 -16 231.268 7.58271   2
  -1   1 -16 226.225 7.70047   1
  -1   0 -16 223.915 7.73885   1
   0   1 -16 222.973 7.72306   3
   0  -1 -16 231.499 7.72114   1
   0   1 -16 221.799 7.69648   3
  -1   1 -16 228.398 7.73173   1
   1   0 -16 229.477 7.74564   1
   1  -1 -16 230.380 7.61669   2
  -1   0 -16 228.662 7.67790   3
  -1   0 -16 227.354 7.60063   2
  -1   1 -16 230.260 7.57756   2
  -1   0 -16 234.221 7.59673   2
   1   0 -16 227.605 7.60292   2
   0  -1 -16 230.211 7.74865   1
   0  -1 -16 230.428 7.67683   3
   1   0 -16 233.333 7.60708   2
  -1   1 -16 230.417 7.58070   2
   1   0 -16 227.366 7.69751   3
   0  -1 -16 231.409 7.61351   2
  -1   0 -16 222.461 7.70920   1
   1  -1 -16 229.244 7.75162   1
   0  -1 -16 229.665 7.61783   2
   1  -1 -16 234.466 7.72298   1
   1  -1 -16 230.502 7.68594   3
   0   1 -16 226.082 7.70223   1
   1  -1 -16 231.172 7.62099   2
  -1   1 -16 233.980 7.72124   3
   0   1 -15 50.4826 1.95064   1
  -1   1 -15 51.3633 1.95306   1
   0  -1 -15 52.2889 1.97685   1
   1  -1 -15 51.5298 1.90072   3
   0   1 -15 52.1471 1.91965   1
  -1   0 -15 53.2026 1.80932   2
   1  -1 -15 52.2209 1.98034   1
   0  -1 -15 53.3377 1.89333   3
   1  -1 -15 52.2465 1.94350   1
   0  -1 -15 54.4804 1.82692   2
  -1   0 -15 52.7768 1.89835   3
  -1   0 -15 55.4939 1.92987   3
   1   0 -15 52.7694 1.96416   1
   0   1 -15 52.8823 1.78945   2
  -1   1 -15 52.0345 1.78245   2
   1  -1 -15 52.4903 1.82938   2
  -1   0 -15 53.1945 1.80316   2
  -1   1 -15 49.6910 1.90002   3
   1   0 -15 50.0491 1.91398   3
  -1   1 -15 52.3455 1.78666   2
   0   1 -15 52.9130 1.79186   2
   1  -1 -15 52.7100 1.83188   2
   0   1 -15 52.5329 1.91937   3
  -1   0 -15 52.6980 1.93157   1
   1   0 -15 53.8927 1.81649   2
  -1   1 -15 53.6353 1.93675   3
  -1   0 -15 53.0034 1.97282   1
  -1   1 -15 51.3756 1.91976   1
   0  -1 -15 53.7085 1.83082   2
   0  -1 -15 53.2101 1.94139   1
   0   1 -14 306.891 10.0492   2
   0  -1 -14 302.340 10.0758   2
  -1   0 -14 305.387 10.1574   1
   1   0 -14 307.707 10.1848   1
   1  -1 -14 307.698 10.1365   3
   0  -1 -14 311.322 10.1683   1
   0   1 -14 297.427 10.1480   1
  -1   0 -14 304.758 10.1501   3
  -1   1 -14 305.996 10.1735   1
   1  -1 -14 301.048 10.1877   1
  -1   0 -14 301.244 10.1281   3
  -1   0 -14 304.080 10.1821   1
  -1   1 -14 303.514 10.1478   1
  -1   0 -14 309.538 10.0648   2
   0   1 -14 305.902 10.1480   3
   0  -1 -14 306.361 10.1259   3
  -1   1 -14 308.506 10.0442   2
  -1   1 -14 298.018 10.0457   2
   0   1 -14 303.615 10.1734   1
  -1   1 -14 301.866 10.1377   3
   1   0 -14 303.576 10.0704   2
   1  -1 -14 305.897 10.0832   2
   1   0 -14 311.124 10.1473   3
   0  -1 -14 309.645 10.1917   1
  -1   1 -14 302.373 10.1625   3
   0  -1 -14 309.363 10.0814   2
  -1   0 -14 306.591 10.0603   2
   0   1 -14 305.349 10.0504   2
   0   1 -13 22.5710 1.01397   1
  -1   0 -13 24.1708 0.85805   2
  -1   1 -13 22.5688 1.00945   1
  -1   0 -13 23.7530 0.86442   2
  -1   0 -13 22.9845 1.01615   1
  -1   1 -13 23.1174 0.83872   2
  -1   0 -13 23.6035 0.98471   1
   0   1 -13 23.1369 0.97788   3
  -1   0 -13 26.1712 0.97084   3
   1   0 -13 24.0803 0.98138   3
  -1   1 -13 23.2762 0.99278   3
   1   0 -13 22.1099 0.86768   2
   1  -1 -13 24.0085 1.04434   1
   1  -1 -13 23.2674 0.88951   2
   0   1 -13 23.9619 0.84270   2
  -1   1 -13 24.1909 0.83575   2
   1  -1 -13 24.0722 0.95690   3
   0  -1 -13 24.4040 0.95400   3
   0  -1 -13 23.1020 0.88109   2
   0  -1 -13 23.4218 1.03789   1
   1   0 -13 23.6961 1.02325   1
  -1   1 -13 22.7917 0.97576   1
   0  -1 -13 22.8947 0.99899   1
   0   1 -13 24.1122 0.84373   2
  -1   1 -13 23.2990 0.97302   3
   0  -1 -13 22.9925 0.88521   2
  -1   0 -13 24.6628 0.97974   3
  -1   0 -12 146.898 4.89136   2
   1   0 -12 146.385 4.89662   2
   1   0 -12 146.679 4.96465   3
  -1   0 -12 146.809 4.99784   1
   1  -1 -12 146.769 4.95525   3
  -1   0 -12 148.490 4.88816   2
  -1   1 -12 145.662 4.98843   1
   1  -1 -12 147.052 4.91132   2
   0   1 -12 145.559 4.87766   2
  -1   0 -12 145.451 4.97130   1
  -1   1 -12 141.724 4.97369   3
  -1   1 -12 150.014 4.87213   2
  -1   0 -12 150.041 4.94946   3
  -1   1 -12 149.892 4.95967   3
   0  -1 -12 146.828 4.94319   3
  -1   1 -12 147.405 4.96470   1
  -1   1 -12 149.071 4.87442   2
   1  -1 -12 150.773 5.01005   1
   0  -1 -12 147.036 5.00454   1
   0  -1 -12 149.278 4.98167   1
   0   1 -12 148.060 4.96742   3
   1   0 -12 149.510 4.99796   1
   0  -1 -12 147.721 4.90430   2
  -1   0 -12 144.021 4.96575   3
   0  -1 -12 146.871 4.90925   2
   0   1 -12 145.015 4.98395   1
   1   0 -11 229.990 7.65493   2
  -1   0 -11 225.638 7.69477   3
  -1   0 -11 231.658 7.64603   2
   0  -1 -11 235.021 7.66467   2
  -1   0 -11 230.641 7.71962   1
   0   1 -11 233.804 7.71595   3
  -1   1 -11 229.203 7.70822   3
   0  -1 -11 229.139 7.66124   2
   1   0 -11 232.299 7.74163   1
  -1   0 -11 231.231 7.74035   1
   0   1 -11 233.086 7.63714   2
  -1   1 -11 232.940 7.63076   2
  -1   1 -11 232.420 7.63263   2
   0   1 -11 227.762 7.72765   1
  -1   0 -11 233.266 7.64904   2
   1   0 -11 236.370 7.71464   3
  -1   0 -11 228.486 7.71089   3
   0  -1 -11 238.159 7.75259   1
  -1   1 -11 225.632 7.72425   3
   0  -1 -11 231.186 7.69321   3
   1  -1 -11 235.501 7.74861   1
   1  -1 -11 230.400 7.70215   3
  -1   1 -11 232.771 7.73126   1
   1  -1 -11 231.974 7.66707   2
  -1   1 -11 234.401 7.71344   1
   0  -1 -11 232.461 7.72740   1
  -1   0 -10 239.300 7.90823   1
  -1   0 -10 235.261 7.88833   1
   0  -1 -10 234.709 7.86260   3
  -1   1 -10 240.474 7.80760   2
  -1   1 -10 237.674 7.80939   2
   0   1 -10 238.905 7.89873   1
  -1   0 -10 233.749 7.87984   3
  -1   1 -10 232.469 7.87685   3
   0  -1 -10 242.831 7.89719   1
   1   0 -10 232.372 7.83068   2
   0   1 -10 237.915 7.88546   3
   1  -1 -10 233.928 7.84322   2
   1   0 -10 243.368 7.88395   3
  -1   1 -10 236.576 7.89170   3
  -1   1 -10 240.574 7.90012   1
   0   1 -10 239.010 7.81311   2
   0  -1 -10 232.950 7.83695   2
   1  -1 -10 242.189 7.91656   1
   0  -1 -10 235.727 7.83857   2
   0  -1 -10 241.579 7.91555   1
   1   0 -10 237.408 7.90767   1
   1  -1 -10 237.090 7.87362   3
  -1   0 -10 239.708 7.82285   2
  -1   0 -10 233.471 7.86566   3
  -1   0 -10 237.554 7.82517   2
  -1   1 -10 236.878 7.88121   1
  -1   0  -9 10.7697 0.52871   3
  -1   1  -9 11.4710 0.55555   3
  -1   1  -9 11.0854 0.56441   3
   0  -1  -9 10.5157 0.51772   3
   1  -1  -9 12.2015 0.62281   1
  -1   1  -9 11.0477 0.42949   2
   1   0  -9 11.2358 0.46490   2
   0  -1  -9 11.7263 0.58610   1
  -1   1  -9 11.4415 0.57761   1
   1   0  -9 10.1878 0.55978   3
   1  -1  -9 10.7675 0.49042   2
  -1   0  -9 11.2233 0.45321   2
  -1   0  -9 11.5410 0.45302   2
   1   0  -9 11.9612 0.60331   1
   0   1  -9 11.9153 0.60047   1
  -1   1  -9 12.2704 0.54757   1
   0  -1  -9 11.8130 0.63954   1
  -1   1  -9 10.8808 0.42430   2
   0  -1  -9 10.6590 0.48018   2
   0   1  -9 11.0766 0.56873   3
  -1   0  -9 11.3531 0.60843   1
   1  -1  -9 10.8369 0.53865   3
   0  -1  -9 11.4262 0.48697   2
   0   1  -9 11.4800 0.43581   2
  -1   0  -9 11.2656 0.56234   1
   0  -1  -8 9.37911 0.42638   2
  -1   1  -8 9.96984 0.37052   2
   1  -1  -8 9.64312 0.43648   2
  -1   1  -8 9.65235 0.49407   1
   0   1  -8 8.59233 0.51107   3
  -1   1  -8 9.47179 0.52710   1
   1   0  -8 9.86805 0.55497   1
   0  -1  -8 10.7260 0.53443   1
  -1   1  -8 9.14759 0.51790   3
   0   1  -8 9.46572 0.38022   2
   1  -1  -8 9.29504 0.49264   3
  -1   1  -8 9.36472 0.36541   2
   1   0  -8 9.34933 0.41576   2
  -1   0  -8 9.07862 0.54386   1
   1   0  -8 9.58274 0.50179   3
  -1   0  -8 10.1293 0.39947   2
   0   1  -8 9.90626 0.52487   1
  -1   1  -8 9.20462 0.49225   3
   0  -1  -8 9.64768 0.42788   2
  -1   0  -8 10.1765 0.40342   2
   0  -1  -8 9.38472 0.47043   3
   1  -1  -8 10.1588 0.55297   1
  -1   0  -8 10.1042 0.50704   1
  -1   0  -8 9.10971 0.47438   3
   0  -1  -8 9.50259 0.54741   1
  -1   0  -7 268.288 9.06637   3
  -1   0  -7 272.618 9.07645   1
   0  -1  -7 272.568 9.04501   2
   0   1  -7 282.570 9.07882   3
  -1   0  -7 269.787 9.08902   1
  -1   0  -7 277.928 9.03410   2
  -1   1  -7 266.594 9.06862   1
   0  -1  -7 269.124 9.09501   1
  -1   1  -7 267.888 9.07859   1
   0   1  -7 266.997 9.07760   1
  -1   1  -7 284.141 9.07193   3
   0  -1  -7 274.629 9.04667   2
   1  -1  -7 272.303 9.09470   1
   1  -1  -7 281.407 9.06700   3
  -1   0  -7 278.457 9.03338   2
   1   0  -7 267.725 9.08896   1
   1   0  -7 282.473 9.07691   3
   0   1  -7 277.009 9.02322   2
  -1   1  -7 273.717 9.08162   3
  -1   0  -7 278.561 9.05984   3
   0  -1  -7 276.442 9.05706   3
   1   0  -7 271.201 9.03960   2
   1  -1  -7 273.841 9.04987   2
  -1   0  -6 650.278 21.1918   3
   1   0  -6 642.104 21.2182   1
   1  -1  -6 649.661 21.1872   2
  -1   0  -6 647.943 21.1718   2
   1   0  -6 637.733 21.2057   3
  -1   1  -6 652.960 21.2096   1
  -1   0  -6 632.359 21.1980   3
   1  -1  -6 651.642 21.1982   3
   0   1  -6 636.170 21.2069   3
  -1   0  -6 646.406 21.1726   2
   1  -1  -6 661.823 21.2254   1
  -1   0  -6 641.915 21.2182   1
  -1   0  -6 643.597 21.2082   1
  -1   1  -6 647.561 21.2020   3
   0  -1  -6 641.679 21.1887   3
  -1   1  -6 644.525 21.1997   1
   1   0  -6 636.084 21.1779   2
  -1   1  -6 638.754 21.2112   3
   0   1  -6 659.124 21.2092   1
   0  -1  -6 653.123 21.1846   2
   0  -1  -6 643.075 21.2238   1
   0  -1  -5 560.053 17.8843   1
  -1   0  -5 535.435 17.8680   1
  -1   1  -5 545.511 17.8602   1
  -1   1  -5 547.696 17.8678   1
   1  -1  -5 544.772 17.8529   2
   1  -1  -5 549.105 17.8832   1
  -1   0  -5 539.103 17.8589   3
   1   0  -5 547.719 17.8772   1
  -1   1  -5 549.248 17.8639   3
   0  -1  -5 544.722 17.8507   2
   1   0  -5 532.697 17.8674   3
  -1   0  -5 546.457 17.8533   3
  -1   0  -5 543.498 17.8387   2
   1   0  -5 539.821 17.8445   2
  -1   1  -5 537.651 17.8714   3
   0   1  -5 545.029 17.8662   1
   0  -1  -5 540.844 17.8503   3
   1  -1  -5 547.802 17.8600   3
   0   1  -5 544.763 17.8699   3
  -1   0  -4 15.8367 0.54499   2
   0  -1  -4 14.9292 0.56438   2
  -1   0  -4 15.7839 0.57182   3
   1  -1  -4 14.5349 0.61082   1
   0   1  -4 15.6287 0.58392   1
   0  -1  -4 14.9789 0.56024   2
   1   0  -4 15.8874 0.55630   2
   1  -1  -4 15.5641 0.57206   3
   1  -1  -4 15.1302 0.57019   2
   1   0  -4 14.9631 0.59988   1
  -1   1  -4 15.4810 0.56733   1
  -1   0  -4 15.7997 0.56067   3
   1   0  -4 15.5615 0.59339   3
  -1   1  -4 15.3872 0.57994   3
  -1   1  -4 15.7284 0.59215   3
  -1   1  -4 15.6156 0.58522   1
  -1   0  -4 14.9681 0.58719   1
   0   1  -4 15.3716 0.59240   3
   0  -1  -4 15.3144 0.60762   1
   0  -1  -4 15.9878 0.55562   3
   0  -1  -3 7.71400 0.31014   2
   1  -1  -3 8.09538 0.31616   2
  -1   0  -3 7.77208 0.31242   3
   0  -1  -3 8.56201 0.36438   1
   1  -1  -3 8.11577 0.35694   1
   0  -1  -3 7.51261 0.31740   2
   0   1  -3 8.00604 0.31731   1
   1   0  -3 8.54867 0.34970   1
   1   0  -3 7.65468 0.30327   2
   1   0  -3 7.54369 0.33410   3
   0   1  -3 7.10904 0.33332   3
   0  -1  -3 8.14480 0.34511   1
  -1   1  -3 7.55674 0.33285   3
  -1   1  -3 8.24814 0.31155   1
  -1   0  -3 8.00490 0.32991   1
   1  -1  -3 7.27040 0.31940   3
  -1   0  -2 29.0861 0.95911   1
   0   1  -2 26.6995 0.96131   3
   1  -1  -2 28.8905 0.95840   2
  -1   1  -2 28.9637 0.96320   3
   1   0  -2 28.1787 0.96460   1
   1  -1  -2 27.9156 0.95245   3
   0  -1  -2 28.3267 0.96484   1
   0  -1  -2 29.8051 0.95584   2
   1   0  -2 26.1367 0.96082   3
   1  -1  -2 28.6975 0.96806   1
   1  -1   2 28.0074 0.99573   3
  -1   1   2 31.9665 1.00338   1
  -1   0   2 30.6730 0.99787   1
  -1   1   2 27.8703 0.98448   3
  -1   1   2 25.9796 0.98803   2
   1   0   2 30.1001 0.99042   1
   0  -1   2 30.3067 0.99139   3
  -1   0   2 30.2882 0.99322   3
  -1   0   3 5.02211 0.27880   3
   1   0   3 6.31921 0.27769   1
  -1   1   3 7.38313 0.31022   1
  -1   0   3 6.78915 0.30178   1
   0  -1   3 5.29635 0.28289   3
  -1   1   4 14.8392 0.59307   1
   0   1   5 536.958 17.0880   3
  -1   1   5 516.462 17.0886   2
  -1   0   5 510.482 17.0805   2
   0   1   6 660.297 21.2174   3
   0  -1   6 623.236 21.2335   1
  -1   1   6 651.915 21.2135   2
  -1   0   6 658.552 21.2064   2
  -1   1   6 625.656 21.2250   3
   0   1   7 278.039 8.88185   3
   0  -1   7 276.240 8.84743   2
  -1   0   7 273.064 8.90149   3
  -1   1   7 275.647 8.87297   2
   0  -1   7 242.844 8.89617   1
  -1   0   7 272.485 8.86394   2
   0  -1   7 235.465 8.89128   3
  -1   1   7 283.808 8.89450   3
   0  -1   8 11.0840 0.40239   2
   0  -1   8 10.1219 0.53904   1
  -1   0   8 10.3327 0.51363   3
  -1   0   8 10.5307 0.43791   2
  -1   1   8 9.87499 0.48648   3
  -1   1   8 11.0993 0.46196   2
  -1   0   8 10.4193 0.56810   1
   0   1   8 9.62116 0.47193   3
   0  -1   8 8.52254 0.51392   3
   0  -1   9 10.6608 0.57812   1
  -1   0   9 11.2993 0.60236   1
  -1   1   9 10.4120 0.51340   3
   0  -1   9 11.3225 0.42454   2
  -1   1   9 9.26552 0.60325   1
  -1   1   9 11.4875 0.47800   2
  -1   0   9 10.3210 0.46097   2
   0  -1   9 11.4816 0.55158   3
  -1   0   9 11.0417 0.54789   3
   0   1   9 9.94863 0.49669   3
  -1   0  10 234.184 7.68874   2
   0  -1  10 228.828 7.73923   3
   0  -1  10 236.354 7.67151   2
  -1   0  10 227.685 7.73780   3
  -1   1  10 230.199 7.76995   1
  -1   0  10 229.531 7.76074   1
  -1   1  10 234.335 7.73101   3
  -1   1  10 235.994 7.69994   2
   0  -1  10 230.380 7.75402   1
   0   1  10 232.841 7.72221   3
  -1   1  11 235.490 7.72345   3
   0  -1  11 229.530 7.74671   1
  -1   0  11 234.870 7.73257   3
  -1   1  11 235.222 7.68501   2
  -1   1  11 228.422 7.76413   1
  -1   0  11 232.500 7.67390   2
   0   1  11 229.197 7.71318   3
   0  -1  11 233.067 7.65614   2
   0  -1  11 229.241 7.73266   3
  -1   0  11 233.189 7.76032   1
   0   1  12 144.770 4.81652   3
  -1   0  12 137.492 4.85794   1
  -1   0  12 145.393 4.76749   2
  -1   1  12 145.425 4.77909   2
  -1   1  12 138.100 4.87013   1
  -1   1  12 140.667 4.82345   3
  -1   0  12 145.509 4.83509   3
   0  -1  12 145.033 4.83579   3
  -1   0  13 26.0495 0.99583   3
  -1   0  13 23.6812 0.88339   2
   0   1  13 23.4906 0.95309   3
  -1   1  13 23.2155 0.97127   3
  -1   0  13 24.1843 1.03640   1
  -1   1  13 24.4245 0.90351   2
  -1   1  14 311.705 10.4700   3
  -1   0  14 318.651 10.5140   1
  -1   0  14 320.498 10.4834   3
  -1   0  14 317.512 10.4038   2
   0   1  14 308.714 10.4600   3
  -1   0  15 52.7480 1.93884   3
  -1   1  15 53.8774 1.92847   3
  -1   1  16 227.204 7.66212   3
  -1   0  16 230.812 7.67370   3
  -1   0  17 30.1192 1.14151   3
  -1   1  17 26.9597 1.11894   3
  -1   1  17 24.0163 1.29482   7
  -1   0  17 27.5136 1.33112   7
   0  -1  17 26.7181 1.31576   7
   0  -1  17 25.5629 1.31974   8
  -1   1  17 26.8439 1.32242   8
  -1   0  17 27.3667 1.35767   9
   0  -1  17 25.3691 1.31563   9
  -1   1  17 24.5504 1.35299   9
  -1   0  17 26.1304 1.33117   8
   0   1  17 26.7439 1.33544   9
  -1   0  18 27.4908 1.36732   6
   1  -1  18 28.0750 1.33528   6
   0  -1  18 31.2121 1.38163   6
   1   0  18 29.0329 1.40425   8
  -1   1  18 30.2162 1.41383   8
   0  -1  18 30.8149 1.41956   8
  -1   0  18 28.6727 1.43377   8
   1   0  18 27.9788 1.41706   9
   1  -1  18 32.3440 1.44545   9
  -1   0  18 30.5645 1.47020   9
   0   1  18 28.6476 1.45829   9
   0  -1  18 29.0117 1.45910   9
  -1   1  18 27.1568 1.45767   9
   0   1  18 28.6068 1.39276   8
   1  -1  18 29.2099 1.40228   8
  -1   1  18 27.3720 1.38209   7
   0  -1  18 28.7795 1.41028   7
  -1   0  18 29.1115 1.40885   7
   0   1  18 28.7298 1.39245   7
   1   0  18 30.3359 1.37365   7
   1  -1  18 27.6209 1.38077   7
   1  -1  19 82.2911 2.99833   5
  -1   0  19 76.7832 2.98337   5
   0  -1  19 82.6922 3.00553   5
   0  -1  19 81.2877 3.05106  16
   0   1  19 80.5718 3.03760  13
  -1   0  19 83.7960 3.08742  13
  -1   1  19 83.6156 3.07889  13
   0  -1  19 81.7536 2.97533   4
  -1   0  19 83.3379 2.97895   4
   1  -1  19 84.6692 2.97062   4
   0   1  19 81.4159 3.00261   6
   1   0  19 83.1872 3.01042   6
  -1   1  19 83.3657 3.02292   6
   0  -1  19 81.5442 3.02739   6
   1  -1  19 86.5847 3.04580   6
  -1   0  19 86.1750 3.04676   6
  -1   0  19 85.1974 3.12899   9
   0  -1  19 86.7226 3.12942   9
  -1   1  19 77.6858 3.11122   9
  -1   1  19 78.5557 3.06229   8
   0  -1  19 81.4588 3.07906   8
   0   1  19 84.0852 3.10970   9
   1   0  19 79.7455 3.04796   8
   1  -1  19 80.2060 3.07397   9
   0   1  19 82.6989 3.04390   8
   1  -1  19 82.8672 3.05175   8
   1   0  19 80.5575 3.08633   9
  -1   0  19 81.4222 3.08215   8
   1   0  19 85.6238 3.04592   7
  -1   0  19 84.6103 3.09075   7
   0  -1  19 80.2982 3.06736   7
  -1   1  19 76.0128 3.05178   7
   1  -1  19 79.6697 3.04970   7
   0   1  19 82.6951 3.05570   7
   1   0  20 23.0193 1.26802   7
  -1   1  20 23.0512 1.31399   7
   1  -1  20 21.1263 1.30460   7
   0   1  20 21.9128 1.26071   7
  -1   0  20 21.5983 1.30994   7
   0  -1  20 24.4866 1.35550   7
  -1   0  20 24.2595 1.31688  13
   0   1  20 19.0870 1.28575  13
  -1   1  20 21.4155 1.30788  13
   1  -1  20 21.2979 1.24643  13
   0  -1  20 22.5238 1.29178  13
   1   0  20 21.3808 1.25410  13
  -1   0  20 25.0490 1.18362   4
   1  -1  20 24.3562 1.17044   4
   0  -1  20 23.9232 1.20327   4
   1   0  20 22.4286 1.12576   4
  -1   1  20 21.6702 1.15088   4
   0  -1  20 23.6790 1.27764   6
   0   1  20 22.5915 1.20219   6
   1   0  20 22.7450 1.22891   6
  -1   0  20 22.4925 1.24566   6
  -1   1  20 23.4276 1.21498   6
   1  -1  20 24.0936 1.23841   6
  -1   0  20 22.1764 1.39352   9
  -1   1  20 21.1801 1.40270   9
  -1   0  20 24.8283 1.35025   8
   0  -1  20 23.1331 1.35689   9
   1  -1  20 22.4503 1.30798   8
   1   0  20 21.2337 1.36884   9
   0   1  20 22.5112 1.39038   9
   0   1  20 20.5981 1.30789   8
   1   0  20 22.5365 1.30273   8
  -1   1  20 20.6531 1.34390   8
   1  -1  20 24.5412 1.34200   9
   0  -1  20 22.6685 1.33832   8
   1   0  20 23.2685 1.19754   5
   1  -1  20 22.2236 1.17984   5
   0  -1  20 23.6286 1.25671   5
  -1   1  20 23.0620 1.16706   5
  -1   0  20 24.2609 1.22099   5
  -1   1  21 34.1696 1.62983   7
   0  -1  21 33.4128 1.67182   7
   0   1  21 33.3190 1.63060   7
   1  -1  21 36.3896 1.63381   7
  -1   0  21 36.6519 1.67318   7
   1   0  21 33.1300 1.61644   7
  -1   1  21 32.8086 1.65867  13
  -1   0  21 33.7956 1.66777  13
   0   1  21 30.3376 1.60816  13
   1  -1  21 32.5970 1.57826  13
   0  -1  21 36.8820 1.64817  13
   1   0  21 34.7966 1.62457  13
   0   1  21 32.5513 1.45743   4
  -1   1  21 35.4034 1.50500   4
  -1   0  21 34.6367 1.51660   4
   1  -1  21 32.6017 1.48430   4
   0  -1  21 33.9304 1.49902   4
   1   0  21 32.7136 1.45596   4
   1  -1  21 35.1052 1.60952   6
   0   1  21 34.0229 1.53709   6
   1   0  21 33.1413 1.54637   6
   0  -1  21 32.0392 1.60209   6
  -1   0  21 35.5262 1.59246   6
  -1   1  21 32.9584 1.57117   6
   1   0  21 32.5378 1.67081   9
   1  -1  21 33.4200 1.63929   8
   1   0  21 32.6558 1.61572   8
   0  -1  21 33.9757 1.66372   8
   0   1  21 33.2586 1.69313   9
  -1   0  21 34.4600 1.70477   8
  -1   1  21 35.9876 1.73228   9
   0  -1  21 31.1671 1.68170   9
   1  -1  21 31.7322 1.65184   9
   0   1  21 32.6697 1.64384   8
  -1   0  21 31.8055 1.72917   9
  -1   1  21 31.6809 1.63065   8
   0  -1  21 31.9957 1.54446   5
   1  -1  21 33.3192 1.56103   5
   0   1  21 33.6113 1.50960   5
  -1   0  21 33.4043 1.55828   5
  -1   1  21 33.3952 1.51539   5
   1   0  21 35.0625 1.51687   5
   0  -1  22 66.1409 2.62985   7
   0   1  22 63.5035 2.58799   7
   1  -1  22 65.0234 2.60668   7
  -1   0  22 63.9632 2.61518   7
  -1   1  22 61.8977 2.61145   7
   1   0  22 65.9208 2.59009   7
  -1   1  22 64.8723 2.60370  13
   1  -1  22 61.1875 2.55390  13
   0   1  22 64.7462 2.58780  13
   0  -1  22 66.7422 2.59170  13
   1   0  22 67.7671 2.58367  13
  -1   0  22 65.1591 2.61219  13
   0   1  22 66.3298 2.43351   4
  -1   0  22 67.6578 2.49420   4
   1  -1  22 63.0982 2.46666   4
   1   0  22 62.1759 2.43658   4
   0  -1  22 66.9502 2.49521   4
  -1   1  22 64.8350 2.45569   4
   1  -1  22 64.9392 2.53933   6
   0  -1  22 68.7717 2.57047   6
  -1   0  22 64.2088 2.53906   6
   1   0  22 64.9637 2.52969   6
   0   1  22 63.6887 2.50504   6
  -1   1  22 65.0812 2.54942   6
   0  -1  22 65.5656 2.60446   8
   0  -1  22 61.7078 2.66125   9
   1   0  22 63.7486 2.59978   8
   1   0  22 63.5487 2.60985   9
  -1   0  22 62.1475 2.63434   8
   0   1  22 63.5348 2.57006   8
   0   1  22 67.6462 2.67584   9
  -1   1  22 61.9893 2.64711   9
  -1   0  22 62.8686 2.69021   9
  -1   1  22 63.6615 2.59853   8
   1  -1  22 59.1071 2.55769   8
   1  -1  22 66.9429 2.64878   9
  -1   1  22 63.3270 2.46564   5
   0  -1  22 67.2981 2.52562   5
   1   0  22 59.9534 2.46921   5
   1  -1  22 67.7658 2.51805   5
  -1   0  22 60.2051 2.49378   5
   0   1  22 63.6527 2.45747   5
  -1   1  23 26.8961 1.52592   7
   0  -1  23 23.8719 1.48136   7
   0   1  23 26.0338 1.48612   7
   1  -1  23 25.9955 1.48033   7
   1   0  23 23.1615 1.46165   7
  -1   0  23 22.7486 1.47643   7
  -1   1  23 23.1782 1.49849  13
   0   1  23 27.8876 1.47631  13
   0  -1  23 28.2709 1.48207  13
   1   0  23 22.8707 1.44379  13
  -1   0  23 24.8843 1.47396  13
   1  -1  23 24.6418 1.42355  13
   0   1  23 25.9595 1.28749   4
   1   0  23 24.0705 1.26934   4
  -1   0  23 24.4692 1.32398   4
   1  -1  23 22.5272 1.29514   4
  -1   1  23 24.3224 1.29307   4
   0  -1  23 22.2852 1.29776   4
   1  -1  23 26.8264 1.45119   6
  -1   1  23 23.8621 1.42917   6
   0   1  23 22.9046 1.34578   6
   1   0  23 22.8442 1.37982   6
   0  -1  23 27.2478 1.43786   6
  -1   0  23 24.6501 1.41225   6
  -1   0  23 29.5704 1.58278   8
   0   1  23 26.8799 1.48949   8
  -1   0  23 24.3173 1.58193   9
  -1   1  23 28.3742 1.59074   9
   1  -1  23 24.8177 1.56374   9
   1   0  23 24.6667 1.47892   8
   0   1  23 26.8427 1.59375   9
   0  -1  23 22.8106 1.54376   9
  -1   1  23 27.6474 1.52897   8
   0  -1  23 26.0711 1.52131   8
   1   0  23 21.9625 1.51212   9
   1  -1  23 26.8986 1.49941   8
   1   0  23 26.6064 1.35398   5
   0  -1  23 23.3422 1.36282   5
  -1   0  23 24.3090 1.35869   5
  -1   1  23 25.3203 1.32488   5
   0   1  23 27.0437 1.33466   5
   1  -1  23 24.2235 1.36805   5
   0  -1  24 54.4734 2.26575   7
  -1   0  24 48.7067 2.25766   7
   1  -1  24 49.3109 2.20209   7
  -1   1  24 51.0371 2.23580   7
   1   0  24 50.3832 2.23178   7
   0   1  24 49.6621 2.19401   7
  -1   1  24 46.5650 2.23895  13
   0   1  24 48.3399 2.18610  13
   0  -1  24 51.1980 2.20613  13
   1  -1  24 51.9497 2.18145  13
  -1   0  24 55.0225 2.27279  13
   1   0  24 48.3370 2.19032  13
   0  -1  24 51.7233 2.09757   4
   0   1  24 46.5234 2.00087   4
   1   0  24 50.0504 2.03082   4
  -1   1  24 47.6199 2.03181   4
  -1   0  24 48.3685 2.05268   4
   1  -1  24 47.0614 2.04959   4
  -1   0  24 52.7909 2.16740   6
   1  -1  24 48.5306 2.15876   6
  -1   1  24 50.7702 2.16062   6
   1   0  24 51.4202 2.14129   6
   0  -1  24 52.8084 2.20800   6
   0   1  24 48.7721 2.10871   6
   0  -1  24 48.2317 2.27231   9
  -1   0  24 49.2420 2.26769   8
   0   1  24 48.5743 2.21947   8
  -1   1  24 49.1299 2.24670   8
   1  -1  24 48.5471 2.23767   8
   1  -1  24 53.2297 2.32058   9
  -1   0  24 50.7468 2.33446   9
   0  -1  24 47.7682 2.24985   8
   1   0  24 50.4794 2.28308   9
  -1   1  24 52.2099 2.35425   9
   1   0  24 47.2027 2.19515   8
   0   1  24 52.2488 2.28975   9
  -1   0  24 52.0510 2.11406   5
   1   0  24 50.4161 2.08571   5
  -1   1  24 48.4954 2.06762   5
   0   1  24 49.6989 2.05927   5
   0  -1  24 51.4399 2.13958   5
   1  -1  24 46.1299 2.09509   5
   1   0  25 3.22123 1.10637   7
   0  -1  25 2.98619 1.14170   7
  -1   0  25 3.47817 1.13873   7
   1  -1  25 2.68473 1.08046   7
   0   1  25 3.25396 1.00784   7
  -1   1  25 5.79205 1.11223   7
   1  -1  25 5.22856 1.07500  13
  -1   0  25 5.47009 1.14139  13
  -1   1  25 3.64363 1.13387  13
   1   0  25 7.01409 1.12254  13
   0  -1  25 5.65139 1.10143  13
   0   1  25 4.30194 1.04530  13
  -1   1  25 3.34088 0.85894   4
   0   1  25 3.12371 0.81333   4
  -1   0  25 3.79903 0.91213   4
   1  -1  25 3.50180 0.86894   4
   0  -1  25 4.44276 0.91201   4
   1   0  25 4.49206 0.82480   4
   1   0  25 2.66336 0.97523   6
   0  -1  25 5.26413 1.06648   6
  -1   1  25 3.31881 0.98146   6
  -1   0  25 4.34814 1.01342   6
   0   1  25 3.99161 0.98253   6
   1  -1  25 4.79181 1.03429   6
   0   1  25 6.93057 1.21755   8
   1  -1  25 3.42557 1.09132   8
   1   0  25 5.19695 1.11553   8
  -1   1  25 3.27656 1.12919   8
   0  -1  25 1.45126 1.09121   8
   0   1  25 4.68019 1.22240   9
  -1   0  25 3.68088 1.17562   8
   0  -1  25 4.39153 1.22186   9
   1  -1  25 3.70277 1.16699   9
  -1   0  25 3.20998 1.19803   9
   1   0  25 4.46011 1.21371   9
  -1   1  25 4.89113 1.27858   9
  -1   1  25 2.40079 0.90248   5
   0   1  25 3.12404 0.87237   5
   1   0  25 4.81014 0.92556   5
  -1   0  25 3.32605 0.94094   5
   1  -1  25 3.88206 0.96470   5
   0  -1  25 3.33451 0.96205   5
  -1   0  26 10.5053 1.33281   7
   0  -1  26 11.6814 1.33227   7
   0   1  26 11.8214 1.24508   7
  -1   1  26 11.6691 1.32064   7
   1  -1  26 12.2721 1.32354   7
   1   0  26 12.6155 1.27328   7
   0  -1  26 15.3398 1.33618  13
   0   1  26 15.1805 1.27860  13
   1  -1  26 10.4541 1.20769  13
   1   0  26 13.2215 1.27650  13
  -1   1  26 15.1113 1.34568  13
  -1   0  26 11.4336 1.26831  13
   1   0  26 12.9712 1.05721   4
   0  -1  26 12.9260 1.09930   4
   1  -1  26 10.6551 1.04854   4
  -1   0  26 12.6295 1.11030   4
   0   1  26 12.4195 1.03080   4
  -1   1  26 14.2277 1.08123   4
  -1   1  26 14.5055 1.22862   6
  -1   0  26 10.2585 1.15036   6
   0  -1  26 12.6264 1.17917   6
   0   1  26 11.5934 1.18033   6
   1   0  26 10.8777 1.17561   6
   1  -1  26 13.0257 1.23016   6
   1   0  26 9.92939 1.25745   8
  -1   0  26 14.1792 1.41033   8
   0  -1  26 11.7489 1.30389   8
   1   0  26 11.8853 1.38138   9
   0   1  26 11.1025 1.30463   8
   1  -1  26 14.1936 1.31920   8
  -1   1  26 12.6283 1.45555   9
  -1   0  26 11.6995 1.37744   9
   0   1  26 10.3254 1.40302   9
  -1   1  26 9.60678 1.27199   8
   1  -1  26 12.8127 1.39226   9
   0  -1  26 14.1292 1.45061   9
   0  -1  26 14.6420 1.22583   5
  -1   0  26 14.4846 1.17876   5
   1   0  26 11.5157 1.10685   5
  -1   1  26 11.3249 1.12721   5
   0   1  26 11.8320 1.07044   5
   1  -1  26 12.6320 1.15244   5
   1  -1  27 1.49003 1.16110   7
  -1   0  27-1.33449 1.21965   7
   1   0  27 0.41300 1.06926   7
   0   1  27-0.84026 1.17342   8
   0   1  27-0.55620 1.09718   7
  -1   1  27-0.93899 1.17023   7
   0  -1  27 1.83937 1.20307   7
  -1   1  27 1.26777 1.15080  13
   0  -1  27 0.06704 1.07684  13
   1  -1  27-0.25660 1.08128  13
   1   0  27-0.96810 1.06018  13
   0   1  27-0.67764 1.09960  13
  -1   0  27 0.07012 1.19533  13
   0   1  27 0.28107 0.85229   4
   1   0  27 0.33394 0.84191   4
  -1   0  27 0.68311 0.91141   4
   1  -1  27 3.01010 0.92820   4
  -1   1  27 0.79024 0.86705   4
   0  -1  27 0.85341 0.90869   4
   0  -1  27-0.06530 1.08402   6
  -1   0  27-0.32449 1.06121   6
  -1   1  27 0.68404 1.03834   6
   0   1  27 0.71658 1.02512   6
   1  -1  27 2.64776 1.06563   6
   1   0  27 1.38335 1.01886   6
  -1   1  27 0.16205 1.31576   9
   1   0  27-0.38163 1.20154   9
  -1   1  27 2.47281 1.15243   8
   1   0  27 0.13759 1.09453   8
   0  -1  27-0.78714 1.27229   9
   0  -1  27-1.17108 1.21941   8
   1  -1  27 2.89856 1.21647   9
  -1   0  27 0.56709 1.27424   9
   1  -1  27 0.07046 1.13980   8
   0   1  27 2.04863 1.31847   9
  -1   0  27 0.89110 1.21239   8
   0   1  27 1.12565 0.90708   5
   1   0  27 0.21308 0.94681   5
   1  -1  27 0.16994 0.99964   5
  -1   1  27-0.42124 0.91204   5
   0  -1  27 1.79782 0.97331   5
  -1   0  27-0.05607 0.97637   5
  -1   1  28 8.11903 1.34920   7
   1   0  28 6.79939 1.23189   7
   0   1  28 8.23980 1.26427   8
   0   1  28 9.57016 1.33309   7
  -1   0  28 8.25149 1.36217   7
   0  -1  28 7.18632 1.28613   7
  -1   1  28 7.18194 1.32807   8
   1  -1  28 7.45241 1.27998   7
   0  -1  28 10.5971 1.30592  13
  -1   0  28 8.51412 1.28216  13
   0   1  28 7.87307 1.31073  13
  -1   1  28 8.10859 1.30540  13
   1  -1  28 5.50995 1.22665  13
   1   0  28 5.88131 1.20858  13
  -1   1  28 8.79734 1.04255   4
   1  -1  28 8.55548 1.06454   4
   0   1  28 9.95957 1.02784   4
   0  -1  28 9.49669 1.06878   4
   1   0  28 6.11237 1.00729   4
  -1   0  28 9.30603 1.10307   4
  -1   1  28 8.27806 1.19231   6
   0  -1  28 8.14142 1.25328   6
   1   0  28 4.85655 1.14218   6
  -1   0  28 8.83971 1.23533   6
   0   1  28 7.76439 1.17788   6
   1  -1  28 9.44338 1.23703   6
   1  -1  28 7.03446 1.28088   8
   1   0  28 6.42021 1.40840   9
   0   1  28 6.21163 1.40501   9
  -1   0  28 9.02594 1.45440   9
  -1   1  28 7.83528 1.46276   9
  -1   0  28 9.51165 1.36056   8
   0  -1  28 9.68296 1.37459   8
   1   0  28 8.38748 1.27896   8
   1  -1  28 6.89755 1.34472   9
   0  -1  28 8.27143 1.38021   9
  -1   1  28 8.78819 1.08754   5
   1   0  28 6.95003 1.06994   5
   1  -1  28 7.32676 1.09421   5
  -1   0  28 6.90104 1.10595   5
   0   1  28 6.99320 1.05271   5
   0  -1  28 9.00950 1.15504   5
  -1   1  29 27.9547 1.81475   8
  -1   0  29 26.4426 1.82115   7
   1   0  29 27.3809 1.77658   8
   0   1  29 27.9315 1.77822   8
   1   0  29 27.7554 1.76710   7
   0  -1  29 28.4157 1.84454   7
  -1   1  29 28.4785 1.85476   7
   0   1  29 26.9746 1.77132   7
   1  -1  29 26.4764 1.80185   7
   1  -1  29 27.1038 1.73869  13
  -1   1  29 29.6359 1.82939  13
   1   0  29 25.3575 1.71088  13
   0   1  29 29.7130 1.79453  13
   0  -1  29 27.4955 1.74645  13
  -1   0  29 29.5077 1.85275  13
  -1   1  29 28.6675 1.53626   4
  -1   0  29 30.0374 1.56396   4
   1  -1  29 28.7175 1.55529   4
   0  -1  29 30.1325 1.60939   4
   1   0  29 27.2482 1.64019   6
   0   1  29 30.4707 1.70333   6
   0  -1  29 24.7524 1.67198   6
   1  -1  29 24.7941 1.64465   6
  -1   1  29 28.9127 1.71303   6
  -1   0  29 28.5899 1.72051   6
   0   1  29 28.6632 1.89655   9
  -1   1  29 31.2541 1.98319   9
   1  -1  29 26.9340 1.88941   9
   1   0  29 27.1193 1.89413   9
  -1   0  29 26.5587 1.82367   8
   1  -1  29 28.5680 1.79036   8
   0  -1  29 28.6358 1.93759   9
  -1   0  29 29.4582 1.95130   9
   0  -1  29 24.7322 1.78518   8
   0  -1  29 28.1948 1.62753   5
   0   1  29 25.5157 1.54336   5
   1  -1  29 30.3076 1.62893   5
   1   0  29 27.2404 1.56948   5
  -1   1  29 26.6482 1.59293   5
  -1   0  29 27.5711 1.60281   5
   1   0  30 1.82583 1.29849   7
   0   1  30-0.72656 1.28373   8
  -1   0  30 1.11127 1.29058   8
  -1   1  30 5.02836 1.33683   8
   0   1  30 2.00529 1.24851   7
   1  -1  30 4.25039 1.31225   7
   0  -1  30 4.31783 1.41388   7
  -1   0  30 2.30399 1.28719   7
  -1   1  30 1.16531 1.34886   7
   1   0  30 1.74618 1.30815   8
  -1   0  30 3.83439 1.33519  13
   0   1  30 0.84930 1.26205  13
   0  -1  30 1.29950 1.29169  13
  -1   1  30 1.68472 1.27161  13
   1  -1  30 2.12231 1.21810  13
   1   0  30 3.09225 1.26709  13
  -1   0  30 2.41819 1.01994   4
   1  -1  30 2.17488 1.00723   4
   0  -1  30 1.73531 1.04315   4
   0   1  30 0.61549 1.10539   6
  -1   1  30 2.84734 1.22180   6
  -1   0  30 0.22263 1.19449   6
   1   0  30 2.34153 1.16322   6
   1  -1  30 2.09002 1.21365   6
   0  -1  30 0.89571 1.19956   6
   1  -1  30-0.24377 1.27641   8
  -1   0  30 2.80368 1.54208   9
   0   1  30 3.36344 1.42521   9
   0  -1  30-0.36334 1.45102   9
   0  -1  30 0.67418 1.33019   8
   1   0  30 3.43795 1.41388   9
   1  -1  30 1.93819 1.38019   9
  -1   1  30 0.93489 1.44363   9
   1  -1  30 2.61810 1.12630   5
  -1   0  30 2.71753 1.09781   5
   0  -1  30 0.58810 1.10389   5
  -1   1  30 2.67190 1.07193   5
   1   0  30 2.16075 1.03574   5
   0   1  31 26.8981 1.84456   8
   1  -1  31 20.9933 1.75032   7
  -1   0  31 26.4682 1.86593   7
  -1   1  31 32.6773 1.96026   7
   1   0  31 26.0262 1.85202   8
  -1   1  31 21.2595 1.85003   8
   0   1  31 27.8161 1.84546   7
   1   0  31 25.0417 1.83055   7
   0  -1  31 24.1342 1.85328   7
  -1   0  31 25.7935 1.89401   8
   1  -1  31 26.4952 1.76159  13
   1   0  31 25.8886 1.77845  13
   0  -1  31 24.3966 1.75233  13
  -1   1  31 28.7851 1.83636  13
  -1   0  31 27.9082 1.85432  13
   0   1  31 26.9810 1.82341  13
   0  -1  31 26.0519 1.57185   4
  -1   0  31 27.6362 1.56600   4
   1  -1  31 27.6182 1.73518   6
   1   0  31 26.5402 1.71211   6
  -1   0  31 26.8940 1.74878   6
   0   1  31 25.6576 1.69842   6
   0  -1  31 23.0058 1.75075   6
  -1   1  31 26.8321 1.74098   6
   0  -1  31 21.5563 1.85659   8
   1   0  31 27.5395 1.98982   9
   1  -1  31 26.5528 1.87147   8
   0  -1  31 26.3833 1.97799   9
   0   1  31 31.8162 2.00134   9
  -1   1  31 30.4545 2.09279   9
  -1   0  31 29.8624 2.03124   9
   1  -1  31 25.5152 1.95400   9
   0  -1  31 26.0553 1.64465   5
   1  -1  31 24.4606 1.61975   5
  -1   0  31 23.6314 1.62129   5
  -1   1  32 15.9407 1.66703   7
   0   1  32 14.6692 1.64217   8
   0  -1  32 13.1111 1.62730   8
   1   0  32 10.9715 1.53387   8
   1  -1  32 14.7590 1.64037   7
   0  -1  32 12.1555 1.57690   7
   0   1  32 12.8336 1.49062   7
  -1   1  32 13.9445 1.56510   8
  -1   0  32 13.0171 1.63584   8
   1  -1  32 13.5250 1.59905   8
  -1   0  32 14.1123 1.68652   7
   1   0  32 12.9597 1.54486   7
  -1   1  32 13.7134 1.49307   6
   0   1  32 10.9581 1.41856   6
   1   0  32 13.3365 1.44870   6
   1  -1  32 11.7751 1.45636   6
  -1   0  32 11.2423 1.46506   6
   0  -1  32 12.6819 1.50249   6
   1  -1  32 13.1892 1.52513  13
  -1   1  32 11.7741 1.57129  13
   0   1  32 11.1624 1.50502  13
   1   0  32 14.0631 1.52350  13
  -1   0  32 14.5604 1.61280  13
   0  -1  32 9.89422 1.53212  13
   1  -1  32 13.0602 1.69823   9
  -1   0  32 16.6837 1.73921   9
   0   1  32 12.9728 1.69108   9
   0  -1  32 15.3383 1.71337   9
   1   0  32 11.3366 1.68558   9
  -1   1  32 11.8042 1.73363   9
   1  -1  32 13.9308 1.36172   5
   0  -1  32 10.0677 1.33555   5
  -1   0  32 13.3889 1.37024   5
   0  -1  33 11.4899 1.64941   7
  -1   1  33 13.0777 1.62786   8
   1  -1  33 9.79765 1.62380   7
   1   0  33 15.1760 1.61946   8
   1   0  33 14.2001 1.60030   7
  -1   0  33 15.7373 1.71632   7
  -1   0  33 14.4998 1.74904   8
   0   1  33 11.0756 1.59770   7
   0   1  33 13.3354 1.64450   8
   1  -1  33 13.5070 1.62858   8
  -1   1  33 11.4883 1.61372   7
   0  -1  33 10.5770 1.63742   8
   1  -1  33 14.2217 1.51328   6
   1   0  33 9.88646 1.41223   6
  -1   1  33 13.9800 1.49381   6
  -1   0  33 13.0711 1.54597   6
   0  -1  33 11.3002 1.53713   6
   0   1  33 13.2043 1.47035   6
   1  -1  33 13.3256 1.52621  13
  -1   0  33 12.6661 1.61833  13
   0   1  33 11.1257 1.55843  13
   0  -1  33 9.90180 1.53578  13
  -1   1  33 7.25946 1.52156  13
   1   0  33 9.78644 1.50016  13
   0   1  33 12.6710 1.70641   9
   1   0  33 12.4903 1.73597   9
  -1   0  33 13.0219 1.82891   9
  -1   1  33 13.6595 1.88094   9
   1  -1  33 15.8803 1.71991   9
   0  -1  33 12.5612 1.73442   9
   0  -1  33 10.2993 1.38569   5
   1   0  34 36.9275 2.27273  13
   1  -1  34 31.8968 2.21471  13
   0  -1  34 39.6453 2.27018  13
  -1   0  34 41.3637 2.33171  13
  -1   1  34 43.2150 2.37200  13
   0   1  34 41.9454 2.30651  13
   0  -1  34 41.8036 2.42033   8
   0   1  34 46.7438 2.51971   9
  -1   0  34 42.9513 2.56063   9
   1  -1  34 40.3426 2.44925   9
   1   0  34 39.4314 2.47604   9
   0  -1  34 45.6386 2.54223   9
  -1   1  34 44.4992 2.56488   9
   1   0  34 44.2499 2.40418   8
   1  -1  34 40.2192 2.37851   8
   0   1  34 39.3746 2.35828   7
   0  -1  34 46.0821 2.44753   7
  -1   1  34 43.8651 2.41744   7
   0   1  34 39.6873 2.35156   8
  -1   1  34 42.2596 2.40046   8
   1   0  34 40.6422 2.34407   7
  -1   0  34 42.9637 2.43847   7
  -1   0  34 38.7918 2.40107   8
   1  -1  34 45.0635 2.39135   7
   1   0  34 40.5608 2.19405   6
   0  -1  34 41.0502 2.23785   6
  -1   1  34 42.2916 2.26787   6
  -1   0  34 40.6463 2.27345   6
   1  -1  34 38.2730 2.24415   6
   0   1  34 42.3843 2.21979   6
  -1   0  35 8.91803 1.65044  13
   0   1  35 11.3691 1.66565  13
   0  -1  35 7.89347 1.56552  13
  -1   1  35 14.7707 1.69501  13
   1   0  35 14.7234 1.84936   9
   0  -1  35 11.4052 1.81352   9
   0   1  35 11.7414 1.82648   9
  -1   0  35 10.9286 1.88382   9
   1  -1  35 7.51817 1.78879   9
  -1   1  35 10.2484 1.88433   9
   0   1  35 10.7232 1.69739   7
  -1   1  35 10.7778 1.75556   8
   1   0  35 11.8533 1.69110   8
   0  -1  35 10.7898 1.73554   7
   1  -1  35 11.5081 1.71688   7
   0   1  35 8.72241 1.65129   8
  -1   0  35 9.85489 1.68372   8
  -1   1  35 5.66341 1.60732   7
   1   0  35 12.0586 1.66455   7
  -1   0  35 10.5740 1.71998   7
   0  -1  35 11.9631 1.73339   8
   1  -1  35 9.56178 1.65930   8
   1   0  35 9.96100 1.45828   6
   0  -1  35 8.30630 1.52958   6
  -1   1  35 8.09423 1.48480   6
  -1   0  35 9.59646 1.57611   6
   0   1  35 12.3583 1.53173   6
   1  -1  35 12.2315 1.55953   6
  -1   1  36 5.57998 1.63229  13
  -1   0  36 2.24058 1.51725  13
   0   1  36 3.01292 1.56320  13
  -1   1  36 0.58802 1.67292   9
   0  -1  36 3.20208 1.75154   9
   0   1  36 3.09068 1.71316   9
  -1   0  36 3.52707 1.72710   9
   1   0  36 0.88856 1.66697   9
   1  -1  36 3.32991 1.72801   9
   0   1  36 1.41603 1.54301   8
  -1   0  36 2.24798 1.58188   8
   1  -1  36 4.30127 1.60144   7
   1  -1  36 2.13570 1.56766   8
   1   0  36 3.87776 1.54718   8
   0  -1  36 3.07619 1.64327   7
   0   1  36 0.80487 1.56018   7
   0  -1  36 4.43225 1.68676   8
  -1   1  36 2.93814 1.61317   8
  -1   1  36 3.13228 1.64343   7
   1   0  36 3.28534 1.56985   7
  -1   0  36 3.53168 1.62516   7
   0  -1  36 2.75594 1.42389   6
   1  -1  36 4.25208 1.43143   6
  -1   0  36 2.83340 1.44879   6
  -1   1  36 1.48908 1.39432   6
  -1   0  37 8.47729 1.65096  13
  -1   1  37 5.31301 1.62567  13
   1   0  37 3.88997 1.76224   9
  -1   0  37 5.69637 1.90524   9
   0  -1  37 1.06102 1.77577   9
   1  -1  37 6.85977 1.80581   9
   0   1  37 5.30782 1.79255   9
  -1   1  37 9.69729 1.92892   9
   1   0  37 7.15902 1.65935   8
  -1   0  37 4.29674 1.73810   8
  -1   1  37 7.34675 1.76385   8
  -1   0  37 7.49162 1.75928   7
   0  -1  37 8.62945 1.73331   7
   1  -1  37 5.69028 1.63873   7
   0  -1  37 5.53768 1.68931   8
   0   1  37 7.70008 1.67212   8
   0   1  37 3.21039 1.61362   7
   1  -1  37 7.84796 1.70117   8
  -1   1  37 3.11667 1.63814   7
   1   0  37 6.04406 1.59644   7
   0  -1  37 4.71167 1.48766   6
   1  -1  37 6.99266 1.52545   6
  -1   0  37 6.27962 1.53907   6
   0   1  38 6.91087 1.87379   9
   1  -1  38 3.17187 1.78455   9
   0  -1  38 0.84775 1.74442   9
  -1   1  38 2.86596 1.87565   9
   1   0  38 2.11590 1.76664   9
  -1   0  38 1.37009 1.80615   9
   1   0  38 1.99639 1.58136   7
   0  -1  38 7.80192 1.73481   8
  -1   1  38 4.41211 1.68193   7
   0   1  38 1.80606 1.61456   7
  -1   1  38 3.10398 1.66346   8
  -1   0  38 5.99324 1.71043   8
   0  -1  38 2.35415 1.67290   7
   1  -1  38 3.56848 1.65480   7
   0   1  38 2.56190 1.64638   8
   1  -1  38 3.75742 1.64862   8
   1   0  38 3.88065 1.60525   8
  -1   0  38 4.29834 1.75309   7
   0  -1  38 2.40819 1.54266   6
  -1   0  38 4.50334 1.53816   6
  -1   1  39-0.79388 1.63033   8
   1   0  39 3.00248 1.63732   8
   0  -1  39-1.03254 1.67024   7
  -1   0  39 1.96704 1.70065   8
   1  -1  39-2.32271 1.60715   7
  -1   1  39 0.56404 1.66738   7
   0  -1  39 1.59569 1.69563   8
   1   0  39 1.71952 1.63809   7
   0   1  39-0.54582 1.63149   8
   1  -1  39 1.09718 1.68550   8
   0   1  39-2.39015 1.63698   7
  -1   0  39-0.81029 1.65415   7
  -1   1  39 1.53212 1.88535   9
  -1   0  39 3.95809 1.79701   9
   0  -1  39 5.08785 1.80137   9
   0   1  39 0.74512 1.76573   9
   1   0  39 0.72278 1.74866   9
   1  -1  39 1.44371 1.82085   9
  -1   0  40 10.8538 1.94743   8
  -1   0  40 5.07681 1.81295   7
   0   1  40 9.00681 1.82304   8
   1   0  40 11.9042 1.83697   8
   1  -1  40 10.0627 1.80058   8
   0   1  40 10.7377 1.77618   7
   0  -1  40 9.64508 1.89290   8
   1   0  40 7.76931 1.79211   7
  -1   1  40 8.74020 1.82276   7
   1  -1  40 9.80377 1.82855   7
   0  -1  40 10.0577 1.86481   7
  -1   1  40 7.97596 1.87738   8
  -1   1  40 7.69672 2.01383   9
   0   1  40 9.25853 1.99560   9
   0  -1  40 8.61295 1.98479   9
   1   0  40 7.00620 1.90980   9
   1  -1  40 7.98615 2.01559   9
  -1   0  40 11.4735 1.99546   9
   1  -1  41 1.71659 1.70903   7
   1  -1  41 1.36145 1.70518   8
   0   1  41 3.15969 1.73539   8
  -1   0  41 6.83214 1.88060   8
  -1   1  41 1.99553 1.76081   8
   0  -1  41 4.01162 1.80947   8
  -1   0  41 4.43643 1.79356   7
   0  -1  41 5.22685 1.82332   7
  -1   1  41 3.73729 1.77714   7
   0  -1  41 4.38195 1.91680   9
   1  -1  41 4.74669 1.90529   9
  -1   0  41 1.19429 1.86304   9
   1   0  41 5.12786 1.92265   9
  -1   1  41 2.92057 1.92260   9
   0   1  41 0.77437 1.79899   9
   0  -1  42 8.83134 1.86119   8
  -1   0  42 5.33524 1.90946   8
   0  -1  42 7.32980 1.88158   7
  -1   1  42 8.74317 1.85523   7
  -1   1  42 7.12380 1.86263   8
  -1   0  42 8.97768 1.87721   7
   0  -1  42 5.61468 2.01299   9
   1   0  42 4.94075 1.90303   9
   1  -1  42 9.48997 2.03344   9
  -1   1  42 3.77013 2.05164   9
   0   1  42 9.41700 2.08095   9
  -1   0  42 7.80174 2.06752   9
  -1   0  43 1.58736 1.76095   8
   0  -1  43 0.36305 1.79088   7
  -1   0  43 3.05560 1.80363   7
  -1   1  43 1.90266 1.98237   9
   0   1  43 3.56490 1.99488   9
   0  -1  43 2.37224 1.87780   9
   1   0  43 4.34532 1.94142   9
  -1   0  43 1.76594 1.97766   9
   1  -1  43 7.14688 2.00267   9
  -1   0  44-0.40949 1.88464   9
   0  -1  44 6.08697 2.01828   9
  -1   1  44 1.63898 1.93162   9
   0   1  44 2.78540 1.98368   9
  -1   1  45 0.40982 1.99307   9
  -1   0  45 6.00484 2.07695   9
  -1   1  46 1.63050 2.09141   9
   1   1 -25 16.9733 1.07831   3
  -1   2 -24 1.75474 0.71732   3
   1   1 -24 0.77043 0.74540   3
   2  -1 -24 1.21114 0.74092   3
   1   1 -23 77.1849 2.88952   3
   2  -1 -23 73.6598 2.86726   3
  -2   1 -23 79.8444 2.86053   3
  -1   2 -23 79.0685 2.88009   3
  -1   2 -23 79.5158 2.84891   1
  -1   2 -22 41.6225 1.74156   1
  -1   2 -22 41.0816 1.72304   3
  -2   1 -22 39.5898 1.68520   3
  -2   1 -22 45.1136 1.78440   1
   1   1 -22 41.1875 1.75210   1
  -1  -1 -22 40.7018 1.65817   3
   1   1 -22 42.2458 1.69954   1
  -2   1 -22 42.5395 1.70521   1
   1  -2 -22 39.9209 1.66128   3
   1   1 -22 44.6517 1.76076   3
  -1   2 -22 43.9406 1.70203   1
  -1   2 -21 4.06833 0.67686   3
   1  -2 -21 5.67177 0.70263   1
  -2   1 -21 5.73582 0.65797   3
   2  -1 -21 3.43347 0.67059   1
   1   1 -21 4.51741 0.64085   1
   1   1 -21 3.84809 0.73040   1
   1  -2 -21 4.83985 0.60563   3
   1  -2 -21 4.88505 0.62087   3
  -1  -1 -21 5.62113 0.79505   1
  -1   2 -21 5.25383 0.67096   1
  -1  -1 -21 4.52527 0.67401   1
   1   1 -21 4.37935 0.69133   3
  -2   1 -21 5.47190 0.76590   1
  -1   2 -21 4.62037 0.71344   1
  -1  -1 -21 4.18548 0.60952   3
  -2   1 -21 4.21534 0.61997   3
  -2   1 -21 5.02181 0.66326   1
   2  -1 -21 3.86665 0.76939   1
  -1  -1 -20 76.4576 2.75964   3
  -2   1 -20 75.1186 2.77774   3
   1  -2 -20 75.8488 2.76682   3
  -1   2 -20 77.3914 2.77433   1
  -1  -1 -20 79.1573 2.86065   1
  -1  -1 -20 76.2729 2.79973   1
   2  -1 -20 75.6016 2.79591   1
   1  -2 -20 77.7463 2.73523   3
   1  -2 -20 79.6925 2.81861   1
  -1  -1 -20 76.7002 2.72891   3
  -1   2 -20 78.9634 2.81501   3
  -2   1 -20 75.6762 2.82559   1
   2  -1 -20 75.2109 2.84901   1
   1   1 -20 79.8313 2.78722   1
  -1   2 -20 74.7900 2.80996   1
  -2   1 -20 81.2281 2.79168   1
  -2   1 -20 75.3680 2.74350   3
   1   1 -20 78.6185 2.83345   1
   1  -2 -20 77.1947 2.86457   1
  -1   2 -20 80.1691 2.77852   3
   1   1 -20 75.5943 2.82448   3
   2  -1 -20 74.7658 2.76425   3
  -2   1 -19 61.7487 2.25969   3
   1  -2 -19 66.2458 2.38951   1
  -2   1 -19 66.6677 2.34812   1
  -2   1 -19 63.2145 2.29407   3
  -1   2 -19 61.7396 2.28559   1
  -1  -1 -19 62.0224 2.24010   3
   1  -2 -19 62.6247 2.24963   3
  -1  -1 -19 61.4078 2.35794   1
   1   1 -19 63.3048 2.34383   1
   2  -1 -19 63.8682 2.31254   1
  -2   1 -19 63.7242 2.29943   1
   2  -1 -19 61.6365 2.36327   1
  -1   2 -19 62.0508 2.32289   3
   1   1 -19 58.6712 2.28291   3
   1  -2 -19 63.2802 2.32405   1
   1  -2 -19 62.8183 2.17880   2
   1   1 -19 59.4249 2.31933   3
  -1   2 -19 62.5967 2.32623   1
   2  -1 -19 61.4721 2.27100   3
   1   1 -19 65.9944 2.29934   1
  -1  -1 -19 65.3375 2.32343   1
  -1  -1 -19 60.2482 2.26087   3
  -1   2 -19 61.1459 2.28283   3
   1  -2 -19 59.3811 2.16399   2
   2  -1 -18 0.61548 0.60201   1
   1  -2 -18 0.93992 0.34502   2
  -1  -1 -18 1.76705 0.30543   2
  -2   1 -18 1.80782 0.56948   1
   1   1 -18 1.44451 0.56210   1
  -1  -1 -18 0.94388 0.43037   3
  -1  -1 -18 1.21524 0.31593   2
  -1  -1 -18 1.24698 0.46336   3
  -1   2 -18 1.26931 0.53267   3
  -1   2 -18 1.96315 0.50574   1
  -1  -1 -18 1.90588 0.61233   1
   2  -1 -18 1.55568 0.32451   2
   1   1 -18 1.03259 0.26209   2
   1   1 -18 1.87201 0.49588   1
  -2   1 -18 1.15716 0.23127   2
   1  -2 -18 1.39652 0.47720   3
  -1  -1 -18 1.87789 0.54191   1
   1   1 -18 1.71755 0.52537   3
   2  -1 -18 1.62073 0.49955   3
  -1   2 -18 0.81365 0.50462   3
  -1   2 -18 0.89597 0.56552   1
  -2   1 -18 0.84297 0.48757   3
  -2   1 -18 0.96506 0.47462   3
   2  -1 -18 1.40254 0.32401   2
   1  -2 -18 1.20088 0.36262   2
  -2   1 -18 2.79166 0.51659   1
   1  -2 -18 0.70849 0.54600   1
   1   1 -18 1.40203 0.25100   2
  -2   1 -18 1.14098 0.22174   2
   1  -2 -18 1.81864 0.63279   1
  -1   2 -17 18.8064 0.86169   3
  -1  -1 -17 15.7090 0.90529   1
  -1   2 -17 15.8264 0.58278   2
  -2   1 -17 17.2199 0.82198   3
   1  -2 -17 16.8809 0.78626   3
   1   1 -17 16.9815 0.88798   1
   1  -2 -17 15.8575 0.87496   1
   1   1 -17 18.2581 0.85689   3
  -1   2 -17 16.0898 0.87274   1
   1  -2 -17 17.3712 0.70979   2
   1   1 -17 16.3399 0.63737   2
   2  -1 -17 16.2724 0.92017   1
  -1  -1 -17 16.9290 0.78289   3
  -1   2 -17 16.5297 0.82024   1
   1  -2 -17 17.3857 0.72260   2
  -1  -1 -17 17.4204 0.69054   2
  -1  -1 -17 16.2977 0.79575   3
  -1  -1 -17 15.2955 0.86452   1
   2  -1 -17 17.9765 0.82594   3
  -1   2 -17 17.9727 0.87906   3
   1   1 -17 16.2749 0.64166   2
  -2   1 -17 17.1233 0.61918   2
   1  -2 -17 19.4332 0.96298   1
  -2   1 -17 15.6517 0.87814   1
   2  -1 -17 17.4651 0.70092   2
  -2   1 -17 17.7794 0.81573   3
  -2   1 -17 17.6773 0.62779   2
  -2   1 -17 14.5483 0.81986   1
  -1  -1 -17 18.0532 0.68152   2
   1  -2 -16 1.02788 0.41077   3
   1  -2 -16 1.29426 0.34462   2
  -1  -1 -16 1.36239 0.38979   3
   2  -1 -16 1.28697 0.31960   2
   2  -1 -16 0.91995 0.45490   3
  -2   1 -16 0.77566 0.46384   3
   1   1 -16 1.02733 0.24928   2
  -2   1 -16 1.13160 0.42448   3
  -1  -1 -16 0.36370 0.48090   1
  -1   2 -16 0.33774 0.48544   1
  -1  -1 -16 1.07847 0.40432   3
   1   1 -16 1.34179 0.48608   3
  -1   2 -16 1.16967 0.16444   2
   1  -2 -16 1.45794 0.32312   2
   1  -2 -16 1.35816 0.52398   1
  -2   1 -16 1.03840 0.51820   1
  -2   1 -16 0.89462 0.20901   2
  -1   2 -16 1.51331 0.44383   1
  -2   1 -16 0.90328 0.44598   1
   1  -2 -16 0.56311 0.54483   1
   1   1 -16 0.56554 0.49607   1
  -1   2 -16 1.26362 0.16422   2
   2  -1 -16 0.96971 0.55293   1
  -2   1 -16 1.12314 0.21971   2
  -1  -1 -16 1.11576 0.28944   2
  -1  -1 -16 0.32088 0.53458   1
  -1   2 -16 1.56456 0.47378   3
  -1  -1 -16 0.94654 0.30936   2
  -1   2 -16 1.40173 0.52982   3
  -1  -1 -15 184.806 6.10258   2
  -1  -1 -15 183.523 6.09588   2
  -1   2 -15 184.002 6.20998   3
  -2   1 -15 185.865 6.06271   2
  -1   2 -15 185.731 6.20152   1
  -1  -1 -15 188.071 6.20006   1
  -1  -1 -15 186.948 6.16723   3
   1  -2 -15 186.462 6.20558   1
  -1  -1 -15 183.242 6.22628   1
  -1   2 -15 182.870 6.04332   2
   2  -1 -15 185.658 6.11035   2
   2  -1 -15 183.912 6.17396   3
  -2   1 -15 180.106 6.06571   2
   1  -2 -15 184.764 6.11551   2
  -2   1 -15 183.390 6.18220   1
   1  -2 -15 184.776 6.23626   1
  -2   1 -15 184.397 6.16183   3
   1   1 -15 178.402 6.20616   1
  -1   2 -15 187.587 6.17476   1
   1   1 -15 185.216 6.07742   2
  -1  -1 -15 184.737 6.14507   3
  -1   2 -15 179.480 6.04411   2
   1   1 -15 181.898 6.18477   3
   2  -1 -15 182.012 6.22779   1
   1  -2 -15 187.319 6.12130   2
  -2   1 -15 179.680 6.18464   3
  -2   1 -15 181.541 6.21092   1
   1  -2 -15 183.659 6.15339   3
  -1   2 -15 186.840 6.18333   3
   1   1 -14 29.9544 1.18968   3
  -1  -1 -14 28.1563 1.07276   2
  -2   1 -14 27.8028 1.18150   3
  -1   2 -14 27.9852 1.18878   1
   1  -2 -14 29.5758 1.24317   1
  -2   1 -14 30.0865 1.15427   3
  -1  -1 -14 29.0747 1.19472   1
   2  -1 -14 30.4879 1.09465   2
   1   1 -14 29.8161 1.04690   2
  -2   1 -14 30.1048 1.02792   2
  -2   1 -14 30.0254 1.03409   2
  -1  -1 -14 30.2276 1.24303   1
   1  -2 -14 29.9121 1.10420   2
  -1   2 -14 29.0086 1.15356   1
  -1  -1 -14 27.9392 1.15363   3
   1  -2 -14 29.0400 1.20563   1
  -2   1 -14 28.4692 1.17141   1
  -1   2 -14 28.7182 1.20968   3
  -1   2 -14 29.0864 1.18089   3
  -1  -1 -14 31.1986 1.13748   3
  -1  -1 -14 29.9475 1.07212   2
   1  -2 -14 29.9027 1.14460   3
  -1   2 -14 29.7499 1.00461   2
   2  -1 -14 30.3954 1.24564   1
   1  -2 -14 27.5673 1.09312   2
   1   1 -14 28.2558 1.21230   1
  -1   2 -14 29.4511 1.00565   2
  -2   1 -14 29.4975 1.20804   1
   2  -1 -14 30.5894 1.16973   3
   1  -2 -13 184.814 6.31307   2
   1  -2 -13 185.671 6.34195   3
  -2   1 -13 187.302 6.36670   1
   1  -2 -13 191.805 6.41463   1
  -1  -1 -13 193.916 6.40962   1
   1   1 -13 182.641 6.36838   3
   1  -2 -13 197.332 6.39312   1
   2  -1 -13 190.106 6.40873   1
  -1   2 -13 193.064 6.38176   1
  -1   2 -13 188.212 6.35886   1
  -2   1 -13 192.460 6.26749   2
  -1  -1 -13 187.486 6.29844   2
  -1  -1 -13 186.863 6.35101   3
   1   1 -13 188.179 6.28025   2
  -2   1 -13 184.300 6.34685   3
  -2   1 -13 190.225 6.27028   2
  -1   2 -13 187.027 6.39308   3
  -2   1 -13 194.565 6.37023   3
   2  -1 -13 194.329 6.31262   2
  -1  -1 -13 193.859 6.30321   2
  -2   1 -13 185.200 6.38762   1
  -1   2 -13 193.148 6.24956   2
  -1  -1 -13 185.689 6.33102   3
   1   1 -13 192.417 6.39808   1
  -1   2 -13 190.373 6.36820   3
   1  -2 -13 194.595 6.32078   2
   2  -1 -13 191.242 6.36479   3
  -1   2 -13 187.146 6.24995   2
  -1  -1 -13 193.019 6.38316   1
  -1   2 -12 8.64178 0.32156   2
   1   1 -12 7.72795 0.56417   1
  -1   2 -12 8.32897 0.52290   1
  -1  -1 -12 7.72022 0.59405   1
  -1   2 -12 7.81016 0.31562   2
  -1   2 -12 8.39198 0.56579   3
  -1  -1 -12 8.08046 0.54887   1
   1  -2 -12 8.08908 0.49625   3
   2  -1 -12 7.86649 0.43342   2
  -2   1 -12 7.96269 0.57748   1
   1  -2 -12 8.14095 0.45113   2
  -2   1 -12 8.03365 0.34796   2
  -1  -1 -12 7.31485 0.48782   3
  -1  -1 -12 7.47559 0.41400   2
   1  -2 -12 8.99022 0.62903   1
  -1   2 -12 7.97784 0.55211   1
  -2   1 -12 7.70996 0.53226   1
  -2   1 -12 8.00112 0.35329   2
   2  -1 -12 8.31115 0.60166   1
  -1  -1 -12 7.54867 0.40718   2
   1   1 -12 8.28175 0.55509   3
   2  -1 -12 8.03187 0.52579   3
  -2   1 -12 8.97214 0.49873   3
  -1  -1 -12 7.32656 0.46811   3
  -1   2 -12 8.17459 0.58082   3
   1   1 -12 8.22960 0.38104   2
  -2   1 -12 8.47290 0.52815   3
  -1  -1 -11 386.734 13.0956   3
   1  -2 -11 395.084 13.0797   2
  -2   1 -11 397.361 13.1008   3
  -2   1 -11 397.036 13.1334   1
   1   1 -11 393.607 13.1317   1
  -1  -1 -11 394.589 13.0620   2
  -2   1 -11 399.733 13.1141   3
   2  -1 -11 392.047 13.1105   3
  -1   2 -11 397.532 13.1160   3
  -1   2 -11 393.995 13.1029   1
   2  -1 -11 403.844 13.1505   1
  -1  -1 -11 400.381 13.0855   3
   2  -1 -11 398.598 13.0735   2
   1   1 -11 397.307 13.1209   3
  -1  -1 -11 401.332 13.0657   2
  -1  -1 -11 405.021 13.1500   1
  -2   1 -11 396.536 13.1143   1
   1  -2 -11 403.199 13.1567   1
  -1   2 -11 399.663 13.1215   1
   1  -2 -11 388.456 13.0921   3
  -1  -1 -11 402.137 13.1274   1
   1   1 -11 391.227 13.0462   2
  -1   2 -11 388.079 13.1341   3
  -2   1 -11 398.306 13.0336   2
  -2   1 -11 400.819 13.0361   2
  -2   1 -10 379.512 12.5203   3
   1   1 -10 382.069 12.5374   1
   1  -2 -10 370.200 12.4982   3
  -1  -1 -10 380.652 12.5322   1
   2  -1 -10 372.365 12.5180   3
   2  -1 -10 371.132 12.4854   2
  -1  -1 -10 388.315 12.5552   1
  -1   2 -10 372.154 12.5428   3
  -2   1 -10 384.915 12.4494   2
   2  -1 -10 387.051 12.5542   1
  -1   2 -10 376.925 12.5098   1
  -2   1 -10 374.842 12.5061   3
  -2   1 -10 377.487 12.4470   2
   1  -2 -10 382.946 12.4916   2
   1  -2 -10 381.075 12.5582   1
  -1   2 -10 378.876 12.5222   3
   1   1 -10 385.620 12.5292   3
  -1  -1 -10 374.671 12.4907   3
   1   1 -10 375.654 12.4601   2
  -1   2 -10 378.600 12.5240   1
  -1  -1 -10 378.578 12.4752   2
  -2   1 -10 375.008 12.5198   1
  -1  -1 -10 389.143 12.4790   2
  -2   1 -10 380.132 12.5376   1
  -1  -1  -9 499.039 16.3287   1
  -2   1  -9 498.012 16.2535   2
  -2   1  -9 489.542 16.2516   2
  -2   1  -9 494.177 16.3301   1
   2  -1  -9 493.938 16.2878   2
   1   1  -9 491.176 16.3283   1
  -2   1  -9 500.307 16.3066   3
   2  -1  -9 488.284 16.3443   1
  -2   1  -9 501.545 16.3177   3
  -1   2  -9 497.111 16.3377   3
  -1  -1  -9 492.065 16.3448   1
   1  -2  -9 500.354 16.3501   1
   1   1  -9 500.400 16.3259   3
  -1  -1  -9 499.636 16.2789   2
  -1  -1  -9 502.653 16.2899   3
  -1  -1  -9 495.139 16.2804   2
   1  -2  -9 500.515 16.2980   3
  -1   2  -9 499.018 16.3215   3
   1   1  -9 495.476 16.2636   2
   2  -1  -9 498.535 16.3172   3
  -1   2  -9 494.154 16.3050   1
  -1   2  -9 481.946 16.3165   1
   1  -2  -9 488.345 16.2926   2
  -2   1  -9 486.911 16.3148   1
   1   1  -8 229.884 7.42282   1
   2  -1  -8 225.192 7.40798   3
  -2   1  -8 228.702 7.42090   1
  -1   2  -8 222.214 7.42699   3
  -1  -1  -8 223.373 7.37853   3
  -1  -1  -8 226.945 7.37634   2
   1   1  -8 227.214 7.35916   2
  -1  -1  -8 225.393 7.43706   1
  -2   1  -8 223.989 7.34860   2
   1  -2  -8 217.258 7.38674   3
  -2   1  -8 222.428 7.40629   1
  -1   2  -8 224.809 7.41243   3
  -2   1  -8 218.826 7.40571   3
  -1   2  -8 221.398 7.39420   1
   2  -1  -8 219.605 7.38183   2
   1  -2  -8 221.249 7.38753   2
  -1  -1  -8 228.145 7.42035   1
  -1   2  -8 222.859 7.40745   1
   2  -1  -8 224.727 7.43675   1
   1  -2  -8 232.249 7.44457   1
  -1  -1  -8 220.932 7.37342   2
  -2   1  -8 219.931 7.39419   3
  -2   1  -8 221.621 7.34685   2
   1   1  -8 220.936 7.41578   3
   1  -2  -7 655.153 21.0144   1
   1  -2  -7 635.235 20.9668   3
  -2   1  -7 626.874 20.9742   3
  -1   2  -7 636.327 20.9814   1
   2  -1  -7 660.117 21.0124   1
   2  -1  -7 632.548 20.9667   2
  -2   1  -7 640.437 20.9344   2
  -1   2  -7 632.808 21.0015   3
  -2   1  -7 635.018 20.9843   3
   1  -2  -7 647.164 20.9714   2
  -1   2  -7 641.955 20.9900   3
  -1  -1  -7 643.168 20.9605   2
  -1  -1  -7 642.193 21.0096   1
   2  -1  -7 637.421 20.9852   3
  -1  -1  -7 637.438 20.9586   3
   1   1  -7 639.172 20.9453   2
  -2   1  -7 636.030 20.9828   1
   1   1  -7 629.319 20.9933   1
  -1  -1  -7 645.882 20.9967   1
  -1  -1  -7 632.907 20.9589   2
   1   1  -7 630.202 20.9924   3
   1  -2  -6 518.061 17.1065   3
   1   1  -6 523.722 17.0908   2
  -1  -1  -6 522.953 17.1343   1
  -1   2  -6 516.347 17.1408   3
  -1   2  -6 520.853 17.1166   1
   2  -1  -6 524.759 17.1108   2
  -1   2  -6 520.818 17.1285   3
   1   1  -6 513.170 17.1323   3
  -2   1  -6 528.554 17.1235   3
   1   1  -6 518.618 17.1294   1
  -2   1  -6 525.881 17.1219   1
   1  -2  -6 532.313 17.1152   2
  -1  -1  -6 518.829 17.0978   3
  -2   1  -6 517.050 17.0803   2
   2  -1  -6 513.381 17.1252   3
   2  -1  -6 525.211 17.1462   1
   1  -2  -6 523.967 17.1489   1
  -1  -1  -6 516.649 17.1036   2
  -1  -1  -5 1208.19 39.9200   3
   1   1  -5 1223.33 39.9489   1
   1  -2  -5 1234.65 39.9409   2
   1  -2  -5 1220.29 39.9297   3
  -2   1  -5 1235.59 39.9448   3
  -1  -1  -5 1203.65 39.9240   3
  -1  -1  -5 1214.85 39.9537   1
  -1   2  -5 1221.18 39.9511   3
   2  -1  -5 1238.63 39.9381   2
   2  -1  -5 1222.63 39.9644   1
  -1  -1  -5 1227.77 39.9310   2
   2  -1  -5 1209.93 39.9471   3
   1  -2  -5 1206.70 39.9664   1
  -1   2  -5 1209.06 39.9354   1
   1   1  -5 1221.48 39.9195   2
   1   1  -5 1205.96 39.9546   3
  -2   1  -5 1215.03 39.9420   1
  -1   2  -5 1208.64 39.9603   3
  -2   1  -4 128.576 4.33254   1
   2  -1  -4 130.587 4.33342   2
   1   1  -4 131.693 4.31605   2
  -1   2  -4 129.761 4.32275   1
  -1   2  -4 133.620 4.35247   3
  -2   1  -4 131.705 4.33615   3
   2  -1  -4 129.264 4.33978   3
   2  -1  -4 131.683 4.35545   1
   1  -2  -4 131.695 4.35854   1
  -1  -1  -4 133.586 4.34687   1
   1  -2  -4 129.865 4.33647   2
   1  -2  -4 130.442 4.32122   3
   1   1  -4 131.400 4.34773   3
  -1  -1  -4 130.010 4.32660   2
   1   1  -4 131.496 4.33839   1
  -1  -1  -3 371.114 12.4465   1
   1   1  -3 378.314 12.4278   2
   2  -1  -3 375.774 12.4414   2
   2  -1  -3 378.959 12.4438   3
   2  -1  -3 379.025 12.4541   1
  -2   1  -3 373.367 12.4366   1
   1  -2  -3 380.104 12.4279   3
  -2   1  -3 381.208 12.4413   3
   1   1  -3 384.208 12.4394   1
   1  -2  -3 379.257 12.4544   1
   1  -2  -3 383.607 12.4441   2
  -1  -1  -3 378.166 12.4362   2
   1   1  -3 378.561 12.4490   3
  -1   2  -3 380.438 12.4527   3
  -2   1  -2 127.216 4.20362   1
   1   1  -2 131.249 4.21553   3
   2  -1  -2 129.456 4.21836   1
  -2   1  -2 126.978 4.20847   3
  -1  -1  -2 127.590 4.20785   2
  -1  -1  -2 122.861 4.21125   1
  -1   2  -2 127.576 4.21872   3
   1  -2  -2 128.651 4.21351   2
   1  -2  -2 123.288 4.21834   1
   2  -1  -2 127.637 4.21137   3
   1   1  -2 130.467 4.20214   2
   2  -1  -2 127.826 4.21157   2
   1   1  -2 126.282 4.20278   1
   1  -2  -1 880.976 29.1982   2
   2  -1  -1 900.296 29.1974   3
  -1  -1  -1 836.735 29.1944   1
   2  -1  -1 916.338 29.1992   2
   1   1  -1 882.752 29.1952   3
   1   1  -1 915.557 29.1936   2
   1  -2  -1 869.321 29.1958   1
  -2   1  -1 905.272 29.1951   3
   2  -1  -1 892.968 29.1989   1
  -1  -1  -1 894.988 29.1965   2
  -2   1  -1 908.285 29.1916   1
  -1   2  -1 884.539 29.2005   3
  -2   1   0 2111.74 68.4425   1
  -1  -1   0 2046.15 68.4393   1
   1  -2   0 2142.58 68.4435   3
  -2   1   0 2090.32 68.4436   3
   1   1   0 2107.04 68.4445   2
   2  -1   0 2123.55 68.4435   3
  -1  -1   0 2139.50 68.4442   2
   1  -2   0 2012.72 68.4425   2
   1   1   0 2126.31 68.4399   1
  -2   1   0 2079.18 68.4445   2
  -1   2   0 2113.00 68.4431   2
   2  -1   0 2040.66 68.4449   2
   2  -1   0 2007.02 68.4419   1
  -1   2   0 2118.95 68.4432   3
  -1   2   1 852.021 28.6537   1
  -1  -1   1 883.971 28.6520   2
   1   1   1 853.596 28.6526   1
  -1   2   1 858.708 28.6566   2
   2  -1   1 897.894 28.6538   3
  -2   1   1 862.921 28.6573   2
   2  -1   1 852.424 28.6498   1
  -2   1   1 903.618 28.6559   3
  -2   1   1 884.556 28.6576   1
   1  -2   1 887.291 28.6589   3
  -1  -1   1 862.312 28.6537   3
   1   1   1 898.756 28.6550   2
   1   1   2 127.147 4.25417   1
  -1   2   2 128.428 4.25884   1
   1   1   2 126.276 4.24874   2
   1  -2   2 133.106 4.26170   3
  -2   1   2 130.946 4.26166   1
  -1  -1   2 127.775 4.25455   3
  -2   1   2 130.766 4.25370   3
  -1   2   2 127.725 4.25461   2
  -2   1   2 128.156 4.25395   2
   1  -2   3 378.384 12.4404   3
   1   1   3 379.060 12.4342   1
  -2   1   3 364.708 12.4301   3
  -1  -1   3 383.703 12.4361   3
  -1   2   3 385.274 12.4422   1
  -2   1   3 381.829 12.4419   1
  -1   2   4 133.119 4.19673   1
  -1  -1   4 115.934 4.15034   2
   1   1   4 133.268 4.18459   1
  -2   1   4 129.333 4.19387   1
  -1  -1   4 131.483 4.18581   3
   2  -1   5 1039.22 36.6856   3
   1   1   5 1148.08 36.7039   1
   1   1   5 1200.23 36.6803   2
  -1  -1   5 1140.58 36.6677   2
  -1   2   5 1002.20 36.6816   2
  -1   2   5 1175.00 36.7164   1
  -2   1   5 1063.51 36.6822   2
  -1   2   5 1193.19 36.6799   3
  -2   1   6 511.759 16.5745   2
  -1  -1   6 492.745 16.5906   1
   2  -1   6 526.142 16.5455   2
  -1  -1   6 516.759 16.5563   2
  -1   2   6 510.707 16.5728   3
  -1   2   6 490.032 16.6161   1
   2  -1   6 446.360 16.5777   1
  -1   2   6 497.554 16.5775   2
  -1  -1   7 658.479 21.3635   2
  -1   2   7 646.569 21.3851   3
  -2   1   7 644.119 21.3822   2
  -1   2   7 647.033 21.3872   2
  -1  -1   7 637.000 21.4066   1
  -2   1   7 636.988 21.4041   3
   2  -1   7 663.119 21.3524   2
  -1   2   8 225.670 7.23701   2
  -1   2   8 214.213 7.23810   3
  -2   1   8 226.434 7.23397   2
  -1  -1   8 222.446 7.21030   2
  -1  -1   8 196.413 7.25611   3
  -2   1   8 220.828 7.25855   3
  -1  -1   8 218.862 7.26609   1
  -1  -1   9 509.876 16.4489   3
  -1  -1   9 476.476 16.4436   1
  -2   1   9 509.817 16.4099   2
  -2   1   9 475.607 16.4580   1
  -1  -1   9 496.501 16.3866   2
  -1   2   9 500.024 16.4153   2
  -1   2   9 510.760 16.4229   3
  -2   1   9 504.836 16.4403   3
  -1  -1  10 376.533 12.2888   2
  -1  -1  10 374.960 12.3567   3
  -2   1  10 377.325 12.3485   3
  -2   1  10 379.674 12.3129   2
  -1   2  10 363.902 12.3188   2
  -2   1  10 365.145 12.3735   1
  -1   2  10 367.921 12.3276   3
  -1  -1  10 382.846 12.3645   1
  -1  -1  11 406.580 13.4222   3
  -1  -1  11 409.293 13.3488   2
  -2   1  11 404.199 13.3726   2
  -2   1  11 407.992 13.4451   1
  -1  -1  11 402.951 13.4289   1
  -1   2  11 407.526 13.3968   3
  -2   1  11 400.214 13.4139   3
  -1  -1  12 8.75916 0.58804   1
  -1  -1  12 8.74702 0.54625   3
  -1   2  12 7.51232 0.47581   3
  -2   1  12 7.03893 0.61549   1
  -2   1  12 8.31974 0.44408   2
  -1  -1  12 9.08096 0.39215   2
  -2   1  12 8.79623 0.52342   3
  -1   2  13 187.737 6.37537   3
  -1  -1  13 190.494 6.40767   3
  -1  -1  13 194.030 6.31569   2
  -2   1  13 193.423 6.44132   1
  -1  -1  13 185.130 6.41796   1
  -2   1  13 189.514 6.39694   3
  -2   1  13 192.032 6.34269   2
  -1  -1  14 31.6052 1.25196   1
  -2   1  14 32.1323 1.27668   1
  -2   1  14 30.2028 1.12902   2
  -2   1  14 30.4868 1.21473   3
  -1   2  14 29.7543 1.17552   3
  -1  -1  14 30.8409 1.09019   2
  -1  -1  14 31.5353 1.22789   3
  -2   1  15 179.072 6.09778   3
  -1  -1  15 183.795 6.10753   3
  -2   1  15 184.538 6.14826   1
  -1  -1  15 181.364 6.12500   1
  -1  -1  15 180.301 5.99729   2
  -2   1  15 179.985 6.02810   2
  -1   2  15 181.601 6.07777   3
  -2   1  16 1.68707 0.78328   9
  -2   1  16 1.00790 0.44133   3
  -2   1  16 1.16226 0.56978   1
  -1  -1  16 0.53752 0.45403   3
  -2   1  16 0.98714 0.30446   2
  -1   2  16 0.88578 0.40305   3
  -1   2  17 16.2529 0.79329   3
  -2   1  17 14.3588 0.84072   3
  -1  -1  17 17.6313 1.03543   6
  -1   2  17 19.7110 1.15881   9
  -2   1  17 20.3802 1.14456   9
   1  -2  17 18.8484 1.08081   8
  -2   1  17 19.2585 1.09666   8
  -1  -1  17 18.4277 1.08452   8
  -1  -1  17 16.8999 1.10804   9
  -2   1  17 18.0464 1.08174   7
   1  -2  17 17.3280 1.09348   7
  -1  -1  17 16.9313 1.09177   7
  -2   1  18 1.37381 0.80084  13
  -2   1  18 0.59196 0.45801   3
  -1  -1  18 1.89324 0.67618   4
   1  -2  18 1.50303 0.65418   4
  -1   2  18 1.15330 0.43812   3
  -1  -1  18 1.79329 0.75486   6
  -2   1  18 0.96959 0.72355   6
   1  -2  18 0.39646 0.72910   6
  -2   1  18 1.38093 0.80699   8
  -2   1  18 2.00271 0.87417   9
   1  -2  18 1.61001 0.72097   8
   2  -1  18 2.06634 0.76455   9
   1   1  18 1.10544 0.82312   9
   2  -1  18 1.51943 0.75151   8
  -1  -1  18 0.42609 0.80646   9
   1   1  18 2.00751 0.69580   8
   1  -2  18 1.67052 0.78597   9
  -1  -1  18 0.94130 0.82302   8
  -1   2  18 1.18797 0.83574   9
  -1   2  18 2.37820 0.75646   8
  -2   1  18 0.62016 0.77098   7
   1  -2  18 1.55383 0.78827   7
   2  -1  18 2.21596 0.73558   7
  -1  -1  18 0.27092 0.77680   7
  -1   2  18 1.77002 0.76688   7
   1  -2  19 62.5516 2.40020   5
  -1  -1  19 61.5602 2.37996   5
  -1  -1  19 59.9875 2.44521  16
  -1   2  19 62.3789 2.45856  13
  -1  -1  19 60.2284 2.44436  13
  -2   1  19 66.2222 2.48710  13
   1  -2  19 61.0071 2.35143   4
  -1  -1  19 66.2444 2.39020   4
  -2   1  19 63.2582 2.28098   3
  -2   1  19 61.3103 2.34531   4
   2  -1  19 61.3785 2.38864   6
  -1  -1  19 61.1770 2.42400   6
   1  -2  19 65.1881 2.42329   6
  -1   2  19 59.6416 2.35937   6
  -2   1  19 65.9565 2.42891   6
  -1  -1  19 62.3520 2.51084   9
   1   1  19 67.1295 2.49838   9
  -2   1  19 63.7377 2.51769   9
   2  -1  19 68.0859 2.43345   8
  -1  -1  19 60.7939 2.46054   8
   2  -1  19 61.9030 2.45483   9
  -2   1  19 57.8946 2.44434   8
  -1   2  19 61.1729 2.43141   8
   1   1  19 62.7888 2.42275   8
   1  -2  19 63.9289 2.47980   9
  -1   2  19 62.1311 2.49085   9
   1  -2  19 64.7046 2.45345   8
  -1  -1  19 61.8064 2.47523   7
  -1   2  19 62.0513 2.44833   7
   2  -1  19 59.4004 2.41514   7
   1   1  19 60.8029 2.41527   7
   1  -2  19 59.5146 2.43680   7
  -2   1  19 63.1118 2.46575   7
  -2   1  20 71.8070 2.72504   5
   1  -2  20 79.0431 2.78513   5
   2  -1  20 73.1024 2.73880   5
  -1  -1  20 72.5316 2.75482   5
   1  -2  20 71.8845 2.78079  16
  -1  -1  20 74.4659 2.84222  16
  -1  -1  20 72.6445 2.82164  13
   1   1  20 74.7115 2.80005  13
  -1   2  20 75.7055 2.83922  13
  -2   1  20 75.7142 2.86244  13
   1  -2  20 72.1525 2.78073  13
   1  -2  20 70.7490 2.71517   4
   2  -1  20 71.4183 2.68962   4
  -1  -1  20 72.3567 2.74089   4
  -2   1  20 74.8175 2.71615   4
  -2   1  20 71.2497 2.64599   3
  -1  -1  20 76.0549 2.81602   6
  -1   2  20 73.2890 2.75838   6
  -2   1  20 72.6813 2.77192   6
   1   1  20 72.7781 2.73679   6
   2  -1  20 74.1166 2.77027   6
   1  -2  20 76.6993 2.81161   6
   1   1  20 77.2176 2.85194   9
   1  -2  20 71.8936 2.83546   8
  -1  -1  20 75.6814 2.90160   9
   1  -2  20 75.0733 2.85601   9
   2  -1  20 69.1142 2.82659   9
  -2   1  20 69.8415 2.89046   9
  -1   2  20 74.3120 2.89996   9
  -2   1  20 72.3558 2.85529   8
  -1   2  20 70.6275 2.81388   8
  -1  -1  20 76.0430 2.85410   8
   2  -1  20 70.0834 2.79425   8
   1   1  20 71.6604 2.79091   8
  -2   1  20 72.1477 2.84565   7
   1   1  20 73.4295 2.77515   7
  -1  -1  20 76.5258 2.86014   7
   2  -1  20 75.5552 2.79562   7
   1  -2  20 73.1770 2.84385   7
  -1   2  20 76.0454 2.81645   7
  -1   2  21 3.38446 0.73773   5
   2  -1  21 4.73790 0.80294   5
   1   1  21 3.14298 0.71465   5
   1  -2  21 4.47448 0.87880   5
  -1  -1  21 3.27295 0.82801   5
  -2   1  21 5.82465 0.78966   5
   1  -2  21 3.73386 0.89379  16
  -1  -1  21 3.34572 0.88339  16
  -1  -1  21 3.56491 0.92817  13
   2  -1  21 2.42225 0.79430  13
  -2   1  21 2.56806 0.96158  13
  -1   2  21 4.66079 0.99044  13
   1   1  21 2.83078 0.84952  13
   1  -2  21 3.27450 0.90429  13
  -1   2  21 3.55128 0.72316   4
  -2   1  21 4.42260 0.75240   4
  -1  -1  21 5.47012 0.80388   4
   2  -1  21 4.17683 0.73820   4
   1   1  21 4.47481 0.71465   4
   1  -2  21 5.08902 0.80215   4
  -1  -1  21 3.78885 0.91589   6
  -2   1  21 3.89502 0.90805   6
  -1   2  21 3.46282 0.81299   6
   1  -2  21 5.22340 0.91111   6
   1   1  21 3.60110 0.81711   6
   2  -1  21 3.24437 0.85185   6
   1  -2  21 4.05700 0.97754   9
   2  -1  21 3.98015 0.88830   8
   2  -1  21 4.68756 1.00488   9
  -1  -1  21 3.12358 1.02976   9
  -1   2  21 3.88552 0.99932   9
  -1  -1  21 1.74271 0.99322   8
   1   1  21 3.09534 1.00069   9
  -2   1  21 3.99242 1.08731   9
  -2   1  21 3.51906 1.00248   8
   1  -2  21 5.94199 0.94087   8
   1   1  21 3.23312 0.86347   8
  -1   2  21 4.07486 0.91050   8
   1  -2  21 1.89044 0.89272   7
  -1   2  21 5.12606 0.91896   7
   1   1  21 4.25559 0.87093   7
   2  -1  21 2.13573 0.91428   7
  -2   1  21 3.92731 0.97231   7
  -1  -1  21 4.71248 1.01022   7
  -1   2  22 37.6764 1.81601   7
   2  -1  22 37.9962 1.77159   7
  -2   1  22 36.5126 1.81666   7
   1  -2  22 36.5402 1.83318   7
   1   1  22 37.9334 1.76841   7
  -1  -1  22 41.0148 1.88105   7
  -1  -1  22 33.1640 1.79363  13
   1   1  22 36.7645 1.79473  13
   2  -1  22 36.0202 1.72588  13
  -1   2  22 36.7745 1.82063  13
   1  -2  22 35.8882 1.76720  13
  -2   1  22 38.9763 1.83621  13
   1   1  22 38.2245 1.60601   4
   1  -2  22 41.4268 1.71387   4
  -2   1  22 38.6795 1.66893   4
   2  -1  22 40.8981 1.64743   4
  -1   2  22 40.0975 1.63600   4
  -1  -1  22 42.3397 1.71700   4
   1   1  22 39.6893 1.73176   6
  -2   1  22 37.4822 1.76864   6
   1  -2  22 41.1345 1.77904   6
   2  -1  22 37.4015 1.70405   6
  -1  -1  22 39.9862 1.79238   6
  -1   2  22 37.7269 1.72496   6
   1   1  22 37.8212 1.86466   9
   1   1  22 36.3369 1.79363   8
  -1   2  22 39.4198 1.95107   9
  -1   2  22 37.2055 1.83489   8
  -1  -1  22 39.3430 1.87170   8
   1  -2  22 38.3193 1.88126   9
   1  -2  22 36.8604 1.82413   8
  -1  -1  22 37.1757 1.89015   9
   2  -1  22 37.7516 1.77387   8
  -2   1  22 37.2040 1.82414   8
   2  -1  22 36.6202 1.86449   9
  -2   1  22 38.4034 1.93725   9
  -1   2  22 39.3674 1.65792   5
   2  -1  22 37.6544 1.70547   5
   1   1  22 39.3528 1.65835   5
  -1  -1  22 40.1891 1.73686   5
   1  -2  22 39.2375 1.72294   5
  -2   1  22 39.9508 1.71508   5
   1  -2  23 80.8454 3.00814   7
  -2   1  23 75.8921 3.00795   7
   2  -1  23 75.7766 2.96392   7
  -1  -1  23 77.4937 3.03746   7
  -1   2  23 75.4817 2.96609   7
   1   1  23 69.1210 2.91978   7
   2  -1  23 70.7283 2.88938  13
  -1   2  23 80.4992 2.98592  13
   1  -2  23 76.1264 2.92481  13
  -1  -1  23 77.1916 2.99907  13
   1   1  23 81.2967 2.95944  13
  -2   1  23 77.0308 3.00852  13
  -2   1  23 72.5774 2.84075   4
   1   1  23 70.3010 2.76417   4
  -1  -1  23 69.7059 2.85311   4
   1  -2  23 76.4845 2.87260   4
  -1   2  23 75.4374 2.79470   4
   2  -1  23 76.4176 2.81511   4
   1  -2  23 79.5913 2.95816   6
  -1   2  23 78.5423 2.91179   6
   2  -1  23 76.6873 2.90519   6
  -1  -1  23 77.0876 2.94703   6
  -2   1  23 76.6235 2.93183   6
   1   1  23 69.1456 2.86075   6
   1   1  23 73.9721 2.93816   8
   2  -1  23 73.6997 2.95173   8
  -1  -1  23 70.7317 3.04910   9
  -2   1  23 75.2807 3.07212   9
  -1   2  23 76.6083 2.96441   8
  -1   2  23 79.4582 3.06137   9
   1  -2  23 73.3527 2.98906   9
  -1  -1  23 79.0997 3.02808   8
   1  -2  23 74.8081 2.97149   8
   1   1  23 79.5238 3.03876   9
   2  -1  23 73.4606 3.00295   9
  -2   1  23 74.9094 2.99886   8
  -1   2  23 73.4870 2.81235   5
   1   1  23 73.5096 2.81369   5
   2  -1  23 76.2187 2.86666   5
  -1  -1  23 78.5307 2.90112   5
  -2   1  23 76.3857 2.87400   5
   1  -2  23 72.9253 2.90815   5
   2  -1  24 2.21115 1.01270   7
  -1   2  24 3.06218 1.01415   7
  -1  -1  24 1.49929 1.10145   7
   1   1  24 1.75998 1.02856   7
   1  -2  24 1.31374 1.04737   7
  -2   1  24 3.71429 1.11185   7
   2  -1  24 3.25946 1.00513  13
   1  -2  24 2.96731 1.04571  13
  -1   2  24 2.08183 1.06398  13
  -2   1  24 2.14799 1.10357  13
  -1  -1  24 1.92952 1.01187  13
   1   1  24 3.25006 1.00001  13
  -2   1  24 2.58639 0.88067   4
   1   1  24 1.65834 0.74773   4
  -1  -1  24-0.04871 0.86597   4
   2  -1  24-0.04257 0.77496   4
   1  -2  24 2.09057 0.86690   4
  -1   2  24 2.17175 0.78623   4
  -1  -1  24 1.16420 0.96490   6
  -1   2  24 2.14068 0.92043   6
   2  -1  24 2.29496 0.92995   6
  -2   1  24 1.27902 0.98288   6
   1  -2  24 0.39707 0.90558   6
   1   1  24 1.42012 0.85589   6
  -2   1  24 1.28966 1.12781   8
  -1  -1  24 3.11433 1.13268   9
   1   1  24 2.57088 0.98968   8
   1  -2  24 2.33854 1.13763   9
   2  -1  24 2.82114 1.00945   8
   2  -1  24 2.94853 1.07595   9
  -2   1  24 3.76888 1.22666   9
  -1   2  24 2.61676 1.08286   8
  -1   2  24 2.70206 1.19360   9
  -1  -1  24 2.20457 1.05905   8
   1   1  24 0.26053 1.11615   9
   1  -2  24 2.15917 1.06250   8
  -1   2  24 2.59986 0.80715   5
   1   1  24 1.42514 0.83753   5
   2  -1  24 3.33456 0.89239   5
   1  -2  24 1.09886 0.89572   5
  -1  -1  24 2.69308 0.90911   5
  -2   1  24 3.30402 0.90392   5
   1   1  25 18.7441 1.37144   7
   2  -1  25 16.5457 1.34756   7
   1  -2  25 17.5006 1.38773   7
  -1   2  25 20.1179 1.42796   7
  -2   1  25 18.9307 1.41071   7
  -1  -1  25 13.7585 1.38492   7
  -1   2  25 15.4352 1.36121   8
  -2   1  25 16.3606 1.43476  13
  -1  -1  25 16.7023 1.38260  13
  -1   2  25 17.5944 1.41595  13
   2  -1  25 17.2582 1.30394  13
   1   1  25 19.0770 1.31597  13
   1  -2  25 16.4580 1.29632  13
  -2   1  25 17.7501 1.18588   4
   1  -2  25 16.8829 1.18486   4
   2  -1  25 17.1998 1.14581   4
  -1   2  25 16.4703 1.11438   4
  -1  -1  25 16.5911 1.19330   4
   1   1  25 17.0596 1.07912   4
  -2   1  25 19.1640 1.35033   6
  -1  -1  25 15.5744 1.32457   6
   1   1  25 16.9622 1.23750   6
  -1   2  25 17.8036 1.24710   6
   2  -1  25 20.6343 1.29024   6
   1  -2  25 16.3144 1.36008   6
   1   1  25 17.3591 1.47632   9
  -2   1  25 17.0866 1.43278   8
   1  -2  25 18.3118 1.40297   8
   1   1  25 16.5064 1.29231   8
  -1  -1  25 20.1337 1.47931   8
   2  -1  25 16.7271 1.41729   9
   1  -2  25 17.3253 1.43278   9
   2  -1  25 16.3828 1.30631   8
  -1  -1  25 16.3747 1.50761   9
  -2   1  25 15.1063 1.55009   9
  -1   2  25 16.0368 1.51707   9
  -2   1  25 17.2578 1.22350   5
  -1   2  25 16.0443 1.11420   5
  -1  -1  25 17.4947 1.26764   5
   1  -2  25 18.3956 1.31501   5
   2  -1  25 17.6618 1.19846   5
   1   1  25 16.4955 1.14727   5
  -1   2  26 1.94102 1.07478   7
  -1  -1  26 3.62468 1.17183   7
  -2   1  26 2.77870 1.16342   7
   1   1  26 1.20504 1.08047   7
  -1   2  26 2.23802 1.11698   8
   1  -2  26 2.92368 1.15919   7
   2  -1  26 2.72634 1.12265   7
   1  -2  26 1.95089 1.05548  13
   1   1  26 2.23648 1.08199  13
   2  -1  26 2.62898 1.03146  13
  -1  -1  26 2.53701 1.15919  13
  -2   1  26 4.67968 1.15793  13
  -1   2  26 5.28173 1.18749  13
  -1   2  26 0.53073 0.80975   4
   1  -2  26 4.11274 0.92946   4
  -1  -1  26 2.18938 0.96530   4
  -2   1  26 3.38626 0.92778   4
   2  -1  26 1.54285 0.84716   4
   1   1  26 1.35891 0.78817   4
   2  -1  26 2.43232 1.02252   6
  -1   2  26 1.64264 1.02096   6
   1  -2  26 1.82174 0.99469   6
  -2   1  26 3.82256 1.10792   6
  -1  -1  26 0.77364 1.09201   6
   1   1  26 3.10596 1.01215   6
  -1  -1  26 2.81383 1.22917   8
   1   1  26 3.31900 1.08195   8
  -2   1  26 2.29555 1.22387   8
  -2   1  26 4.19882 1.30287   9
   1  -2  26 0.07255 1.17095   9
   2  -1  26 2.73396 1.17756   9
   1  -2  26 1.85481 1.10730   8
   2  -1  26 2.70117 1.10474   8
  -1   2  26 3.39802 1.23723   9
  -1  -1  26 4.78302 1.32585   9
   1   1  26 2.90898 1.14018   9
  -2   1  26 2.85745 0.94403   5
   2  -1  26 3.56078 0.97325   5
   1  -2  26 3.21787 1.04597   5
  -1  -1  26 1.93485 1.05049   5
   1   1  26 2.71543 0.87635   5
  -1   2  26 2.02258 0.86952   5
   1   1  27 24.2494 1.57151   7
   1   1  27 20.4475 1.55810   8
   1  -2  27 24.3740 1.58939   7
  -2   1  27 22.7793 1.62719   7
   2  -1  27 24.1900 1.55163   7
  -1   2  27 22.3422 1.60160   8
  -1  -1  27 24.9940 1.68089   7
  -1   2  27 22.2644 1.57137   7
  -1  -1  27 23.7984 1.57869  13
   1   1  27 22.5470 1.54132  13
  -2   1  27 24.6021 1.65776  13
   1  -2  27 20.6058 1.53283  13
   2  -1  27 21.7789 1.47097  13
  -1   2  27 24.0605 1.64333  13
  -1   2  27 22.0063 1.29768   4
  -2   1  27 24.8521 1.37105   4
   2  -1  27 21.3767 1.32281   4
  -1  -1  27 24.1379 1.39543   4
   1  -2  27 24.1294 1.42490   4
  -1  -1  27 23.8725 1.58884   6
  -2   1  27 23.2972 1.50626   6
  -1   2  27 23.8099 1.49345   6
   1  -2  27 23.0104 1.55461   6
   2  -1  27 27.1236 1.51967   6
   1   1  27 23.0335 1.45746   6
  -2   1  27 21.9563 1.62111   8
  -1  -1  27 21.4355 1.67918   9
   1   1  27 23.5175 1.65871   9
   1  -2  27 22.5530 1.70845   9
  -2   1  27 19.7597 1.71777   9
   1  -2  27 20.0249 1.55513   8
  -1  -1  27 23.1448 1.66688   8
  -1   2  27 22.2631 1.73449   9
   2  -1  27 23.4354 1.58722   8
   2  -1  27 21.2821 1.62809   9
  -1   2  27 19.8819 1.34063   5
  -2   1  27 21.2410 1.39119   5
  -1  -1  27 24.9774 1.50589   5
   1  -2  27 26.1207 1.48803   5
   2  -1  27 23.6473 1.42469   5
   1   1  27 23.3293 1.35926   5
  -2   1  28 9.66551 1.38918   8
   1   1  28 10.1847 1.30316   7
   1   1  28 9.47543 1.30676   8
  -1  -1  28 12.3175 1.49191   7
  -1   2  28 8.24700 1.32966   8
   1  -2  28 8.91548 1.41079   7
  -2   1  28 9.36107 1.40428   7
  -1   2  28 10.1400 1.37828   7
   2  -1  28 9.18995 1.30251   7
   2  -1  28 11.9494 1.25269  13
   1   1  28 10.1672 1.30062  13
  -2   1  28 8.96239 1.41141  13
  -1   2  28 10.1015 1.38533  13
   1  -2  28 9.31702 1.26886  13
  -1  -1  28 9.23192 1.31282  13
   2  -1  28 8.28263 1.00824   4
  -2   1  28 7.74583 1.07980   4
   1  -2  28 10.5796 1.12858   4
  -1   2  28 8.96000 1.01077   4
  -1  -1  28 9.69237 1.12733   4
   1   1  28 9.85698 1.14791   6
   2  -1  28 10.6437 1.24868   6
  -1   2  28 12.4179 1.26498   6
  -2   1  28 8.88187 1.20737   6
  -1  -1  28 8.78526 1.29580   6
   1  -2  28 10.4960 1.22186   6
   2  -1  28 9.47920 1.39407   9
   1  -2  28 8.19635 1.40803   9
  -1  -1  28 14.0208 1.46251   8
  -2   1  28 8.14336 1.50163   9
  -1  -1  28 11.0056 1.53590   9
   1  -2  28 7.97189 1.37922   8
   2  -1  28 8.26021 1.25349   8
  -1   2  28 6.57562 1.45081   9
   1   1  28 11.1081 1.48865   9
   1   1  28 10.3997 1.09691   5
  -2   1  28 8.21298 1.11465   5
   1  -2  28 8.57382 1.25133   5
  -1   2  28 9.29834 1.06827   5
   2  -1  28 8.57173 1.13964   5
  -1  -1  28 7.56324 1.15799   5
   1  -2  29 8.93857 1.38143   7
  -2   1  29 9.62973 1.44046   8
   1   1  29 8.30685 1.32833   8
  -1   2  29 6.28651 1.29288   8
   2  -1  29 6.17281 1.29333   7
  -1   2  29 8.22791 1.37395   7
   1   1  29 6.63309 1.29228   7
  -2   1  29 4.53395 1.34488   7
  -1  -1  29 8.46077 1.47274   7
   2  -1  29 6.38163 1.21428  13
   1  -2  29 7.35118 1.28316  13
   1   1  29 5.27495 1.25799  13
  -2   1  29 4.07838 1.30596  13
  -1   2  29 9.38300 1.38331  13
  -1  -1  29 7.42129 1.33087  13
  -1  -1  29 6.09286 1.10507   4
   2  -1  29 8.12882 1.04650   4
   1  -2  29 10.4012 1.17109   4
  -2   1  29 8.89331 1.11870   4
   1  -2  29 7.07384 1.26407   6
   2  -1  29 9.06281 1.27146   6
  -2   1  29 5.38926 1.19214   6
   1   1  29 7.42088 1.18503   6
  -1   2  29 7.90140 1.20722   6
  -1  -1  29 7.48113 1.26804   6
   2  -1  29 7.83141 1.40275   9
  -1   2  29 11.0999 1.55964   9
  -1  -1  29 8.84884 1.42955   8
   1  -2  29 6.60347 1.32312   8
  -1  -1  29 7.33371 1.52016   9
  -2   1  29 6.88279 1.52772   9
   2  -1  29 4.63019 1.30537   8
   1   1  29 6.58905 1.42075   9
   1  -2  29 9.44541 1.45376   9
   2  -1  29 6.08182 1.16379   5
   1  -2  29 6.84001 1.20729   5
  -1  -1  29 7.74375 1.20136   5
  -2   1  29 8.01981 1.16045   5
   1   1  30 6.71267 1.32168   7
  -2   1  30 5.73026 1.39391   8
   1  -2  30 5.47274 1.35666   7
  -1   2  30 6.25304 1.38219   7
   2  -1  30 5.43541 1.24865   7
  -1   2  30 4.93361 1.33785   8
  -2   1  30 6.63930 1.43603   7
   1   1  30 5.27911 1.31579   8
  -1  -1  30 5.08132 1.45015   7
   1  -2  30 4.37949 1.28409  13
  -2   1  30 4.16527 1.40934  13
   1   1  30 5.86874 1.27072  13
   2  -1  30 4.90191 1.23531  13
  -1   2  30 5.49454 1.39554  13
  -1  -1  30 5.02370 1.33644  13
  -2   1  30 3.38547 1.04734   4
  -1  -1  30 5.94132 1.15042   4
   1  -2  30 6.02878 1.10525   4
  -1   2  30 3.20390 1.16070   6
   2  -1  30 4.03360 1.15839   6
  -2   1  30 3.92139 1.20982   6
   1  -2  30 7.15203 1.26209   6
  -1  -1  30 2.78102 1.24368   6
   1   1  30 6.89632 1.17519   6
  -2   1  30 5.95520 1.54727   9
   2  -1  30 3.75903 1.36869   9
   2  -1  30 4.29909 1.29229   8
  -1   2  30 7.58631 1.54084   9
  -1  -1  30 5.43093 1.44103   9
   1   1  30 4.86406 1.39111   9
   1  -2  30 6.49268 1.45557   8
  -1  -1  30 5.49963 1.43642   8
   1  -2  30 6.97189 1.47578   9
   2  -1  30 4.62695 1.15501   5
  -2   1  30 5.32478 1.11550   5
  -1  -1  30 5.82641 1.21070   5
   1  -2  30 5.00348 1.18182   5
   1  -2  31 9.48965 1.54115   7
  -1   2  31 15.5401 1.62120   8
   2  -1  31 16.8585 1.61292   7
   1   1  31 15.3142 1.55040   7
  -2   1  31 16.5654 1.69603   7
  -1  -1  31 18.2934 1.62652   7
  -1   2  31 15.6050 1.55185   7
  -2   1  31 13.3212 1.62605   8
   2  -1  31 13.6325 1.45916   8
   1   1  31 13.2189 1.52175   8
  -2   1  31 15.0737 1.62906  13
   1  -2  31 11.8390 1.46279  13
  -1  -1  31 16.2489 1.59979  13
  -1   2  31 9.66131 1.52060  13
   2  -1  31 14.7155 1.43184  13
   1   1  31 11.1235 1.44333  13
  -1  -1  31 12.9999 1.26717   4
   1  -2  31 13.9760 1.30133   4
   1  -2  31 14.0279 1.51026   6
   2  -1  31 13.1762 1.47032   6
  -2   1  31 12.0968 1.41628   6
   1   1  31 14.7731 1.36853   6
  -1  -1  31 15.0467 1.54371   6
  -1   2  31 12.4238 1.39457   6
  -1   2  31 16.2412 1.69389   9
   1   1  31 13.3927 1.64337   9
   2  -1  31 15.1743 1.63659   9
  -2   1  31 10.1299 1.67088   9
  -1  -1  31 13.6700 1.68151   8
   1  -2  31 12.5475 1.65537   9
  -1  -1  31 12.0283 1.74638   9
   1  -2  31 13.3798 1.59629   8
  -1  -1  31 12.7650 1.37255   5
   1  -2  31 11.0666 1.37928   5
  -2   1  31 14.6382 1.32317   5
   2  -1  31 15.5291 1.35923   5
   1  -2  32 19.7713 1.74212   7
   1   1  32 15.5493 1.66785   8
  -1   2  32 18.2074 1.73325   7
   1   1  32 20.7490 1.70723   7
  -1   2  32 20.4817 1.75296   8
   2  -1  32 21.6850 1.75847   7
  -1  -1  32 21.6211 1.83988   7
  -2   1  32 19.2270 1.79833   7
  -2   1  32 21.1459 1.79546   8
   2  -1  32 21.6932 1.74288   8
  -1   2  32 19.0885 1.69896  13
   1   1  32 17.5503 1.64640  13
  -2   1  32 22.2891 1.75098  13
  -1  -1  32 18.8336 1.71769  13
   2  -1  32 18.5139 1.61324  13
   1  -2  32 19.3714 1.64614  13
  -1  -1  32 17.8219 1.46579   4
   1  -2  32 20.8442 1.64925   6
  -2   1  32 18.2532 1.63704   6
  -1   2  32 18.3732 1.53724   6
   2  -1  32 21.2093 1.63598   6
  -1  -1  32 19.8915 1.69897   6
   1   1  32 21.8165 1.56859   6
  -2   1  32 24.5708 1.96379   9
   1  -2  32 19.1395 1.83936   9
   2  -1  32 18.4372 1.76919   9
  -1  -1  32 15.7009 1.87894   9
  -1  -1  32 16.7996 1.74182   8
   1  -2  32 19.0071 1.76547   8
   1   1  32 20.0383 1.86753   9
  -1   2  32 22.9455 1.92834   9
  -1  -1  32 21.8626 1.58390   5
   1  -2  32 18.0115 1.56087   5
   2  -1  33 13.8795 1.66226   8
  -2   1  33 15.6041 1.75687   7
   1  -2  33 16.2615 1.74710   7
  -2   1  33 16.7812 1.70722   8
  -1  -1  33 15.6447 1.81187   7
  -1   2  33 11.3954 1.60066   7
   1   1  33 17.3857 1.62620   7
  -1  -1  33 14.7993 1.75116   8
   1   1  33 14.6712 1.61903   8
  -1   2  33 17.7646 1.75925   8
   2  -1  33 16.6630 1.67925   7
  -1   2  33 13.5341 1.49309   6
  -2   1  33 12.3681 1.54832   6
   2  -1  33 11.2223 1.46169   6
   1   1  33 12.8202 1.44872   6
   1  -2  33 15.1892 1.62345   6
  -1  -1  33 17.3373 1.58494   6
  -1   2  33 12.7216 1.66714  13
   1  -2  33 15.1529 1.59680  13
   1   1  33 11.3641 1.54824  13
  -1  -1  33 16.4655 1.62266  13
  -2   1  33 14.3273 1.70266  13
  -1  -1  33 13.4668 1.73857   9
   2  -1  33 11.8166 1.68892   9
  -2   1  33 17.7235 1.95135   9
   1   1  33 11.7222 1.72970   9
   1  -2  33 13.6434 1.70266   8
   1  -2  33 15.3116 1.79619   9
  -1   2  33 12.5223 1.81093   9
  -1  -1  33 11.6731 1.46143   5
   1  -2  33 15.4325 1.49096   5
  -1  -1  34 7.71907 1.54290  13
  -2   1  34 8.64688 1.57787  13
  -1   2  34 7.17201 1.57257  13
   1   1  34 6.76389 1.45781  13
   1   1  34 2.70593 1.61568   9
  -1   2  34 3.85367 1.71089   9
  -1  -1  34 4.40323 1.72347   9
   2  -1  34 7.04137 1.59245   9
  -2   1  34 8.80627 1.80920   9
   1  -2  34 5.19270 1.59587   9
   2  -1  34 6.83818 1.59890   7
  -2   1  34 6.10660 1.55766   8
  -1   2  34 5.88419 1.54410   8
  -1   2  34 2.47900 1.48967   7
   1   1  34 9.84022 1.56390   8
  -1  -1  34 6.44724 1.66516   8
   1  -2  34 5.42444 1.52325   7
  -1  -1  34 7.18822 1.65271   7
   1   1  34 4.80341 1.46373   7
   2  -1  34 6.60102 1.50564   8
   1  -2  34 3.90279 1.56404   8
  -2   1  34 5.56371 1.62713   7
  -1   2  34 4.34802 1.32040   6
   2  -1  34 5.07392 1.36804   6
  -1  -1  34 7.70840 1.51421   6
   1  -2  34 5.58383 1.47773   6
  -2   1  34 4.29234 1.44717   6
  -2   1  35 11.6793 1.77308  13
  -1  -1  35 10.4067 1.68426  13
  -1   2  35 14.7782 1.74244  13
  -2   1  35 13.5632 2.01221   9
   1  -2  35 15.3861 1.88223   9
   1   1  35 15.1913 1.90209   9
   2  -1  35 13.5390 1.79028   9
  -1  -1  35 16.3034 1.91845   9
  -1   2  35 15.8517 1.97610   9
   1   1  35 13.3844 1.71268   8
  -1  -1  35 17.0040 1.78226   7
  -2   1  35 14.4491 1.80292   7
  -1   2  35 16.7657 1.82382   8
  -2   1  35 12.5307 1.81249   8
  -1   2  35 13.4173 1.71883   7
   2  -1  35 13.8591 1.68043   7
   2  -1  35 11.4721 1.69195   8
  -1  -1  35 15.0370 1.87761   8
   1   1  35 12.9441 1.69761   7
   1  -2  35 15.9209 1.86924   7
   1  -2  35 16.8536 1.85981   8
  -1   2  35 14.5097 1.55050   6
   2  -1  35 13.4485 1.56211   6
  -2   1  35 18.2397 1.70727   6
  -1  -1  35 14.4282 1.72797   6
   1  -2  35 14.9328 1.67539   6
  -1   2  36 0.19708 1.49285  13
  -2   1  36-0.81335 1.56462  13
  -1  -1  36 3.39963 1.58229  13
   1  -2  36-0.11108 1.66917   9
  -1  -1  36-0.47092 1.72058   9
  -1   2  36 4.12432 1.74824   9
   2  -1  36 2.68986 1.65579   9
  -2   1  36-0.12078 1.74318   9
   1   1  36-1.55798 1.69924   9
  -1  -1  36 4.49920 1.73462   7
   2  -1  36-0.19558 1.53694   8
   1  -2  36 2.00136 1.58292   7
   1  -2  36 1.04120 1.65923   8
   2  -1  36 3.15589 1.55514   7
  -1   2  36-2.06003 1.56591   8
  -2   1  36 0.54359 1.70445   8
  -1   2  36 1.12033 1.56198   7
  -2   1  36 2.59404 1.62277   7
   1   1  36 1.55599 1.53100   8
  -1  -1  36-0.98334 1.59988   8
   1   1  36-1.64478 1.51438   7
  -2   1  36-0.18222 1.39613   6
  -1  -1  36 1.71284 1.47450   6
   1  -2  36 1.01795 1.45089   6
  -1   2  37 10.6000 1.68619  13
  -2   1  37 8.85152 1.71474  13
  -2   1  37 10.9563 1.93634   9
   1  -2  37 7.89590 1.82193   9
  -1   2  37 11.9022 1.90737   9
  -1  -1  37 9.58593 1.88032   9
   1   1  37 4.93314 1.74381   9
   2  -1  37 9.97451 1.83415   9
   1  -2  37 8.23898 1.75192   7
  -1   2  37 8.89953 1.72259   8
   1  -2  37 6.53548 1.68684   8
   2  -1  37 10.4508 1.69572   7
  -1  -1  37 6.89288 1.77052   7
   2  -1  37 9.65581 1.67034   8
  -1  -1  37 8.77372 1.77724   8
  -2   1  37 10.0687 1.79081   8
  -2   1  37 9.90483 1.74594   7
  -1   2  37 6.60068 1.66422   7
   1   1  37 8.29866 1.66684   8
   1   1  37 9.75616 1.62670   7
  -2   1  37 9.15558 1.58022   6
  -1  -1  37 8.00552 1.58896   6
   1  -2  37 10.4369 1.59714   6
  -2   1  38 22.9659 2.08036  13
  -2   1  38 24.9501 2.28260   9
   1  -2  38 28.6849 2.26001   9
   2  -1  38 28.3396 2.19241   9
   1   1  38 20.0309 2.14914   9
  -1  -1  38 27.1818 2.25151   9
  -1   2  38 23.0951 2.27352   9
  -1  -1  38 19.6065 2.10775   7
  -1   2  38 21.7190 2.07433   7
   2  -1  38 23.1015 2.03519   7
  -1   2  38 23.0434 2.06466   8
  -1  -1  38 26.6661 2.17877   8
  -2   1  38 25.4807 2.15100   7
  -2   1  38 22.3923 2.15648   8
   2  -1  38 23.7167 2.08818   8
   1   1  38 25.4261 2.03152   7
   1  -2  38 28.0313 2.17631   7
   1   1  38 26.5539 2.05309   8
   1  -2  38 27.5814 2.15811   8
  -2   1  38 23.4915 1.92012   6
   1  -2  38 26.4699 2.00173   6
  -1  -1  38 23.6628 1.98125   6
  -1   2  39 3.96520 1.90321   9
  -2   1  39 5.50861 1.90746   9
   1  -2  39 6.74120 1.89322   9
  -1  -1  39 6.00428 1.87976   9
   2  -1  39 3.61383 1.78503   9
   1   1  39 3.86297 1.82351   9
   1   1  39 5.97238 1.62588   8
   1   1  39 5.84193 1.65141   7
  -2   1  39 8.57943 1.80568   8
  -1   2  39 6.70822 1.75945   7
  -1   2  39 6.33549 1.69399   8
   1  -2  39 6.74199 1.75535   8
  -1  -1  39 4.15570 1.77293   7
  -1  -1  39 6.26018 1.76058   8
  -2   1  39 6.31329 1.77609   7
   2  -1  39 5.85079 1.70669   7
   2  -1  39 6.53335 1.68008   8
   1  -2  39 5.46114 1.79334   7
  -1  -1  39 4.27440 1.64400   6
  -1  -1  40 9.68720 1.86933   7
   1  -2  40 7.09766 1.82789   8
   1  -2  40 7.07422 1.80648   7
  -2   1  40 6.95078 1.79080   8
  -1   2  40 7.24894 1.78986   8
  -1  -1  40 8.79121 1.87032   8
  -1   2  40 4.81729 1.76915   7
  -2   1  40 3.57718 1.82847   7
  -1   2  40 6.14138 1.86864   9
  -2   1  40 5.49309 1.98298   9
  -1  -1  40 5.34757 1.89293   9
   1  -2  40 5.89699 1.90434   9
   2  -1  40 5.23306 1.83486   9
   1   1  40 3.20408 1.76536   9
   1  -2  41 5.11182 1.77387   8
  -1  -1  41 7.99854 1.84688   7
  -1   2  41 11.2566 1.85283   7
  -1  -1  41 11.0117 1.93993   8
  -2   1  41 11.8741 1.92299   7
  -1   2  41 6.66918 1.82083   8
   1  -2  41 6.83023 1.85176   7
  -2   1  41 9.25458 1.94956   8
   2  -1  41 3.74942 1.85488   9
  -2   1  41 9.41249 2.12729   9
  -1  -1  41 5.31030 1.87454   9
   1   1  41 10.2770 2.01351   9
   1  -2  41 7.86679 1.93368   9
  -1   2  41 4.91992 1.97476   9
   1  -2  42 1.64454 1.77578   8
  -1   2  42 0.81360 1.69001   8
  -1  -1  42 4.10961 1.81232   7
  -1  -1  42 7.05699 1.92089   8
  -2   1  42 0.24646 1.77431   8
  -2   1  42 2.69663 1.77524   7
   1  -2  42 4.28846 1.84049   7
   1  -2  42 0.12649 1.91880   9
   1   1  42 0.25390 1.85101   9
  -1   2  42 1.34804 1.89242   9
  -1  -1  42 2.28714 1.91582   9
  -2   1  42 0.27666 1.93785   9
  -1  -1  43 3.13718 1.86902   7
  -2   1  43 1.35847 1.84794   7
  -2   1  43 3.72412 1.89761   8
  -1  -1  43 3.99272 1.90229   8
  -1  -1  43 5.43203 2.02571   9
   1  -2  43 4.33717 1.94296   9
   1   1  43 5.25139 1.83790   9
  -1   2  43 1.90591 1.87604   9
  -2   1  43 5.30978 2.07455   9
  -2   1  44 0.87104 1.81026   8
  -1  -1  44 2.75217 1.81640   8
  -1  -1  44-0.75523 1.78292   7
  -1   2  44-1.09454 1.97103   9
  -2   1  44 6.88299 2.15261   9
  -1  -1  44 1.22812 1.92489   9
  -1  -1  45 2.72731 2.12520   9
  -2   1  45 2.10843 2.06770   9
  -1   2  45-3.42078 2.00142   9
  -2   1  46 3.91493 2.30183   9
  -1   2  46 3.94615 2.13341   9
  -2   1  47 1.79819 2.20298   9
   2   0 -25 43.3138 1.85728   3
   0   2 -25 45.2530 1.88383   3
   0   2 -24 80.6883 2.94556   3
  -2   2 -24 78.3648 2.91445   3
   2   0 -24 78.3032 2.93576   3
   0   2 -23 119.287 4.16432   3
  -2   2 -23 119.884 4.13359   3
  -2   2 -23 115.988 4.10985   1
   2   0 -23 117.423 4.15821   3
   0   2 -23 118.562 4.11305   1
   2  -2 -23 112.228 4.10276   3
  -2   2 -22 28.9053 1.32599   1
   0   2 -22 27.2861 1.29884   3
  -2   0 -22 26.8481 1.23175   3
  -2   2 -22 26.6088 1.21963   1
   2   0 -22 25.4998 1.24890   1
   0   2 -22 28.3306 1.23630   1
   2   0 -22 25.1941 1.27664   3
  -2   2 -22 26.3032 1.27412   3
   0  -2 -22 27.1000 1.20844   3
   0   2 -22 27.3544 1.31333   1
   2  -2 -21 38.7231 1.53361   3
   0  -2 -21 38.2248 1.53738   3
  -2   2 -21 38.0771 1.55017   1
   2  -2 -21 36.8241 1.59186   1
   2   0 -21 38.0067 1.64066   1
  -2   2 -21 38.3081 1.58810   3
   2   0 -21 37.9965 1.56809   1
   0   2 -21 40.5699 1.62607   3
  -2   0 -21 37.9401 1.57656   1
  -2   0 -21 38.9488 1.51481   3
  -2   2 -21 38.0130 1.60261   1
   0   2 -21 40.7589 1.55814   1
  -2   0 -21 36.2280 1.53647   3
  -2   0 -21 37.5749 1.64959   1
   0   2 -21 36.3269 1.59930   1
   2   0 -20 8.69847 0.78818   1
   0  -2 -20 6.66180 0.78001   1
   2  -2 -20 8.17836 0.65858   3
  -2   2 -20 7.23138 0.66911   1
   0  -2 -20 6.44588 0.60669   3
   0   2 -20 7.72723 0.68339   1
  -2   0 -20 6.72201 0.70903   1
  -2   0 -20 8.60208 0.65813   3
   0   2 -20 8.52654 0.76543   1
   2  -2 -20 8.25011 0.75294   1
   0  -2 -20 7.08446 0.71480   1
  -2   2 -20 8.27822 0.70086   3
   2   0 -20 8.56304 0.71778   1
   0   2 -20 6.32819 0.72659   3
  -2   2 -20 7.41800 0.75388   1
  -2   0 -20 9.23947 0.80112   1
   0  -2 -20 7.82342 0.67026   3
   2  -2 -20 8.46452 0.82479   1
  -2   2 -20 6.41206 0.69865   3
  -2   0 -20 7.39320 0.61050   3
   0  -2 -19 5.58495 0.57940   3
   0   2 -19 5.75502 0.59632   1
   0  -2 -19 5.47845 0.71071   1
   2   0 -19 5.16955 0.70937   1
   0   2 -19 5.31405 0.66370   1
   2   0 -19 5.09703 0.61948   3
   0  -2 -19 6.74913 0.56270   3
   2  -2 -19 4.61027 0.45168   2
   2  -2 -19 6.19024 0.66257   1
  -2   0 -19 5.62219 0.60308   3
   2  -2 -19 5.50344 0.58973   3
   2  -2 -19 5.25268 0.43169   2
   0   2 -19 6.07032 0.67024   3
  -2   2 -19 6.56904 0.61172   3
  -2   2 -19 5.20959 0.58401   1
  -2   0 -19 5.46737 0.52614   3
  -2   0 -19 5.65943 0.62163   1
   2  -2 -19 5.03433 0.73840   1
  -2   2 -19 5.89113 0.65308   3
  -2   0 -19 5.60342 0.69565   1
  -2   2 -19 4.66395 0.65760   1
   0  -2 -19 4.78286 0.41326   2
   0   2 -19 5.57491 0.63232   3
   0  -2 -19 5.10492 0.43676   2
   0  -2 -19 5.50001 0.65055   1
  -2   2 -18 62.8513 2.27506   1
   0   2 -18 62.6061 2.28622   3
   2  -2 -18 63.4641 2.25613   3
   0  -2 -18 61.8046 2.16676   2
   0   2 -18 64.4334 2.32677   3
   2  -2 -18 61.0789 2.17904   2
   0  -2 -18 62.5125 2.35572   1
  -2   0 -18 63.2639 2.33206   1
  -2   0 -18 59.9432 2.23051   3
   2   0 -18 65.3453 2.34716   1
  -2   0 -18 61.2842 2.28325   1
   2  -2 -18 61.3667 2.30658   1
  -2   2 -18 62.2830 2.28923   3
  -2   2 -18 63.4053 2.31262   1
   2  -2 -18 61.3930 2.17349   2
  -2   0 -18 62.8361 2.13584   2
   0  -2 -18 61.8759 2.17638   2
   0   2 -18 62.6335 2.30574   1
   2   0 -18 64.1851 2.15154   2
  -2   0 -18 65.3737 2.26613   3
   2  -2 -18 60.0257 2.34883   1
  -2   0 -18 60.5669 2.12664   2
   0  -2 -18 66.4736 2.32123   1
   2   0 -18 61.4670 2.27017   3
  -2   2 -18 61.9963 2.26200   3
   0  -2 -18 61.4526 2.24801   3
   0   2 -18 62.1709 2.26925   1
   0  -2 -18 64.4191 2.23242   3
   0   2 -17 87.9779 2.97034   3
  -2   2 -17 90.1803 2.95641   1
   2   0 -17 89.0456 2.84685   2
   2  -2 -17 90.2144 2.88072   2
  -2   2 -17 74.5951 2.77139   2
  -2   2 -17 70.9549 2.77024   2
   2   0 -17 90.1720 3.01897   1
   2   0 -17 88.0173 2.96190   3
   0  -2 -17 88.2813 2.86708   2
  -2   2 -17 89.3173 2.99451   1
  -2   2 -17 89.6203 2.98599   3
  -2   0 -17 90.3342 2.83482   2
   0   2 -17 89.3047 2.99623   1
  -2   0 -17 88.2779 2.97754   1
  -2   0 -17 86.5193 2.92557   3
   0   2 -17 87.8814 2.79233   2
   0   2 -17 90.2906 2.95472   1
   2  -2 -17 89.4080 2.94316   3
   0  -2 -17 87.7036 2.99083   1
  -2   2 -17 87.3463 2.95413   3
   0   2 -17 87.6505 2.79310   2
  -2   0 -17 90.1992 2.95068   3
   2  -2 -17 88.3777 3.03733   1
  -2   0 -17 86.0355 3.00823   1
   0  -2 -17 87.3783 2.91386   3
   2  -2 -17 85.8066 2.86912   2
   0   2 -17 86.4556 2.99830   3
   0  -2 -17 87.9575 2.87215   2
   0  -2 -17 83.9755 2.93667   3
  -2   0 -17 87.5707 2.82599   2
   0  -2 -17 90.1857 3.03359   1
  -2   0 -16 14.0709 0.72806   3
   2   0 -16 14.1584 0.60438   2
   2   0 -16 13.1854 0.75732   3
   0   2 -16 14.0960 0.53384   2
   0  -2 -16 13.4523 0.83732   1
   0   2 -16 14.5871 0.77157   1
   0  -2 -16 15.3839 0.65228   2
  -2   2 -16 13.1800 0.76173   1
   0   2 -16 14.3837 0.80621   3
   2  -2 -16 14.7968 0.65061   2
   0   2 -16 15.5611 0.78348   3
  -2   0 -16 15.1027 0.82398   1
  -2   2 -16 14.4398 0.74142   3
   0   2 -16 14.4070 0.53415   2
  -2   2 -16 14.6758 0.78430   3
   0  -2 -16 14.0040 0.68378   3
  -2   2 -16 16.2383 0.75241   1
  -2   0 -16 14.9168 0.57911   2
  -2   2 -16 13.8543 0.50473   2
   2  -2 -16 15.7704 0.73630   3
   2   0 -16 14.8437 0.83960   1
   0  -2 -16 15.3770 0.80252   1
   2  -2 -16 13.9895 0.83664   1
   0  -2 -16 14.9362 0.62856   2
   0   2 -16 13.4828 0.74108   1
  -2   0 -16 13.8299 0.77652   1
  -2   0 -16 14.4675 0.70688   3
  -2   2 -16 12.6389 0.50702   2
  -2   0 -16 13.8384 0.59130   2
   0  -2 -15 1.87039 0.56099   1
   2   0 -15 2.40607 0.53354   1
   0   2 -15 1.39058 0.46460   3
   0  -2 -15 2.29081 0.33104   2
  -2   2 -15 2.31567 0.47922   1
   0  -2 -15 2.67677 0.40201   3
   0  -2 -15 2.11891 0.34845   2
  -2   2 -15 2.09899 0.48859   3
   2   0 -15 2.40246 0.30536   2
   0   2 -15 2.32610 0.44030   1
   2  -2 -15 2.80893 0.44394   3
   2   0 -15 1.76710 0.45529   3
  -2   0 -15 2.27756 0.25755   2
  -2   0 -15 3.00030 0.47547   1
  -2   2 -15 2.01831 0.43592   1
  -2   0 -15 2.01979 0.27510   2
   0   2 -15 2.40671 0.20266   2
   2  -2 -15 1.41470 0.54906   1
  -2   2 -15 2.81006 0.45414   3
  -2   2 -15 2.11412 0.16880   2
  -2   0 -15 2.51384 0.52892   1
   2  -2 -15 1.99851 0.34203   2
   0   2 -15 2.30473 0.19917   2
  -2   0 -15 1.49004 0.39857   3
  -2   2 -15 1.92055 0.16461   2
  -2   0 -15 2.16173 0.40536   3
   0   2 -15 1.82065 0.45844   1
   0  -2 -15 2.20990 0.49739   1
   0   2 -15 2.17669 0.52129   3
  -2   0 -14 15.3655 0.72925   1
   2   0 -14 14.3669 0.73019   3
  -2   0 -14 13.9357 0.55715   2
  -2   2 -14 13.9190 0.49368   2
   0  -2 -14 13.2555 0.61257   2
   2   0 -14 12.4054 0.75641   1
  -2   0 -14 13.6301 0.68571   3
   0   2 -14 13.4941 0.51315   2
  -2   2 -14 12.9915 0.68223   1
  -2   0 -14 13.2839 0.56502   2
  -2   2 -14 13.8526 0.73094   1
   0   2 -14 14.0403 0.73492   3
  -2   0 -14 13.8225 0.65045   3
   0  -2 -14 12.3730 0.78115   1
   0  -2 -14 13.2140 0.63712   3
  -2   2 -14 13.3339 0.49024   2
   2  -2 -14 14.4732 0.68600   3
  -2   2 -14 13.9647 0.69096   3
   0  -2 -14 13.6216 0.60785   2
   2  -2 -14 14.2192 0.63013   2
   0   2 -14 12.8034 0.73369   1
  -2   2 -14 13.5014 0.72620   3
   0  -2 -14 15.0774 0.75192   1
  -2   0 -14 14.2486 0.77342   1
   2  -2 -14 12.9226 0.79567   1
   2   0 -14 13.7224 0.58007   2
   0   2 -13 67.8785 2.42369   3
   0  -2 -13 69.3910 2.37510   3
  -2   0 -13 68.0400 2.40036   3
  -2   0 -13 70.4422 2.42479   1
  -2   0 -13 69.3247 2.37976   3
  -2   2 -13 71.5910 2.43456   1
  -2   2 -13 68.5133 2.40032   1
   0   2 -13 68.3656 2.43025   1
   2   0 -13 67.5858 2.41574   3
  -2   0 -13 69.3867 2.31838   2
  -2   0 -13 70.6338 2.32344   2
   0  -2 -13 75.0042 2.48058   1
   2  -2 -13 70.0144 2.36207   2
   0   2 -13 70.7934 2.29020   2
  -2   0 -13 70.7014 2.45960   1
   0  -2 -13 70.9945 2.43755   1
   0  -2 -13 70.7995 2.35631   2
  -2   2 -13 66.5727 2.27611   2
   2  -2 -13 74.4181 2.47784   1
   2   0 -13 69.7096 2.33389   2
   0  -2 -13 67.3978 2.34751   2
   2   0 -13 71.2261 2.45977   1
  -2   2 -13 67.0649 2.40415   3
  -2   2 -13 69.4385 2.42717   3
  -2   2 -13 64.2793 2.27409   2
   2  -2 -13 68.6267 2.39591   3
   0  -2 -12 538.943 17.6387   1
   0   2 -12 532.457 17.5245   2
   2   0 -12 525.065 17.6467   1
  -2   2 -12 524.461 17.6092   1
  -2   0 -12 533.383 17.6495   1
   0  -2 -12 537.922 17.6594   1
   0   2 -12 543.136 17.6286   3
  -2   2 -12 535.395 17.6320   3
   0  -2 -12 540.844 17.5870   3
  -2   2 -12 537.991 17.6157   3
  -2   0 -12 541.219 17.5507   2
   2   0 -12 530.486 17.5609   2
   2  -2 -12 540.061 17.6077   3
   2   0 -12 535.483 17.6256   3
   2  -2 -12 533.238 17.5820   2
   0  -2 -12 536.346 17.5770   2
   2  -2 -12 537.797 17.6595   1
  -2   0 -12 523.410 17.5917   3
  -2   0 -12 527.776 17.5477   2
  -2   0 -12 530.268 17.6237   1
  -2   0 -12 532.659 17.6062   3
   0   2 -12 536.318 17.6286   1
  -2   2 -12 529.604 17.6265   1
   0  -2 -12 538.651 17.5744   2
  -2   0 -11 88.8620 3.18609   1
   2   0 -11 93.2569 3.09886   2
   2  -2 -11 89.9848 3.20069   1
   2  -2 -11 93.3645 3.14645   3
  -2   2 -11 90.3276 3.17305   3
   0  -2 -11 92.5852 3.11550   2
   2  -2 -11 90.9914 3.12173   2
   2   0 -11 96.1600 3.17025   3
  -2   2 -11 88.8161 3.16482   1
   0  -2 -11 90.8979 3.12109   3
  -2   0 -11 93.9980 3.13232   3
  -2   0 -11 90.6869 3.16730   1
   2   0 -11 93.1771 3.19374   1
   0  -2 -11 92.6571 3.20165   1
  -2   0 -11 93.2239 3.08476   2
   0  -2 -11 92.4435 3.17614   1
  -2   2 -11 95.8834 3.15768   3
   0   2 -11 95.0279 3.17238   3
   0   2 -11 91.9983 3.05890   2
  -2   0 -11 95.4686 3.14785   3
  -2   0 -11 90.5114 3.08599   2
  -2   2 -11 90.6689 3.14709   1
   0   2 -11 93.1841 3.16641   1
   0  -2 -11 91.7299 3.11395   2
  -2   2 -10 79.0983 2.67976   3
   2  -2 -10 79.6984 2.70928   1
   0  -2 -10 76.0200 2.67844   1
   0   2 -10 76.9317 2.67093   3
   0  -2 -10 76.0126 2.62217   3
   0  -2 -10 74.8502 2.62054   2
   2   0 -10 78.3714 2.69606   1
  -2   0 -10 76.0702 2.59199   2
  -2   0 -10 75.3954 2.63140   3
   0   2 -10 78.4170 2.56822   2
  -2   2 -10 76.8541 2.67000   1
  -2   0 -10 77.6850 2.64253   3
  -2   2 -10 79.5364 2.66254   3
   0  -2 -10 80.2854 2.62823   2
   2   0 -10 77.9004 2.66995   3
  -2   2 -10 76.6472 2.64970   1
   0   2 -10 79.7848 2.67073   1
  -2   0 -10 78.1493 2.59642   2
   2  -2 -10 75.4416 2.64756   3
   2  -2 -10 76.5268 2.63192   2
   2   0 -10 76.9736 2.60937   2
  -2   0 -10 78.4235 2.67074   1
  -2   0 -10 75.7887 2.69001   1
   0  -2 -10 76.8307 2.70793   1
   0  -2  -9 57.4075 2.04262   1
   2  -2  -9 55.7242 1.96334   2
   0   2  -9 57.0801 1.90337   2
   0  -2  -9 53.9298 1.95847   2
   2  -2  -9 55.6477 2.03807   1
   2   0  -9 55.2247 2.01779   1
   0   2  -9 62.0672 2.01406   3
   2   0  -9 56.8805 1.94314   2
  -2   0  -9 57.2769 1.92954   2
  -2   2  -9 54.5176 1.97102   1
   0  -2  -9 55.9975 2.01101   1
  -2   2  -9 55.6702 1.99343   1
  -2   0  -9 56.4023 2.02314   1
  -2   2  -9 57.8731 2.01103   3
  -2   0  -9 59.7076 1.97743   3
  -2   0  -9 57.8730 1.93400   2
   2  -2  -9 59.0420 1.98143   3
  -2   0  -9 54.7313 1.99760   1
   0  -2  -9 57.2876 1.95734   2
   2   0  -9 57.5271 2.00784   3
  -2   2  -9 58.9754 1.99481   3
  -2   0  -9 60.0023 1.96322   3
   0   2  -9 56.2105 1.99547   1
   0  -2  -9 57.4357 1.95323   3
  -2   0  -8 128.339 4.22051   2
  -2   0  -8 126.669 4.27391   1
   2  -2  -8 126.233 4.25256   2
   2  -2  -8 125.985 4.25809   3
   2   0  -8 127.383 4.23307   2
   2  -2  -8 128.127 4.30719   1
   0  -2  -8 127.627 4.28799   1
   2   0  -8 128.853 4.27881   3
   2   0  -8 124.650 4.28940   1
   0  -2  -8 124.748 4.24370   2
  -2   0  -8 128.309 4.24397   3
   0   2  -8 127.464 4.28050   3
   0  -2  -8 128.020 4.24543   2
  -2   2  -8 130.029 4.26974   3
   0  -2  -8 126.631 4.30124   1
  -2   2  -8 128.297 4.28146   3
   0   2  -8 125.431 4.26852   1
  -2   2  -8 127.395 4.26728   1
  -2   0  -8 128.672 4.25355   3
   0  -2  -8 129.810 4.23633   3
  -2   2  -8 129.504 4.25747   1
   0   2  -8 125.925 4.19785   2
   0  -2  -7 22.8908 0.86456   2
   2  -2  -7 24.5600 0.88165   2
  -2   2  -7 25.1441 0.91207   3
   0  -2  -7 22.2788 0.83836   3
   0  -2  -7 23.6493 0.91908   1
  -2   0  -7 23.7959 0.82778   2
   2   0  -7 24.3817 0.92490   1
   2  -2  -7 23.4397 0.87880   3
   0   2  -7 23.3221 0.88585   1
  -2   0  -7 22.8790 0.86268   3
  -2   2  -7 24.1983 0.88885   1
   0  -2  -7 23.9635 0.95270   1
  -2   0  -7 23.0116 0.85130   3
   2  -2  -7 24.3899 0.94681   1
   0   2  -7 22.3609 0.91519   3
   0  -2  -7 22.7716 0.86162   2
  -2   2  -7 23.0541 0.86044   1
   2   0  -7 23.0160 0.84684   2
  -2   2  -7 23.4593 0.89550   3
  -2   0  -7 23.2683 0.90093   1
   2   0  -7 23.2160 0.90483   3
   0   2  -6 514.348 17.2270   1
   0  -2  -6 520.888 17.2236   2
   2  -2  -6 525.192 17.2598   1
   2  -2  -6 523.751 17.2276   2
  -2   0  -6 534.900 17.2195   3
  -2   2  -6 521.641 17.2202   1
   2   0  -6 520.616 17.2139   2
   2   0  -6 521.719 17.2408   3
   0   2  -6 533.050 17.2441   3
   0  -2  -6 516.470 17.2459   1
  -2   2  -6 538.970 17.2452   3
   0  -2  -6 532.781 17.2055   3
  -2   0  -6 511.148 17.2370   1
  -2   0  -6 523.483 17.2041   2
   2   0  -6 520.610 17.2493   1
   0  -2  -6 523.607 17.2226   2
   0  -2  -6 519.688 17.2577   1
   2  -2  -6 527.302 17.2269   3
  -2   0  -5 1547.29 50.7678   1
   0   2  -5 1505.74 50.7727   3
   0  -2  -5 1573.61 50.7591   2
   2  -2  -5 1562.03 50.7866   1
   0  -2  -5 1553.84 50.7746   1
   2   0  -5 1568.32 50.7503   2
  -2   0  -5 1511.38 50.7491   3
   0   2  -5 1541.41 50.7550   1
   0  -2  -5 1538.51 50.7359   3
  -2   2  -5 1544.21 50.7499   1
   2   0  -5 1555.06 50.7763   1
  -2   0  -5 1550.59 50.7417   2
   2   0  -5 1567.34 50.7720   3
   2  -2  -5 1538.04 50.7580   3
   0  -2  -5 1556.23 50.7575   2
   0  -2  -5 1541.33 50.7849   1
  -2   2  -5 1578.65 50.7744   3
   2  -2  -5 1558.14 50.7623   2
   2  -2  -4 409.671 13.2982   2
  -2   2  -4 402.470 13.2810   1
  -2   2  -4 408.162 13.3061   3
   2   0  -4 411.859 13.3045   3
   2   0  -4 406.179 13.3057   1
   2   0  -4 398.438 13.2867   2
  -2   0  -4 392.203 13.2985   1
  -2   0  -4 408.243 13.2816   3
   0   2  -4 405.868 13.2837   1
   2  -2  -4 405.737 13.2912   3
   0  -2  -4 406.946 13.3057   1
   2  -2  -4 398.487 13.3147   1
   0  -2  -4 406.647 13.2936   2
  -2   0  -4 399.403 13.2793   2
   0  -2  -4 404.126 13.2948   2
   0   2  -4 411.471 13.3058   3
  -2   0  -3 82.9268 2.81790   3
   2  -2  -3 84.2534 2.83083   3
   2   0  -3 86.5961 2.84376   1
  -2   0  -3 85.7029 2.83849   1
   2   0  -3 86.4080 2.83018   2
   0   2  -3 85.7069 2.84582   3
   0  -2  -3 85.5203 2.83601   2
  -2   2  -3 84.9471 2.84497   3
   2  -2  -3 84.0951 2.85054   1
   2   0  -3 84.9767 2.84509   3
  -2   2  -3 85.7851 2.81669   1
   2  -2  -3 84.4029 2.83981   2
  -2   0  -3 85.8566 2.82402   2
   0   2  -3 86.7102 2.81681   1
   0  -2  -3 82.7494 2.84172   1
   2   0  -2 124.239 4.04408   3
   2   0  -2 120.335 4.04132   1
   2  -2  -2 115.155 4.04709   1
  -2   2  -2 121.874 4.04559   3
   2  -2  -2 123.183 4.03644   3
   0   2  -2 129.120 4.04439   3
  -2   0  -2 121.259 4.03868   1
   2  -2  -2 121.709 4.04383   2
   0  -2  -2 117.010 4.03987   1
  -2   0  -2 123.243 4.03369   2
   0  -2  -2 124.996 4.04220   2
   2   0  -2 123.557 4.03789   2
   0  -2  -1 56.4804 1.85667   2
   0   2  -1 52.4534 1.85626   3
   0  -2  -1 53.7742 1.84929   1
   2  -2  -1 56.9917 1.85341   3
  -2   2  -1 56.0510 1.85812   3
  -2   0  -1 58.1039 1.85412   1
   2  -2  -1 55.1406 1.86013   2
   2   0  -1 56.4854 1.85431   2
   2   0  -1 57.6274 1.85393   1
  -2   0  -1 56.3607 1.85259   2
   0   2  -1 55.0683 1.84647   2
  -2   2  -1 56.2375 1.84643   2
   2  -2  -1 57.0256 1.85837   1
   2   0  -1 49.9492 1.85280   3
   2  -2   0 0.72922 0.13308   3
  -2   2   0 0.35570 0.13865   3
  -2   0   0 0.75048 0.12078   1
  -2   0   0 0.74072 0.11391   3
  -2   2   0 0.44451 0.13563   2
   0   2   0 0.67102 0.12427   2
   0  -2   0 0.52102 0.12825   2
  -2   0   0 0.55377 0.13413   2
   2  -2   0 0.37572 0.13943   2
   2   0   0 0.26544 0.12103   3
   2   0   0 0.60678 0.12422   1
   2   0   0 0.49684 0.13326   2
  -2   0   1 52.8564 1.78680   3
  -2   2   1 55.7881 1.79365   2
  -2   0   1 54.9967 1.79204   2
   0   2   1 56.3320 1.79168   2
   0   2   1 55.2111 1.78425   1
   2  -2   1 51.0595 1.79678   3
  -2   2   1 50.4234 1.78651   3
  -2   2   1 58.0058 1.79339   1
   0  -2   1 46.3114 1.78097   2
  -2   0   1 52.4286 1.79041   1
   2   0   1 57.1814 1.78863   1
   2   0   1 54.2536 1.78648   2
   2   0   2 123.091 3.96790   1
   0   2   2 120.735 3.96998   2
   0   2   2 122.722 3.96874   1
  -2   2   2 114.445 3.96355   3
  -2   2   2 116.851 3.97466   1
  -2   0   2 119.599 3.97003   3
  -2   0   2 118.537 3.97082   1
  -2   0   2 120.427 3.96506   2
   2  -2   2 124.536 3.97681   3
  -2   2   2 119.651 3.97098   2
  -2   0   3 87.1834 2.86700   3
   2  -2   3 82.3185 2.86661   3
   0  -2   3 86.3671 2.86630   3
   0   2   3 88.1085 2.86674   1
  -2   2   3 88.1929 2.87699   1
   2   0   3 83.7190 2.86055   1
   0  -2   4 407.389 12.5957   3
   2   0   4 391.823 12.5675   3
  -2   2   4 404.157 12.6055   1
  -2   0   4 408.687 12.5958   3
   0  -2   4 338.086 12.5653   1
  -2   2   5 1547.25 49.4637   1
   2  -2   5 1509.16 49.4289   1
   0  -2   5 1459.25 49.4484   3
   0  -2   5 1523.95 49.4318   1
   0   2   5 1541.69 49.4147   3
   2   0   5 1539.72 49.4270   3
   2   0   5 1488.17 49.4202   2
  -2   0   5 1449.53 49.4267   2
   0   2   6 533.394 17.2570   3
  -2   0   6 526.514 17.2656   2
  -2   2   6 522.222 17.2766   2
  -2   2   6 516.705 17.3081   1
  -2   2   6 517.929 17.2783   3
   0  -2   6 517.406 17.2763   1
   2   0   6 534.553 17.2568   2
   2   0   7 23.9170 0.81651   2
  -2   2   7 22.1417 0.85735   3
   0  -2   7 22.2917 0.86444   1
   0   2   7 23.0592 0.82481   3
  -2   0   7 19.4920 0.89499   1
  -2   2   7 24.1243 0.85450   2
  -2   0   7 23.4953 0.83558   2
  -2   2   8 126.314 4.21582   2
  -2   0   8 125.801 4.24389   3
  -2   2   8 126.822 4.22599   3
   0  -2   8 127.024 4.16673   2
  -2   0   8 126.437 4.20104   2
  -2   0   8 123.500 4.25268   1
   0  -2   8 121.903 4.23020   1
   0   2   8 127.883 4.20318   3
   2   0   8 127.707 4.18866   2
   0  -2   9 57.7723 1.91832   2
   0   2   9 59.7139 1.96950   3
  -2   0   9 58.0042 1.95850   2
  -2   2   9 54.4000 1.97473   2
   0  -2   9 54.5592 2.01567   3
  -2   0   9 55.9009 2.02789   1
  -2   0   9 59.2814 2.01716   3
   0  -2   9 56.4651 2.00457   1
  -2   2   9 60.2894 1.99647   3
  -2   0  10 77.6733 2.64505   3
   0  -2  10 76.0820 2.63823   1
  -2   0  10 78.4131 2.58410   2
   0  -2  10 76.6964 2.54256   2
  -2   2  10 74.3791 2.61952   3
  -2   0  10 72.2297 2.65777   1
   0   2  10 75.9781 2.59656   3
  -2   2  10 77.6193 2.60369   2
   0  -2  10 77.9266 2.64603   3
  -2   0  11 93.6705 3.16327   2
  -2   0  11 94.5909 3.23174   3
   0  -2  11 96.4784 3.23317   3
  -2   0  11 92.4478 3.24793   1
   0  -2  11 95.3622 3.12453   2
   0   2  11 94.4524 3.18646   3
   0  -2  11 89.5047 3.22016   1
  -2   2  11 94.0096 3.26548   1
  -2   2  11 95.6240 3.21400   3
  -2   2  11 93.8431 3.18328   2
  -2   0  12 532.220 17.4547   2
   0   2  12 541.074 17.4809   3
   0  -2  12 520.175 17.5144   1
   0  -2  12 538.015 17.4186   2
  -2   0  12 529.167 17.5173   3
  -2   2  12 528.550 17.5017   3
  -2   2  12 510.659 17.5452   1
  -2   0  12 525.032 17.5340   1
  -2   2  12 526.514 17.4722   2
   0   2  13 66.1991 2.37057   3
  -2   0  13 66.5732 2.41764   3
  -2   2  13 71.0800 2.36490   2
  -2   0  13 70.5111 2.33900   2
   0  -2  13 68.1941 2.29397   2
  -2   2  13 70.6423 2.47481   1
  -2   2  13 67.0813 2.39573   3
  -2   0  13 69.3542 2.44778   1
   0   2  14 13.7022 0.64277   3
  -2   2  14 12.4925 0.77656   1
  -2   2  14 13.1824 0.67890   3
  -2   0  14 14.1755 0.72209   3
  -2   0  14 13.1223 0.57875   2
  -2   2  14 13.3950 0.61114   2
  -2   0  14 14.7466 0.76761   1
  -2   0  15 2.33579 0.51710   1
  -2   2  15 1.86550 0.33857   2
  -2   2  15 1.87431 0.41431   3
  -2   0  15 2.02616 0.29298   2
  -2   0  15 1.71160 0.43614   3
  -2   2  16 15.5962 0.77055   3
  -2   0  16 16.1767 0.81400   3
  -2   0  16 17.5494 0.88536   1
  -2   0  16 17.3663 0.66979   2
  -2   0  16 12.4715 1.05965   9
  -2   2  16 14.1901 1.05602   9
  -2   0  16 14.5406 1.03070   8
  -2   0  16 15.5896 1.01901   7
  -2   0  17 89.1177 3.05873   3
  -2   2  17 84.4489 3.02997   3
  -2   0  17 89.6370 3.10223   1
  -2   0  17 89.4178 2.94095   2
   0  -2  17 88.1598 3.15089   6
  -2   0  17 90.1715 3.16277   6
  -2   2  17 82.1631 3.16508   8
   0  -2  17 83.0808 3.18638   9
  -2   2  17 80.6677 3.20067   9
  -2   0  17 82.7999 3.20288   9
   0   2  17 88.4722 3.20507   9
  -2   0  17 87.8007 3.19393   8
   0  -2  17 89.3765 3.17939   8
  -2   0  17 86.1590 3.19773   7
   0  -2  17 83.7111 3.16587   7
  -2   2  17 85.0450 3.17185   7
   0  -2  18 63.4384 2.32723   5
  -2   0  18 57.0499 2.35912  16
  -2   0  18 60.1957 2.37245  13
  -2   2  18 60.7453 2.38200  13
   0  -2  18 58.5629 2.29373   4
  -2   2  18 61.4770 2.20383   3
  -2   0  18 60.8360 2.22626   3
  -2   0  18 62.9184 2.29934   4
  -2   0  18 62.5714 2.35040   6
   0  -2  18 64.6297 2.37686   6
  -2   2  18 59.1688 2.30956   6
   2  -2  18 63.0579 2.33533   6
   0   2  18 58.4221 2.40612   9
   0  -2  18 57.2881 2.40535   9
   2  -2  18 61.8923 2.35668   8
  -2   2  18 58.2391 2.42978   9
   0   2  18 58.6213 2.32892   8
   2  -2  18 62.9664 2.38692   9
   0  -2  18 60.2171 2.37055   8
  -2   2  18 58.0178 2.36209   8
   2   0  18 61.4472 2.38046   9
  -2   0  18 59.4169 2.42385   9
  -2   0  18 63.7316 2.41106   8
   0   2  18 60.4224 2.34315   7
  -2   0  18 62.2851 2.39448   7
  -2   2  18 61.0164 2.39003   7
   2  -2  18 60.8181 2.35482   7
   0  -2  18 60.3156 2.39671   7
  -2   0  19 8.13288 0.84833   5
   0  -2  19 5.79107 0.82693   5
   2  -2  19 6.21592 0.84684   5
   0  -2  19 6.75343 0.91180  16
  -2   0  19 7.70172 0.92631  16
   0   2  19 6.60027 0.84104  13
  -2   2  19 6.43548 0.90381  13
  -2   0  19 6.41615 0.93567  13
  -2   0  19 6.00495 0.78055   4
  -2   2  19 5.28054 0.58784   3
   0  -2  19 6.67790 0.78575   4
   2  -2  19 6.23031 0.76017   4
  -2   0  19 7.35520 0.65035   3
  -2   2  19 6.84991 0.79947   6
   2  -2  19 7.14543 0.84047   6
   0  -2  19 6.28310 0.85889   6
  -2   0  19 7.02443 0.87767   6
   2   0  19 8.35906 0.83964   8
   0  -2  19 6.92017 0.96764   8
  -2   0  19 6.28571 0.92104   8
  -2   2  19 6.50837 0.99317   9
   2  -2  19 5.11740 0.88433   8
   2   0  19 6.56620 0.89866   9
   0   2  19 9.24521 1.02088   9
   0  -2  19 8.84835 0.95897   9
  -2   0  19 7.54548 1.01225   9
   0   2  19 6.31567 0.83410   8
   2  -2  19 7.85836 0.90245   9
  -2   2  19 8.27764 0.92942   8
  -2   0  19 8.13962 0.94515   7
   2  -2  19 6.78402 0.85176   7
   0   2  19 6.43294 0.83961   7
  -2   2  19 5.82046 0.89279   7
   0  -2  19 6.29915 0.91274   7
   2   0  19 8.56606 0.84574   7
   2  -2  20 8.30105 0.88276   5
  -2   0  20 7.74205 0.85469   5
   0  -2  20 8.52509 0.90228   5
   0  -2  20 10.2995 1.02570  16
  -2   2  20 9.94325 1.01068  13
   0   2  20 9.75177 0.98345  13
  -2   0  20 8.23747 0.99003  13
   0  -2  20 8.49154 0.96665  13
  -2   2  20 7.68512 0.65177   3
  -2   0  20 7.41889 0.83248   4
   0  -2  20 7.11808 0.87010   4
  -2   2  20 9.57618 0.76646   4
   2  -2  20 9.30822 0.84364   4
   0   2  20 6.82514 0.81243   6
  -2   2  20 9.11801 0.91486   6
   2   0  20 7.92876 0.86323   6
   0  -2  20 8.41559 0.95841   6
  -2   0  20 7.75474 0.95632   6
   2  -2  20 9.05357 0.91428   6
   2  -2  20 8.28692 0.98192   9
   2  -2  20 8.35272 0.93789   8
   0   2  20 8.45637 1.04838   9
   0   2  20 7.44100 0.93488   8
   2   0  20 7.96654 0.90206   8
  -2   0  20 8.73154 1.01272   8
   0  -2  20 8.64959 0.98279   8
  -2   2  20 6.83670 1.00450   8
   0  -2  20 9.35828 1.02746   9
  -2   2  20 8.46426 1.09563   9
   2   0  20 5.96641 0.97842   9
  -2   0  20 7.05162 1.03524   9
   0   2  20 10.4423 0.92777   7
  -2   0  20 9.35383 1.03622   7
   0  -2  20 7.53907 1.04688   7
   2   0  20 6.47274 0.89331   7
  -2   2  20 6.60607 0.92987   7
   2  -2  20 7.91158 0.93609   7
   2   0  21 37.6114 1.69151   5
  -2   2  21 39.3977 1.68226   5
   0  -2  21 41.0361 1.77750   5
   2  -2  21 38.9014 1.74610   5
  -2   0  21 38.3792 1.74800   5
   0  -2  21 41.1004 1.81888  16
   0  -2  21 40.7584 1.83262  13
  -2   0  21 41.8236 1.86143  13
   2   0  21 40.3951 1.78631  13
   0   2  21 42.5684 1.84740  13
   2  -2  21 42.9444 1.77380  13
  -2   2  21 39.0444 1.86439  13
   2  -2  21 39.9810 1.70679   4
  -2   2  21 36.5940 1.66438   4
  -2   0  21 39.2236 1.70112   4
   2   0  21 37.2001 1.62596   4
   0  -2  21 39.2143 1.71561   4
   2  -2  21 40.4455 1.76609   6
  -2   2  21 39.6631 1.78006   6
   0   2  21 40.0778 1.73306   6
   0  -2  21 39.5252 1.81588   6
   2   0  21 41.9125 1.73652   6
  -2   0  21 40.2930 1.79686   6
  -2   0  21 39.6466 1.86260   8
  -2   0  21 40.0836 1.92387   9
   0  -2  21 41.9740 1.90377   9
   0  -2  21 41.3498 1.88683   8
   0   2  21 43.7797 1.90414   9
   2   0  21 40.1745 1.76659   8
   0   2  21 37.6644 1.81330   8
   2  -2  21 41.6481 1.86276   9
  -2   2  21 40.0645 1.84904   8
  -2   2  21 41.4540 1.95827   9
   2   0  21 40.9448 1.85470   9
   2  -2  21 39.2613 1.79952   8
   2   0  21 40.2084 1.78008   7
  -2   0  21 41.7945 1.89981   7
   0  -2  21 38.5775 1.85413   7
  -2   2  21 39.9308 1.86963   7
   2  -2  21 40.0895 1.82094   7
   0   2  21 40.0164 1.81698   7
  -2   2  22 26.4501 1.35290   5
  -2   0  22 27.8362 1.43916   5
   0  -2  22 27.1505 1.44431   5
   0   2  22 26.4959 1.31540   5
   2  -2  22 28.0111 1.42570   5
   2   0  22 26.6847 1.35700   5
   0  -2  22 27.2565 1.47975  16
  -2   2  22 26.2422 1.57102  13
   0   2  22 30.0194 1.53005  13
   2   0  22 29.8285 1.47760  13
   2  -2  22 26.9744 1.44404  13
   0  -2  22 25.7836 1.49344  13
  -2   0  22 30.4494 1.58810  13
   0   2  22 25.3757 1.27208   4
   0  -2  22 27.5543 1.41926   4
   2  -2  22 25.4507 1.35005   4
  -2   0  22 27.1846 1.36428   4
   2   0  22 27.6633 1.30057   4
  -2   2  22 27.3806 1.32740   4
   2   0  22 25.9738 1.39365   6
  -2   0  22 28.0937 1.48459   6
  -2   2  22 31.2195 1.44487   6
   2  -2  22 27.2907 1.46605   6
   0  -2  22 28.6129 1.47800   6
   0   2  22 29.6702 1.41447   6
   0  -2  22 29.2553 1.58931   9
   2   0  22 29.8757 1.56580   9
  -2   2  22 27.0922 1.54781   8
  -2   0  22 29.0350 1.65066   9
   2  -2  22 28.4500 1.52805   8
   0  -2  22 30.1401 1.56345   8
  -2   2  22 28.6934 1.64375   9
   0   2  22 27.7703 1.59745   9
  -2   0  22 29.6581 1.56470   8
   2  -2  22 25.6252 1.55327   9
   2   0  22 28.0504 1.46105   8
   0   2  22 25.5781 1.45237   8
   0   2  22 28.4937 1.47152   7
   2  -2  22 28.6633 1.52030   7
  -2   2  22 28.8179 1.55570   7
  -2   0  22 28.2277 1.59547   7
   2   0  22 26.1107 1.47536   7
   0  -2  22 29.6588 1.59705   7
  -2   2  23 124.220 4.39619   7
   2  -2  23 122.969 4.38134   7
   0   2  23 116.931 4.34706   7
  -2   0  23 119.015 4.41269   7
   2   0  23 115.667 4.33054   7
   0  -2  23 123.513 4.41114   7
   0  -2  23 123.229 4.36199  13
  -2   0  23 123.413 4.41049  13
   2   0  23 123.980 4.32444  13
   0   2  23 122.864 4.37766  13
  -2   2  23 127.302 4.43696  13
   2  -2  23 123.008 4.32143  13
   0   2  23 113.375 4.17897   4
   2   0  23 113.123 4.19576   4
  -2   0  23 115.564 4.25867   4
  -2   2  23 117.254 4.22644   4
   2  -2  23 116.275 4.24597   4
   0  -2  23 118.037 4.27932   4
   0  -2  23 124.152 4.37738   6
   2   0  23 120.596 4.28777   6
   0   2  23 117.138 4.27598   6
  -2   0  23 118.987 4.35442   6
   2  -2  23 120.766 4.33648   6
  -2   2  23 119.508 4.31607   6
   2  -2  23 118.416 4.38809   9
   0   2  23 119.484 4.43749   9
  -2   2  23 116.917 4.38919   8
   2   0  23 118.651 4.38532   9
  -2   2  23 124.792 4.48306   9
  -2   0  23 122.642 4.41940   8
   0  -2  23 119.522 4.40151   8
   0   2  23 121.488 4.36700   8
  -2   0  23 120.571 4.47274   9
   0  -2  23 123.326 4.43687   9
   2  -2  23 121.498 4.35772   8
   2   0  23 120.965 4.33452   8
   2  -2  23 120.515 4.29323   5
  -2   2  23 115.958 4.23362   5
  -2   0  23 114.700 4.27985   5
   0  -2  23 119.698 4.31867   5
   0   2  23 117.194 4.21492   5
   2   0  23 116.819 4.24984   5
   0   2  24 78.4990 3.06405   7
  -2   2  24 74.6456 3.09224   7
   0  -2  24 80.3046 3.13731   7
   2   0  24 74.2556 3.02553   7
  -2   0  24 78.8074 3.12272   7
   2  -2  24 79.3069 3.07867   7
   0  -2  24 81.2461 3.05612  13
   2  -2  24 76.2668 3.01357  13
  -2   2  24 74.1366 3.09951  13
   0   2  24 77.2199 3.07097  13
   2   0  24 77.3074 3.01447  13
  -2   0  24 82.9551 3.13633  13
  -2   2  24 80.3129 2.91953   4
   2   0  24 78.9841 2.88828   4
  -2   0  24 77.3236 2.94823   4
   2  -2  24 79.8548 2.94309   4
   0   2  24 71.8843 2.85458   4
   0  -2  24 80.1507 2.99145   4
   2   0  24 77.6275 2.97640   6
  -2   0  24 77.3907 3.06091   6
   0  -2  24 76.3399 3.06059   6
  -2   2  24 78.6460 3.01466   6
   2  -2  24 78.9769 3.03687   6
   0   2  24 75.5417 2.95681   6
   0  -2  24 78.5488 3.14105   9
  -2   0  24 77.5308 3.17672   9
   2  -2  24 77.9424 3.07717   8
  -2   2  24 82.3672 3.21871   9
   2  -2  24 76.9183 3.08671   9
   2   0  24 78.3033 3.03484   8
   0   2  24 77.3294 3.13549   9
   0   2  24 81.4142 3.05072   8
   0  -2  24 77.2904 3.09813   8
  -2   2  24 73.4950 3.08584   8
  -2   0  24 85.1338 3.14820   8
   2   0  24 76.5947 3.11214   9
   2  -2  24 77.4496 2.99599   5
   0   2  24 75.7705 2.90427   5
   0  -2  24 80.0165 3.03511   5
  -2   0  24 76.3172 2.96813   5
  -2   2  24 75.2410 2.92250   5
   2   0  24 76.2518 2.93712   5
   2  -2  25 46.8570 2.07407   7
   2   0  25 46.2116 2.05042   7
  -2   0  25 45.6436 2.13681   7
  -2   2  25 46.4079 2.12826   7
   0   2  25 45.9188 2.05487   7
   0  -2  25 46.9522 2.16396   7
   0  -2  25 39.9118 2.04159  13
   2  -2  25 41.5226 1.97254  13
   2   0  25 43.3520 1.99819  13
   0   2  25 43.9231 2.06484  13
  -2   2  25 44.4874 2.15069  13
  -2   0  25 41.9099 2.10393  13
   0  -2  25 46.6808 1.97136   4
   0   2  25 46.4392 1.84763   4
   2  -2  25 43.5197 1.91162   4
  -2   0  25 45.0117 1.93857   4
   2   0  25 42.9738 1.83769   4
  -2   2  25 43.0870 1.87805   4
   2   0  25 44.8555 1.97594   6
   2  -2  25 44.5571 2.00707   6
   0  -2  25 42.0202 2.03059   6
  -2   2  25 44.5793 1.99790   6
   0   2  25 45.0936 1.96084   6
  -2   0  25 45.0633 2.06908   6
   2   0  25 43.9988 2.12612   9
   2   0  25 42.4909 2.04813   8
  -2   2  25 42.6745 2.21688   9
  -2   0  25 43.3410 2.12542   8
   0  -2  25 44.4690 2.15788   8
   0   2  25 37.9216 2.04036   8
   2  -2  25 45.1052 2.12418   9
   0  -2  25 40.3008 2.14160   9
  -2   2  25 40.2468 2.06919   8
   0   2  25 46.4746 2.20917   9
   2  -2  25 44.7321 2.07080   8
  -2   0  25 41.4531 2.19070   9
   2   0  25 41.2973 1.90489   5
   0   2  25 41.8627 1.86217   5
  -2   2  25 41.1063 1.89190   5
  -2   0  25 44.1943 1.95744   5
   0  -2  25 45.7341 2.01949   5
   2  -2  25 44.9891 2.00042   5
   2   0  26 26.8116 1.54923   7
  -2   2  26 26.5033 1.61103   7
   2  -2  26 27.9954 1.62631   7
   0  -2  26 24.6565 1.62450   7
  -2   2  26 23.8155 1.63768   8
   0   2  26 27.0653 1.60987   7
  -2   0  26 24.0368 1.61945   7
   0   2  26 24.9384 1.58082  13
  -2   2  26 26.6229 1.69375  13
   2  -2  26 24.9339 1.52212  13
   0  -2  26 23.3840 1.55453  13
   2   0  26 26.2866 1.54751  13
  -2   0  26 27.6508 1.67448  13
   2   0  26 25.9990 1.34463   4
   0   2  26 22.8588 1.29161   4
  -2   0  26 24.8126 1.43949   4
   2  -2  26 25.1102 1.38713   4
  -2   2  26 22.7676 1.34690   4
   0  -2  26 23.8599 1.42933   4
   0  -2  26 23.9049 1.57778   6
   2   0  26 26.8723 1.47183   6
  -2   0  26 26.5750 1.58704   6
  -2   2  26 26.6184 1.53353   6
   0   2  26 25.2510 1.45064   6
   2  -2  26 23.7105 1.51631   6
   0   2  26 26.5361 1.69781   9
  -2   0  26 24.1456 1.62795   8
   0   2  26 28.9925 1.62438   8
   2   0  26 21.6429 1.56965   9
   2  -2  26 24.9047 1.68909   9
  -2   2  26 25.9412 1.74937   9
   2  -2  26 24.1244 1.60081   8
  -2   0  26 26.4868 1.76346   9
   0  -2  26 23.5957 1.60122   8
   2   0  26 24.3126 1.54900   8
   0  -2  26 23.5476 1.65429   9
   2   0  26 22.1519 1.37561   5
  -2   2  26 25.9354 1.39647   5
   0   2  26 22.1079 1.33705   5
   2  -2  26 24.6941 1.48712   5
   0  -2  26 25.8362 1.51300   5
  -2   0  26 24.4719 1.45256   5
   0  -2  27 7.27673 1.29883   7
  -2   2  27 8.56454 1.32659   7
   2  -2  27 9.46262 1.26993   7
   0   2  27 6.63371 1.21609   7
  -2   0  27 8.67930 1.31715   7
   0   2  27 12.4223 1.23831   8
   2   0  27 9.32776 1.22977   7
  -2   2  27 7.78069 1.25784   8
   2   0  27 5.81822 1.16091  13
   2  -2  27 9.64290 1.20000  13
  -2   2  27 8.76139 1.33971  13
   0   2  27 9.10495 1.28164  13
   0  -2  27 10.7215 1.28677  13
  -2   0  27 7.00986 1.27749  13
  -2   2  27 8.26621 0.99842   4
   2  -2  27 8.86825 1.01650   4
  -2   0  27 9.92036 1.12824   4
   0  -2  27 8.60263 1.09948   4
   2   0  27 8.44692 0.96122   4
   2   0  27 9.37620 1.15868   6
   2  -2  27 7.08146 1.20213   6
   0   2  27 7.46228 1.08869   6
  -2   0  27 11.0454 1.26042   6
   0  -2  27 8.92680 1.25056   6
  -2   2  27 6.52429 1.16448   6
  -2   2  27 8.93292 1.39547   9
   0  -2  27 9.08199 1.43912   9
   2   0  27 8.74272 1.32015   9
   2   0  27 7.52809 1.24635   8
  -2   0  27 6.84503 1.43743   9
  -2   0  27 10.0053 1.34056   8
   2  -2  27 5.84174 1.28775   9
   0   2  27 6.80513 1.33526   9
   2  -2  27 9.80950 1.24573   8
   0  -2  27 8.54919 1.34235   8
   2  -2  27 10.3725 1.15924   5
   0   2  27 9.68067 1.02000   5
   2   0  27 7.29917 1.05239   5
  -2   2  27 8.19152 1.01799   5
  -2   0  27 8.77317 1.09226   5
   0  -2  27 8.71636 1.17364   5
   0   2  28 1.20967 1.12007   7
  -2   0  28-0.16123 1.25210   7
   0   2  28-0.21635 1.15920   8
  -2   2  28-0.07782 1.16079   8
   2   0  28 1.25207 1.17064   7
   0  -2  28 0.63633 1.25718   7
  -2   2  28 1.61404 1.24898   7
   2  -2  28-1.70578 1.22731   7
   0  -2  28-0.49100 1.11045  13
   2  -2  28-0.76741 1.10980  13
  -2   2  28 1.00124 1.22916  13
   0   2  28 3.29508 1.23550  13
  -2   0  28-1.52790 1.26045  13
   2   0  28 0.84273 1.09018  13
   2  -2  28-0.05432 0.94338   4
   0  -2  28-0.53029 1.00507   4
  -2   2  28-0.05097 0.89824   4
  -2   0  28 0.28691 0.97264   4
   2   0  28-0.78872 1.00998   6
   0   2  28-1.91200 1.02561   6
  -2   2  28 1.10661 1.05127   6
   2  -2  28-2.27187 1.06041   6
  -2   0  28 0.28226 1.16428   6
   0  -2  28 0.64224 1.14975   6
   0   2  28 0.99805 1.30917   9
   2  -2  28-0.23324 1.15549   9
   2   0  28 1.87479 1.16942   8
   2   0  28 1.24611 1.28016   9
   0  -2  28-1.49359 1.26354   9
  -2   0  28 0.08765 1.32640   9
  -2   0  28 3.23072 1.24387   8
  -2   2  28 0.17535 1.35255   9
   2  -2  28-0.14622 1.20985   8
   0  -2  28-0.23610 1.24690   8
   2  -2  28 1.59610 1.04422   5
   2   0  28 0.65233 0.97538   5
  -2   0  28-0.78259 0.99695   5
  -2   2  28 0.05309 0.92761   5
   0  -2  28 1.34332 1.06093   5
  -2   2  29 0.57085 1.25629   8
   2   0  29 3.35565 1.23270   7
  -2   0  29-0.25345 1.28108   7
   0   2  29 3.17666 1.24752   8
   0   2  29 2.91154 1.15624   7
   2  -2  29 2.33135 1.27205   7
   2   0  29 1.23868 1.21534   8
  -2   2  29 1.61110 1.25583   7
   0  -2  29 4.16505 1.30072   7
   2   0  29 0.13550 1.11526  13
   0  -2  29 1.39226 1.19598  13
  -2   2  29 0.80391 1.22888  13
   2  -2  29 2.80657 1.20052  13
  -2   0  29 1.11659 1.25276  13
   0   2  29 2.24389 1.24017  13
   2  -2  29 1.63587 0.98410   4
   0  -2  29 3.18291 1.04001   4
  -2   0  29 1.60983 1.01600   4
  -2   2  29 0.47652 0.91773   4
  -2   0  29 1.84393 1.21023   6
   2  -2  29 2.23456 1.15889   6
   2   0  29 3.04720 1.08685   6
   0  -2  29 0.59668 1.20134   6
  -2   2  29 3.06395 1.08311   6
   0   2  29 2.68956 1.06566   6
  -2   0  29 0.67707 1.27196   8
   0  -2  29 1.04450 1.40150   9
   2   0  29 2.28930 1.36838   9
  -2   0  29 0.64299 1.34366   9
  -2   2  29 1.65387 1.44993   9
   2  -2  29 2.60566 1.21772   8
   2  -2  29 2.36706 1.35710   9
   0  -2  29 1.48490 1.27734   8
   0   2  29 1.04634 1.35797   9
   2   0  29 3.05549 1.02091   5
   0  -2  29 0.73233 1.13087   5
  -2   2  29 1.82330 0.99822   5
   2  -2  29 1.85300 1.08244   5
  -2   0  29 2.37923 1.06224   5
   2   0  30 2.90198 1.22234   7
   0   2  30 2.10952 1.25328   7
  -2   2  30 2.78104 1.29969   7
   0  -2  30 3.65833 1.41474   7
   2   0  30 3.20338 1.21594   8
  -2   0  30 6.09477 1.41893   7
  -2   2  30 4.34946 1.43271   8
   0   2  30 3.40365 1.30135   8
   2  -2  30 3.00841 1.30589   7
   0   2  30 2.10458 1.30748  13
   2  -2  30 4.17963 1.22819  13
  -2   2  30 8.29006 1.41199  13
   0  -2  30 4.73428 1.30038  13
  -2   0  30 5.56640 1.42783  13
   2   0  30 4.16634 1.24977  13
   0  -2  30 3.74385 1.12273   4
   2  -2  30 3.50536 1.02252   4
  -2   0  30 3.52500 1.09165   4
   0   2  30 1.89353 1.11824   6
  -2   2  30 3.34007 1.15353   6
   2  -2  30 2.91432 1.23074   6
  -2   0  30 3.53918 1.28320   6
   2   0  30 3.37849 1.13198   6
   0  -2  30 3.26689 1.18907   6
  -2   0  30 5.57636 1.45076   8
   2   0  30 0.85591 1.38928   9
  -2   2  30 3.94286 1.57782   9
   2  -2  30 3.04715 1.30321   8
   2  -2  30 2.73486 1.43262   9
   0  -2  30 4.39783 1.43699   8
   0   2  30 4.65340 1.43382   9
  -2   0  30 0.67295 1.49014   9
   0  -2  30 3.09751 1.42927   9
   0  -2  30 1.58911 1.14584   5
  -2   0  30 3.31584 1.15679   5
   2  -2  30 6.36256 1.19182   5
   0   2  31-0.24486 1.29852   7
   2  -2  31-0.42419 1.32006   7
  -2   2  31-0.35189 1.36306   7
   0  -2  31-0.90882 1.42002   7
  -2   0  31-1.10616 1.42337   7
  -2   0  31-1.20063 1.43217   8
  -2   2  31 0.44506 1.41611   8
   2   0  31 0.71708 1.28080   8
   2   0  31 0.39889 1.26308   7
   0   2  31 1.32229 1.35340   8
   2   0  31 2.35035 1.22279  13
   0   2  31-1.45902 1.33747  13
  -2   0  31-0.95038 1.32839  13
  -2   2  31-0.87081 1.38650  13
   0  -2  31 1.03214 1.29130  13
   2  -2  31 0.50725 1.18583  13
  -2   0  31-0.06393 1.06983   4
   0  -2  31 1.50951 1.10545   4
  -2   0  31 0.24043 1.28934   6
   2   0  31 0.89695 1.16045   6
   0   2  31 1.63282 1.13599   6
  -2   2  31 2.21967 1.17809   6
   2  -2  31 0.98556 1.19051   6
   0  -2  31 3.72554 1.39987   6
  -2   0  31 0.20077 1.58925   9
   0  -2  31 1.08031 1.34175   8
   2  -2  31-1.07149 1.41712   9
   2   0  31 0.44711 1.40420   9
  -2   2  31-0.30123 1.56102   9
   2  -2  31 0.58592 1.23950   8
   0   2  31 0.47682 1.46873   9
   0  -2  31 0.76162 1.48004   9
  -2   0  31 2.22194 1.12836   5
   2  -2  31 1.50952 1.16149   5
   0  -2  31-0.14314 1.22347   5
  -2   0  32 9.62096 1.65060   8
   0  -2  32 9.93825 1.54985   7
  -2   2  32 5.19189 1.48061   8
   0   2  32 6.71876 1.50921   8
   0   2  32 8.08345 1.47154   7
   2   0  32 10.0601 1.49569   7
  -2   0  32 5.57034 1.54780   7
   2   0  32 7.47064 1.42406   8
   2  -2  32 6.62683 1.48704   7
  -2   2  32 9.35008 1.52745   7
   0  -2  32 10.8722 1.51176  13
   0   2  32 7.90251 1.46734  13
  -2   2  32 7.76876 1.54306  13
   2   0  32 8.38018 1.39886  13
  -2   0  32 10.7558 1.59736  13
   2  -2  32 8.41923 1.36508  13
   0  -2  32 7.10790 1.22072   4
  -2   0  32 8.90627 1.22649   4
   2  -2  32 10.3140 1.42449   6
   2   0  32 7.45361 1.29530   6
  -2   2  32 8.68868 1.35829   6
  -2   0  32 10.2396 1.49567   6
   0  -2  32 11.1865 1.47975   6
   0   2  32 8.55418 1.29905   6
   0   2  32 7.55281 1.63352   9
   0  -2  32 6.84640 1.61497   9
   2   0  32 6.62353 1.54673   9
  -2   0  32 7.95263 1.70192   9
   2  -2  32 8.63508 1.51741   8
   0  -2  32 8.34383 1.61295   8
  -2   2  32 10.5713 1.78428   9
   2  -2  32 8.38359 1.54108   9
   2  -2  32 8.79015 1.33658   5
  -2   0  32 10.2918 1.31898   5
   0  -2  32 7.32060 1.32200   5
   2  -2  33 2.29613 1.42066   7
   0   2  33 2.86538 1.43489   8
   2  -2  33 0.72522 1.37326   8
   0   2  33-0.70762 1.37285   7
  -2   0  33 0.20000 1.56513   8
   0  -2  33-0.59018 1.48873   7
  -2   2  33 1.34937 1.50852   8
   2   0  33 2.24401 1.41023   8
  -2   0  33-1.39790 1.53125   7
   2   0  33 0.86461 1.36335   7
  -2   2  33-0.85785 1.51155   7
   0   2  33-0.08703 1.38345  13
  -2   0  33 1.11322 1.47353  13
   0  -2  33 0.34084 1.36221  13
  -2   2  33 1.59018 1.41196  13
   0  -2  33 0.13924 1.15831   4
   2  -2  33-0.48957 1.30651   6
  -2   0  33 2.84927 1.37589   6
   2   0  33 0.22277 1.19942   6
   0  -2  33-1.39551 1.37418   6
   0   2  33-0.21982 1.18994   6
  -2   2  33-0.71721 1.25866   6
   0  -2  33 0.92892 1.52128   9
  -2   2  33 1.41494 1.65021   9
   2   0  33 0.38814 1.51618   9
  -2   0  33 1.63277 1.58621   9
   2  -2  33 2.51909 1.55994   9
   0   2  33 1.55052 1.59341   9
   0  -2  33 2.72894 1.58879   8
   0  -2  33-0.15249 1.24298   5
   2  -2  33 1.31420 1.24383   5
  -2   0  34 9.02297 1.72455   8
   2   0  34 7.62269 1.55527   7
   0  -2  34 6.52807 1.58022   7
   0   2  34 8.26044 1.53821   7
  -2   2  34 5.04269 1.62139   7
   0  -2  34 6.66975 1.59360   8
  -2   0  34 9.31997 1.68479   7
  -2   2  34 9.49969 1.68833   8
   2  -2  34 6.10815 1.53814   8
   0   2  34 5.57132 1.55687   8
   2  -2  34 8.95080 1.57578   7
   2   0  34 6.80093 1.50721   8
   2   0  34 6.29089 1.34717   6
   0  -2  34 7.48401 1.52385   6
   2  -2  34 8.93693 1.46056   6
  -2   2  34 7.91244 1.45562   6
  -2   0  34 5.98210 1.45338   6
   0  -2  34 7.30171 1.51396  13
  -2   0  34 9.29339 1.64660  13
  -2   2  34 10.3318 1.63616  13
   0   2  34 8.98507 1.56660  13
   2   0  34 8.56570 1.67172   9
   2  -2  34 7.44271 1.62092   9
  -2   2  34 6.66414 1.78141   9
   0   2  34 3.43417 1.68871   9
   0  -2  34 5.99942 1.68446   9
  -2   0  34 9.49119 1.81957   9
   0  -2  34 6.18846 1.36277   5
   0  -2  35 14.8456 1.66336  13
  -2   0  35 21.6107 1.87175  13
   0   2  35 16.0022 1.73127  13
  -2   2  35 20.8875 1.89068  13
   0  -2  35 17.5352 1.92019   9
  -2   0  35 17.5518 2.02150   9
  -2   2  35 18.4924 2.06566   9
   2   0  35 21.0756 1.95738   9
   0   2  35 17.0015 1.97786   9
   2  -2  35 21.5614 1.92360   9
   0  -2  35 18.0874 1.88348   8
  -2   0  35 17.8143 1.89462   8
   0   2  35 14.8911 1.78927   8
  -2   0  35 19.9344 1.96158   7
   2   0  35 15.7335 1.77198   8
   0  -2  35 18.3645 1.92709   7
   2  -2  35 13.0249 1.71540   8
   2  -2  35 14.0849 1.76074   7
   0   2  35 16.1397 1.74305   7
   2   0  35 16.0492 1.73886   7
  -2   2  35 12.9913 1.81613   7
  -2   2  35 14.3763 1.82125   8
   2  -2  35 17.5565 1.73813   6
  -2   0  35 17.1359 1.77935   6
  -2   2  35 16.3993 1.63184   6
   0  -2  35 17.1170 1.79207   6
  -2   2  36 0.20442 1.57443  13
   0   2  36 1.23476 1.48432  13
  -2   0  36 5.27092 1.62576  13
  -2   0  36-2.29762 1.69159   9
   2   0  36 1.93993 1.64576   9
  -2   2  36 2.65982 1.78045   9
   0   2  36-1.60743 1.68291   9
   2  -2  36 0.10760 1.61119   9
   0  -2  36 4.46949 1.71447   9
  -2   0  36 1.77070 1.64353   7
   0   2  36 2.44938 1.52725   7
  -2   2  36-0.10559 1.58120   7
   0  -2  36 1.85179 1.59968   7
   2   0  36 2.38669 1.49067   8
   2  -2  36 0.50119 1.53342   8
   2   0  36 0.19139 1.48165   7
   2  -2  36-0.10161 1.52301   7
  -2   2  36-0.21348 1.58814   8
   0  -2  36-1.29464 1.61550   8
   0   2  36 1.58568 1.53966   8
  -2   0  36 2.98967 1.70264   8
   2  -2  36 4.19974 1.45242   6
  -2   2  36 0.52430 1.38150   6
   0  -2  36-1.05268 1.48927   6
  -2   0  36-1.32706 1.48380   6
  -2   2  37 3.14121 1.61741  13
  -2   0  37 3.63160 1.61376  13
  -2   0  37 2.49146 1.84416   9
   0  -2  37 2.47936 1.71700   9
   0   2  37 5.91487 1.73850   9
   2  -2  37 0.33245 1.65642   9
  -2   2  37 2.86628 1.83455   9
   2   0  37 2.44347 1.67370   9
   0  -2  37 5.88479 1.73945   8
  -2   2  37 4.50479 1.64086   8
   2   0  37 2.95363 1.52125   7
  -2   0  37 2.16593 1.74520   8
   0   2  37 2.03888 1.57088   8
   2   0  37 5.00591 1.62416   8
  -2   0  37 2.50709 1.70162   7
   2  -2  37 4.70569 1.66957   7
   2  -2  37 3.60970 1.58640   8
   0   2  37 4.63617 1.60554   7
  -2   2  37 0.76113 1.61349   7
   0  -2  37 5.27100 1.67929   7
  -2   0  37 1.75036 1.51284   6
   0  -2  37 2.45434 1.52597   6
   2  -2  37 3.66164 1.47059   6
  -2   2  38 1.60376 1.65844  13
  -2   0  38 1.05926 1.61642  13
   2   0  38-0.34220 1.68167   9
   0  -2  38 1.69772 1.75048   9
  -2   2  38 4.86661 1.82497   9
   2  -2  38-1.02467 1.68951   9
   0   2  38 2.55227 1.75439   9
  -2   0  38 2.56159 1.87748   9
  -2   2  38 2.34261 1.62292   7
   0   2  38 4.85869 1.67007   7
   2  -2  38 3.48881 1.63295   8
  -2   0  38-0.11706 1.68650   8
   2  -2  38 0.32173 1.65502   7
   2   0  38 2.01846 1.57346   7
  -2   0  38-0.11699 1.62491   7
   0   2  38 0.52290 1.58749   8
   2   0  38-0.20117 1.52555   8
   0  -2  38 3.53256 1.75398   8
   0  -2  38-1.49667 1.66682   7
  -2   2  38 1.35329 1.65169   8
  -2   0  38-1.39239 1.50175   6
   0  -2  38 3.71422 1.57943   6
   0  -2  39 4.72034 1.80431   9
   0   2  39 5.10678 1.85401   9
   2  -2  39 6.05973 1.84560   9
  -2   2  39 6.82288 1.96100   9
  -2   0  39 5.11702 1.90285   9
   2   0  39 4.20553 1.81214   9
  -2   0  39 5.15000 1.80144   7
   0   2  39 4.91645 1.66670   8
   0  -2  39 9.44118 1.85048   8
   2  -2  39 7.78630 1.76044   7
   0   2  39 2.43026 1.64106   7
  -2   0  39 5.62881 1.78506   8
   2  -2  39 7.34651 1.72497   8
   0  -2  39 6.95087 1.79769   7
  -2   2  39 9.58490 1.83669   7
  -2   2  39 2.88334 1.68960   8
  -2   0  39 3.64796 1.55466   6
   0  -2  39 8.28764 1.67346   6
  -2   2  40 3.88052 1.73558   8
   0  -2  40 0.84103 1.72951   7
  -2   0  40 1.09955 1.80972   8
   0  -2  40 3.32618 1.76142   8
   2  -2  40 2.90460 1.71413   7
  -2   0  40 3.05422 1.82807   7
  -2   2  40 3.95567 1.69620   7
   2  -2  40 1.21006 1.68212   8
   0   2  40 2.61224 1.62626   8
   0   2  40 5.72165 1.90756   9
  -2   0  40 0.13408 1.89702   9
   0  -2  40-0.12680 1.79063   9
  -2   2  40 4.42581 1.86042   9
   2   0  40 5.48279 1.80941   9
   2  -2  40 4.99291 1.82057   9
  -2   0  41-0.99298 1.75221   7
  -2   2  41 1.65414 1.76409   7
   2  -2  41 1.70034 1.74427   7
   0  -2  41-1.22067 1.75635   7
   0  -2  41 4.34354 1.85816   8
  -2   0  41 0.86880 1.76281   8
  -2   2  41 0.35835 1.73719   8
  -2   2  41-0.54609 1.92923   9
   0  -2  41-0.64497 1.86876   9
   2   0  41-0.24231 1.75693   9
   0   2  41 0.64687 1.85415   9
  -2   0  41-1.63720 1.91415   9
   2  -2  41 1.32912 1.78415   9
  -2   0  42 6.03249 1.88794   8
  -2   2  42 4.22820 1.83955   8
  -2   0  42 3.39364 1.86240   7
  -2   2  42 2.74891 1.75325   7
   0  -2  42 5.68097 1.92284   7
   0  -2  42 4.63734 1.85327   8
   0  -2  42 1.95894 1.92210   9
  -2   2  42 5.40023 2.05650   9
   0   2  42 5.37528 2.00083   9
  -2   0  42 1.38396 1.93011   9
   2   0  42 4.41691 1.91514   9
  -2   2  43 5.10829 1.77492   8
  -2   0  43-0.88636 1.91035   8
   0  -2  43 0.49760 1.82747   7
  -2   0  43 2.02620 1.80141   7
   0  -2  43 2.08932 1.78664   8
  -2   0  43 3.63284 2.02309   9
   0  -2  43-0.39536 1.84031   9
   0   2  43 5.16084 1.96029   9
  -2   2  43-0.13986 1.89278   9
   0  -2  44 6.11087 1.91731   7
  -2   0  44 3.17585 1.90695   8
  -2   0  44 2.54087 1.88454   7
   0  -2  44 1.85180 1.88221   9
  -2   2  44 1.54697 2.07222   9
   0   2  44-0.93051 1.93670   9
  -2   0  44 2.66854 2.06757   9
  -2   0  45 4.68978 1.90947   8
  -2   2  45 3.93862 2.08772   9
  -2   0  45 1.40462 2.06340   9
  -2   2  46 2.10073 2.21840   9
  -2   0  46 2.51476 2.22198   9
  -2   0  47-1.65771 2.19071   9
  -2   2  47 3.60191 2.19871   9
  -1   3 -25 81.8614 3.02039   3
   2   1 -25 78.8723 3.01749   3
   2   1 -24 5.73344 0.84071   3
  -1   3 -24 7.46889 0.84250   3
   2   1 -23 8.85322 0.89169   3
  -1   3 -23 9.48009 0.78742   1
  -1   3 -23 9.03354 0.89162   1
  -1   3 -23 9.89478 0.89440   3
  -3   2 -23 10.2625 0.82611   3
  -1   3 -22 0.65175 0.68732   1
  -3   2 -22 0.27609 0.59479   1
   2   1 -22 0.45746 0.71018   3
  -3   2 -22 0.40165 0.67090   1
  -1   3 -22 0.55616 0.60743   1
   2   1 -22 0.80205 0.58257   1
  -1   3 -22 1.22706 0.69113   3
   2   1 -22 0.41125 0.71397   1
  -3   2 -22 0.90272 0.62314   3
  -3   2 -21 4.38035 0.63984   1
  -1   3 -21 4.05435 0.62962   1
  -2  -1 -21 3.17704 0.68049   1
  -2  -1 -21 4.26699 0.75477   1
  -3   2 -21 4.89815 0.72834   1
  -3   2 -21 3.28021 0.62418   3
  -3   2 -21 5.25919 0.68510   3
   1  -3 -21 4.42952 0.60647   3
  -1   3 -21 3.75581 0.69879   1
  -2  -1 -21 4.26190 0.59399   3
   2   1 -21 4.01649 0.71902   1
   2   1 -21 4.60928 0.64141   1
  -1   3 -21 4.63973 0.73192   3
   3  -2 -20 86.4482 3.02758   1
   1  -3 -20 84.5168 2.93776   3
  -1   3 -20 81.3038 3.01431   1
  -2  -1 -20 86.9140 2.93679   3
  -3   2 -20 83.7576 3.00158   3
   1  -3 -20 83.9584 3.08870   1
   3  -2 -20 84.3605 2.98171   3
  -3   2 -20 83.4555 2.99133   1
   1  -3 -20 80.5951 3.03014   1
  -3   2 -20 83.9194 2.96982   3
  -2  -1 -20 81.9682 2.95598   3
  -1   3 -20 79.6743 3.03166   3
  -2  -1 -20 84.0765 3.01813   1
  -3   2 -20 84.3730 3.03823   1
  -2  -1 -20 85.9125 3.07020   1
   2   1 -20 81.7944 3.03137   1
   2   1 -20 82.1934 2.98376   1
   3  -2 -20 83.5645 3.07548   1
  -1   3 -20 86.0033 2.97606   1
   1  -3 -19 55.0291 1.99519   2
  -1   3 -19 55.4601 2.11401   1
  -1   3 -19 58.3053 2.07175   1
   1  -3 -19 55.0023 2.17450   1
  -2  -1 -19 53.6635 2.05457   3
  -1   3 -19 59.1591 2.15208   3
  -3   2 -19 53.6313 2.06151   3
   1  -3 -19 55.4303 2.12350   1
   3  -2 -19 55.7752 2.17651   1
  -3   2 -19 55.9777 2.13204   1
  -2  -1 -19 59.0681 2.17341   1
   1  -3 -19 55.5307 1.98293   2
   3  -2 -19 57.4745 2.07599   3
   2   1 -19 56.8326 2.13674   1
   1  -3 -19 56.2189 2.03564   3
   3  -2 -19 56.3935 1.99230   2
  -2  -1 -19 56.6733 2.12167   1
  -1   3 -19 51.9625 2.08625   3
  -3   2 -19 57.0054 2.09505   3
  -3   2 -19 57.2894 2.09025   1
  -2  -1 -19 57.4374 2.03394   3
  -3   2 -18 66.1703 2.37338   1
   2   1 -18 63.5714 2.38088   3
   2   1 -18 66.9395 2.42593   1
   1  -3 -18 63.4890 2.31998   3
  -3   2 -18 63.9231 2.40366   1
  -2  -1 -18 65.6657 2.25883   2
   1  -3 -18 67.4055 2.46463   1
  -2  -1 -18 66.8317 2.40329   1
   3  -2 -18 61.1707 2.44574   1
  -3   2 -18 63.7139 2.37230   3
  -2  -1 -18 63.4017 2.24779   2
  -1   3 -18 65.1152 2.38746   3
   1  -3 -18 66.5475 2.29952   2
  -3   2 -18 65.7048 2.35507   3
  -1   3 -18 62.6558 2.41939   3
  -2  -1 -18 68.5887 2.45516   1
   1  -3 -18 66.6256 2.41716   1
  -2  -1 -18 67.8620 2.32192   3
   3  -2 -18 67.2667 2.36557   3
  -1   3 -18 67.4461 2.35714   1
   3  -2 -18 66.0825 2.29025   2
   2   1 -18 65.0029 2.23390   2
   1  -3 -18 65.7876 2.28590   2
  -2  -1 -18 67.0133 2.34133   3
  -1   3 -18 63.7571 2.38379   1
  -2  -1 -17 83.7016 2.88736   3
  -3   2 -17 85.4486 2.89963   3
  -2  -1 -17 84.1497 2.80598   2
   3  -2 -17 82.6208 2.98808   1
   3  -2 -17 83.9930 2.90329   3
   1  -3 -17 88.4547 3.00929   1
  -3   2 -17 88.6816 2.95562   1
   1  -3 -17 86.2076 2.87234   3
   2   1 -17 85.7538 2.93344   3
   1  -3 -17 85.3304 2.85026   2
  -2  -1 -17 81.8429 2.97499   1
   2   1 -17 85.3740 2.96241   1
  -2  -1 -17 85.3907 2.86803   3
  -3   2 -17 77.1235 2.73621   2
  -1   3 -17 85.6157 2.96378   3
  -2  -1 -17 86.2303 2.94705   1
   2   1 -17 87.1282 2.79343   2
  -3   2 -17 76.1948 2.73407   2
  -3   2 -17 87.3342 2.93141   3
  -1   3 -17 83.9483 2.92822   3
  -1   3 -17 86.4922 2.90288   1
  -2  -1 -17 84.3216 2.81459   2
  -3   2 -17 83.2085 2.91480   1
   3  -2 -17 84.6361 2.84110   2
   1  -3 -17 87.2160 2.84231   2
  -1   3 -17 84.8915 2.92817   1
   1  -3 -17 88.2157 2.96502   1
   3  -2 -16 59.2863 2.30194   1
  -1   3 -16 64.6747 2.25695   1
  -2  -1 -16 62.4786 2.14194   2
  -3   2 -16 63.0670 2.25226   3
   3  -2 -16 61.0938 2.23331   3
   2   1 -16 64.2115 2.28451   1
   2   1 -16 63.4796 2.25395   3
  -1   3 -16 62.5190 2.25055   3
  -3   2 -16 62.4912 2.23027   1
  -1   3 -16 63.2913 2.22108   1
  -3   2 -16 61.2052 2.06708   2
  -3   2 -16 58.9072 2.06853   2
  -2  -1 -16 64.0276 2.26191   1
  -2  -1 -16 63.5032 2.18451   3
   1  -3 -16 63.0411 2.17000   2
  -3   2 -16 63.7915 2.27121   1
   1  -3 -16 62.3961 2.19235   3
   1  -3 -16 61.1099 2.32056   1
   3  -2 -16 63.7480 2.17059   2
  -2  -1 -16 61.8882 2.13161   2
  -1   3 -16 62.8404 2.28950   3
   2   1 -16 63.4694 2.12194   2
  -2  -1 -16 63.3265 2.20606   3
  -3   2 -16 62.5509 2.22215   3
  -2  -1 -16 60.6253 2.29490   1
   1  -3 -16 63.3165 2.17893   2
   1  -3 -16 64.4533 2.28198   1
  -3   2 -15 153.220 5.08091   3
   2   1 -15 155.691 4.97924   2
  -3   2 -15 150.616 5.09480   1
  -3   2 -15 147.127 5.05870   3
  -1   3 -15 152.431 5.11636   3
  -2  -1 -15 150.887 5.04462   3
  -1   3 -15 153.307 5.06103   1
  -2  -1 -15 145.976 5.11788   1
  -2  -1 -15 149.292 4.98868   2
   2   1 -15 150.946 5.08814   3
   3  -2 -15 150.675 5.13357   1
   3  -2 -15 152.268 5.01990   2
  -3   2 -15 147.472 4.93170   2
   3  -2 -15 153.911 5.06862   3
   1  -3 -15 150.045 5.02430   2
  -3   2 -15 150.032 5.06979   1
   1  -3 -15 153.899 5.10700   1
  -3   2 -15 141.615 4.93397   2
  -2  -1 -15 149.933 5.09037   1
  -1   3 -15 149.461 5.08003   1
  -2  -1 -15 156.151 5.03210   3
   1  -3 -15 149.852 5.03255   3
   1  -3 -15 152.780 5.14061   1
   2   1 -15 149.271 5.10320   1
  -1   3 -15 149.245 5.08334   3
  -2  -1 -15 154.169 4.99499   2
   1  -3 -15 149.105 5.01793   2
  -2  -1 -14 68.4885 2.30846   2
  -3   2 -14 67.0338 2.38072   1
  -3   2 -14 67.9509 2.24395   2
   3  -2 -14 66.4218 2.33432   2
   1  -3 -14 70.3433 2.46223   1
   2   1 -14 68.6233 2.42734   1
  -1   3 -14 66.6314 2.39975   3
   1  -3 -14 69.7611 2.42279   1
  -3   2 -14 66.5816 2.40692   1
  -2  -1 -14 68.4944 2.40754   1
  -2  -1 -14 65.3946 2.35397   3
  -2  -1 -14 69.4278 2.44342   1
   1  -3 -14 66.8624 2.33092   2
   3  -2 -14 66.4706 2.38114   3
  -3   2 -14 66.6758 2.36937   3
  -1   3 -14 66.5796 2.36719   1
  -2  -1 -14 66.5093 2.30191   2
   2   1 -14 67.5027 2.29157   2
  -2  -1 -14 66.5285 2.33887   3
   1  -3 -14 66.6285 2.34210   3
  -3   2 -14 71.1241 2.39975   3
   2   1 -14 64.8086 2.40103   3
  -3   2 -14 67.3826 2.24695   2
  -1   3 -14 68.8233 2.43798   3
   1  -3 -14 68.8378 2.34123   2
  -1   3 -14 66.1124 2.39244   1
   3  -2 -14 67.5073 2.45057   1
  -1   3 -13 4.15410 0.49550   3
  -2  -1 -13 3.83618 0.33133   2
  -3   2 -13 3.38135 0.49904   1
   2   1 -13 4.54245 0.30173   2
  -3   2 -13 4.09449 0.21516   2
  -1   3 -13 3.87433 0.42083   1
   1  -3 -13 4.42612 0.38903   2
  -2  -1 -13 4.54425 0.50363   1
  -2  -1 -13 4.24348 0.41551   3
   1  -3 -13 3.98904 0.50464   1
   3  -2 -13 4.71067 0.56023   1
   2   1 -13 4.34578 0.52047   1
  -1   3 -13 3.83124 0.47593   1
  -3   2 -13 4.02289 0.45394   1
  -3   2 -13 4.98512 0.45899   3
  -3   2 -13 3.93060 0.45878   3
  -2  -1 -13 3.93604 0.53169   1
   2   1 -13 4.98191 0.51107   3
   1  -3 -13 2.98256 0.55715   1
  -2  -1 -13 4.30703 0.38222   3
   1  -3 -13 4.69117 0.39864   3
  -3   2 -13 4.53607 0.22956   2
   3  -2 -13 4.73059 0.46309   3
  -2  -1 -13 3.97995 0.33189   2
   3  -2 -13 3.60551 0.38011   2
  -1   3 -13 4.56902 0.53742   3
   1  -3 -13 4.08836 0.38203   2
  -3   2 -12 21.4177 0.89288   3
  -1   3 -12 19.7835 0.95623   3
  -2  -1 -12 22.7255 0.93387   1
  -3   2 -12 21.4835 0.74963   2
   2   1 -12 21.6409 0.93301   3
   2   1 -12 22.1566 0.80561   2
  -3   2 -12 21.2705 0.91590   3
   1  -3 -12 22.9392 0.98961   1
  -1   3 -12 22.0070 0.87619   1
   3  -2 -12 22.1779 0.98123   1
  -3   2 -12 22.0528 0.75286   2
  -1   3 -12 21.2545 0.93031   3
   2   1 -12 21.8390 0.95438   1
  -3   2 -12 22.2573 0.93362   1
  -2  -1 -12 22.4168 0.82627   2
  -3   2 -12 21.6402 0.89794   1
  -2  -1 -12 21.1597 0.81855   2
   3  -2 -12 21.1161 0.85911   2
   1  -3 -12 20.8466 0.85688   3
  -2  -1 -12 20.4988 0.84055   3
  -2  -1 -12 20.6235 0.95785   1
   3  -2 -12 21.5145 0.90967   3
   1  -3 -12 21.8331 0.86837   2
  -1   3 -12 22.5178 0.91217   1
  -2  -1 -12 21.2651 0.86331   3
   1  -3 -12 20.9838 0.85807   2
   1  -3 -12 21.6858 0.94535   1
   1  -3 -11 253.582 8.05553   1
   3  -2 -11 238.631 7.97598   2
  -3   2 -11 238.800 7.90715   2
  -1   3 -11 246.181 7.99952   1
   2   1 -11 246.631 8.01892   3
  -3   2 -11 239.735 7.99259   3
  -1   3 -11 237.531 8.03415   3
  -3   2 -11 243.714 8.01054   3
   3  -2 -11 237.066 8.04427   1
  -2  -1 -11 240.248 7.97395   3
  -2  -1 -11 240.781 8.04211   1
   1  -3 -11 241.113 7.96812   3
   2   1 -11 239.090 8.02377   1
  -3   2 -11 242.141 7.99564   1
   3  -2 -11 240.483 8.00104   3
  -2  -1 -11 242.770 8.01823   1
   1  -3 -11 240.071 7.97774   2
   1  -3 -11 239.252 7.97459   2
   1  -3 -11 243.485 8.02810   1
   2   1 -11 240.959 7.94225   2
  -2  -1 -11 240.785 7.95570   2
  -3   2 -11 237.088 7.90570   2
  -3   2 -11 242.453 8.01677   1
  -2  -1 -11 241.169 7.95161   2
  -2  -1 -11 237.380 7.96164   3
  -1   3 -11 238.508 7.98115   1
  -1   3 -11 248.663 8.01633   3
  -1   3 -10 102.318 3.49844   1
   3  -2 -10 102.703 3.50616   3
  -3   2 -10 102.326 3.51804   1
  -2  -1 -10 103.004 3.47695   3
  -2  -1 -10 101.469 3.52093   1
   2   1 -10 105.494 3.52550   3
  -3   2 -10 103.725 3.41441   2
  -1   3 -10 104.609 3.52121   3
  -2  -1 -10 102.501 3.54682   1
  -2  -1 -10 101.187 3.46298   2
   2   1 -10 101.730 3.45002   2
   3  -2 -10 101.186 3.48441   2
   3  -2 -10 106.616 3.55953   1
  -1   3 -10 102.640 3.54424   3
  -3   2 -10 107.151 3.51993   3
  -2  -1 -10 102.050 3.45857   2
  -3   2 -10 104.738 3.41348   2
   2   1 -10 107.532 3.53344   1
  -2  -1 -10 104.061 3.46608   3
   1  -3 -10 103.243 3.47243   3
   1  -3 -10 102.608 3.48570   2
  -3   2 -10 103.420 3.50094   3
  -3   2 -10 102.657 3.50193   1
   1  -3 -10 104.723 3.55503   1
   1  -3 -10 100.968 3.48537   2
   2   1  -9 72.4983 2.57806   1
  -2  -1  -9 73.5542 2.51352   2
   1  -3  -9 73.1696 2.51748   3
   1  -3  -9 76.0937 2.54452   2
  -3   2  -9 75.8792 2.56569   3
   2   1  -9 76.4354 2.57647   3
  -2  -1  -9 73.9542 2.51226   3
   2   1  -9 72.7710 2.50342   2
   3  -2  -9 74.4108 2.60990   1
  -3   2  -9 73.4901 2.54511   1
  -2  -1  -9 74.9945 2.57400   1
   3  -2  -9 75.7574 2.55644   3
  -3   2  -9 74.3405 2.46728   2
  -2  -1  -9 76.3557 2.52376   3
   3  -2  -9 74.1149 2.53826   2
   1  -3  -9 74.1113 2.60283   1
  -1   3  -9 75.3208 2.57145   3
  -1   3  -9 75.7272 2.54563   1
  -3   2  -9 75.3168 2.55028   3
  -1   3  -9 73.1541 2.59347   3
   2   1  -8 140.646 4.71330   2
  -1   3  -8 142.371 4.78672   3
  -2  -1  -8 143.784 4.71442   3
   2   1  -8 145.278 4.77301   3
   3  -2  -8 144.079 4.74368   2
  -3   2  -8 142.392 4.68159   2
   3  -2  -8 140.994 4.79010   1
  -2  -1  -8 143.205 4.77022   1
   1  -3  -8 137.203 4.78888   1
  -3   2  -8 138.734 4.74273   1
  -1   3  -8 136.996 4.73834   1
   3  -2  -8 141.905 4.75473   3
  -2  -1  -8 145.589 4.72273   3
   1  -3  -8 139.025 4.74184   2
   1  -3  -8 143.244 4.72111   3
  -2  -1  -8 144.589 4.72250   2
  -3   2  -8 144.499 4.76109   3
   2   1  -8 141.370 4.76641   1
  -1   3  -8 141.993 4.76967   3
   2   1  -7 47.6110 1.64817   2
  -3   2  -7 48.2106 1.67724   1
  -1   3  -7 49.4257 1.71168   3
  -2  -1  -7 49.0716 1.70511   1
  -2  -1  -7 47.8671 1.63947   3
   3  -2  -7 47.0704 1.67828   2
   1  -3  -7 48.5366 1.64972   3
  -2  -1  -7 47.6207 1.65615   2
  -2  -1  -7 50.4707 1.65147   3
  -3   2  -7 47.8354 1.61236   2
   1  -3  -7 48.6763 1.73436   1
   2   1  -7 48.6931 1.71864   3
   1  -3  -7 48.4304 1.68196   2
   2   1  -7 46.2839 1.69745   1
  -1   3  -7 48.5164 1.66754   1
  -3   2  -7 49.5481 1.69420   3
   3  -2  -7 49.6085 1.74346   1
  -1   3  -7 48.3956 1.72244   3
   3  -2  -7 49.3432 1.69092   3
   1  -3  -6 1605.92 52.5780   1
  -3   2  -6 1600.48 52.5406   1
  -1   3  -6 1616.25 52.5623   3
  -1   3  -6 1617.94 52.5751   3
   2   1  -6 1579.24 52.5560   1
  -2  -1  -6 1582.26 52.5206   3
   2   1  -6 1602.48 52.5638   3
  -3   2  -6 1611.66 52.5560   3
  -2  -1  -6 1603.86 52.5330   2
  -2  -1  -6 1622.71 52.5154   3
   3  -2  -6 1603.17 52.5772   1
  -3   2  -6 1590.00 52.5036   2
   3  -2  -6 1595.44 52.5519   3
  -1   3  -6 1590.86 52.5314   1
   2   1  -6 1601.11 52.5274   2
   3  -2  -6 1613.96 52.5482   2
   1  -3  -6 1614.73 52.5496   2
   1  -3  -6 1615.76 52.5224   3
  -2  -1  -6 1602.71 52.5608   1
   2   1  -5 806.643 26.6109   2
   3  -2  -5 804.441 26.6304   3
   2   1  -5 799.591 26.6399   3
  -1   3  -5 809.097 26.6392   3
  -2  -1  -5 799.498 26.6374   1
  -3   2  -5 807.396 26.5912   2
  -1   3  -5 812.882 26.6056   1
   1  -3  -5 801.806 26.6012   3
   1  -3  -5 823.571 26.6314   2
  -1   3  -5 829.179 26.6508   3
  -3   2  -5 807.957 26.6180   1
   3  -2  -5 820.994 26.6305   2
   2   1  -5 821.952 26.6325   1
  -3   2  -5 808.519 26.6339   3
   1  -3  -5 798.886 26.6512   1
  -2  -1  -5 821.572 26.5974   3
   3  -2  -5 817.404 26.6535   1
  -2  -1  -5 815.246 26.6167   2
   1  -3  -4 128.826 4.47822   1
  -1   3  -4 133.814 4.47819   3
   3  -2  -4 133.182 4.48334   1
   1  -3  -4 135.723 4.43177   3
   1  -3  -4 138.256 4.46629   2
   3  -2  -4 138.919 4.46612   2
   3  -2  -4 135.578 4.46227   3
  -3   2  -4 135.489 4.42900   2
  -2  -1  -4 129.964 4.46484   1
  -3   2  -4 132.185 4.44606   1
   2   1  -4 136.027 4.47170   3
   2   1  -4 132.476 4.46002   1
  -1   3  -4 130.831 4.42876   1
  -3   2  -4 137.253 4.46664   3
  -2  -1  -4 134.743 4.45102   2
   2   1  -4 137.058 4.44665   2
   2   1  -3 203.293 6.70018   2
  -2  -1  -3 204.287 6.71263   1
   1  -3  -3 201.273 6.68341   3
   2   1  -3 203.415 6.71526   3
   2   1  -3 206.520 6.70571   1
  -3   2  -3 205.110 6.71308   3
  -3   2  -3 201.049 6.68765   2
  -3   2  -3 203.620 6.69511   1
   3  -2  -3 207.363 6.71477   2
   1  -3  -3 194.429 6.71929   1
  -1   3  -3 203.110 6.68220   2
  -2  -1  -3 201.176 6.70308   2
   3  -2  -3 203.052 6.70945   3
   1  -3  -3 204.807 6.71432   2
  -1   3  -3 206.652 6.72231   3
   3  -2  -3 208.282 6.72611   1
   2   1  -2 264.787 8.57474   1
   2   1  -2 256.619 8.57470   2
   3  -2  -2 254.557 8.58361   2
   2   1  -2 256.382 8.58178   3
  -2  -1  -2 263.237 8.58070   1
  -1   3  -2 266.476 8.56413   2
  -3   2  -2 262.330 8.56781   2
   1  -3  -2 243.771 8.58301   1
  -1   3  -2 254.967 8.58640   3
  -3   2  -2 264.312 8.58270   3
  -3   2  -2 268.198 8.56781   1
   1  -3  -2 256.582 8.56008   3
   1  -3  -2 267.704 8.58549   2
  -2  -1  -2 256.125 8.57839   2
   3  -2  -2 267.719 8.58848   1
   3  -2  -2 262.562 8.58137   3
  -3   2  -1 83.2093 2.72902   2
   2   1  -1 75.6932 2.72952   3
   3  -2  -1 80.3631 2.73741   2
  -2  -1  -1 78.2722 2.72975   1
  -2  -1  -1 82.9319 2.73350   2
  -3   2  -1 83.5084 2.73496   3
  -3   2  -1 82.1493 2.72220   1
   2   1  -1 84.0378 2.72773   1
   1  -3  -1 82.4693 2.71995   3
   3  -2  -1 83.1021 2.73373   3
  -1   3  -1 81.6341 2.73694   3
   2   1  -1 83.6161 2.73226   2
   1  -3  -1 83.6925 2.73657   2
   3  -2  -1 84.7758 2.73589   1
  -2  -1   0 219.562 7.22914   2
   2   1   0 222.903 7.22456   1
  -3   2   0 221.618 7.22419   1
   2   1   0 218.659 7.22841   2
   3  -2   0 217.610 7.22294   1
   1  -3   0 220.974 7.22745   2
   1  -3   0 221.913 7.22748   2
  -3   2   0 218.778 7.22940   2
   3  -2   0 219.759 7.22978   3
  -2  -1   0 215.504 7.22421   1
   3  -2   0 217.849 7.22860   2
  -3   2   0 218.351 7.22839   3
  -2  -1   0 219.971 7.21736   3
   1  -3   0 219.277 7.22454   3
  -3   2   1 80.6188 2.66131   1
   1  -3   1 81.0490 2.66186   3
  -3   2   1 81.9128 2.65905   3
  -2  -1   1 79.6436 2.65362   3
   2   1   1 82.4722 2.65707   1
  -2  -1   1 73.2647 2.65268   1
  -2  -1   1 81.1952 2.65830   2
   3  -2   1 81.0492 2.66075   3
  -3   2   1 82.2645 2.66401   2
   2   1   1 75.8195 2.65681   2
  -3   2   2 272.532 8.66276   2
  -3   2   2 261.875 8.65599   3
  -2  -1   2 267.373 8.65811   3
   2   1   2 266.419 8.65697   1
   2   1   2 254.995 8.65306   2
   1  -3   2 263.867 8.66424   3
  -3   2   2 264.773 8.66406   1
   3  -2   2 253.806 8.65673   3
  -1   3   3 190.670 6.60212   2
  -3   2   3 192.626 6.59795   3
   2   1   3 200.099 6.60228   1
  -2  -1   3 203.789 6.60608   3
  -3   2   3 210.729 6.61719   1
  -1   3   3 202.684 6.61146   1
   1  -3   3 202.843 6.61350   3
  -2  -1   4 136.362 4.32433   3
  -2  -1   4 111.568 4.29286   2
  -1   3   4 136.571 4.28371   3
   3  -2   4 134.971 4.28025   2
  -1   3   4 129.854 4.33142   1
   2   1   4 127.726 4.31858   1
  -3   2   4 130.422 4.33758   1
   1  -3   4 129.445 4.27978   1
   2   1   5 782.271 25.6170   3
   1  -3   5 774.456 25.6245   1
   3  -2   5 776.093 25.6391   1
  -1   3   5 785.434 25.6231   3
  -2  -1   5 748.449 25.6316   2
  -2  -1   5 781.169 25.6623   3
   2   1   5 792.463 25.6382   2
  -1   3   5 798.359 25.6745   1
   3  -2   5 794.477 25.6117   2
  -3   2   5 768.896 25.6714   1
   2   1   5 787.723 25.6592   1
  -2  -1   6 1458.40 51.2908   1
   3  -2   6 1578.98 51.2797   1
  -2  -1   6 1578.99 51.2657   2
   2   1   6 1545.41 51.2714   2
  -1   3   6 1594.27 51.2614   3
  -1   3   6 1527.38 51.2858   2
   1  -3   6 1499.73 51.2683   1
  -3   2   6 1556.88 51.2845   2
  -1   3   6 1591.55 51.3170   1
  -3   2   6 1550.82 51.3142   1
   3  -2   6 1582.09 51.2914   3
   3  -2   6 1614.01 51.2410   2
   3  -2   7 47.1711 1.50560   2
  -3   2   7 43.6270 1.56673   2
  -2  -1   7 42.1002 1.58990   1
  -3   2   7 45.5051 1.58793   3
  -1   3   7 45.1866 1.54255   3
   2   1   7 45.3336 1.55259   2
   1  -3   7 44.5248 1.55736   1
   3  -2   7 45.4908 1.59228   3
   3  -2   7 43.8249 1.56680   1
  -2  -1   7 43.5765 1.54456   2
  -3   2   8 136.807 4.65481   2
  -2  -1   8 134.321 4.67921   1
   1  -3   8 133.097 4.65254   1
  -1   3   8 141.567 4.63773   3
  -2  -1   8 137.822 4.63010   2
   2   1   8 142.047 4.63987   2
   3  -2   8 138.277 4.65975   1
  -3   2   8 139.898 4.67010   3
   3  -2   8 145.045 4.59760   2
   3  -2   8 132.714 4.67086   3
  -1   3   9 72.3325 2.49383   3
  -3   2   9 76.1969 2.53056   3
  -3   2   9 72.8078 2.50658   2
  -2  -1   9 76.1149 2.47855   2
  -2  -1   9 73.2185 2.54342   1
  -2  -1   9 69.2860 2.53753   3
  -3   2  10 105.729 3.58903   3
  -2  -1  10 106.278 3.60328   1
  -2  -1  10 104.814 3.53162   2
  -2  -1  10 110.274 3.60889   3
  -3   2  10 104.512 3.56161   2
  -1   3  10 105.141 3.55168   3
  -1   3  11 249.596 8.25706   3
  -2  -1  11 255.634 8.30793   3
  -2  -1  11 246.850 8.23158   2
  -3   2  11 248.002 8.29032   3
  -3   2  11 244.610 8.32624   1
  -2  -1  11 247.896 8.30696   1
  -3   2  11 253.092 8.26149   2
  -3   2  12 22.1100 0.99661   1
  -3   2  12 21.8089 0.91551   3
  -2  -1  12 22.7186 0.81920   2
  -2  -1  12 21.8799 0.95114   1
  -1   3  12 21.0198 0.86471   3
  -3   2  12 21.3959 0.85890   2
  -2  -1  12 22.0816 0.93984   3
  -3   2  13 5.53662 0.48645   3
  -3   2  13 5.01032 0.40166   2
  -2  -1  13 4.56344 0.52419   1
  -1   3  13 5.85055 0.41265   3
  -3   2  13 5.15814 0.57636   1
  -2  -1  13 6.32872 0.34934   2
  -2  -1  13 4.70127 0.49352   3
  -3   2  14 68.4683 2.37419   2
  -2  -1  14 70.2153 2.45948   1
  -3   2  14 68.6274 2.42597   3
  -3   2  14 68.3948 2.49031   1
  -2  -1  14 68.0314 2.33548   2
  -1   3  14 70.9995 2.39290   3
  -2  -1  14 66.9054 2.44170   3
  -3   2  15 155.648 5.26235   1
  -2  -1  15 150.700 5.11075   2
  -1   3  15 150.900 5.16548   3
  -2  -1  15 160.131 5.23975   1
  -3   2  15 153.131 5.14796   2
  -2  -1  15 155.335 5.22139   3
  -3   2  15 155.919 5.20542   3
  -1   3  16 61.5397 2.15530   3
  -2  -1  16 58.6651 2.23139   1
  -3   2  16 61.0072 2.12673   2
  -2  -1  16 60.6173 2.08194   2
  -3   2  16 61.7937 2.26648   1
  -2  -1  16 61.0376 2.21935   3
  -3   2  16 59.9433 2.19408   3
  -2  -1  16 58.1134 2.33704   8
  -3   2  16 60.7650 2.34316   8
  -1   3  16 60.9416 2.36149   9
  -3   2  16 59.7601 2.38306   9
  -2  -1  16 63.1087 2.38520   9
  -2  -1  16 64.8136 2.36143   7
  -3   2  17 89.8302 3.09153   1
  -2  -1  17 84.5685 3.08362   4
  -2  -1  17 83.1442 3.02556   3
  -3   2  17 87.8592 2.94155   2
   1  -3  17 82.8749 3.08127   4
  -2  -1  17 86.7547 2.89768   2
  -3   2  17 88.8856 3.01858   3
  -2  -1  17 87.7701 3.05650   1
  -1   3  17 83.5512 2.96969   3
  -2  -1  17 84.9588 3.13500   6
   1  -3  17 86.1117 3.12969   6
  -2  -1  17 82.9511 3.17748   9
   1  -3  17 84.0328 3.13985   8
  -3   2  17 84.9139 3.15187   8
  -2  -1  17 84.7365 3.16937   8
  -3   2  17 83.0722 3.19643   9
  -1   3  17 83.7518 3.16465   9
  -3   2  17 86.6601 3.15504   7
   1  -3  17 87.9388 3.15776   7
  -2  -1  17 84.6890 3.16775   7
  -2  -1  18 64.2735 2.44269   5
   1  -3  18 64.5924 2.45718   5
  -2  -1  18 65.6458 2.50907  16
  -3   2  18 64.1468 2.52599  13
  -1   3  18 63.2607 2.49645  13
  -2  -1  18 66.8131 2.50778  13
  -2  -1  18 66.2889 2.40366   1
   1  -3  18 65.8789 2.43699   4
  -1   3  18 65.2752 2.30157   3
  -3   2  18 65.3938 2.25792   2
  -2  -1  18 65.2113 2.20975   2
  -3   2  18 65.5030 2.33980   3
  -3   2  18 69.2654 2.43513   1
  -2  -1  18 65.3033 2.36765   3
  -2  -1  18 66.1571 2.42957   4
  -3   2  18 63.2196 2.43980   6
   1  -3  18 63.4411 2.48571   6
  -2  -1  18 63.4306 2.49290   6
  -2  -1  18 61.9002 2.54437   9
  -3   2  18 61.7149 2.50501   8
   1  -3  18 66.8224 2.50596   8
  -1   3  18 60.9251 2.46815   8
  -1   3  18 64.3043 2.54419   9
   1  -3  18 65.2370 2.51709   9
  -2  -1  18 59.8724 2.52400   8
  -3   2  18 61.4301 2.55997   9
   2   1  18 65.2868 2.48997   9
  -3   2  18 62.3580 2.50558   7
   3  -2  18 62.8208 2.46365   7
   1  -3  18 62.1438 2.50261   7
  -1   3  18 66.7030 2.46549   7
  -2  -1  18 64.1752 2.52462   7
  -2  -1  19 58.0134 2.23858   5
   3  -2  19 56.9252 2.20309   5
   1  -3  19 58.5060 2.24354   5
  -2  -1  19 52.9853 2.29709  16
   1  -3  19 55.2317 2.22896  16
  -1   3  19 58.7168 2.27617  13
  -2  -1  19 55.9813 2.28303  13
  -3   2  19 57.5902 2.32523  13
  -3   2  19 60.7882 2.11184   3
  -2  -1  19 56.5639 2.19619   4
  -3   2  19 54.1002 2.13655   4
   1  -3  19 57.5674 2.21339   4
  -2  -1  19 57.0580 2.12183   3
   3  -2  19 58.3009 2.22388   6
   1  -3  19 58.2980 2.26957   6
  -2  -1  19 59.2935 2.28121   6
  -3   2  19 57.1395 2.23109   6
  -1   3  19 58.4930 2.34881   9
   3  -2  19 56.8424 2.23810   8
   1  -3  19 55.6294 2.27505   8
   2   1  19 58.3822 2.21909   8
   3  -2  19 57.7353 2.23987   9
  -2  -1  19 53.2727 2.33711   9
  -1   3  19 51.9185 2.22517   8
  -2  -1  19 54.9600 2.30966   8
   2   1  19 54.9173 2.26365   9
  -3   2  19 56.1903 2.29725   8
   1  -3  19 57.6523 2.30113   9
  -3   2  19 51.7535 2.35493   9
   2   1  19 49.5912 2.18982   7
   3  -2  19 57.9809 2.24963   7
  -2  -1  19 51.5282 2.28063   7
   1  -3  19 57.1521 2.29608   7
  -3   2  19 59.4628 2.30573   7
  -1   3  19 57.4055 2.23423   7
   3  -2  20 80.6241 3.06705   5
  -3   2  20 84.9241 3.04115   5
  -2  -1  20 84.8327 3.09910   5
   1  -3  20 87.6831 3.12089   5
   1  -3  20 86.9760 3.13752  16
  -2  -1  20 82.6323 3.15084  16
  -3   2  20 85.0137 3.19336  13
   2   1  20 84.0158 3.07760  13
  -1   3  20 86.2551 3.16012  13
   1  -3  20 81.7826 3.08082  13
  -2  -1  20 86.2418 3.15645  13
  -2  -1  20 81.8778 3.07198   4
   3  -2  20 77.9871 3.01060   4
  -3   2  20 82.7787 2.96824   3
   1  -3  20 84.7057 3.08608   4
  -3   2  20 83.9377 3.03484   4
   2   1  20 78.0319 3.01625   6
  -2  -1  20 83.3169 3.13462   6
   3  -2  20 83.1647 3.08676   6
  -1   3  20 80.3655 3.04779   6
   1  -3  20 88.3722 3.13936   6
  -3   2  20 83.0389 3.09840   6
   1  -3  20 85.1835 3.18037   9
   2   1  20 79.8456 3.07286   8
  -1   3  20 79.8048 3.11183   8
   3  -2  20 85.8060 3.11008   8
  -2  -1  20 82.0275 3.17608   8
   1  -3  20 86.9621 3.15560   8
  -2  -1  20 84.7486 3.21718   9
  -3   2  20 81.1772 3.17253   8
  -3   2  20 84.3523 3.22727   9
  -1   3  20 82.3899 3.20892   9
   3  -2  20 78.0667 3.09828   9
   2   1  20 83.7642 3.15194   9
   3  -2  20 84.0213 3.11494   7
   2   1  20 81.7524 3.08080   7
  -3   2  20 86.3342 3.18973   7
   1  -3  20 82.2677 3.15440   7
  -2  -1  20 86.8676 3.18653   7
  -1   3  20 86.2090 3.11315   7
   3  -2  21 3.93864 0.81182   5
  -3   2  21 4.92325 0.81349   5
   1  -3  21 4.93976 0.90041   5
  -2  -1  21 5.57375 0.87592   5
   1  -3  21 6.47397 0.97204  16
  -2  -1  21 5.74680 1.02877  16
  -3   2  21 6.66950 1.08300  13
  -2  -1  21 6.94346 0.96692  13
  -1   3  21 5.93877 1.02473  13
   2   1  21 6.74887 0.92369  13
   1  -3  21 3.98067 0.84316  13
  -3   2  21 4.83878 0.80128   4
   1  -3  21 4.34811 0.82482   4
   3  -2  21 4.28358 0.74161   4
  -2  -1  21 3.41882 0.82649   4
  -3   2  21 3.45865 0.61855   3
   2   1  21 4.61298 0.81770   6
   1  -3  21 4.48020 0.94123   6
  -2  -1  21 4.60538 0.92458   6
  -1   3  21 2.93323 0.77737   6
   3  -2  21 3.48938 0.88357   6
  -3   2  21 5.79785 0.90335   6
   3  -2  21 4.59085 0.87254   8
   2   1  21 4.89738 0.85943   8
  -2  -1  21 4.13670 0.98794   8
   2   1  21 4.69023 0.90944   9
  -3   2  21 6.86314 1.02327   8
  -1   3  21 4.32716 1.04900   9
   3  -2  21 5.41988 0.94277   9
   1  -3  21 6.09714 1.04165   9
  -2  -1  21 3.77374 1.06649   9
  -3   2  21 5.47566 1.06623   9
   1  -3  21 4.21906 0.94186   8
  -1   3  21 4.91156 0.93283   8
   1  -3  21 3.87395 0.99518   7
   2   1  21 5.23210 0.88735   7
   3  -2  21 5.13830 0.89138   7
  -2  -1  21 6.60436 1.01875   7
  -1   3  21 4.75756 0.89995   7
  -3   2  21 4.21389 1.01144   7
   1  -3  22 0.95145 0.89717   5
  -1   3  22 0.91846 0.68930   5
   3  -2  22-0.18285 0.80333   5
   2   1  22 1.63096 0.75027   5
  -3   2  22 0.45447 0.77255   5
  -2  -1  22 0.57867 0.89204   5
   1  -3  22 2.83914 0.94514  16
   1  -3  22 1.81832 0.88938  13
  -3   2  22 0.29657 1.02545  13
   3  -2  22 0.61897 0.80120  13
   2   1  22 1.82809 0.90098  13
  -2  -1  22 0.73562 0.98894  13
  -1   3  22 0.89004 0.93854  13
  -2  -1  22 0.18475 0.83071   4
  -3   2  22 0.71582 0.58649   3
  -1   3  22 0.73909 0.64853   4
   2   1  22 2.45416 0.65478   4
  -3   2  22 0.73516 0.73928   4
   3  -2  22-0.23794 0.74888   4
   1  -3  22-0.27470 0.81354   4
   1  -3  22 2.07837 0.95047   6
  -2  -1  22 0.86668 0.89810   6
  -3   2  22 1.74839 0.88642   6
   2   1  22 1.04145 0.74979   6
   3  -2  22 0.94911 0.87211   6
  -1   3  22 1.34336 0.83307   6
   3  -2  22 0.48219 0.90978   9
   2   1  22 0.53212 0.89539   8
  -2  -1  22 0.82739 1.06911   9
   1  -3  22 2.21108 0.98554   8
  -3   2  22 2.22184 1.07689   9
  -2  -1  22 0.90224 1.01479   8
   1  -3  22 0.05797 0.97727   9
  -1   3  22-0.80782 1.01012   9
  -3   2  22-0.76359 1.00297   8
   2   1  22 0.84230 0.93650   9
   3  -2  22 0.30264 0.91678   8
  -3   2  22 1.27728 0.99553   7
   1  -3  22-0.98419 1.02186   7
   3  -2  22-0.15474 0.88698   7
  -2  -1  22 0.06038 1.00100   7
   2   1  22 0.24059 0.84386   7
  -1   3  22 1.14798 0.92049   7
  -1   3  22 0.58601 0.91733   8
  -1   3  23 8.26688 0.84554   5
  -2  -1  23 10.0962 1.06427   5
  -3   2  23 8.71990 0.96574   5
   2   1  23 8.09779 0.86868   5
   3  -2  23 9.09252 1.00040   5
   1  -3  23 9.01822 1.06957   5
   1  -3  23 6.33718 1.05588  16
   2   1  23 8.05289 1.02947  13
  -3   2  23 10.5228 1.20846  13
  -1   3  23 10.8172 1.20150  13
   1  -3  23 7.13682 1.03199  13
   3  -2  23 9.53435 0.99402  13
  -2  -1  23 6.81406 1.16624  13
  -3   2  23 9.32844 0.93418   4
  -2  -1  23 8.69499 0.97987   4
   2   1  23 8.89276 0.81031   4
   1  -3  23 8.95620 0.93334   4
   3  -2  23 9.35510 0.90094   4
  -1   3  23 9.30014 0.80684   4
   3  -2  23 8.74130 1.03138   6
  -3   2  23 7.97497 1.02436   6
  -1   3  23 5.42547 0.91972   6
  -2  -1  23 6.58335 1.06229   6
   1  -3  23 6.69960 1.05086   6
   2   1  23 7.30286 0.93751   6
  -2  -1  23 9.55169 1.19891   8
  -3   2  23 8.03272 1.25937   9
  -3   2  23 12.4397 1.19124   8
   1  -3  23 9.24245 1.18136   9
   3  -2  23 8.32850 1.07125   9
   3  -2  23 8.57933 1.07924   8
   2   1  23 8.71316 1.17939   9
  -2  -1  23 8.91333 1.26754   9
  -1   3  23 7.51020 1.21362   9
   1  -3  23 9.24923 1.17717   8
   2   1  23 7.41259 1.02856   8
   3  -2  23 8.54132 1.09606   7
  -2  -1  23 9.65451 1.20491   7
   2   1  23 9.47274 1.02508   7
  -3   2  23 7.25677 1.15878   7
  -1   3  23 8.08151 1.09990   8
   1  -3  23 9.13135 1.14233   7
  -1   3  23 7.47444 1.11263   7
  -2  -1  24 6.07896 1.01060   5
   2   1  24 5.82852 0.84944   5
   1  -3  24 7.25168 1.04631   5
   3  -2  24 7.22788 0.99692   5
  -3   2  24 7.38709 0.92877   5
  -1   3  24 5.45212 0.83118   5
   1  -3  24 7.66729 1.09231  16
   1  -3  24 7.92557 1.05644  13
  -3   2  24 8.71246 1.21563  13
   3  -2  24 5.62042 0.99294  13
  -2  -1  24 6.68468 1.14414  13
   2   1  24 9.20936 1.09296  13
  -1   3  24 6.38456 1.09063  13
   1  -3  24 5.15324 0.95763   4
   2   1  24 6.12927 0.77345   4
   3  -2  24 6.97533 0.91360   4
  -1   3  24 7.03426 0.80820   4
  -3   2  24 6.41567 0.90431   4
  -2  -1  24 7.23837 0.94586   4
  -2  -1  24 6.70143 1.11977   6
   3  -2  24 5.99601 1.03507   6
   1  -3  24 7.66103 1.14310   6
  -3   2  24 5.96351 1.06511   6
  -1   3  24 6.27705 0.97136   6
   2   1  24 5.53144 0.91325   6
   2   1  24 5.52034 0.99031   8
  -2  -1  24 6.93081 1.20158   8
   1  -3  24 5.78095 1.11676   8
   1  -3  24 5.81133 1.19502   9
   3  -2  24 5.57133 1.04169   8
   3  -2  24 6.29829 1.11444   9
   2   1  24 5.82058 1.11966   9
  -2  -1  24 7.35805 1.29535   9
  -3   2  24 3.15065 1.27479   9
  -3   2  24 5.65495 1.16749   8
  -1   3  24 4.39510 1.22032   9
  -1   3  24 6.80155 1.05465   7
   1  -3  24 5.89477 1.15292   7
   2   1  24 5.81441 0.99395   7
  -1   3  24 5.74414 1.06039   8
  -3   2  24 7.34370 1.16692   7
   3  -2  24 5.45137 1.06245   7
  -2  -1  24 5.74204 1.19687   7
  -2  -1  25 82.1595 3.28788   7
   2   1  25 83.4021 3.13626   7
   1  -3  25 83.8841 3.26662   7
  -3   2  25 86.2673 3.28038   7
   3  -2  25 84.7699 3.20655   7
  -1   3  25 81.4121 3.18991   7
  -2  -1  25 85.9381 3.24742  13
  -3   2  25 79.7814 3.25079  13
   3  -2  25 78.8422 3.09875  13
   1  -3  25 79.3961 3.13973  13
  -1   3  25 80.0220 3.22698  13
   2   1  25 82.2269 3.13984  13
  -1   3  25 76.7846 2.96442   4
  -2  -1  25 82.0609 3.10510   4
   2   1  25 77.6167 2.95614   4
  -3   2  25 74.0006 3.03218   4
   3  -2  25 79.9233 3.03608   4
   1  -3  25 81.6927 3.10421   4
  -2  -1  25 80.2082 3.20909   6
   1  -3  25 80.4515 3.17842   6
  -1   3  25 81.3268 3.08714   6
  -3   2  25 80.4286 3.16169   6
   2   1  25 78.3304 3.07162   6
   3  -2  25 86.5133 3.15821   6
   1  -3  25 79.8092 3.23854   9
   1  -3  25 86.5369 3.25292   8
  -1   3  25 82.4224 3.29014   9
  -2  -1  25 84.4967 3.29907   8
   3  -2  25 82.8229 3.21050   9
  -1   3  25 79.4628 3.20026   8
  -3   2  25 80.4434 3.33217   9
  -3   2  25 84.7835 3.26107   8
   2   1  25 85.0205 3.25263   9
  -2  -1  25 78.9782 3.33019   9
   2   1  25 77.2863 3.13373   8
   3  -2  25 84.6071 3.19155   8
  -1   3  25 76.7631 2.98842   5
  -3   2  25 77.4149 3.04816   5
   1  -3  25 81.7521 3.16192   5
   3  -2  25 80.5529 3.11059   5
   2   1  25 75.3907 3.00657   5
  -2  -1  25 81.7803 3.12925   5
   3  -2  26 9.56998 1.23278   7
  -1   3  26 10.4583 1.27511   7
  -2  -1  26 9.82943 1.40044   7
   1  -3  26 10.2137 1.27508   7
   2   1  26 9.05035 1.19999   8
  -1   3  26 7.93049 1.22486   8
  -3   2  26 10.0118 1.33660   8
   2   1  26 10.4577 1.12531   7
  -3   2  26 9.46030 1.25984   7
  -3   2  26 9.18522 1.27620  13
  -2  -1  26 5.57478 1.24147  13
   3  -2  26 8.02369 1.11848  13
   2   1  26 8.18406 1.14890  13
  -1   3  26 9.38412 1.28483  13
   1  -3  26 10.2549 1.18265  13
  -1   3  26 8.24060 0.92600   4
  -3   2  26 8.41716 0.99343   4
   1  -3  26 8.67879 1.09603   4
  -2  -1  26 9.82419 1.11626   4
   3  -2  26 9.22553 0.97926   4
   3  -2  26 7.82033 1.14073   6
  -1   3  26 8.92964 1.05961   6
  -3   2  26 9.38393 1.17233   6
  -2  -1  26 9.94927 1.23891   6
   1  -3  26 10.7064 1.25746   6
   2   1  26 7.00011 1.02679   6
  -3   2  26 7.17519 1.43684   9
   3  -2  26 9.69282 1.26548   9
   2   1  26 9.40186 1.29586   9
   1  -3  26 7.58012 1.31608   9
  -2  -1  26 7.95598 1.34627   9
  -1   3  26 9.62965 1.43450   9
   1  -3  26 9.25454 1.30913   8
  -2  -1  26 7.62623 1.26377   8
   3  -2  26 9.13935 1.19357   8
  -2  -1  26 11.2947 1.17258   5
   2   1  26 9.45159 1.00671   5
   3  -2  26 8.43351 1.12126   5
  -1   3  26 9.47452 0.95203   5
  -3   2  26 9.18397 1.06479   5
   1  -3  26 8.80388 1.15939   5
   2   1  27 11.0205 1.19797   7
   3  -2  27 8.43844 1.21258   7
  -3   2  27 10.6035 1.39894   8
  -1   3  27 10.1124 1.30542   7
  -2  -1  27 12.8510 1.47658   7
   1  -3  27 11.6387 1.39096   7
   2   1  27 9.28111 1.25401   8
  -3   2  27 8.96019 1.38443   7
  -1   3  27 12.1380 1.33474   8
  -3   2  27 11.8362 1.43709  13
  -1   3  27 10.1182 1.29103  13
   3  -2  27 10.9266 1.18051  13
   2   1  27 12.2239 1.24650  13
   1  -3  27 11.8506 1.26096  13
  -2  -1  27 9.42229 1.37381  13
  -2  -1  27 10.2494 1.21434   4
  -3   2  27 8.78724 1.03668   4
   3  -2  27 10.9739 1.06170   4
   1  -3  27 11.9938 1.16918   4
   2   1  27 9.99414 1.11879   6
  -1   3  27 12.6269 1.18909   6
   3  -2  27 10.4920 1.21932   6
  -2  -1  27 10.1570 1.30545   6
  -3   2  27 11.8540 1.21629   6
   1  -3  27 11.5679 1.31612   6
  -1   3  27 11.6810 1.44628   9
  -3   2  27 12.1747 1.56528   9
   1  -3  27 13.3654 1.35751   8
  -2  -1  27 10.5520 1.51679   9
   2   1  27 13.2530 1.42105   9
   1  -3  27 8.83332 1.37160   9
   3  -2  27 11.3647 1.37849   9
  -2  -1  27 11.5541 1.41478   8
   3  -2  27 12.1675 1.30399   8
  -3   2  27 9.43901 1.10955   5
   1  -3  27 10.2124 1.25683   5
  -2  -1  27 11.3726 1.20706   5
   2   1  27 11.7908 1.07917   5
   3  -2  27 11.8857 1.16446   5
  -1   3  28 5.37950 1.25711   8
  -1   3  28 8.31240 1.25373   7
   3  -2  28 7.21908 1.32081   7
   2   1  28 10.6434 1.31008   8
  -3   2  28 8.60647 1.39307   7
  -3   2  28 6.04725 1.29839   8
  -2  -1  28 9.67763 1.47857   7
   1  -3  28 6.42361 1.29083   7
   2   1  28 7.88572 1.19221   7
   3  -2  28 6.27590 1.17245  13
  -2  -1  28 6.64598 1.30859  13
  -3   2  28 7.18663 1.40045  13
  -1   3  28 7.05661 1.29838  13
   1  -3  28 8.58512 1.27456  13
   2   1  28 7.15392 1.22632  13
   1  -3  28 10.0810 1.13628   4
   3  -2  28 8.60427 1.03525   4
  -3   2  28 5.97259 1.02450   4
  -2  -1  28 7.27655 1.11722   4
  -2  -1  28 6.89249 1.30510   6
   2   1  28 8.23863 1.14700   6
  -3   2  28 7.80189 1.24722   6
   1  -3  28 9.51633 1.31982   6
  -1   3  28 6.62170 1.12094   6
   3  -2  28 8.59727 1.17358   6
  -3   2  28 7.64929 1.55801   9
  -2  -1  28 7.29740 1.43032   9
   2   1  28 7.43503 1.32920   9
   3  -2  28 7.21829 1.37026   9
  -2  -1  28 10.1445 1.42567   8
  -1   3  28 6.95208 1.45422   9
   1  -3  28 6.37685 1.37907   9
   3  -2  28 10.1166 1.24047   8
   1  -3  28 7.95164 1.36924   8
  -3   2  28 7.26040 1.06920   5
   1  -3  28 7.26830 1.23208   5
   3  -2  28 7.48724 1.13455   5
  -2  -1  28 9.68241 1.21378   5
   2   1  29 14.7862 1.36584   7
  -1   3  29 14.4764 1.45640   7
   1  -3  29 11.9572 1.51888   7
  -3   2  29 13.4291 1.51050   8
   3  -2  29 11.9839 1.39477   7
  -3   2  29 12.3558 1.48111   7
  -1   3  29 13.5170 1.48019   8
  -2  -1  29 11.7773 1.53081   7
   2   1  29 16.5050 1.45726   8
  -2  -1  29 11.0089 1.41723  13
   2   1  29 12.7520 1.37039  13
  -1   3  29 13.9434 1.49440  13
   3  -2  29 11.6532 1.29228  13
  -3   2  29 13.5798 1.56293  13
   1  -3  29 12.3299 1.39025  13
  -3   2  29 13.4684 1.19266   4
   3  -2  29 12.2340 1.15342   4
   1  -3  29 14.0251 1.28167   4
  -2  -1  29 14.9307 1.31121   4
  -1   3  29 10.1116 1.24361   6
   2   1  29 13.8104 1.26713   6
   3  -2  29 12.4967 1.30459   6
  -2  -1  29 10.6544 1.41676   6
  -3   2  29 16.1020 1.42126   6
   1  -3  29 13.2550 1.46464   6
   1  -3  29 10.4506 1.47627   8
  -2  -1  29 12.3518 1.65472   9
  -1   3  29 14.9314 1.61230   9
   3  -2  29 12.3115 1.47313   9
  -3   2  29 12.8293 1.69622   9
  -2  -1  29 11.2309 1.54034   8
   2   1  29 13.8833 1.55343   9
   1  -3  29 11.6020 1.53911   9
   3  -2  29 15.2533 1.45337   8
   1  -3  29 13.4037 1.32799   5
  -3   2  29 13.6751 1.21912   5
  -2  -1  29 14.3828 1.35072   5
   3  -2  29 12.9272 1.28872   5
   1  -3  30 15.4457 1.62170   7
   2   1  30 16.6860 1.51640   8
  -3   2  30 19.5561 1.69029   7
   3  -2  30 17.7138 1.56743   7
  -1   3  30 17.0502 1.60067   8
  -3   2  30 20.8372 1.68297   8
  -2  -1  30 14.9383 1.63336   7
  -1   3  30 17.6859 1.57470   7
   2   1  30 14.5975 1.46895   7
   1  -3  30 16.7199 1.51935  13
  -2  -1  30 14.2112 1.58039  13
   2   1  30 15.8568 1.46347  13
  -3   2  30 15.2770 1.60024  13
  -1   3  30 18.2782 1.61360  13
   3  -2  30 17.2658 1.43259  13
  -2  -1  30 18.6099 1.40560   4
  -3   2  30 17.2054 1.31806   4
   1  -3  30 19.6919 1.40448   4
   2   1  30 15.9320 1.36722   6
  -1   3  30 16.5520 1.41242   6
  -3   2  30 16.5719 1.48209   6
   1  -3  30 17.5090 1.52598   6
   3  -2  30 19.0912 1.48569   6
  -2  -1  30 16.3106 1.53496   6
  -1   3  30 17.9717 1.71022   9
  -2  -1  30 17.3368 1.71305   8
   3  -2  30 17.7765 1.60749   9
  -2  -1  30 18.2231 1.82121   9
   1  -3  30 16.2231 1.59704   8
   3  -2  30 19.9686 1.57771   8
  -3   2  30 18.4485 1.85733   9
   1  -3  30 18.2554 1.67516   9
   2   1  30 16.4205 1.64280   9
  -2  -1  30 17.6091 1.47022   5
  -3   2  30 13.9503 1.30301   5
   1  -3  30 19.8345 1.52390   5
   3  -2  30 17.0027 1.39974   5
  -1   3  31 6.21191 1.33900   7
   2   1  31 5.83522 1.32664   8
  -3   2  31 5.83262 1.48540   7
  -2  -1  31 3.68477 1.45307   7
  -1   3  31 4.63982 1.39711   8
   3  -2  31 3.67931 1.34351   7
   2   1  31 4.64419 1.31342   7
  -3   2  31 2.21163 1.45260   8
   1  -3  31 3.53037 1.45616   7
  -2  -1  31 5.26884 1.44908  13
   2   1  31 7.20531 1.30413  13
  -3   2  31 3.88015 1.41573  13
  -1   3  31 4.83597 1.42571  13
   1  -3  31 6.52761 1.31625  13
  -2  -1  31 4.52607 1.18614   4
   1  -3  31 6.34081 1.19747   4
   1  -3  31 2.53360 1.32357   6
   2   1  31 4.59031 1.15883   6
   3  -2  31 4.91070 1.30225   6
  -1   3  31 4.07238 1.20186   6
  -2  -1  31 5.07652 1.37027   6
  -3   2  31 2.85022 1.31184   6
   1  -3  31 6.41297 1.48837   8
   2   1  31 4.66996 1.44136   9
  -1   3  31 1.86713 1.55436   9
   1  -3  31 2.31533 1.45019   9
  -3   2  31 5.66732 1.64761   9
  -2  -1  31 3.39192 1.47262   8
   3  -2  31 5.09751 1.37959   9
  -2  -1  31 5.43611 1.57498   9
   3  -2  31 6.28033 1.39143   8
   1  -3  31 4.28562 1.22955   5
  -2  -1  31 4.77272 1.23056   5
   3  -2  31 4.58278 1.18339   5
  -3   2  32 10.2717 1.64740   8
   3  -2  32 10.9898 1.49940   7
   2   1  32 11.9184 1.48283   8
   2   1  32 14.6037 1.54103   7
  -2  -1  32 9.24889 1.71824   7
   1  -3  32 9.14222 1.59945   7
  -1   3  32 7.82234 1.52113   8
  -3   2  32 9.77716 1.61043   7
  -1   3  32 10.1853 1.47670   7
   2   1  32 10.4034 1.40349  13
   1  -3  32 10.6243 1.45187  13
  -2  -1  32 6.98804 1.51074  13
  -3   2  32 5.14804 1.52935  13
  -1   3  32 13.1074 1.56833  13
   1  -3  32 10.4652 1.31913   4
  -2  -1  32 10.8740 1.32711   4
   1  -3  32 12.0484 1.47485   6
   2   1  32 9.94465 1.29059   6
  -1   3  32 8.67416 1.32884   6
  -2  -1  32 8.30095 1.49252   6
  -3   2  32 8.80247 1.42654   6
   3  -2  32 12.1009 1.41731   6
  -2  -1  32 8.50149 1.72799   9
   2   1  32 9.18032 1.59798   9
  -2  -1  32 9.02971 1.65944   8
   3  -2  32 10.4833 1.46741   8
   1  -3  32 8.97406 1.63139   9
   3  -2  32 10.3663 1.55728   9
  -1   3  32 10.5487 1.73752   9
   1  -3  32 7.32817 1.49412   8
  -3   2  32 7.62291 1.76893   9
  -2  -1  32 8.09792 1.33838   5
   3  -2  32 11.4109 1.31288   5
   1  -3  32 9.99864 1.39164   5
  -1   3  33 6.99921 1.49842   7
   1  -3  33 7.04984 1.60147   7
  -3   2  33 5.03256 1.57015   7
   3  -2  33 6.71153 1.46785   8
  -1   3  33 4.38518 1.49013   8
   2   1  33 6.57615 1.42573   8
   3  -2  33 7.16774 1.47476   7
   2   1  33 7.46587 1.45562   7
  -3   2  33 4.78822 1.58319   8
  -2  -1  33 5.93130 1.66137   7
  -2  -1  33 4.38603 1.62094   8
  -1   3  33 7.65033 1.54253  13
   1  -3  33 5.37146 1.42536  13
   2   1  33 7.41517 1.40803  13
  -3   2  33 6.00674 1.54945  13
  -2  -1  33 6.02643 1.55979  13
  -2  -1  33 5.23516 1.19960   4
   1  -3  33 4.17822 1.25125   4
  -3   2  33 6.22104 1.42492   6
   3  -2  33 5.20036 1.35770   6
  -1   3  33 7.96619 1.31708   6
  -2  -1  33 6.00656 1.51337   6
   1  -3  33 6.33232 1.48406   6
   3  -2  33 7.40491 1.58685   9
  -3   2  33 5.02302 1.74435   9
   1  -3  33 2.81172 1.59229   9
  -2  -1  33 6.22076 1.70312   9
  -1   3  33 5.11474 1.68687   9
   2   1  33 5.36041 1.57831   9
   1  -3  33 4.72351 1.55405   8
   1  -3  33 5.35298 1.34525   5
  -2  -1  33 5.38414 1.31932   5
  -2  -1  34 24.4347 2.01936   8
   1  -3  34 21.9269 1.94820   7
  -2  -1  34 22.0621 2.05448   7
  -1   3  34 18.3325 1.82235   7
  -3   2  34 25.5489 2.02976   8
   2   1  34 21.6688 1.76701   7
  -1   3  34 23.1171 1.89573   8
   3  -2  34 21.1450 1.83109   8
   2   1  34 21.5863 1.81226   8
   3  -2  34 22.3031 1.84023   7
  -3   2  34 23.6490 1.97752   7
  -2  -1  34 18.1735 1.83987   6
  -3   2  34 23.7592 1.85766   6
   3  -2  34 25.8013 1.75400   6
   1  -3  34 24.9056 1.86464   6
  -3   2  34 23.9111 1.98165  13
  -2  -1  34 23.7394 1.96624  13
  -1   3  34 21.9990 1.88723  13
  -2  -1  34 25.7197 2.14271   9
   1  -3  34 23.2344 2.01639   9
  -3   2  34 26.0727 2.15404   9
   2   1  34 21.8404 1.99039   9
   1  -3  34 23.4884 1.92582   8
  -1   3  34 22.9932 2.03059   9
   3  -2  34 21.2232 1.90481   9
  -2  -1  34 23.2332 1.70468   5
   1  -3  34 22.6520 1.74456   5
  -2  -1  35 10.6463 1.76294   7
   2   1  35 9.63279 1.57169   7
   3  -2  35 11.0076 1.63696   7
   3  -2  35 10.8345 1.62306   8
  -2  -1  35 8.64534 1.74540   8
  -3   2  35 8.25993 1.70544   7
   1  -3  35 10.3942 1.77428   7
  -1   3  35 10.3970 1.69591   7
  -1   3  35 8.82036 1.67840   8
   1  -3  35 5.78775 1.67096   8
  -3   2  35 6.95535 1.71461   8
   2   1  35 10.3034 1.59341   8
  -3   2  35 7.60661 1.48948   6
  -2  -1  35 7.07949 1.56401   6
   1  -3  35 8.81235 1.60005   6
   3  -2  35 10.8176 1.46214   6
  -1   3  35 5.90649 1.60147  13
  -2  -1  35 11.2330 1.70702  13
  -3   2  35 6.90624 1.68475  13
  -2  -1  35 11.7285 1.94068   9
   1  -3  35 8.41517 1.71868   9
   2   1  35 9.95286 1.73743   9
   3  -2  35 7.86184 1.63218   9
  -1   3  35 8.47130 1.81324   9
  -3   2  35 10.4387 1.96201   9
   1  -3  35 10.7838 1.49562   5
  -1   3  36 3.57953 1.57842  13
  -2  -1  36 8.90506 1.70802  13
  -3   2  36 2.75374 1.63304  13
   3  -2  36 6.45215 1.65903   9
   1  -3  36 4.34430 1.70762   9
   2   1  36 4.65124 1.72501   9
  -1   3  36 5.20367 1.78805   9
  -3   2  36 4.58780 1.84174   9
  -2  -1  36 3.99957 1.78729   9
  -2  -1  36 5.64693 1.75639   8
  -1   3  36 4.46990 1.58067   7
  -3   2  36 7.40084 1.72406   8
   2   1  36 5.56885 1.52171   7
   1  -3  36 6.71707 1.73832   8
  -2  -1  36 5.21249 1.78578   7
   3  -2  36 6.36266 1.57049   7
   2   1  36 9.03961 1.56557   8
   3  -2  36 6.45156 1.55742   8
  -1   3  36 5.15596 1.62898   8
  -3   2  36 7.10701 1.71529   7
   1  -3  36 3.79168 1.68842   7
  -2  -1  36 6.59710 1.59207   6
   1  -3  36 5.10998 1.52624   6
  -3   2  36 5.27526 1.50402   6
  -3   2  37 1.84412 1.68039  13
  -2  -1  37 3.31514 1.63609  13
  -1   3  37 2.44401 1.57245  13
   3  -2  37 6.11026 1.70515   9
   2   1  37 3.90057 1.71887   9
  -2  -1  37 2.24699 1.80033   9
  -1   3  37 0.24375 1.73875   9
   1  -3  37 3.90127 1.70788   9
  -3   2  37 1.66095 1.83346   9
  -2  -1  37 5.25011 1.73326   7
  -3   2  37 3.94014 1.71079   7
   1  -3  37 3.62103 1.66912   8
   1  -3  37 3.45533 1.62839   7
   2   1  37 1.43170 1.49915   7
  -2  -1  37 4.30153 1.73194   8
   2   1  37 3.83221 1.54282   8
   3  -2  37 2.47488 1.55339   8
  -1   3  37 0.20805 1.55454   8
  -3   2  37 1.36448 1.70181   8
  -1   3  37 3.47444 1.54246   7
   3  -2  37 3.62289 1.56592   7
   1  -3  37 4.64751 1.57585   6
  -3   2  37 1.39869 1.46956   6
  -2  -1  37 1.31324 1.55723   6
  -2  -1  38 1.37402 1.62558  13
  -3   2  38 0.88641 1.70114  13
   3  -2  38 1.87049 1.67904   9
   2   1  38 5.49336 1.74637   9
   1  -3  38 3.53481 1.75978   9
  -1   3  38 1.25186 1.78576   9
  -2  -1  38 0.76989 1.79706   9
  -3   2  38 3.41335 1.90058   9
  -1   3  38 2.13317 1.65027   8
   3  -2  38 1.11577 1.58808   8
  -1   3  38 2.09575 1.59351   7
  -2  -1  38 1.07411 1.76279   8
  -3   2  38 3.92804 1.72708   7
   3  -2  38-1.23820 1.53277   7
  -2  -1  38 0.23963 1.67987   7
   1  -3  38 2.05902 1.67698   7
   1  -3  38 1.01272 1.61488   8
  -3   2  38-0.93351 1.70578   8
   1  -3  38 2.42701 1.53379   6
  -2  -1  38-2.06704 1.61944   6
  -3   2  39 19.3979 2.03173  13
  -1   3  39 17.3188 2.12153   9
  -2  -1  39 18.6616 2.17259   9
  -3   2  39 17.9022 2.23132   9
   1  -3  39 17.6124 2.04024   9
   2   1  39 16.2856 2.04208   9
   3  -2  39 17.4571 2.05957   9
  -1   3  39 19.4077 1.98719   8
  -2  -1  39 22.1098 2.16448   8
   1  -3  39 13.4657 1.98878   8
  -3   2  39 17.9687 2.05613   7
  -2  -1  39 16.5593 2.11126   7
  -3   2  39 20.0633 2.03300   8
  -1   3  39 14.9947 1.88086   7
   1  -3  39 20.2452 2.03440   7
   3  -2  39 15.8165 1.92295   7
   1  -3  39 18.6448 1.91017   6
  -2  -1  39 21.9145 1.94494   6
   2   1  40 12.0749 1.98997   9
   1  -3  40 12.7925 2.05261   9
   3  -2  40 10.2201 1.91887   9
  -2  -1  40 13.5565 2.12507   9
  -3   2  40 9.07499 2.11404   9
  -1   3  40 11.3976 2.09446   9
  -3   2  40 13.2583 1.95776   7
  -2  -1  40 12.0804 2.00290   8
   1  -3  40 14.5507 1.99415   7
  -2  -1  40 12.2586 2.04592   7
  -1   3  40 10.5480 1.87838   8
   1  -3  40 12.7782 1.96150   8
  -3   2  40 12.0546 1.99671   8
  -1   3  40 14.7274 1.84314   7
  -2  -1  40 14.5538 1.83405   6
   1  -3  40 10.6688 1.74808   6
  -3   2  41 5.60154 2.01476   9
  -1   3  41 3.86638 1.97067   9
   1  -3  41 4.62844 1.87350   9
  -2  -1  41-1.09271 1.93413   9
   2   1  41 4.13248 1.78720   9
   1  -3  41 2.02309 1.75993   8
  -1   3  41 5.85737 1.76427   8
  -2  -1  41 2.40530 1.83106   8
  -3   2  41 4.08331 1.79165   8
   1  -3  41 5.45202 1.80157   7
  -3   2  41 5.38864 1.87556   7
  -2  -1  41 2.54354 1.85904   7
  -2  -1  41 4.22312 1.66798   6
  -2  -1  42 6.05141 1.93047   7
  -2  -1  42 1.28151 1.90222   8
   1  -3  42 4.90182 1.85920   7
  -3   2  42 2.47875 1.75453   7
  -3   2  42 3.00521 1.85363   8
   1  -3  42 4.57189 1.82543   8
  -3   2  42 4.11792 2.03169   9
  -2  -1  42 1.80013 2.00491   9
  -1   3  42 4.45977 1.93584   9
   2   1  42-0.36918 1.75976   9
   1  -3  42 3.92470 1.88278   9
  -2  -1  43 5.45121 1.99348   7
   1  -3  43 3.57918 1.89776   7
  -3   2  43 2.77485 1.85548   8
   1  -3  43 2.42189 1.83635   8
  -2  -1  43 5.94129 1.96660   8
  -3   2  43 9.36367 1.95568   7
  -2  -1  43 3.91318 2.05485   9
  -3   2  43 4.73481 2.12321   9
  -1   3  43 5.45884 2.07922   9
   1  -3  43 0.38278 1.88044   9
  -2  -1  44-1.17219 1.90749   7
  -2  -1  44 1.55524 1.88908   8
  -3   2  44 4.17328 1.83625   8
  -1   3  44 0.68569 1.99307   9
  -2  -1  44 3.09003 1.97521   9
  -3   2  44 0.57713 2.05393   9
  -2  -1  45 6.20967 2.06311   8
  -2  -1  45 5.07122 1.92007   7
  -2  -1  45 6.17830 2.15776   9
  -3   2  45 2.16686 2.14150   9
  -1   3  45 5.76000 2.04127   9
  -1   3  46 2.59191 2.13083   9
  -3   2  46 3.01865 2.21097   9
  -2  -1  46 5.02655 2.28229   9
  -3   2  47 0.99638 2.33813   9
  -3   2  48 8.82022 2.38385   9
   1   2 -25 27.0649 1.39903   3
   1   2 -24 9.77940 0.90538   3
  -2   3 -24 7.49211 0.87561   3
   1   2 -23 43.0127 1.75718   1
   1   2 -23 44.3771 1.84185   3
  -2   3 -23 42.1959 1.81951   3
  -2   3 -23 44.5509 1.80821   1
  -2   3 -23 44.8011 1.76074   1
  -2   3 -22 18.9417 1.01763   1
  -2   3 -22 20.3287 1.12000   3
   1   2 -22 20.8056 1.04701   1
   1   2 -22 21.8752 1.15039   1
  -2   3 -22 21.8525 1.12473   1
   1   2 -22 20.9875 1.14509   3
  -3   1 -22 20.9453 1.04821   3
  -3   1 -22 21.5210 1.16046   1
  -3   1 -22 20.8155 1.07907   1
  -1  -2 -21 11.5112 0.77918   3
  -3   1 -21 13.5427 0.77135   3
  -3   1 -21 12.0325 0.83456   1
   3  -1 -21 12.7156 0.94782   1
   2  -3 -21 13.9152 0.78733   3
   1   2 -21 13.6189 0.84136   1
   1   2 -21 11.6742 0.88833   3
   3  -1 -21 11.2794 0.84727   1
  -2   3 -21 12.1519 0.78757   1
  -2   3 -21 14.6841 0.88860   1
  -3   1 -21 14.0997 0.93258   1
  -3   1 -21 13.0602 0.83098   3
   1   2 -21 12.7532 0.89251   1
  -2   3 -21 13.4807 0.90275   3
   1   2 -20 9.86289 0.81412   1
   2  -3 -20 11.1715 0.90383   1
   2  -3 -20 10.9017 0.82503   1
  -1  -2 -20 12.0219 0.89221   1
   3  -1 -20 12.3860 0.90082   1
  -2   3 -20 9.13905 0.76522   1
   2  -3 -20 10.9352 0.70215   3
  -2   3 -20 12.2947 0.82029   3
  -3   1 -20 12.7442 0.79349   1
  -1  -2 -20 11.7980 0.68979   3
  -1  -2 -20 11.8259 0.72134   3
  -1  -2 -20 9.96316 0.80025   1
  -3   1 -20 12.8902 0.86783   1
   1   2 -20 11.4152 0.76747   1
   1   2 -20 11.1211 0.83870   3
  -3   1 -20 10.9694 0.76644   3
  -3   1 -20 11.3560 0.73537   3
  -2   3 -20 10.2042 0.74506   1
   3  -1 -19 1.11446 0.65498   1
  -2   3 -19 2.10498 0.55267   3
   3  -1 -19 1.16142 0.55621   3
  -3   1 -19 2.15503 0.62352   1
   2  -3 -19 0.95720 0.38044   2
   1   2 -19 2.43025 0.63745   1
  -1  -2 -19 2.29004 0.58714   1
   2  -3 -19 2.06449 0.69931   1
  -2   3 -19 1.35172 0.52411   1
  -3   1 -19 1.83274 0.54537   1
   1   2 -19 1.45216 0.61532   3
  -1  -2 -19 3.89414 0.69886   1
   2  -3 -19 1.95294 0.41378   2
   2  -3 -19 1.78387 0.58942   1
  -3   1 -19 1.43739 0.51293   3
  -1  -2 -19 1.16739 0.46974   3
   1   2 -19 1.11111 0.52773   1
  -2   3 -19 1.18249 0.59940   3
   2  -3 -19 1.11527 0.48002   3
  -3   1 -19 2.00701 0.49951   3
  -1  -2 -19 1.35656 0.44273   3
  -2   3 -19 2.64502 0.59022   1
  -1  -2 -18 14.0909 0.87510   1
  -1  -2 -18 13.6586 0.82908   1
  -1  -2 -18 13.6420 0.70186   3
   1   2 -18 12.5900 0.82290   1
   2  -3 -18 14.0892 0.91593   1
  -1  -2 -18 13.7871 0.72672   3
  -3   1 -18 13.3704 0.75043   3
   1   2 -18 13.7700 0.81441   3
  -3   1 -18 14.2910 0.84576   1
   2  -3 -18 13.9068 0.65616   2
   2  -3 -18 13.2729 0.83036   1
  -1  -2 -18 13.7822 0.62539   2
   3  -1 -18 14.6464 0.79247   3
   2  -3 -18 15.9294 0.75273   3
  -3   1 -18 13.6978 0.78610   1
  -2   3 -18 13.8884 0.74987   1
   3  -1 -18 11.8350 0.85375   1
   3  -1 -18 13.7531 0.63592   2
  -2   3 -18 12.8195 0.78931   1
  -3   1 -18 12.1740 0.53766   2
   2  -3 -18 14.5722 0.67605   2
  -2   3 -18 13.7636 0.79231   3
  -1  -2 -18 13.9288 0.65144   2
  -2   3 -18 12.8235 0.80630   3
  -3   1 -18 14.6812 0.74135   3
   1   2 -17 0.75875 0.22130   2
  -3   1 -17 0.32153 0.53160   1
   3  -1 -17 0.73871 0.32518   2
  -1  -2 -17 0.95513 0.32879   2
  -3   1 -17 0.66814 0.46424   1
   1   2 -17 0.66083 0.49496   3
  -2   3 -17 2.15588 0.50052   3
  -1  -2 -17 0.98495 0.34405   2
  -2   3 -17 0.53532 0.52950   3
   3  -1 -17 0.75625 0.48600   3
  -1  -2 -17 0.39005 0.43065   3
   2  -3 -17 0.68561 0.36343   2
   3  -1 -17 0.27696 0.58495   1
  -2   3 -17 0.08639 0.50217   1
   2  -3 -17 0.94763 0.57671   1
  -3   1 -17 0.60351 0.46320   3
  -3   1 -17 0.99092 0.23562   2
   1   2 -17 0.42676 0.52970   1
  -1  -2 -17 0.77997 0.58515   1
   2  -3 -17 0.43618 0.37611   2
   2  -3 -17 0.95463 0.42861   3
  -1  -2 -17 1.01835 0.54198   1
  -3   1 -17 1.20061 0.21755   2
   2  -3 -17 1.36309 0.55005   1
  -3   1 -17 0.71535 0.43785   3
  -1  -2 -17 0.81914 0.39919   3
  -2   3 -17 1.04769 0.46289   1
  -3   1 -16 0.26232 0.45478   1
  -2   3 -16 1.24123 0.48456   3
   1   2 -16 0.65638 0.49210   3
  -2   3 -16-0.26844 0.50023   3
   3  -1 -16 1.07746 0.33204   2
  -3   1 -16 0.66385 0.21163   2
  -3   1 -16 0.39483 0.44773   3
   2  -3 -16 0.75853 0.56069   1
   1   2 -16-0.17167 0.47253   1
   3  -1 -16 0.26181 0.56871   1
  -3   1 -16 0.60787 0.41791   3
  -1  -2 -16 1.02652 0.35347   3
  -3   1 -16 0.84779 0.51691   1
   1   2 -16 0.46489 0.20797   2
   3  -1 -16 0.33331 0.46543   3
  -2   3 -16 0.67645 0.41614   1
  -2   3 -16 0.69920 0.49175   1
   2  -3 -16 0.78122 0.48835   1
  -1  -2 -16 0.60308 0.54318   1
   2  -3 -16 0.83509 0.39223   3
   2  -3 -16 0.49228 0.33437   2
   2  -3 -16 1.50960 0.37168   2
  -1  -2 -16 0.39075 0.31204   2
  -1  -2 -16 1.47518 0.41361   3
  -1  -2 -16 0.43780 0.49587   1
  -3   1 -16 0.73088 0.23063   2
  -1  -2 -16 0.34975 0.32812   2
  -2   3 -15 47.9184 1.74622   1
   3  -1 -15 45.2878 1.83072   1
  -2   3 -15 48.6873 1.78503   3
  -1  -2 -15 47.2402 1.71348   3
   2  -3 -15 48.3118 1.74624   3
  -2   3 -15 45.6933 1.78035   1
  -1  -2 -15 48.4511 1.69924   2
   2  -3 -15 46.0876 1.84502   1
  -1  -2 -15 45.9894 1.83175   1
  -3   1 -15 47.9064 1.81761   1
   3  -1 -15 48.8045 1.78417   3
  -3   1 -15 48.7959 1.64196   2
  -3   1 -15 47.4467 1.76075   3
  -1  -2 -15 46.8732 1.80134   1
  -3   1 -15 49.2312 1.63802   2
   1   2 -15 45.9528 1.79210   1
   1   2 -15 48.1688 1.79827   3
   1   2 -15 48.0037 1.63763   2
  -2   3 -15 47.2143 1.80888   3
  -3   1 -15 48.1955 1.78226   1
   2  -3 -15 47.9350 1.72174   2
  -3   1 -15 46.2591 1.73554   3
  -1  -2 -15 48.4941 1.73961   3
  -1  -2 -15 50.0921 1.69355   2
   3  -1 -15 49.6150 1.69913   2
   2  -3 -14 304.814 9.95236   2
  -2   3 -14 293.951 9.97073   1
  -1  -2 -14 298.740 10.0368   1
   1   2 -14 299.795 9.88680   2
  -2   3 -14 292.124 9.99059   1
   2  -3 -14 301.560 10.0430   1
  -1  -2 -14 302.114 9.94362   3
  -3   1 -14 297.727 9.88595   2
  -3   1 -14 304.981 9.89018   2
  -1  -2 -14 305.998 10.0133   1
   3  -1 -14 304.688 9.93378   2
  -3   1 -14 298.017 10.0178   1
  -2   3 -14 298.784 9.99125   3
  -1  -2 -14 298.943 9.92836   2
   1   2 -14 300.654 10.0039   3
  -2   3 -14 300.011 10.0175   3
  -1  -2 -14 303.285 9.93469   2
   3  -1 -14 302.204 9.99296   3
  -1  -2 -14 301.324 9.95888   3
  -3   1 -14 305.656 9.98243   3
   1   2 -14 297.385 10.0045   1
   2  -3 -14 295.771 9.96136   3
  -3   1 -14 300.012 9.96451   3
  -3   1 -14 299.146 9.99038   1
   3  -1 -14 291.410 10.0310   1
  -1  -2 -13 9.35883 0.53387   3
   1   2 -13 10.4693 0.61690   3
  -1  -2 -13 10.2059 0.49067   2
   1   2 -13 9.60991 0.60672   1
  -1  -2 -13 9.27174 0.64759   1
  -3   1 -13 9.53751 0.62609   1
  -3   1 -13 10.2238 0.54841   3
   2  -3 -13 9.58720 0.53035   3
  -2   3 -13 9.53232 0.55287   1
  -3   1 -13 9.47972 0.41833   2
  -1  -2 -13 9.12240 0.61419   1
   3  -1 -13 9.50379 0.59953   3
  -3   1 -13 9.49528 0.59425   1
   1   2 -13 9.75418 0.41439   2
   3  -1 -13 9.03765 0.65468   1
   3  -1 -13 9.48464 0.49459   2
  -3   1 -13 10.0313 0.41544   2
  -3   1 -13 9.55573 0.57393   3
   2  -3 -13 8.47806 0.65849   1
  -1  -2 -13 9.95063 0.49767   2
   2  -3 -13 9.66836 0.53909   2
  -2   3 -13 9.59653 0.59991   1
  -1  -2 -13 10.6863 0.51893   3
  -2   3 -13 10.6675 0.61000   3
  -2   3 -13 10.2227 0.63871   3
  -1  -2 -12 401.793 13.2324   1
  -3   1 -12 396.797 13.1663   3
   2  -3 -12 396.416 13.1628   2
  -3   1 -12 397.566 13.2136   1
   2  -3 -12 396.930 13.2375   1
  -1  -2 -12 404.977 13.1469   3
   1   2 -12 397.491 13.1995   1
  -1  -2 -12 399.663 13.1473   2
  -3   1 -12 398.748 13.1080   2
   1   2 -12 398.304 13.2034   3
  -2   3 -12 401.479 13.2170   3
   3  -1 -12 403.288 13.1953   3
  -2   3 -12 392.692 13.1689   1
   1   2 -12 399.445 13.1056   2
  -2   3 -12 393.997 13.1878   1
  -3   1 -12 405.762 13.1847   3
   2  -3 -12 398.622 13.1650   3
  -1  -2 -12 404.262 13.2090   1
  -2   3 -12 402.204 13.1950   3
  -3   1 -12 397.811 13.1912   1
  -1  -2 -12 400.115 13.1581   3
  -1  -2 -12 398.731 13.1437   2
  -3   1 -12 396.469 13.1052   2
   3  -1 -12 392.300 13.1465   2
   3  -1 -12 396.619 13.2277   1
  -1  -2 -11 479.694 15.6266   2
   3  -1 -11 474.986 15.6679   3
  -3   1 -11 479.624 15.6551   3
   3  -1 -11 472.963 15.6976   1
  -3   1 -11 481.147 15.5893   2
  -2   3 -11 472.947 15.6431   1
  -3   1 -11 480.632 15.6866   1
  -3   1 -11 465.782 15.6411   3
   3  -1 -11 477.806 15.6275   2
  -2   3 -11 471.228 15.6671   3
   1   2 -11 477.780 15.6770   3
  -2   3 -11 466.957 15.6582   1
  -1  -2 -11 479.885 15.6817   1
  -1  -2 -11 480.434 15.6197   3
  -2   3 -11 465.676 15.6853   3
  -3   1 -11 475.178 15.6638   1
   1   2 -11 475.856 15.6710   1
   2  -3 -11 464.547 15.6388   3
  -1  -2 -11 481.153 15.7039   1
   1   2 -11 475.609 15.5869   2
  -1  -2 -11 472.439 15.6225   2
  -3   1 -11 465.088 15.5866   2
   2  -3 -11 473.126 15.6402   2
   2  -3 -11 487.541 15.7100   1
  -3   1 -10 56.2015 1.89537   3
  -2   3 -10 55.5782 1.93267   3
  -1  -2 -10 53.8433 1.87976   2
   3  -1 -10 52.8348 1.96067   1
  -3   1 -10 53.5237 1.92053   1
  -1  -2 -10 54.8833 1.86670   3
   2  -3 -10 54.6671 1.97897   1
  -2   3 -10 55.4110 1.94769   3
   1   2 -10 55.3009 1.93083   1
  -1  -2 -10 57.5312 1.95066   1
   2  -3 -10 52.3376 1.89786   2
   3  -1 -10 56.8427 1.93385   3
   2  -3 -10 53.9381 1.89116   3
   3  -1 -10 51.3940 1.88038   2
  -3   1 -10 54.6593 1.91211   3
  -3   1 -10 54.0759 1.83353   2
  -2   3 -10 54.7695 1.89122   1
  -1  -2 -10 55.5514 1.97541   1
  -2   3 -10 53.6109 1.91312   1
  -1  -2 -10 53.2866 1.87693   2
   1   2 -10 54.8978 1.83575   2
   1   2 -10 54.5864 1.93595   3
   1   2  -9 231.253 7.65025   1
  -1  -2  -9 235.199 7.68432   1
  -3   1  -9 228.329 7.64405   1
  -2   3  -9 225.447 7.62023   1
  -1  -2  -9 228.405 7.61924   2
   3  -1  -9 237.798 7.68031   1
   3  -1  -9 228.816 7.61885   2
  -2   3  -9 225.592 7.63439   1
  -3   1  -9 233.707 7.63690   3
  -3   1  -9 227.697 7.62346   3
  -2   3  -9 227.023 7.66674   3
   2  -3  -9 233.454 7.63297   2
   2  -3  -9 229.067 7.62210   3
  -1  -2  -9 222.717 7.61561   2
   3  -1  -9 234.556 7.65214   3
  -2   3  -9 229.986 7.65002   3
   1   2  -9 233.344 7.65959   3
   2  -3  -9 237.345 7.68941   1
  -1  -2  -9 232.515 7.60067   3
  -1  -2  -9 230.967 7.66195   1
   1   2  -9 231.321 7.58213   2
  -3   1  -9 229.518 7.58226   2
  -2   3  -8 22.3423 0.88357   3
   3  -1  -8 21.3735 0.82619   2
   3  -1  -8 23.3860 0.91628   1
   2  -3  -8 21.0826 0.82340   3
  -2   3  -8 21.6025 0.87391   3
  -1  -2  -8 22.0763 0.78770   3
   1   2  -8 20.3196 0.87753   3
  -3   1  -8 22.3942 0.86016   1
   3  -1  -8 20.9924 0.86767   3
   1   2  -8 21.2630 0.76700   2
  -1  -2  -8 21.7841 0.81829   2
  -2   3  -8 21.4136 0.83858   1
  -1  -2  -8 22.4371 0.82844   2
  -1  -2  -8 21.0053 0.87719   1
   2  -3  -8 22.4120 0.93316   1
  -3   1  -8 21.7449 0.76790   2
   2  -3  -8 22.5328 0.84038   2
  -1  -2  -8 23.0216 0.93412   1
   1   2  -8 21.5428 0.86018   1
  -3   1  -8 20.1132 0.84174   3
  -2   3  -8 21.4135 0.81715   1
  -2   3  -7 175.347 5.78739   1
   1   2  -7 173.839 5.83023   3
   3  -1  -7 178.543 5.84441   1
  -1  -2  -7 177.509 5.83223   1
  -2   3  -7 178.379 5.79831   1
  -3   1  -7 172.781 5.81158   1
  -1  -2  -7 174.395 5.76851   3
   2  -3  -7 173.021 5.79286   3
   1   2  -7 173.160 5.81416   1
   2  -3  -7 176.938 5.80943   2
  -3   1  -7 173.344 5.76655   2
   2  -3  -7 180.086 5.85269   1
  -1  -2  -7 172.211 5.79545   2
  -2   3  -7 178.465 5.83651   3
   3  -1  -7 175.632 5.79942   2
   1   2  -7 174.710 5.76601   2
   3  -1  -7 172.767 5.82033   3
  -3   1  -7 172.617 5.80479   3
  -3   1  -6 315.912 10.4323   1
  -1  -2  -6 315.118 10.4474   1
  -2   3  -6 323.506 10.4157   1
   3  -1  -6 309.420 10.4401   3
   2  -3  -6 315.367 10.4167   3
   3  -1  -6 317.854 10.4263   2
  -2   3  -6 318.345 10.4083   1
   3  -1  -6 326.538 10.4604   1
  -1  -2  -6 312.045 10.4223   2
   2  -3  -6 325.390 10.4663   1
  -3   1  -6 317.327 10.4274   3
  -1  -2  -6 310.311 10.3909   3
  -3   1  -6 316.307 10.3978   2
   2  -3  -6 321.320 10.4347   2
  -2   3  -6 319.269 10.4537   3
   1   2  -6 310.247 10.4477   3
   1   2  -6 315.294 10.3975   2
   1   2  -6 316.429 10.4301   1
   1   2  -5 220.047 7.31385   3
  -2   3  -5 227.288 7.32179   3
  -3   1  -5 226.047 7.27271   2
  -2   3  -5 220.960 7.27263   1
   2  -3  -5 222.886 7.28595   3
   2  -3  -5 220.929 7.30573   2
  -2   3  -5 218.970 7.27846   1
   3  -1  -5 223.777 7.30946   3
  -3   1  -5 217.129 7.29829   1
  -1  -2  -5 220.658 7.29467   2
   3  -1  -5 220.474 7.29774   2
  -1  -2  -5 212.672 7.31138   1
   1   2  -5 221.676 7.29173   1
   2  -3  -5 216.702 7.32493   1
   1   2  -5 220.460 7.27178   2
   3  -1  -5 219.217 7.32233   1
  -3   1  -5 222.065 7.29434   3
   1   2  -4 166.242 5.79444   3
   2  -3  -4 172.418 5.80189   1
   3  -1  -4 178.063 5.79008   3
   3  -1  -4 174.813 5.78211   2
  -3   1  -4 178.382 5.77578   3
  -2   3  -4 175.280 5.75076   1
   2  -3  -4 174.561 5.78903   2
   3  -1  -4 180.309 5.80204   1
   2  -3  -4 176.038 5.76912   3
  -1  -2  -4 174.284 5.77931   2
  -3   1  -4 174.248 5.77991   1
   1   2  -4 172.708 5.76986   1
  -1  -2  -4 168.869 5.79007   1
  -3   1  -4 176.323 5.76139   2
   1   2  -4 175.340 5.76027   2
  -2   3  -4 176.031 5.79964   3
   2  -3  -3 26.5890 0.93307   3
   2  -3  -3 27.6359 0.96396   2
   1   2  -3 28.4045 0.92828   1
   3  -1  -3 28.3849 0.97483   1
  -3   1  -3 27.5346 0.94447   1
  -1  -2  -3 28.0047 0.95866   1
  -2   3  -3 28.0588 0.97139   3
  -3   1  -3 26.9302 0.92853   2
   1   2  -3 27.6200 0.92701   2
  -1  -2  -3 26.9227 0.95193   2
   2  -3  -3 24.9105 0.97453   1
   3  -1  -3 26.8502 0.95273   2
  -3   1  -3 25.3913 0.93504   3
   3  -1  -3 27.2021 0.96140   3
   3  -1  -2 172.353 5.67715   1
  -2   3  -2 171.936 5.68086   3
   2  -3  -2 150.403 5.67651   1
   1   2  -2 169.881 5.67312   3
  -1  -2  -2 166.345 5.66954   1
  -3   1  -2 173.245 5.66295   2
   1   2  -2 174.201 5.65462   1
   3  -1  -2 175.640 5.67605   2
  -3   1  -2 172.677 5.66748   1
  -2   3  -2 177.673 5.65440   2
   3  -1  -2 167.687 5.67348   3
  -3   1  -2 172.960 5.66398   3
   1   2  -2 172.119 5.66144   2
   2  -3  -2 177.503 5.67847   2
   2  -3  -2 172.591 5.66200   3
  -1  -2  -2 174.455 5.67386   2
   3  -1  -1 51.1739 1.71754   1
  -2   3  -1 51.5075 1.70518   2
   3  -1  -1 53.5105 1.71908   3
   3  -1  -1 52.7733 1.71918   2
  -3   1  -1 52.4248 1.71249   2
  -1  -2  -1 50.7052 1.70980   1
   1   2  -1 51.2179 1.69691   1
  -1  -2  -1 53.2897 1.71754   2
  -3   1  -1 50.8873 1.71082   1
   1   2  -1 42.1337 1.70861   3
   2  -3  -1 52.6620 1.72273   2
  -2   3  -1 47.2824 1.72493   3
   2  -3  -1 50.2765 1.71028   3
  -3   1  -1 53.5218 1.70991   3
   1   2  -1 50.8932 1.71057   2
  -2   3   0 403.036 13.3651   2
  -1  -2   0 409.355 13.3533   3
  -3   1   0 407.013 13.3675   2
   3  -1   0 403.509 13.3646   3
   2  -3   0 406.920 13.3661   2
  -2   3   0 400.952 13.3672   3
   2  -3   0 403.124 13.3671   3
  -2   3   0 404.438 13.3522   1
  -3   1   0 417.567 13.3664   1
   3  -1   0 410.021 13.3676   2
  -1  -2   0 408.332 13.3664   2
   3  -1   0 401.369 13.3647   1
  -3   1   0 407.157 13.3639   3
   1   2   0 408.498 13.3568   1
   1   2   0 413.381 13.3668   2
   1   2   1 47.5174 1.63367   1
   1   2   1 49.8437 1.64283   2
   3  -1   1 49.0073 1.63570   2
  -2   3   1 48.7615 1.63570   1
  -1  -2   1 49.3732 1.63435   3
  -3   1   1 48.0938 1.64207   1
  -3   1   1 50.2425 1.64112   3
   2  -3   1 49.9122 1.64995   3
  -1  -2   1 46.8146 1.63587   2
  -3   1   1 48.2251 1.64578   2
   3  -1   1 47.1217 1.63441   1
  -2   3   1 49.0035 1.64482   2
  -2   3   2 172.175 5.65925   1
  -1  -2   2 171.848 5.65565   3
  -3   1   2 168.011 5.65979   1
   1   2   2 172.825 5.65448   1
  -3   1   2 170.454 5.65544   3
  -3   1   2 170.832 5.65799   2
  -2   3   2 171.409 5.65951   2
   1   2   2 172.729 5.65535   2
   3  -1   2 167.877 5.64881   1
   2  -3   2 175.002 5.66536   3
   2  -3   3 25.3946 0.96056   3
  -2   3   3 26.4198 0.95444   2
  -3   1   3 27.6435 0.96376   1
   1   2   3 27.0704 0.94720   1
  -3   1   3 26.2883 0.95033   3
  -2   3   3 27.0452 0.96668   1
  -1  -2   3 26.2564 0.95258   3
  -1  -2   4 173.260 5.52027   2
  -3   1   4 165.632 5.56188   1
   2  -3   4 172.594 5.56098   3
  -1  -2   4 154.658 5.52761   1
  -3   1   4 166.752 5.55146   3
   1   2   4 168.933 5.55177   1
  -2   3   4 171.573 5.56648   1
   3  -1   4 162.664 5.52058   2
   2  -3   4 172.516 5.51081   1
  -1  -2   4 165.259 5.55079   3
  -2   3   5 225.461 7.05967   3
  -3   1   5 198.951 7.06493   2
   3  -1   5 202.769 7.04484   2
  -2   3   5 217.635 7.10194   1
   1   2   5 226.815 7.08905   1
   3  -1   5 220.329 7.06584   3
  -1  -2   5 223.332 7.04510   2
   1   2   5 199.302 7.06693   2
  -1  -2   5 227.641 7.09060   3
  -1  -2   5 206.399 7.06300   1
   3  -1   6 323.145 10.4946   3
  -1  -2   6 323.789 10.4677   2
  -2   3   6 311.267 10.5007   2
   3  -1   6 314.797 10.4663   2
  -2   3   6 314.998 10.5308   1
  -1  -2   6 317.382 10.4977   1
   1   2   6 321.697 10.4925   2
   1   2   6 324.762 10.5195   1
  -3   1   6 309.014 10.4914   2
  -2   3   6 322.517 10.4868   3
   3  -1   7 184.051 5.93940   2
  -1  -2   7 179.505 5.94064   2
   3  -1   7 181.100 5.97654   3
  -2   3   7 179.748 5.98030   2
   3  -1   7 174.990 5.98442   1
  -3   1   7 174.971 5.96955   2
  -2   3   7 179.002 5.96659   3
  -2   3   7 185.064 6.02156   1
  -1  -2   7 181.719 5.98203   1
  -3   1   8 18.8387 0.80890   3
  -2   3   8 19.1599 0.77380   3
  -2   3   8 20.7620 0.78600   2
  -3   1   8 20.0609 0.77180   2
  -1  -2   8 19.5730 0.71873   2
  -2   3   8 19.8147 0.87604   1
   3  -1   8 20.2949 0.71392   2
  -1  -2   8 19.8518 0.80407   1
   3  -1   8 20.1414 0.80475   1
  -3   1   9 235.501 7.79025   3
  -2   3   9 233.493 7.76234   3
  -1  -2   9 234.967 7.78405   1
  -3   1   9 232.801 7.81081   1
   3  -1   9 236.068 7.78383   1
  -2   3   9 233.043 7.76724   2
   3  -1   9 238.748 7.72179   2
  -1  -2   9 235.579 7.72280   2
  -3   1   9 225.498 7.75627   2
  -1  -2  10 54.4933 1.83803   2
  -2   3  10 53.3193 1.89652   2
  -3   1  10 54.0169 1.88185   2
  -1  -2  10 53.6874 1.92223   1
  -2   3  10 54.5234 1.89694   3
  -3   1  10 55.8382 1.93107   3
  -3   1  10 52.9602 1.96512   1
  -1  -2  10 56.7470 1.93676   3
  -2   3  11 473.042 15.7544   3
  -3   1  11 480.763 15.7402   2
  -1  -2  11 487.354 15.7820   1
  -3   1  11 467.321 15.8046   1
  -1  -2  11 478.556 15.7029   2
  -3   1  11 478.253 15.7830   3
  -1  -2  11 478.950 15.7914   3
  -2   3  11 477.600 15.7513   2
  -2   3  12 402.830 13.2425   2
  -3   1  12 399.169 13.3057   1
  -2   3  12 366.602 13.3036   1
  -1  -2  12 414.842 13.2918   3
  -1  -2  12 403.783 13.1912   2
  -1  -2  12 405.909 13.2814   1
  -3   1  12 403.495 13.2307   2
  -2   3  12 400.034 13.2533   3
  -3   1  12 404.331 13.2814   3
  -3   1  13 11.2510 0.61441   3
  -1  -2  13 8.42745 0.61564   1
  -2   3  13 9.52535 0.53964   3
  -3   1  13 9.56747 0.50356   2
  -2   3  13 9.74461 0.66824   1
  -2   3  13 9.86657 0.53013   2
  -3   1  13 10.6824 0.67439   1
  -1  -2  13 11.2120 0.62072   3
  -1  -2  13 9.83834 0.42544   2
  -1  -2  14 303.244 9.96558   3
  -3   1  14 298.608 9.98998   1
  -3   1  14 295.842 9.95475   3
  -3   1  14 302.204 9.89264   2
  -1  -2  14 299.893 9.96189   1
  -1  -2  14 298.274 9.84865   2
  -2   3  14 295.767 9.92459   3
  -3   1  15 49.2639 1.73086   3
  -3   1  15 46.1020 1.63758   2
  -1  -2  15 47.8624 1.73940   3
  -1  -2  15 45.3508 1.57943   2
  -1  -2  15 45.7210 1.73748   1
  -3   1  15 45.3692 1.77058   1
  -2   3  15 45.6609 1.68456   3
  -2   3  16 1.02630 0.39937   3
  -1  -2  16 0.59888 0.46876   1
  -3   1  16 0.65045 0.53842   1
  -1  -2  16 0.49384 0.21405   2
  -3   1  16 0.98871 0.33132   2
  -3   1  16 1.10210 0.48269   3
  -2   3  16 1.75377 0.77083   9
  -3   1  16 1.53715 0.75109   8
  -1  -2  16 0.72409 0.73312   8
  -3   1  16 1.57581 0.81747   9
  -3   1  16-0.24165 0.73938   7
  -1  -2  16 1.54840 0.75074   7
  -1  -2  17 0.98585 0.63570   4
  -2   3  17 0.78151 0.41762   3
  -3   1  17 0.34527 0.57644   1
  -3   1  17 0.79330 0.46971   3
  -3   1  17 0.51652 0.33286   2
  -3   1  17-0.07635 0.71415   6
   2  -3  17 0.56776 0.67948   6
  -1  -2  17 0.48089 0.71159   6
   1   2  17 1.49952 0.75287   9
  -2   3  17 1.12594 0.74652   8
  -3   1  17 0.82555 0.78286   8
  -2   3  17-0.04603 0.80338   9
  -1  -2  17-0.66618 0.79160   9
  -3   1  17-0.14137 0.83177   9
  -1  -2  17 1.38292 0.78547   8
  -1  -2  17 0.56883 0.77339   7
   2  -3  17 1.49447 0.74762   7
  -3   1  17 2.16241 0.78459   7
  -2   3  17 0.43346 0.70738   7
   2  -3  18 14.7145 0.97787   5
  -1  -2  18 15.3442 0.97968   5
  -1  -2  18 18.8725 1.10242  16
  -3   1  18 14.4792 1.08595  13
  -2   3  18 15.3490 1.06393  13
  -3   1  18 13.8947 0.90648   4
  -3   1  18 14.0597 0.67846   2
  -1  -2  18 14.1546 0.97208   4
  -3   1  18 13.4783 0.79893   3
   2  -3  18 16.7817 0.95435   4
  -3   1  18 13.3251 0.89146   1
  -2   3  18 13.5244 0.77923   3
  -1  -2  18 14.9861 1.05964   6
  -3   1  18 14.2810 1.01731   6
   2  -3  18 15.9101 1.01488   6
  -1  -2  18 17.3565 1.09289   8
  -2   3  18 17.5753 1.18043   9
  -1  -2  18 16.9349 1.13397   9
  -3   1  18 13.9125 1.07064   8
   2  -3  18 16.3018 1.05052   9
  -2   3  18 15.1335 1.05647   8
   2  -3  18 16.4984 1.05213   8
  -3   1  18 16.1813 1.15456   9
   1   2  18 15.2809 1.07688   9
  -3   1  18 16.1127 1.10355   7
  -1  -2  18 18.0827 1.10222   7
   2  -3  18 16.8933 1.04870   7
  -2   3  18 16.9914 1.03752   7
  -1  -2  19-0.71354 0.76152   5
  -3   1  19 2.67871 0.74823   5
   2  -3  19 2.33202 0.75416   5
  -1  -2  19 1.54181 0.83577  16
  -1  -2  19 1.03890 0.80706  13
  -2   3  19 1.35171 0.86733  13
   1   2  19 0.46591 0.77883  13
  -3   1  19 0.29683 0.84148  13
  -2   3  19 1.16633 0.49708   3
  -3   1  19 1.19145 0.65251   1
  -1  -2  19 2.38325 0.74966   4
  -3   1  19 1.78124 0.55428   3
  -3   1  19 0.92380 0.35743   2
  -3   1  19 1.32127 0.69685   4
   2  -3  19 0.89805 0.71041   4
   2  -3  19 0.69053 0.78537   6
  -2   3  19 1.13458 0.69822   6
  -3   1  19 1.91400 0.78177   6
   3  -1  19 1.81791 0.69596   6
  -1  -2  19 2.32765 0.82218   6
   2  -3  19 3.51398 0.87533   8
  -1  -2  19 1.27810 0.89903   9
   1   2  19 0.48742 0.71669   8
   2  -3  19 1.55241 0.76527   9
  -1  -2  19 1.48300 0.94195   8
  -3   1  19 1.04426 0.88084   8
  -2   3  19 0.78359 0.83811   8
   3  -1  19 2.14382 0.82264   9
  -3   1  19 0.59537 0.94285   9
  -2   3  19 0.89799 0.96368   9
   1   2  19 1.92167 0.88626   9
   3  -1  19 1.79367 0.75784   8
  -1  -2  19 0.85028 0.89512   7
   1   2  19 0.75960 0.73969   7
  -2   3  19 2.07868 0.83725   7
   3  -1  19 2.63819 0.78629   7
  -3   1  19 1.13750 0.84124   7
   2  -3  19 2.26949 0.78520   7
  -3   1  20 9.67603 0.91118   5
  -1  -2  20 13.3482 1.01704   5
   2  -3  20 11.0331 0.96806   5
   3  -1  20 10.0439 0.92586   5
  -1  -2  20 12.3763 1.05861  16
   2  -3  20 10.9524 0.97369  16
  -1  -2  20 13.8037 1.04420  13
  -2   3  20 13.5017 1.06964  13
  -3   1  20 12.5176 1.13796  13
   1   2  20 11.6059 0.99429  13
  -2   3  20 10.0843 0.69045   3
  -1  -2  20 8.65836 0.91933   4
   2  -3  20 9.86767 0.89006   4
  -3   1  20 10.0508 0.74930   3
  -3   1  20 10.8457 0.89010   4
  -3   1  20 8.14234 0.93692   6
   1   2  20 11.3304 0.87596   6
   2  -3  20 11.8034 1.02303   6
   3  -1  20 12.8865 0.92851   6
  -2   3  20 9.60763 0.90183   6
  -1  -2  20 8.87750 0.99066   6
   1   2  20 11.9181 1.08523   9
   2  -3  20 10.9693 1.04447   8
   1   2  20 9.31602 0.96232   8
  -1  -2  20 11.4862 1.06912   8
   3  -1  20 10.6165 1.01121   9
  -2   3  20 8.60436 1.02760   8
  -2   3  20 8.96906 1.10530   9
   3  -1  20 10.2218 0.94460   8
   2  -3  20 12.6332 1.07645   9
  -3   1  20 10.3320 1.07553   8
  -3   1  20 11.3756 1.19259   9
  -1  -2  20 11.8010 1.13098   9
   2  -3  20 10.6247 1.00582   7
   3  -1  20 11.6147 0.94144   7
  -1  -2  20 12.1508 1.11119   7
  -3   1  20 11.4867 1.09788   7
   1   2  20 10.5428 0.97816   7
  -2   3  20 12.9213 1.05412   7
  -1  -2  21 12.5521 1.04352   5
   3  -1  21 12.4225 0.94595   5
   2  -3  21 11.4699 1.05182   5
  -3   1  21 10.9136 0.94962   5
  -1  -2  21 13.2982 1.10963  16
   2  -3  21 12.1676 1.04867  16
  -3   1  21 11.9426 1.19284  13
   3  -1  21 10.7722 0.99278  13
  -1  -2  21 11.0937 1.06782  13
  -2   3  21 10.5091 1.13332  13
   2  -3  21 12.2572 1.02804  13
   1   2  21 12.1963 1.09202  13
  -3   1  21 11.6807 0.80460   3
  -1  -2  21 12.0297 0.96477   4
  -3   1  21 12.1178 0.95277   4
   3  -1  21 11.4401 0.87889   4
   2  -3  21 11.0116 0.92360   4
  -2   3  21 10.9464 0.84151   4
   3  -1  21 11.6156 0.98167   6
  -2   3  21 11.6874 0.96261   6
  -1  -2  21 12.2000 1.06618   6
   1   2  21 11.9575 0.91822   6
  -3   1  21 11.1908 1.06688   6
   2  -3  21 12.4300 1.07592   6
  -1  -2  21 13.5592 1.18961   8
  -3   1  21 10.0844 1.13894   8
  -2   3  21 12.6717 1.22748   9
  -3   1  21 12.9080 1.26695   9
  -1  -2  21 12.4556 1.18588   9
   2  -3  21 11.4161 1.15127   9
   3  -1  21 9.85997 1.08435   9
   1   2  21 10.5816 1.14720   9
   3  -1  21 12.6313 1.01506   8
   1   2  21 11.5379 1.04899   8
   2  -3  21 12.8641 1.11904   8
  -3   1  21 11.6496 1.12909   7
  -2   3  21 12.6089 1.13126   8
   2  -3  21 12.9338 1.11920   7
  -2   3  21 13.0852 1.11738   7
   1   2  21 11.8217 1.00383   7
   3  -1  21 11.2015 1.03927   7
  -1  -2  21 10.8766 1.11852   7
   3  -1  22 20.7328 1.18989   5
   2  -3  22 20.9611 1.29423   5
  -1  -2  22 19.8888 1.30520   5
  -3   1  22 20.3201 1.21104   5
   1   2  22 20.7495 1.12239   5
  -2   3  22 19.2514 1.12123   5
   2  -3  22 16.9204 1.26377  16
  -1  -2  22 18.9370 1.34845  16
  -2   3  22 18.7337 1.37968  13
   1   2  22 20.9258 1.34476  13
  -3   1  22 22.6810 1.38620  13
   2  -3  22 21.9778 1.26890  13
  -1  -2  22 18.8463 1.32510  13
   3  -1  22 22.4449 1.25812  13
  -2   3  22 21.1869 1.12569   4
   3  -1  22 19.2542 1.11924   4
  -1  -2  22 23.8498 1.28466   4
  -3   1  22 20.4589 1.06916   3
   2  -3  22 22.1478 1.21557   4
  -3   1  22 21.1339 1.19991   4
  -1  -2  22 20.5971 1.33248   6
  -3   1  22 20.4370 1.28817   6
   3  -1  22 19.7069 1.21781   6
  -2   3  22 20.2534 1.24815   6
   2  -3  22 24.0689 1.31412   6
   1   2  22 19.8342 1.16895   6
   3  -1  22 22.5051 1.32003   8
  -3   1  22 21.6223 1.49448   9
  -1  -2  22 20.8005 1.37137   8
  -1  -2  22 19.6841 1.38728   9
   3  -1  22 21.2531 1.31855   9
   2  -3  22 20.3152 1.33700   8
  -3   1  22 20.4529 1.40407   8
   1   2  22 21.4721 1.42012   9
   2  -3  22 20.3723 1.35747   9
  -2   3  22 22.9044 1.48377   9
   1   2  22 21.5735 1.28149   8
  -2   3  22 18.2644 1.29150   7
  -3   1  22 20.6219 1.38960   7
  -1  -2  22 21.7421 1.42220   7
   1   2  22 21.9878 1.30124   7
   3  -1  22 20.8583 1.27391   7
  -2   3  22 22.7246 1.37682   8
   2  -3  22 20.3729 1.36216   7
   2  -3  23 41.7731 1.92751   5
  -3   1  23 40.7649 1.86586   5
  -1  -2  23 42.7835 1.96605   5
  -2   3  23 42.1237 1.79919   5
   3  -1  23 44.8688 1.88074   5
   1   2  23 46.1489 1.80284   5
   2  -3  23 40.0188 1.93235  16
  -1  -2  23 39.9794 2.00732  16
   1   2  23 44.6107 1.95126  13
   2  -3  23 40.3527 1.88393  13
  -2   3  23 40.2427 1.99889  13
  -1  -2  23 39.8737 1.96505  13
   3  -1  23 42.9757 1.89448  13
  -3   1  23 42.9228 2.05790  13
  -3   1  23 44.3361 1.87975   4
   3  -1  23 42.8685 1.79046   4
   2  -3  23 46.9925 1.89691   4
  -2   3  23 42.6616 1.77376   4
  -1  -2  23 42.9814 1.90531   4
   1   2  23 42.6272 1.73471   4
   2  -3  23 43.4999 1.94586   6
   3  -1  23 41.0091 1.86288   6
  -1  -2  23 42.4940 1.97745   6
   1   2  23 43.6021 1.84869   6
  -3   1  23 41.2728 1.95201   6
  -2   3  23 41.2175 1.89900   6
  -2   3  23 41.1629 1.97604   8
   3  -1  23 40.8329 1.90526   8
   1   2  23 41.9953 2.03355   9
   1   2  23 42.2252 1.93898   8
  -3   1  23 45.5275 2.04824   8
  -1  -2  23 46.3962 2.08266   8
  -3   1  23 45.0772 2.12679   9
   2  -3  23 39.1350 2.00772   9
  -2   3  23 43.2692 2.08481   9
   2  -3  23 45.3297 1.97821   8
   3  -1  23 44.3180 2.00758   9
  -1  -2  23 46.4878 2.11129   9
   2  -3  23 39.5011 2.00266   7
   1   2  23 45.3553 1.93766   7
  -3   1  23 45.8705 2.04852   7
   3  -1  23 42.5536 1.94886   7
  -2   3  23 42.8723 1.97673   7
  -1  -2  23 46.3601 2.09465   7
   3  -1  24 8.60252 1.03040   7
  -2   3  24 8.09694 1.18002   8
  -2   3  24 8.86418 1.18661   7
   1   2  24 9.31686 1.08442   7
   1   2  24 5.92774 1.04130   8
  -3   1  24 7.84445 1.21168   7
  -1  -2  24 9.47409 1.23452   7
   2  -3  24 9.63008 1.18382   7
   1   2  24 6.99530 1.13070  13
  -3   1  24 8.54840 1.23608  13
   3  -1  24 8.77923 1.03556  13
  -1  -2  24 8.94561 1.12073  13
   2  -3  24 5.90618 1.00931  13
  -2   3  24 9.69047 1.23729  13
   2  -3  24 7.20590 0.99555   4
  -3   1  24 6.79605 0.98744   4
   3  -1  24 7.41737 0.86366   4
   1   2  24 7.18893 0.81355   4
  -1  -2  24 11.0447 1.02544   4
  -2   3  24 7.78624 0.86683   4
   3  -1  24 7.44548 1.00341   6
   1   2  24 7.47925 0.95330   6
  -2   3  24 9.14441 1.04005   6
  -1  -2  24 9.59389 1.20425   6
  -3   1  24 7.47849 1.04732   6
   2  -3  24 8.05915 1.10160   6
   2  -3  24 10.6956 1.16629   8
   3  -1  24 6.83625 1.07585   8
   1   2  24 8.13624 1.18567   9
   3  -1  24 9.21974 1.19929   9
  -3   1  24 8.35315 1.27595   9
   2  -3  24 9.19464 1.14617   9
  -3   1  24 9.16832 1.22980   8
  -1  -2  24 8.64772 1.25624   8
  -1  -2  24 7.51143 1.25872   9
  -2   3  24 7.44348 1.28149   9
  -2   3  24 6.69316 0.89716   5
  -3   1  24 8.22008 1.03511   5
   1   2  24 9.10502 0.89268   5
   3  -1  24 8.18039 1.00218   5
  -1  -2  24 9.04917 1.09381   5
   2  -3  24 10.1726 1.04990   5
  -2   3  25 30.2170 1.66495   7
   2  -3  25 27.4433 1.63043   7
  -1  -2  25 32.7376 1.74302   7
   1   2  25 27.3347 1.59894   8
  -2   3  25 26.7700 1.64866   8
  -3   1  25 27.2832 1.71678   7
   3  -1  25 27.1766 1.57270   7
   1   2  25 28.7613 1.60659   7
   3  -1  25 26.8000 1.51555  13
   2  -3  25 28.1747 1.56715  13
  -3   1  25 30.5108 1.71843  13
  -1  -2  25 28.8904 1.63620  13
   1   2  25 27.1489 1.57568  13
  -2   3  25 28.1456 1.72333  13
  -2   3  25 25.3679 1.38365   4
   2  -3  25 28.3440 1.50003   4
   3  -1  25 25.1764 1.38782   4
  -1  -2  25 29.5672 1.55426   4
  -3   1  25 26.8774 1.47882   4
   1   2  25 28.1811 1.48091   6
   2  -3  25 29.1526 1.63714   6
   3  -1  25 29.8241 1.55736   6
  -3   1  25 29.3042 1.64258   6
  -2   3  25 26.7241 1.54028   6
  -1  -2  25 26.3978 1.62794   6
  -3   1  25 31.3263 1.81740   9
  -2   3  25 28.7148 1.75670   9
  -1  -2  25 28.6389 1.70664   8
   3  -1  25 30.1226 1.61376   8
   2  -3  25 27.6887 1.66708   8
   1   2  25 31.3690 1.75834   9
   2  -3  25 25.4031 1.68914   9
  -1  -2  25 29.5324 1.78649   9
  -3   1  25 26.7658 1.72293   8
   3  -1  25 25.6321 1.63563   9
   2  -3  25 29.8744 1.58078   5
   1   2  25 27.2273 1.39280   5
  -2   3  25 26.9092 1.40230   5
   3  -1  25 28.6034 1.50506   5
  -3   1  25 29.3245 1.48726   5
  -1  -2  25 26.0599 1.55425   5
   1   2  26 12.2474 1.21486   8
  -3   1  26 11.1542 1.32558   7
  -2   3  26 13.9991 1.36232   8
   2  -3  26 11.9487 1.35955   7
   1   2  26 12.5092 1.22335   7
  -1  -2  26 14.2502 1.43193   7
  -2   3  26 12.1137 1.30549   7
   3  -1  26 12.7880 1.22923   7
   2  -3  26 11.4942 1.21854  13
  -2   3  26 14.0331 1.37896  13
  -1  -2  26 12.5709 1.32724  13
  -3   1  26 11.8352 1.39788  13
   1   2  26 12.3404 1.25832  13
   3  -1  26 12.2186 1.17430  13
  -2   3  26 10.6218 0.99796   4
  -1  -2  26 10.3399 1.12405   4
   3  -1  26 10.9114 1.01198   4
  -3   1  26 12.8923 1.11641   4
   2  -3  26 11.1884 1.14849   4
   3  -1  26 12.2887 1.18468   6
   1   2  26 10.0427 1.11275   6
   2  -3  26 13.5023 1.27479   6
  -1  -2  26 12.9598 1.28750   6
  -3   1  26 12.5104 1.31235   6
  -2   3  26 11.4553 1.18327   6
   2  -3  26 10.0675 1.29626   9
   3  -1  26 11.7154 1.21388   8
   1   2  26 10.1757 1.40619   9
   2  -3  26 9.86595 1.28633   8
  -3   1  26 9.66653 1.37193   8
   3  -1  26 15.1305 1.32405   9
  -2   3  26 10.3524 1.48208   9
  -1  -2  26 11.7003 1.46332   9
  -1  -2  26 10.4211 1.36266   8
  -3   1  26 13.8522 1.49895   9
  -1  -2  26 11.1321 1.17382   5
  -3   1  26 11.8233 1.12855   5
   3  -1  26 10.5552 1.11401   5
  -2   3  26 12.2356 1.04503   5
   2  -3  26 12.2197 1.23637   5
   1   2  26 9.74964 1.00340   5
   1   2  27 9.02664 1.17965   7
  -2   3  27 10.7143 1.34972   8
  -1  -2  27 12.6991 1.40921   7
  -3   1  27 9.08468 1.37103   7
  -2   3  27 11.3815 1.32423   7
   2  -3  27 10.8848 1.34126   7
   3  -1  27 10.1826 1.25317   7
   1   2  27 10.7294 1.28188   8
  -2   3  27 9.43105 1.34769  13
  -3   1  27 12.7824 1.40213  13
   3  -1  27 10.4875 1.16290  13
   2  -3  27 10.6057 1.19193  13
  -1  -2  27 13.2511 1.35352  13
   1   2  27 13.2724 1.32439  13
   2  -3  27 10.1662 1.13293   4
  -3   1  27 12.3108 1.13337   4
  -1  -2  27 12.6717 1.22587   4
   3  -1  27 10.4072 1.03308   4
  -2   3  27 12.4684 1.02504   4
  -2   3  27 10.6622 1.15621   6
   2  -3  27 9.61574 1.22473   6
   3  -1  27 11.4388 1.17138   6
  -3   1  27 11.1075 1.24718   6
   1   2  27 11.9280 1.12446   6
  -1  -2  27 13.6646 1.33455   6
  -3   1  27 11.2321 1.52390   9
  -2   3  27 9.80393 1.45049   9
   2  -3  27 10.4459 1.36628   8
   2  -3  27 11.5746 1.39087   9
  -1  -2  27 11.2548 1.45023   9
   3  -1  27 13.8803 1.32758   9
  -1  -2  27 11.8095 1.42976   8
   3  -1  27 9.55318 1.23460   8
  -3   1  27 11.5716 1.45201   8
   1   2  27 12.1766 1.42154   9
  -1  -2  27 10.8758 1.20663   5
   2  -3  27 9.90200 1.22510   5
   3  -1  27 12.3328 1.13229   5
  -2   3  27 10.8581 1.05666   5
  -3   1  27 12.1852 1.15451   5
  -1  -2  28 7.97707 1.42139   7
   1   2  28 6.02168 1.23058   8
   2  -3  28 6.20882 1.27458   7
  -3   1  28 6.02930 1.36165   7
   1   2  28 8.46901 1.23032   7
  -2   3  28 8.11732 1.32986   7
   3  -1  28 4.90334 1.23346   7
  -2   3  28 3.52092 1.29787   8
  -2   3  28 4.27108 1.24626  13
   2  -3  28 7.91622 1.20113  13
   3  -1  28 4.48330 1.10945  13
  -3   1  28 7.87574 1.35334  13
  -1  -2  28 7.11558 1.30044  13
   1   2  28 9.18973 1.27286  13
  -1  -2  28 6.07525 1.13392   4
  -3   1  28 5.46659 1.03105   4
   2  -3  28 7.39892 1.09744   4
   1   2  28 5.54380 1.04492   6
  -1  -2  28 6.85567 1.24682   6
   3  -1  28 7.19463 1.11080   6
  -3   1  28 4.79395 1.21250   6
   2  -3  28 6.01109 1.21725   6
  -2   3  28 4.99488 1.14333   6
  -1  -2  28 6.76634 1.36735   8
   1   2  28 7.04346 1.39212   9
   2  -3  28 8.94145 1.36449   8
   3  -1  28 7.03828 1.24092   8
  -1  -2  28 5.14129 1.42305   9
  -3   1  28 4.51310 1.28857   8
  -2   3  28 7.47875 1.40758   9
  -3   1  28 6.11972 1.49417   9
   3  -1  28 4.81600 1.23146   9
   2  -3  28 3.35401 1.28390   9
  -1  -2  28 8.18744 1.20485   5
   2  -3  28 5.70794 1.14436   5
  -3   1  28 7.90511 1.14526   5
   3  -1  28 9.39030 1.12538   5
  -3   1  29 11.1708 1.52503   8
  -1  -2  29 12.7427 1.56493   7
   1   2  29 10.9675 1.38328   8
   1   2  29 15.1201 1.41312   7
   2  -3  29 13.5668 1.49526   7
  -2   3  29 13.3953 1.48092   8
   3  -1  29 11.5123 1.39091   7
  -2   3  29 13.0790 1.39194   7
  -3   1  29 14.8503 1.54745   7
  -1  -2  29 12.4076 1.43540  13
  -2   3  29 12.0744 1.40068  13
   2  -3  29 10.4730 1.30288  13
   1   2  29 14.3614 1.41254  13
   3  -1  29 13.6699 1.30834  13
  -3   1  29 10.6306 1.53567  13
   2  -3  29 10.9237 1.24432   4
  -3   1  29 12.4265 1.21534   4
  -1  -2  29 13.8947 1.30026   4
  -1  -2  29 13.7902 1.48443   6
   2  -3  29 13.3644 1.37759   6
   1   2  29 10.4696 1.19830   6
  -2   3  29 14.4980 1.32378   6
   3  -1  29 14.2727 1.29944   6
  -3   1  29 13.7035 1.42093   6
   2  -3  29 14.0798 1.50713   9
   1   2  29 13.0821 1.56066   9
   2  -3  29 14.3267 1.44686   8
  -3   1  29 13.7764 1.70907   9
   3  -1  29 12.5603 1.43656   9
   3  -1  29 12.7605 1.38597   8
  -1  -2  29 14.7293 1.60535   9
  -1  -2  29 12.0409 1.56070   8
  -2   3  29 12.9073 1.65663   9
   2  -3  29 12.0805 1.34793   5
  -3   1  29 12.3572 1.26720   5
  -1  -2  29 11.1766 1.30882   5
   3  -1  29 11.7098 1.21941   5
  -3   1  30 2.33572 1.36468   8
  -1  -2  30 5.67031 1.46623   7
   1   2  30 5.17735 1.31142   7
  -2   3  30 5.35784 1.35139   7
  -2   3  30 8.46964 1.44446   8
   3  -1  30 6.15323 1.29744   8
   2  -3  30 8.22263 1.34872   7
   3  -1  30 8.63921 1.37704   7
  -3   1  30 5.35343 1.47039   7
   1   2  30 6.84181 1.31399   8
   2  -3  30 7.16293 1.27781  13
   3  -1  30 6.75869 1.25210  13
   1   2  30 6.39065 1.34859  13
  -3   1  30 7.00653 1.44124  13
  -1  -2  30 7.26317 1.35242  13
  -2   3  30 5.57065 1.31859  13
  -1  -2  30 5.35243 1.14803   4
   2  -3  30 5.34642 1.13617   4
  -3   1  30 6.56411 1.15066   4
  -3   1  30 4.84265 1.31646   6
   3  -1  30 5.02912 1.20316   6
   1   2  30 6.56006 1.13606   6
   2  -3  30 6.85372 1.25464   6
  -1  -2  30 6.18596 1.32185   6
  -2   3  30 5.92835 1.20967   6
  -3   1  30 5.62498 1.60631   9
  -1  -2  30 3.65928 1.42828   8
  -2   3  30 6.36747 1.58418   9
  -1  -2  30 5.73428 1.56279   9
   2  -3  30 5.35251 1.41698   8
   1   2  30 3.82277 1.36504   9
   2  -3  30 6.25715 1.48593   9
   3  -1  30 5.87566 1.38312   9
  -3   1  30 6.88980 1.16304   5
  -1  -2  30 7.71410 1.26723   5
   3  -1  30 6.86952 1.17157   5
   2  -3  30 7.00091 1.26739   5
  -2   3  31 18.3004 1.73628   8
  -2   3  31 18.6720 1.72523   7
  -3   1  31 21.8855 1.82254   7
   3  -1  31 21.8414 1.60785   7
   2  -3  31 16.0223 1.67571   7
   1   2  31 18.9741 1.62723   7
   1   2  31 16.5126 1.57673   8
  -3   1  31 20.9068 1.75743   8
  -1  -2  31 21.4062 1.77890   7
   3  -1  31 17.6351 1.60037   8
  -3   1  31 18.8826 1.78417  13
  -2   3  31 15.1795 1.67132  13
   1   2  31 21.3354 1.63879  13
   2  -3  31 20.4588 1.57484  13
  -1  -2  31 25.3042 1.71179  13
  -3   1  31 18.2639 1.40738   4
   2  -3  31 20.1087 1.46914   4
  -1  -2  31 18.1803 1.50013   4
   2  -3  31 20.6816 1.66588   6
  -2   3  31 19.7950 1.53512   6
   1   2  31 16.3986 1.42039   6
  -3   1  31 19.5275 1.65189   6
   3  -1  31 16.6124 1.47875   6
  -1  -2  31 20.2407 1.65287   6
  -3   1  31 20.8200 1.88035   9
  -2   3  31 19.2380 1.85368   9
  -1  -2  31 19.5617 1.79160   8
   1   2  31 20.0539 1.78543   9
   2  -3  31 20.1464 1.73390   9
  -1  -2  31 22.4793 1.84442   9
   3  -1  31 20.3219 1.70431   9
   2  -3  31 17.4435 1.70564   8
  -1  -2  31 20.3669 1.56552   5
   2  -3  31 21.2459 1.56452   5
  -3   1  31 20.4130 1.46277   5
   2  -3  32 36.9230 2.19399   7
   3  -1  32 39.4962 2.14013   7
   1   2  32 39.8818 2.14139   7
  -1  -2  32 36.6596 2.28343   7
  -2   3  32 38.0149 2.22047   7
  -3   1  32 42.4831 2.32572   7
   3  -1  32 33.2374 2.06733   8
  -1  -2  32 41.2066 2.23298  13
  -3   1  32 39.4498 2.22652  13
  -2   3  32 33.7630 2.17118  13
   1   2  32 37.3716 2.11208  13
  -3   1  32 33.7449 1.87651   4
  -1  -2  32 36.2438 1.96869   4
   2  -3  32 33.1680 1.90870   4
   1   2  32 30.0136 1.90441   6
  -3   1  32 40.1471 2.13404   6
   3  -1  32 35.6591 1.98166   6
  -1  -2  32 37.3625 2.16080   6
  -2   3  32 36.1296 2.00966   6
   2  -3  32 37.9217 2.12376   6
   3  -1  32 39.6107 2.22216   9
  -2   3  32 36.6192 2.32446   9
   1   2  32 40.2730 2.31100   9
   1   2  32 32.1929 2.08138   8
  -3   1  32 40.1540 2.40408   9
  -2   3  32 41.6767 2.25088   8
   2  -3  32 36.1472 2.17344   8
  -3   1  32 39.5386 2.28207   8
  -1  -2  32 38.3114 2.29080   8
  -1  -2  32 37.3511 2.37281   9
   2  -3  32 43.1312 2.28789   9
   2  -3  32 39.3156 2.04133   5
  -3   1  32 38.3089 1.97058   5
  -1  -2  32 39.3728 2.05646   5
   1   2  33 32.7151 2.16280   7
  -3   1  33 41.4546 2.39261   7
   3  -1  33 35.3904 2.15947   7
  -1  -2  33 39.3075 2.39232   7
   2  -3  33 41.2828 2.30732   7
  -2   3  33 37.4586 2.25629   7
  -2   3  33 36.2993 2.26807   8
   1   2  33 37.0767 2.18259  13
  -2   3  33 40.4136 2.30863  13
  -3   1  33 44.6000 2.39320  13
  -1  -2  33 35.3404 2.23161  13
  -1  -2  33 38.2481 2.04774   4
   2  -3  33 38.1814 2.17718   6
  -3   1  33 43.3560 2.23848   6
   3  -1  33 36.0261 2.05513   6
  -1  -2  33 40.6249 2.24281   6
  -2   3  33 39.8007 2.12571   6
  -3   1  33 43.2105 2.53710   9
   3  -1  33 41.5813 2.32303   9
  -1  -2  33 44.0528 2.48158   9
   2  -3  33 38.9463 2.28132   9
  -1  -2  33 40.1186 2.35316   8
   3  -1  33 38.0158 2.20188   8
  -2   3  33 38.6425 2.44088   9
   1   2  33 39.0722 2.37514   9
   1   2  33 44.4649 2.23315   8
   2  -3  33 34.3142 2.23908   8
  -3   1  33 43.3289 2.37749   8
   2  -3  33 38.7537 2.12692   5
  -1  -2  33 39.0917 2.11879   5
  -3   1  34 35.1418 2.31170   8
  -1  -2  34 35.1870 2.27153   7
   2  -3  34 35.6353 2.23966   7
  -3   1  34 38.9105 2.35419   7
  -1  -2  34 33.7642 2.30817   8
   3  -1  34 31.0585 2.08410   8
   3  -1  34 30.8372 2.11699   7
   1   2  34 34.0203 2.14641   7
  -2   3  34 35.3757 2.20395   7
  -1  -2  34 32.2485 2.15339  13
  -2   3  34 34.8251 2.22816  13
   1   2  34 30.4714 2.08365  13
  -3   1  34 34.7937 2.24017  13
  -1  -2  34 33.2938 1.94993   4
  -1  -2  34 37.2672 2.19932   6
  -2   3  34 37.0349 2.04714   6
   2  -3  34 38.2256 2.17177   6
   3  -1  34 38.6807 2.03601   6
  -3   1  34 36.4516 2.14933   6
  -2   3  34 39.0339 2.25100   8
   2  -3  34 39.2146 2.29409   9
   3  -1  34 38.3764 2.24064   9
   1   2  34 35.0519 2.16849   8
   1   2  34 34.5880 2.28916   9
   2  -3  34 33.5438 2.20558   8
  -1  -2  34 32.9232 2.35952   9
  -2   3  34 34.2072 2.39960   9
  -3   1  34 36.3986 2.41703   9
  -1  -2  34 32.8264 2.01879   5
   2  -3  34 37.4406 2.04096   5
   3  -1  35 41.9101 2.30736   7
  -3   1  35 37.9930 2.47009   7
   1   2  35 38.2945 2.26741   7
  -2   3  35 38.5000 2.32541   7
   2  -3  35 35.9968 2.36324   8
   2  -3  35 43.2371 2.38654   7
  -1  -2  35 45.5593 2.55455   7
  -1  -2  35 37.5227 2.44601   8
  -3   1  35 34.9484 2.46192   8
  -1  -2  35 41.5181 2.35738   6
  -2   3  35 36.2222 2.15959   6
   2  -3  35 42.2176 2.33192   6
  -3   1  35 39.7183 2.31387   6
  -3   1  35 38.2080 2.40929  13
  -1  -2  35 34.6106 2.30604  13
  -2   3  35 42.2857 2.40727  13
  -1  -2  35 45.2886 2.62601   9
   3  -1  35 39.7553 2.41314   9
  -2   3  35 38.9457 2.35594   8
   1   2  35 40.4895 2.33006   8
   3  -1  35 39.3944 2.25816   8
  -2   3  35 41.7783 2.60675   9
  -3   1  35 41.5166 2.66732   9
   2  -3  35 42.7785 2.47341   9
   1   2  35 38.9572 2.43753   9
  -1  -2  35 41.4424 2.21565   5
  -3   1  36 21.9449 2.04365  13
  -1  -2  36 20.7713 1.90339  13
  -2   3  36 17.9082 1.91923  13
  -2   3  36 23.0312 2.21602   9
   1   2  36 19.3338 2.03392   9
  -1  -2  36 23.0372 2.13378   9
   2  -3  36 19.9421 2.00519   9
   3  -1  36 21.0457 1.99918   9
  -3   1  36 26.5421 2.21890   9
  -3   1  36 22.2531 2.05285   8
  -3   1  36 21.1227 2.00246   7
   1   2  36 15.8946 1.80126   7
   3  -1  36 25.5098 1.94173   8
  -2   3  36 20.5350 1.94490   7
  -2   3  36 21.1962 1.95515   8
   3  -1  36 23.9800 1.92288   7
  -1  -2  36 21.7163 2.04362   7
  -1  -2  36 21.9877 2.07244   8
   2  -3  36 25.1922 2.03117   8
   2  -3  36 21.8871 1.99480   7
   1   2  36 20.1716 1.85920   8
  -1  -2  36 21.4627 1.89296   6
   2  -3  36 19.6046 1.84566   6
  -3   1  36 24.5004 1.88026   6
  -2   3  37 15.3927 1.87653  13
  -3   1  37 13.5108 1.84978  13
  -3   1  37 15.8426 2.15744   9
  -1  -2  37 13.1411 2.00844   9
  -2   3  37 13.3609 2.04550   9
   1   2  37 14.9731 1.93334   9
   3  -1  37 15.5618 1.91154   9
   2  -3  37 15.2002 1.88595   9
  -3   1  37 10.8738 1.87402   8
  -2   3  37 15.7113 1.83304   7
  -1  -2  37 14.8174 1.99692   8
   2  -3  37 17.0298 1.82568   8
   3  -1  37 13.0147 1.73223   8
   1   2  37 13.9247 1.72054   7
  -3   1  37 15.8781 1.99063   7
   3  -1  37 13.7411 1.74397   7
  -1  -2  37 15.0592 1.90680   7
   1   2  37 18.9779 1.80489   8
  -2   3  37 15.1158 1.85435   8
   2  -3  37 16.4841 1.87858   7
  -3   1  37 16.1978 1.74520   6
  -1  -2  37 19.4825 1.85920   6
   2  -3  37 17.9885 1.74511   6
  -2   3  38 3.33718 1.70016  13
  -3   1  38 3.64157 1.74231  13
  -3   1  38 6.30480 1.86883   9
   1   2  38 1.41926 1.76236   9
  -1  -2  38 5.75083 1.87717   9
   3  -1  38 5.95150 1.73732   9
  -2   3  38 6.03314 1.88466   9
   2  -3  38 8.43305 1.79279   9
   3  -1  38 8.19385 1.67343   7
  -2   3  38 4.24736 1.63328   7
  -3   1  38 6.17412 1.79175   8
  -1  -2  38 5.06884 1.81992   8
  -2   3  38 7.08841 1.72418   8
  -3   1  38 6.49900 1.83048   7
   2  -3  38 5.96816 1.74498   7
   1   2  38 6.81979 1.61351   8
   2  -3  38 4.66184 1.71069   8
  -1  -2  38 2.97274 1.73728   7
   2  -3  38 6.16079 1.53748   6
  -3   1  38 7.33947 1.60091   6
  -1  -2  38 4.98268 1.63613   6
  -3   1  39 1.90970 1.70579  13
  -2   3  39 1.64364 1.63578  13
  -1  -2  39 0.38410 1.80852   9
   2  -3  39 4.08134 1.85019   9
   3  -1  39 2.25618 1.71297   9
  -2   3  39-1.05211 1.82896   9
   1   2  39 2.54361 1.80129   9
  -3   1  39 0.67298 1.95094   9
  -1  -2  39 2.19101 1.71952   7
  -2   3  39 3.11831 1.71782   7
   2  -3  39 5.42911 1.77226   8
  -1  -2  39 1.92989 1.72297   8
  -3   1  39 2.05567 1.73761   7
  -3   1  39-0.12153 1.69734   8
  -2   3  39 2.03923 1.71266   8
   2  -3  39 2.48603 1.66978   7
  -1  -2  39 2.01130 1.60758   6
   1   2  40 5.68817 1.89695   9
  -1  -2  40 7.19119 1.90516   9
   2  -3  40 4.40201 1.79059   9
  -2   3  40 4.83761 1.87509   9
   3  -1  40 6.67194 1.78246   9
  -3   1  40 3.71360 2.01872   9
   2  -3  40 4.94939 1.76984   7
  -3   1  40 4.71045 1.82082   8
  -2   3  40 4.73257 1.76715   8
  -2   3  40 7.60412 1.75584   7
  -3   1  40 3.70014 1.85405   7
  -1  -2  40 4.55080 1.83218   8
   2  -3  40 5.98204 1.76252   8
  -1  -2  40 0.99356 1.79122   7
  -1  -2  40 6.45157 1.70768   6
  -1  -2  41 2.92420 1.95244   9
   2  -3  41 0.48335 1.76505   9
  -2   3  41 1.64134 1.97849   9
   1   2  41 4.52592 1.85550   9
  -3   1  41-1.67999 1.97917   9
  -2   3  41 3.91613 1.78844   7
  -1  -2  41 4.79551 1.85556   7
   2  -3  41 1.03029 1.67544   8
   2  -3  41 1.86969 1.72480   7
  -3   1  41 2.63181 1.86345   7
  -2   3  41 2.69471 1.70487   8
  -3   1  41 2.77165 1.87843   8
  -1  -2  41-2.24960 1.80971   8
  -1  -2  41 0.76137 1.65436   6
  -1  -2  42 2.02350 1.81254   8
  -1  -2  42 4.21635 1.86889   7
  -3   1  42 1.40249 1.89491   8
  -3   1  42 0.25379 1.80415   7
  -2   3  42 5.56538 1.83639   8
   2  -3  42 3.42516 1.78294   7
  -2   3  42 2.77393 1.92330   9
   1   2  42 1.91091 1.87580   9
  -1  -2  42 2.02088 1.98355   9
  -3   1  42 1.42038 2.03524   9
  -3   1  43 0.25580 1.82787   7
  -1  -2  43 1.54510 1.81421   7
  -3   1  43 5.65686 1.93378   8
  -1  -2  43 4.58747 1.91502   8
   1   2  43-0.51401 1.85103   9
  -2   3  43 6.02345 2.05864   9
  -3   1  43 2.58174 2.01839   9
  -1  -2  43 2.71741 1.93374   9
  -3   1  44 1.28924 1.86874   8
  -3   1  44 2.56554 1.92841   7
  -1  -2  44 0.63900 1.89860   8
  -1  -2  44 2.71250 1.92947   7
  -3   1  44 4.18352 2.15471   9
  -1  -2  44 1.77440 1.98407   9
  -2   3  44 0.56329 2.00103   9
  -1  -2  45 6.18855 1.94257   7
  -1  -2  45 0.25501 1.89336   8
  -3   1  45 1.28686 1.91969   8
  -2   3  45 2.81821 2.12278   9
  -1  -2  45 1.63573 2.05175   9
  -3   1  45 3.89706 2.12293   9
  -3   1  46 4.74231 2.24379   9
  -2   3  46 3.64585 2.22233   9
  -2   3  47 3.32987 2.23296   9
  -3   1  47 0.85297 2.26437   9
  -3   1  48 1.95763 2.35918   9
   0   3 -25 3.97800 0.84996   3
   3   0 -25 3.63818 0.83760   3
  -3   3 -24 10.7346 0.90627   3
   3   0 -24 8.90633 0.91192   3
   0   3 -24 10.0680 0.94721   3
   0   3 -23 7.48365 0.81388   1
   0   3 -23 7.87232 0.74163   1
  -3   3 -23 9.39563 0.83371   3
  -3   3 -23 8.59182 0.76164   1
  -3   3 -23 8.52962 0.83762   1
   0   3 -23 8.20831 0.87347   3
  -3   3 -22 31.5562 1.39459   3
   0   3 -22 30.5321 1.32429   1
   0   3 -22 30.3231 1.40125   1
  -3   3 -22 32.0799 1.34295   1
   0   3 -22 30.2754 1.41791   3
  -3   3 -22 29.4500 1.38962   1
   3  -3 -21 73.4103 2.62530   3
   0   3 -21 72.4162 2.63780   1
  -3   0 -21 74.4695 2.73250   1
  -3   3 -21 74.7010 2.64127   1
  -3   0 -21 70.4220 2.67195   1
  -3   3 -21 73.8747 2.67997   3
   0   3 -21 73.1635 2.68566   1
  -3   0 -21 70.6009 2.61955   3
   0  -3 -21 71.0443 2.60810   3
   3   0 -21 73.7831 2.72815   1
  -3   3 -21 71.6315 2.67502   1
   0   3 -21 75.2232 2.72624   3
  -3   3 -20 63.2564 2.37815   3
   0  -3 -20 63.1542 2.30987   3
   0  -3 -20 64.9784 2.48219   1
  -3   0 -20 64.7858 2.44871   1
  -3   3 -20 65.6580 2.42208   3
   0   3 -20 66.4936 2.36877   1
   3  -3 -20 62.1489 2.48034   1
   3   0 -20 64.0705 2.44734   1
  -3   0 -20 67.9653 2.36557   3
   0  -3 -20 66.3967 2.43327   1
  -3   0 -20 67.1982 2.33744   3
  -3   3 -20 63.2217 2.40869   1
   3  -3 -20 65.5061 2.36672   3
   3  -3 -20 64.7773 2.43028   1
  -3   3 -20 63.8495 2.37164   1
  -3   0 -20 64.7281 2.40955   1
   0  -3 -20 65.7404 2.34720   3
   0   3 -20 62.3554 2.41225   1
   0   3 -20 65.0132 2.45477   3
   0  -3 -19 88.2586 3.10129   3
   0  -3 -19 90.7167 3.05832   2
   0   3 -19 89.4084 3.12229   1
  -3   0 -19 87.1719 3.08749   3
  -3   3 -19 90.9062 3.13015   1
   0  -3 -19 87.5764 3.07693   3
   0   3 -19 87.0325 3.15197   1
   3  -3 -19 87.7866 3.05242   2
   3  -3 -19 87.0689 3.06071   2
   3  -3 -19 92.0350 3.18488   1
  -3   3 -19 85.0677 3.15926   1
   3  -3 -19 93.0651 3.12229   3
   3   0 -19 91.1840 3.19994   1
  -3   3 -19 88.5459 3.17036   3
   0  -3 -19 88.7669 3.18012   1
  -3   3 -19 91.0397 3.13750   3
   0  -3 -19 90.4653 3.23056   1
  -3   0 -19 92.0032 3.16264   1
  -3   0 -19 89.1496 3.11659   3
   3   0 -19 85.8004 3.14954   3
  -3   0 -19 86.7112 3.19196   1
   3  -3 -19 86.2891 3.21791   1
   0   3 -19 89.7247 3.19558   3
   0  -3 -19 86.3369 3.04105   2
   0  -3 -18 1.57434 0.58033   1
  -3   3 -18 1.82439 0.49852   1
   3  -3 -18 2.13286 0.66283   1
   3   0 -18 1.66118 0.59048   1
  -3   3 -18 1.19444 0.50454   3
   0   3 -18 1.88080 0.49404   1
  -3   0 -18 2.04521 0.30609   2
   0   3 -18 1.29526 0.60012   3
  -3   0 -18 1.84665 0.55529   1
   0  -3 -18 1.99142 0.40856   2
   3  -3 -18 1.48306 0.46779   3
   0  -3 -18 1.38323 0.63631   1
  -3   3 -18 1.82134 0.56279   3
   3   0 -18 1.76029 0.53542   3
  -3   3 -18 1.17583 0.56519   1
   0  -3 -18 1.26563 0.43211   3
  -3   0 -18 2.00178 0.29310   2
  -3   0 -18 1.92570 0.49259   3
   0   3 -18 0.95064 0.55640   3
   0  -3 -18 2.04164 0.38465   2
  -3   0 -18 1.35955 0.44357   3
  -3   0 -18 1.70868 0.60543   1
   0   3 -18 1.78975 0.54403   1
   0  -3 -18 1.05109 0.40520   3
   3   0 -18 1.67650 0.33852   2
   3  -3 -18 1.46773 0.40308   2
   0   3 -17 36.3763 1.28834   2
   0   3 -17 33.0224 1.28868   2
  -3   0 -17 40.0009 1.36580   2
  -3   3 -17 42.7516 1.54250   1
  -3   0 -17 41.6429 1.52585   1
   3   0 -17 41.1609 1.52671   3
   0  -3 -17 40.5155 1.46277   3
   3  -3 -17 40.6453 1.43516   2
  -3   0 -17 38.7132 1.46766   3
  -3   0 -17 41.7823 1.36217   2
   3   0 -17 40.9427 1.38998   2
   0   3 -17 38.7310 1.57436   3
   0   3 -17 42.4275 1.48953   1
   3   0 -17 39.6812 1.57999   1
  -3   3 -17 37.3225 1.52254   3
   0  -3 -17 40.4562 1.54214   1
   0  -3 -17 38.3649 1.43227   3
   0  -3 -17 41.2886 1.41881   2
  -3   3 -17 40.3756 1.48844   1
   3  -3 -17 40.0467 1.47555   3
   3  -3 -17 39.1328 1.59455   1
   0  -3 -17 42.0520 1.60743   1
   0   3 -17 39.5059 1.53046   1
  -3   0 -17 41.3737 1.57860   1
   0   3 -17 39.2191 1.52943   3
   0  -3 -17 42.9821 1.43297   2
  -3   3 -17 40.7405 1.49849   3
  -3   0 -17 41.3574 1.45723   3
  -3   3 -16 20.0911 0.89105   1
   3   0 -16 20.6705 0.95380   3
   0  -3 -16 20.8116 0.82952   2
   0   3 -16 19.8770 0.88540   1
   3  -3 -16 20.8787 1.02148   1
   3  -3 -16 20.6720 0.85269   2
   3   0 -16 21.1441 0.80021   2
  -3   0 -16 21.0323 0.89274   3
   0   3 -16 19.0187 0.69207   2
  -3   0 -16 20.3662 0.77061   2
  -3   0 -16 21.4363 0.86089   3
   0  -3 -16 20.3952 0.83777   2
   0   3 -16 19.7048 0.94046   1
   3   0 -16 20.4875 0.98764   1
  -3   0 -16 18.4882 0.92430   1
   0   3 -16 21.4502 1.01184   3
   0   3 -16 18.3487 0.93930   3
  -3   3 -16 20.4669 0.90963   3
   3  -3 -16 20.0923 0.89139   3
   0   3 -16 18.6480 0.69198   2
   0  -3 -16 21.6341 0.85010   3
  -3   0 -16 18.9705 0.98620   1
   0  -3 -16 18.6883 1.00174   1
  -3   0 -16 19.9545 0.76053   2
  -3   3 -16 22.5031 0.95619   1
  -3   3 -16 19.8008 0.94226   3
   0  -3 -16 20.2141 0.97092   1
  -3   0 -15 7.60878 0.50265   3
  -3   3 -15 7.02143 0.52634   1
   0  -3 -15 6.78257 0.47654   2
   0  -3 -15 7.58573 0.47165   3
  -3   3 -15 8.43190 0.56967   1
  -3   0 -15 7.33397 0.51241   3
  -3   0 -15 7.65773 0.39145   2
   0   3 -15 7.01271 0.30249   2
   0   3 -15 6.08844 0.55751   1
   0  -3 -15 8.42078 0.47846   2
   3   0 -15 7.47275 0.42621   2
   3   0 -15 7.29265 0.63882   1
  -3   3 -15 7.04038 0.55100   3
  -3   0 -15 7.47221 0.57936   1
   0   3 -15 8.14478 0.61320   3
   3  -3 -15 6.21867 0.65327   1
   0  -3 -15 8.62313 0.70297   1
  -3   0 -15 7.74376 0.40010   2
   3  -3 -15 6.66549 0.53919   3
   3   0 -15 7.93273 0.59450   3
  -3   3 -15 6.48141 0.59766   3
   3  -3 -15 7.18264 0.48711   2
  -3   0 -15 7.43165 0.63593   1
   0   3 -15 6.58333 0.63343   3
   0  -3 -15 7.42212 0.60820   1
   3   0 -14 158.504 5.31245   3
   0  -3 -14 161.536 5.25735   2
   0  -3 -14 159.433 5.32959   1
  -3   0 -14 155.778 5.21484   2
   3  -3 -14 158.071 5.26289   2
   3   0 -14 152.685 5.33378   1
  -3   0 -14 157.018 5.21015   2
   0  -3 -14 156.611 5.24780   3
   3   0 -14 156.015 5.23022   2
  -3   0 -14 153.183 5.25745   3
   0   3 -14 158.991 5.30588   1
  -3   0 -14 161.022 5.34579   1
   0   3 -14 150.000 5.34262   3
   3  -3 -14 159.788 5.36137   1
  -3   0 -14 160.577 5.27507   3
   0  -3 -14 158.375 5.35625   1
   0   3 -14 157.948 5.31677   3
  -3   3 -14 152.289 5.27961   1
   3  -3 -14 155.434 5.27957   3
  -3   3 -14 158.275 5.29790   3
  -3   3 -14 151.816 5.30450   1
   0  -3 -14 156.124 5.24934   2
   0   3 -14 157.030 5.16814   2
  -3   0 -14 157.586 5.30961   1
  -3   3 -14 158.254 5.32151   3
   0   3 -13 94.3037 3.10110   2
   0  -3 -13 91.8903 3.25306   1
   3   0 -13 95.9199 3.24292   3
   0  -3 -13 91.6063 3.28003   1
   3   0 -13 94.1867 3.16471   2
  -3   0 -13 92.3831 3.14677   2
  -3   0 -13 92.8871 3.14355   2
  -3   3 -13 93.5088 3.22824   3
  -3   0 -13 94.2459 3.26909   1
   0   3 -13 96.9617 3.25112   3
   0  -3 -13 94.6422 3.18227   2
   3  -3 -13 92.6125 3.19399   2
   3   0 -13 93.2748 3.26551   1
   0  -3 -13 95.2116 3.18950   2
   3  -3 -13 94.2918 3.21229   3
   3  -3 -13 95.6481 3.29301   1
  -3   0 -13 94.1262 3.24194   1
  -3   0 -13 95.2139 3.18889   3
  -3   0 -13 91.1744 3.20346   3
   0   3 -13 89.7453 3.22531   1
  -3   3 -13 91.1056 3.20554   1
   0  -3 -13 93.6571 3.17484   3
  -3   3 -13 93.7279 3.25114   3
  -3   3 -13 95.9486 3.23472   1
   3   0 -12 4.45834 0.34595   2
   0   3 -12 4.65294 0.23050   2
   0   3 -12 6.08883 0.52023   3
   0  -3 -12 4.09344 0.56456   1
  -3   3 -12 5.94055 0.46442   3
  -3   0 -12 5.01069 0.31269   2
  -3   0 -12 5.48480 0.42565   3
  -3   0 -12 4.86554 0.37912   3
   0  -3 -12 5.03722 0.37996   2
  -3   0 -12 5.11329 0.32193   2
  -3   0 -12 4.33372 0.53886   1
   0  -3 -12 4.72452 0.49238   1
   0  -3 -12 4.45209 0.35981   3
  -3   0 -12 3.85511 0.46619   1
  -3   3 -12 4.57779 0.42718   1
   3  -3 -12 4.82955 0.39205   2
   3   0 -12 3.75608 0.52352   1
  -3   3 -12 4.19392 0.45612   1
   0   3 -12 4.02315 0.47373   1
   3  -3 -12 3.78743 0.53921   1
   3  -3 -12 4.76677 0.43287   3
  -3   3 -12 5.06973 0.49423   3
   3   0 -12 4.07043 0.49728   3
   0  -3 -12 4.00332 0.38356   2
   3   0 -11 52.2244 1.82205   2
  -3   3 -11 51.1474 1.85276   1
   3   0 -11 50.5544 1.91285   1
   0   3 -11 55.6463 1.90917   3
  -3   0 -11 52.2339 1.80261   2
   0   3 -11 52.1569 1.76070   2
   0  -3 -11 52.0504 1.90563   1
   0  -3 -11 50.8992 1.93725   1
   0  -3 -11 54.4212 1.82339   3
  -3   3 -11 54.0959 1.90225   3
  -3   0 -11 52.5358 1.88742   1
  -3   3 -11 56.1094 1.88632   3
   3   0 -11 52.3355 1.89397   3
   0  -3 -11 52.9399 1.84782   2
   3  -3 -11 52.3492 1.94657   1
   3  -3 -11 52.6437 1.85884   2
   0   3 -11 51.9538 1.87062   1
  -3   0 -11 53.4336 1.83659   3
  -3   3 -11 50.6779 1.87845   1
   0  -3 -11 52.1737 1.84061   2
   3  -3 -11 53.4763 1.86521   3
  -3   0 -11 55.0799 1.85163   3
   3  -3 -10 257.811 8.69534   2
   0  -3 -10 259.200 8.66279   3
   0  -3 -10 263.617 8.75579   1
   0  -3 -10 258.719 8.68677   2
   3   0 -10 263.137 8.73677   1
   3   0 -10 261.263 8.67152   2
  -3   3 -10 266.297 8.71108   3
  -3   0 -10 259.182 8.68582   3
  -3   0 -10 263.096 8.67612   3
   3  -3 -10 267.776 8.75684   1
  -3   3 -10 266.255 8.70752   1
  -3   3 -10 263.385 8.72707   3
   0  -3 -10 267.959 8.73387   1
  -3   3 -10 261.408 8.69131   1
  -3   0 -10 267.195 8.65570   2
   0   3 -10 262.303 8.62258   2
   3   0 -10 266.152 8.72247   3
   3  -3 -10 257.643 8.69654   3
  -3   0 -10 262.620 8.71796   1
   0   3 -10 268.175 8.72532   3
   0   3 -10 256.193 8.70177   1
   0  -3 -10 260.622 8.68898   2
  -3   3  -9 566.281 18.6840   1
  -3   0  -9 569.175 18.7097   1
  -3   0  -9 567.464 18.6705   3
   0   3  -9 575.263 18.7171   3
   3   0  -9 574.275 18.7279   1
  -3   3  -9 571.251 18.6987   1
   3  -3  -9 561.701 18.6923   3
   0  -3  -9 580.503 18.7442   1
  -3   3  -9 567.189 18.7187   3
   3  -3  -9 572.179 18.6966   2
   3   0  -9 569.215 18.7150   3
   0  -3  -9 558.025 18.6588   3
   3  -3  -9 599.489 18.7491   1
   0  -3  -9 575.642 18.6895   2
   0  -3  -9 576.888 18.7251   1
  -3   0  -9 551.492 18.6794   3
   0   3  -9 561.114 18.6958   1
  -3   0  -9 564.303 18.6583   2
   0   3  -9 573.382 18.6286   2
   0  -3  -9 553.355 18.6860   2
   3   0  -9 563.220 18.6736   2
  -3   0  -8 196.549 6.53532   2
  -3   0  -8 196.894 6.58301   1
   3   0  -8 196.794 6.54902   2
  -3   3  -8 195.770 6.55465   1
   0  -3  -8 197.433 6.52956   3
   0   3  -8 200.077 6.50671   2
   3   0  -8 203.283 6.59262   3
   3  -3  -8 195.463 6.61863   1
   3  -3  -8 198.678 6.57227   2
  -3   0  -8 199.107 6.55235   3
   3   0  -8 196.757 6.59832   1
   3  -3  -8 196.210 6.56669   3
   0  -3  -8 194.333 6.56267   2
   0  -3  -8 202.078 6.61715   1
   0   3  -8 197.429 6.59228   3
   0  -3  -8 197.242 6.59581   1
   0   3  -8 193.256 6.56524   1
  -3   3  -8 203.466 6.59514   3
   0  -3  -8 197.127 6.56473   2
  -3   0  -7 453.629 15.1583   2
   0   3  -7 466.283 15.2046   3
   0  -3  -7 461.496 15.1460   3
   0  -3  -7 463.999 15.2065   1
   3  -3  -7 463.254 15.2256   1
  -3   3  -7 469.575 15.2073   3
  -3   0  -7 445.587 15.1953   1
   3   0  -7 471.191 15.2096   1
   0  -3  -7 451.337 15.1828   2
   0   3  -7 457.984 15.1746   1
   3  -3  -7 464.813 15.1895   2
   0   3  -7 462.475 15.1336   2
   3   0  -7 458.485 15.2012   3
   0  -3  -7 465.845 15.1854   2
  -3   0  -7 465.581 15.1683   3
  -3   3  -7 461.429 15.1677   1
   3  -3  -7 463.936 15.1824   3
   0  -3  -7 457.679 15.2221   1
   3   0  -7 463.398 15.1712   2
   0   3  -6 1036.78 33.8052   3
   3   0  -6 1047.56 33.8043   3
   0  -3  -6 1008.02 33.7888   2
   3  -3  -6 1028.09 33.7947   2
  -3   3  -6 1036.56 33.8067   3
   0   3  -6 1033.42 33.7456   2
   0  -3  -6 1017.69 33.8183   1
  -3   0  -6 1038.27 33.7676   2
   3   0  -6 1038.16 33.8060   1
  -3   0  -6 1041.31 33.7971   1
   3  -3  -6 1033.91 33.7852   3
   0  -3  -6 1030.07 33.7484   3
   3  -3  -6 1017.73 33.8199   1
   0  -3  -6 1039.19 33.7886   2
   0  -3  -6 999.559 33.8037   1
  -3   0  -6 1023.18 33.7695   3
  -3   3  -6 1024.66 33.7688   1
   3   0  -6 1038.07 33.7780   2
   0   3  -6 1021.99 33.7725   1
   0   3  -5 662.661 21.8371   1
   3  -3  -5 664.607 21.8662   2
   0  -3  -5 651.349 21.8707   1
   0   3  -5 668.536 21.8233   2
  -3   0  -5 671.940 21.8387   3
   0  -3  -5 666.014 21.8598   2
   3   0  -5 675.009 21.8724   3
   3   0  -5 667.388 21.8519   2
   3  -3  -5 647.780 21.8827   1
  -3   0  -5 655.029 21.8635   1
   3   0  -5 663.220 21.8712   1
  -3   3  -5 661.374 21.8360   1
   0  -3  -5 671.381 21.8171   3
   3  -3  -5 666.065 21.8552   3
  -3   3  -5 669.910 21.8740   3
  -3   0  -5 666.403 21.8421   2
   0   3  -5 665.729 21.8718   3
   0   3  -4 739.204 24.5699   3
   0   3  -4 732.190 24.5332   1
   3   0  -4 740.758 24.5682   1
  -3   0  -4 742.728 24.5634   1
  -3   3  -4 760.561 24.5748   3
  -3   0  -4 755.472 24.5391   3
   3   0  -4 761.008 24.5710   3
   3  -3  -4 749.347 24.5681   2
   0   3  -4 753.656 24.5329   2
   3   0  -4 750.204 24.5562   2
  -3   0  -4 750.838 24.5486   2
   3  -3  -4 753.557 24.5568   3
  -3   3  -4 751.192 24.5358   1
   0  -3  -4 752.007 24.5691   1
   0  -3  -4 758.900 24.5640   2
  -3   3  -4 751.330 24.5271   2
   3  -3  -4 707.878 24.5785   1
   0  -3  -3 217.461 6.94987   1
  -3   0  -3 205.740 6.92192   3
  -3   0  -3 212.486 6.94587   1
  -3   3  -3 214.371 6.91830   1
   3   0  -3 208.379 6.95092   3
   0   3  -3 203.998 6.94951   3
   0  -3  -3 208.667 6.94815   2
  -3   3  -3 212.767 6.92057   2
   0   3  -3 210.648 6.92431   2
   3   0  -3 209.649 6.95055   1
   3  -3  -3 212.442 6.96018   1
  -3   3  -3 206.901 6.95496   3
   3  -3  -3 210.607 6.95452   2
  -3   0  -3 208.827 6.93664   2
   3   0  -3 211.841 6.94372   2
   3  -3  -3 208.818 6.94080   3
  -3   0  -2 228.488 7.44671   2
   0   3  -2 230.388 7.43817   2
   3  -3  -2 219.848 7.45656   1
  -3   3  -2 225.369 7.43550   2
  -3   0  -2 228.216 7.43116   3
   0   3  -2 224.018 7.45846   3
   0  -3  -2 232.634 7.45558   2
   3  -3  -2 222.346 7.45667   2
  -3   0  -2 227.745 7.45043   1
   3  -3  -2 225.594 7.44855   3
   3   0  -2 224.550 7.45371   3
   3   0  -2 230.007 7.45233   1
  -3   3  -2 227.161 7.45955   3
   3   0  -2 228.341 7.45078   2
   0   3  -2 226.619 7.45125   3
  -3   3  -2 226.619 7.42509   1
   0  -3  -2 211.174 7.44527   1
  -3   0  -1 1141.42 36.8987   2
   0   3  -1 1136.01 36.8936   2
   0  -3  -1 1131.65 36.8796   3
   0  -3  -1 1097.44 36.9013   2
  -3   0  -1 1120.92 36.8858   3
   3  -3  -1 1130.42 36.8985   3
   3   0  -1 1139.27 36.9005   2
  -3   3  -1 1121.50 36.8936   2
   3   0  -1 1100.72 36.8965   3
  -3   0  -1 1135.49 36.8981   1
  -3   3  -1 1118.74 36.8805   1
   3   0  -1 1140.84 36.8985   1
  -3   3  -1 1154.98 36.9050   3
   3  -3  -1 1088.02 36.9024   2
   0  -3   0 457.400 14.8226   3
   3   0   0 457.263 14.8314   1
   0   3   0 445.351 14.8300   2
  -3   0   0 436.235 14.8224   3
  -3   3   0 454.254 14.8319   2
   3  -3   0 454.535 14.8343   3
   0   3   0 459.754 14.8140   1
   3   0   0 451.362 14.8328   2
   3  -3   0 449.826 14.8321   2
  -3   3   0 444.688 14.8330   3
  -3   0   0 453.770 14.8302   1
  -3   3   0 457.848 14.8214   1
   0  -3   0 438.418 14.8295   2
  -3   0   0 456.930 14.8325   2
  -3   3   1 1091.58 36.2261   1
  -3   0   1 1108.74 36.2288   2
  -3   3   1 1101.27 36.2321   2
  -3   0   1 1097.25 36.2280   1
   0   3   1 1126.17 36.2303   2
   0   3   1 1085.75 36.2173   1
  -3   0   1 1113.07 36.2261   3
  -3   3   1 1124.85 36.2276   3
   3   0   1 1096.87 36.2266   2
   3   0   1 1099.60 36.2262   1
   3  -3   1 1117.13 36.2338   3
  -3   3   2 221.523 7.40109   2
  -3   0   2 225.648 7.39841   1
  -3   0   2 217.530 7.39496   2
   0   3   2 226.630 7.39257   1
   3  -3   2 225.655 7.40419   3
  -3   0   2 227.546 7.39754   3
  -3   3   2 224.470 7.40291   1
   3   0   2 221.688 7.39366   1
   0   3   2 228.217 7.40074   2
  -3   0   3 210.670 6.74435   3
  -3   3   3 215.733 6.75655   1
   3  -3   3 208.733 6.75077   3
   3  -3   3 203.763 6.70959   1
  -3   3   3 202.844 6.74784   2
   3   0   3 190.425 6.71361   3
   3   0   3 209.039 6.73998   1
   0   3   3 211.813 6.74250   1
   3  -3   3 200.924 6.71186   2
  -3   3   4 739.079 23.9868   1
   3   0   4 650.088 23.9512   2
   3   0   4 747.373 23.9455   3
   3  -3   4 758.987 23.9429   1
   0  -3   4 698.174 23.9397   1
   0   3   4 742.351 23.9765   1
  -3   0   4 754.031 23.9781   3
   3  -3   4 748.101 23.9338   2
   0  -3   4 737.364 23.9388   2
   0   3   5 695.152 21.6466   3
   0  -3   5 646.989 21.6654   1
   3   0   5 677.229 21.6665   3
   0  -3   5 688.745 21.7041   3
  -3   3   5 570.477 21.6747   3
   3  -3   5 664.519 21.6652   1
   0  -3   5 664.366 21.6523   2
  -3   0   5 648.952 21.6806   2
  -3   3   5 651.828 21.7125   1
  -3   0   5 670.898 21.7014   3
   3   0   5 650.132 21.6700   2
   3  -3   6 1042.24 33.9681   1
  -3   3   6 1037.90 33.9838   3
   0  -3   6 1055.14 33.9442   2
   0   3   6 1060.13 33.9478   3
  -3   3   6 969.491 33.9863   2
   0  -3   6 1026.39 34.0032   3
   3   0   6 1058.93 33.9668   3
  -3   0   6 1018.72 33.9771   2
  -3   3   6 1053.81 34.0189   1
   0  -3   6 987.111 33.9688   1
   3   0   6 1036.46 33.9657   2
   3   0   7 469.930 15.1186   3
   3  -3   7 460.414 15.1542   3
   0  -3   7 469.971 15.0859   2
   3   0   7 458.239 15.1108   2
  -3   0   7 401.139 15.1490   1
  -3   3   7 459.218 15.1343   3
  -3   0   7 457.959 15.1228   2
   0  -3   7 456.076 15.1238   1
   0   3   7 469.892 15.0991   3
  -3   3   7 450.909 15.1366   2
   3  -3   7 465.364 15.1207   1
  -3   3   7 462.460 15.1733   1
   3  -3   8 192.307 6.59704   3
   0  -3   8 201.234 6.51788   2
   3   0   8 202.902 6.54675   2
   0   3   8 202.571 6.54021   3
  -3   0   8 192.036 6.60678   1
  -3   3   8 190.513 6.57579   2
  -3   3   8 198.271 6.57737   3
   0  -3   8 194.098 6.56762   1
   3   0   8 191.148 6.59073   1
  -3   0   8 200.767 6.56183   2
   3   0   9 581.244 18.7094   2
   3   0   9 572.686 18.7608   1
  -3   3   9 560.657 18.7441   3
   0  -3   9 572.681 18.7413   1
   0   3   9 563.416 18.7085   3
  -3   0   9 542.166 18.7634   3
  -3   0   9 572.264 18.7231   2
   0  -3   9 573.867 18.6794   2
  -3   0   9 566.288 18.7743   1
  -3   3   9 571.296 18.7404   2
   3   0  10 270.318 8.79233   2
  -3   0  10 263.003 8.86632   1
  -3   0  10 269.046 8.80930   2
  -3   0  10 260.888 8.85778   3
  -3   3  10 262.742 8.83368   3
   3   0  10 268.894 8.85325   1
   0   3  10 265.800 8.79883   3
   0  -3  10 265.072 8.83613   1
   0  -3  10 266.954 8.75994   2
  -3   3  10 267.268 8.82946   2
  -3   3  11 50.0357 1.74553   2
   0   3  11 49.1290 1.71306   3
  -3   0  11 48.7067 1.71688   2
  -3   3  11 49.0592 1.76033   3
   0  -3  11 49.9825 1.76170   1
  -3   0  11 48.5874 1.78701   3
   0  -3  11 50.0560 1.65543   2
  -3   0  11 47.4766 1.80532   1
  -3   3  12 4.37634 0.39902   2
   0   3  12 4.63514 0.35035   3
  -3   0  12 4.61367 0.35160   2
  -3   3  12 4.29221 0.41649   3
  -3   0  12 3.96804 0.52390   1
   0  -3  12 4.44491 0.22843   2
  -3   0  12 4.35937 0.47071   3
   0  -3  12 3.40592 0.43903   1
  -3   3  12 3.68358 0.56628   1
  -3   0  13 100.345 3.32187   3
  -3   0  13 98.1893 3.33743   1
  -3   3  13 91.2617 3.34416   1
  -3   0  13 94.7918 3.23705   2
   0  -3  13 98.0465 3.30364   1
  -3   3  13 95.9154 3.28725   3
   0   3  13 97.3890 3.24945   3
  -3   3  13 97.1808 3.26516   2
   0  -3  13 94.4492 3.17536   2
  -3   0  14 163.753 5.31967   2
  -3   0  14 164.567 5.42351   1
  -3   0  14 163.308 5.40243   3
  -3   3  14 160.281 5.37328   3
  -3   3  14 162.717 5.44377   1
   0   3  14 158.857 5.33340   3
  -3   3  14 160.374 5.34508   2
   0  -3  14 155.567 5.25406   2
   0   3  15 7.85898 0.48327   3
  -3   3  15 8.25396 0.50282   2
  -3   0  15 8.51137 0.45092   2
  -3   3  15 7.92163 0.54057   3
  -3   0  15 7.52631 0.60447   3
  -3   0  15 8.30791 0.64731   1
  -3   3  15 6.10395 0.67865   1
  -3   0  16 20.2555 0.80792   2
  -3   0  16 21.6167 1.00002   1
  -3   3  16 20.3779 0.90689   3
  -3   0  16 20.6350 0.94394   3
  -3   3  16 21.0454 1.04074   1
  -3   3  16 19.6547 0.85246   2
   0  -3  16 20.9646 1.10855   6
  -3   3  16 19.9895 1.12809   8
  -3   0  16 19.5320 1.18537   9
   0  -3  16 20.1994 1.13157   8
  -3   0  16 18.9590 1.15392   8
  -3   3  16 18.1241 1.16751   9
   0  -3  16 20.0841 1.13212   7
  -3   0  16 18.3080 1.13394   7
   0  -3  17 42.0177 1.69545   5
  -3   0  17 38.2572 1.74819  16
  -3   3  17 39.2528 1.76645  13
  -3   0  17 41.8713 1.62430   1
  -3   0  17 41.6468 1.66778   4
  -3   3  17 40.2008 1.53361   3
  -3   0  17 39.5410 1.57388   3
   0  -3  17 41.1684 1.66239   4
  -3   3  17 41.9450 1.48483   2
  -3   0  17 40.9640 1.44425   2
   0  -3  17 39.1363 1.70141   6
  -3   0  17 40.3215 1.73131   6
   0   3  17 38.0864 1.72955   9
  -3   3  17 36.5811 1.72355   8
  -3   3  17 37.6413 1.77693   9
  -3   0  17 38.9401 1.75301   8
  -3   0  17 39.0321 1.78505   9
   0  -3  17 38.9160 1.74969   9
   0  -3  17 40.6100 1.75078   8
   0  -3  17 42.3469 1.75399   7
  -3   0  17 37.9670 1.74112   7
  -3   3  17 41.1820 1.72346   7
   3  -3  18 1.43265 0.69858   5
   0  -3  18 1.96348 0.79477   5
  -3   0  18 1.72209 0.72763   5
  -3   0  18 1.48746 0.87504  16
  -3   0  18 0.32505 0.87315  13
  -3   3  18 1.08236 0.79851  13
  -3   0  18 2.35147 0.68187   4
   0  -3  18 2.44629 0.69652   4
  -3   0  18 2.12223 0.60058   1
  -3   0  18 1.15173 0.32913   2
  -3   0  18 0.93740 0.53066   3
  -3   3  18 1.55945 0.45630   3
   3  -3  18 1.41198 0.67771   6
  -3   3  18 1.49942 0.71389   6
  -3   0  18 1.15004 0.72610   6
   0  -3  18 1.25698 0.77474   6
   0  -3  18 1.01142 0.81999   8
  -3   0  18 0.91368 0.87320   9
  -3   3  18 2.28780 0.89068   9
   3  -3  18 2.12910 0.73545   8
  -3   3  18 1.75892 0.83183   8
  -3   0  18 2.23556 0.84882   8
   3   0  18 1.02399 0.77360   9
   0   3  18 1.26303 0.86010   9
   0  -3  18 1.66666 0.84248   9
  -3   3  18 1.95097 0.77562   7
   0  -3  18 1.12460 0.81403   7
  -3   0  18 1.61758 0.84083   7
   3  -3  18 1.20604 0.73584   7
   0   3  18 0.66564 0.74847   8
   3  -3  19 89.1781 3.32979   5
   0  -3  19 92.6228 3.37102   5
  -3   0  19 91.8378 3.31595   5
   0  -3  19 95.6301 3.38939  16
  -3   0  19 95.6780 3.42292  16
   0  -3  19 90.8883 3.36101  13
  -3   3  19 94.4505 3.42677  13
  -3   0  19 94.2290 3.43098  13
   0   3  19 93.5887 3.38219  13
  -3   0  19 91.0898 3.11315   2
   3  -3  19 92.2738 3.29703   4
   0  -3  19 86.3004 3.32436   4
  -3   0  19 88.3952 3.28565   1
  -3   3  19 92.1620 3.21349   3
  -3   0  19 89.3962 3.24900   3
  -3   0  19 87.7004 3.31310   4
  -3   3  19 88.1066 3.32261   6
  -3   0  19 90.8846 3.36276   6
   0  -3  19 94.1393 3.39053   6
   3  -3  19 92.3681 3.34562   6
   3   0  19 89.5382 3.30163   8
  -3   3  19 91.7969 3.47010   9
   0  -3  19 98.8891 3.42694   9
  -3   0  19 91.0831 3.45980   9
   0   3  19 90.6804 3.40722   9
   3  -3  19 91.9763 3.36064   9
   3   0  19 93.0642 3.36837   9
   0  -3  19 91.5820 3.40764   8
   0   3  19 88.2902 3.33561   8
  -3   0  19 94.5246 3.43045   8
   3  -3  19 95.0394 3.35825   8
  -3   3  19 87.7078 3.39263   8
   3   0  19 92.5270 3.31411   7
  -3   0  19 95.0076 3.43437   7
   0  -3  19 93.5422 3.42456   7
   0   3  19 92.8504 3.34788   7
  -3   3  19 93.0123 3.39667   7
   3  -3  19 88.8740 3.35512   7
  -3   0  20 66.9041 2.51645   5
   3  -3  20 66.2035 2.54091   5
   0  -3  20 66.8654 2.56916   5
   0  -3  20 69.1412 2.59392  16
  -3   0  20 61.9489 2.60212  16
  -3   0  20 66.7045 2.62715  13
   0  -3  20 66.8155 2.55686  13
   0   3  20 67.4802 2.59179  13
  -3   3  20 67.6616 2.64429  13
  -3   3  20 68.2099 2.39821   3
  -3   0  20 65.1516 2.42461   3
   0  -3  20 67.6685 2.51486   4
  -3   0  20 63.9403 2.26484   2
  -3   0  20 62.9003 2.48679   4
  -3   3  20 63.2612 2.44155   4
   3  -3  20 64.8566 2.47276   4
  -3   0  20 61.1949 2.56523   6
   3  -3  20 70.1525 2.55826   6
   0   3  20 64.9309 2.46849   6
   3   0  20 63.6064 2.46790   6
   0  -3  20 68.1461 2.59354   6
  -3   3  20 69.6576 2.54552   6
   3  -3  20 64.3296 2.54116   8
   0  -3  20 67.6690 2.61664   8
   3   0  20 59.7637 2.56528   9
  -3   3  20 66.6569 2.68014   9
   3  -3  20 69.0390 2.58662   9
   0   3  20 65.3768 2.60926   9
   3   0  20 62.4687 2.49096   8
  -3   3  20 62.6404 2.60251   8
   0   3  20 63.4873 2.52989   8
  -3   0  20 65.5937 2.62572   8
  -3   0  20 70.5502 2.69569   9
   0  -3  20 66.2578 2.61445   9
  -3   3  20 65.0415 2.60696   7
   0  -3  20 67.3209 2.62448   7
   3   0  20 66.8936 2.52932   7
   0   3  20 64.2686 2.53463   7
  -3   0  20 62.7861 2.63322   7
   3  -3  20 63.3291 2.55222   7
  -3   3  21 72.3705 2.68958   5
   3  -3  21 75.1715 2.79581   5
   0  -3  21 71.4188 2.79486   5
  -3   0  21 71.6902 2.76415   5
   3   0  21 69.5154 2.68824   5
   0  -3  21 72.6426 2.82758  16
   3  -3  21 71.5400 2.75288  16
   3   0  21 72.5512 2.75938  13
  -3   0  21 73.4192 2.86401  13
   0  -3  21 72.2237 2.80461  13
   0   3  21 68.2784 2.80196  13
  -3   3  21 71.0188 2.86982  13
  -3   3  21 73.0114 2.62562   3
   0  -3  21 74.9230 2.77665   4
  -3   3  21 72.5468 2.69485   4
   3  -3  21 76.4486 2.74370   4
  -3   0  21 75.7932 2.76943   4
  -3   0  21 73.2249 2.66936   3
  -3   3  21 72.6783 2.77653   6
   3  -3  21 70.3296 2.77286   6
   3   0  21 71.7970 2.72388   6
  -3   0  21 73.7278 2.81562   6
   0   3  21 73.2015 2.70557   6
   0  -3  21 71.0163 2.82615   6
  -3   0  21 69.8321 2.88054   8
  -3   3  21 65.9349 2.84056   8
   3   0  21 77.4823 2.76633   8
   0   3  21 74.0217 2.87212   9
   0  -3  21 71.9075 2.86509   8
   3  -3  21 73.3989 2.80225   8
   0   3  21 72.3199 2.78617   8
   3   0  21 72.5233 2.81663   9
   3  -3  21 67.7910 2.79791   9
  -3   0  21 76.7454 2.94378   9
  -3   3  21 68.9484 2.92667   9
   0  -3  21 74.1357 2.87110   9
   0   3  21 73.1534 2.79405   7
   3  -3  21 71.9122 2.81622   7
   0  -3  21 71.2989 2.85848   7
   3   0  21 71.8626 2.77219   7
  -3   0  21 73.5597 2.89970   7
  -3   3  21 74.1280 2.85699   7
  -3   3  22 28.5891 1.38185   5
   3  -3  22 30.2205 1.51119   5
  -3   0  22 32.5183 1.49862   5
   0  -3  22 28.9729 1.50756   5
   3   0  22 26.7857 1.40547   5
   0  -3  22 29.4895 1.57869  16
   3  -3  22 27.2509 1.44521  16
   0  -3  22 26.7360 1.54778  13
   3   0  22 29.2727 1.44926  13
  -3   3  22 32.0365 1.62373  13
   0   3  22 30.8023 1.54797  13
   3  -3  22 28.8498 1.45302  13
  -3   0  22 30.2307 1.63155  13
  -3   3  22 28.0158 1.36937   4
  -3   0  22 30.0296 1.48647   4
   3   0  22 28.2940 1.32171   4
  -3   3  22 30.7622 1.28082   3
   0  -3  22 30.6494 1.47780   4
   3  -3  22 28.6099 1.39950   4
  -3   3  22 29.4648 1.51711   6
  -3   0  22 27.5459 1.53894   6
   3   0  22 29.1709 1.42057   6
   0   3  22 28.0331 1.41173   6
   0  -3  22 28.9534 1.58419   6
   3  -3  22 28.0862 1.50097   6
   0  -3  22 31.6547 1.65524   9
   0   3  22 28.0415 1.60833   9
   3   0  22 32.4348 1.57488   9
   3   0  22 29.8361 1.47393   8
  -3   3  22 30.9296 1.70254   9
  -3   0  22 29.8396 1.67606   8
   3  -3  22 28.2484 1.55122   9
   3  -3  22 31.9135 1.54146   8
   0   3  22 29.1574 1.54102   8
   0  -3  22 27.3508 1.63411   8
  -3   3  22 25.1712 1.58514   8
  -3   0  22 33.8647 1.75915   9
   3   0  22 24.9602 1.45363   7
   0   3  22 29.4048 1.49968   7
  -3   0  22 32.9174 1.65397   7
   3  -3  22 31.6182 1.54216   7
   0  -3  22 29.6935 1.64638   7
  -3   3  22 31.8480 1.61640   7
   3  -3  23 6.98919 1.02670   5
  -3   0  23 9.84869 1.04081   5
   0   3  23 7.57693 0.82008   5
  -3   3  23 7.80242 0.87655   5
   0  -3  23 7.32710 1.03037   5
   3   0  23 9.48559 0.88874   5
   0  -3  23 7.94700 1.13105  16
   0  -3  23 7.78776 1.07984  13
   3   0  23 8.17175 0.99473  13
   0   3  23 7.27319 1.09731  13
   3  -3  23 8.09204 0.98188  13
  -3   0  23 7.54571 1.17720  13
  -3   3  23 6.87725 1.16966  13
   0  -3  23 8.95532 1.00168   4
  -3   0  23 8.29110 0.95462   4
   0   3  23 8.11842 0.76970   4
   3  -3  23 7.52162 0.94965   4
   3   0  23 8.14945 0.81550   4
  -3   3  23 7.93239 0.88395   4
   0   3  23 10.1761 0.93543   6
   0  -3  23 7.26852 1.04765   6
   3   0  23 8.62928 0.94171   6
   3  -3  23 8.41691 1.02378   6
  -3   0  23 9.48904 1.12618   6
  -3   3  23 8.72929 1.02893   6
   0  -3  23 9.73733 1.17485   8
  -3   0  23 11.2431 1.28504   9
   3  -3  23 9.59034 1.07398   8
   3   0  23 7.06082 0.98000   8
   3  -3  23 9.83746 1.15018   9
   0   3  23 7.51591 1.13400   9
   0  -3  23 7.28342 1.19549   9
  -3   3  23 8.33753 1.29023   9
   3   0  23 8.15621 1.16408   9
  -3   0  23 8.59266 1.25040   8
   0  -3  23 8.31654 1.15822   7
  -3   3  23 8.18931 1.11002   7
   3  -3  23 7.98035 1.07625   7
   3   0  23 8.31398 0.97451   7
  -3   3  23 9.25107 1.12344   8
   0   3  23 10.0074 1.06288   7
  -3   0  23 10.5812 1.19536   7
   0   3  23 7.90397 1.05331   8
  -3   0  24 10.3986 1.05392   5
   0   3  24 8.58052 0.88519   5
   3   0  24 9.57859 0.94977   5
  -3   3  24 9.03400 0.95396   5
   3  -3  24 9.53857 1.09420   5
   0  -3  24 9.21724 1.13846   5
   0  -3  24 10.3263 1.18930  16
   3   0  24 10.7798 1.05697  13
   0   3  24 10.3037 1.20415  13
  -3   0  24 10.2513 1.23395  13
   3  -3  24 9.90861 1.06608  13
  -3   3  24 10.5707 1.27886  13
   0  -3  24 10.7647 1.15790  13
  -3   0  24 9.30453 0.98831   4
  -3   3  24 9.69948 0.94345   4
   3   0  24 7.86396 0.85585   4
   3  -3  24 8.22139 0.97877   4
   0   3  24 10.2098 0.83672   4
   0  -3  24 9.28905 1.04859   4
   0  -3  24 9.80742 1.18397   6
  -3   0  24 10.3063 1.14569   6
   3   0  24 6.89731 1.00321   6
   0   3  24 11.9416 1.01515   6
   3  -3  24 9.38073 1.06073   6
  -3   3  24 9.53840 1.03312   6
  -3   0  24 8.32742 1.23953   8
   3   0  24 10.3011 1.16228   9
   0   3  24 10.3385 1.28553   9
  -3   0  24 9.84224 1.35508   9
   3  -3  24 11.5663 1.17763   8
   3   0  24 8.84012 1.05922   8
   0  -3  24 8.45698 1.26371   9
   3  -3  24 10.4396 1.17508   9
  -3   3  24 8.30219 1.34650   9
   0  -3  24 9.75933 1.21994   8
   0  -3  24 8.85105 1.26841   7
   3   0  24 10.1163 1.09622   7
   0   3  24 9.65330 1.13906   7
   3  -3  24 9.58769 1.14491   7
  -3   3  24 10.3124 1.22174   7
  -3   3  24 7.64032 1.18788   8
  -3   0  24 8.04187 1.21690   7
   0   3  24 9.46249 1.12990   8
   3   0  25 2.16595 1.03678   7
   0   3  25 4.39302 1.00125   7
   0   3  25 2.72896 1.02762   8
  -3   3  25 3.76129 1.13833   7
   3  -3  25 2.03584 1.10086   7
   0  -3  25 3.03849 1.13589   7
  -3   3  25 4.23552 1.20033   8
  -3   0  25 1.65286 1.18021   7
  -3   3  25 6.08231 1.24742  13
   0   3  25 3.34201 1.05345  13
  -3   0  25 3.04043 1.20273  13
   3  -3  25 4.13421 0.99770  13
   3   0  25 4.50790 1.02906  13
   0  -3  25 4.20748 1.09307  13
  -3   0  25 2.38365 0.92085   4
   3  -3  25 4.08204 0.91406   4
   0  -3  25 2.69237 0.92319   4
  -3   3  25 4.01362 0.87551   4
   3   0  25 3.43811 0.78678   4
  -3   0  25 2.41083 1.09484   6
  -3   3  25 4.45888 1.02234   6
   0  -3  25 4.57861 1.08956   6
   0   3  25 4.25505 0.95049   6
   3   0  25 3.41741 0.93424   6
   3  -3  25 3.17449 0.99164   6
   0   3  25 5.38797 1.25832   9
   3   0  25 4.06487 1.15291   9
   3  -3  25 3.96926 1.11925   8
   0  -3  25 3.40842 1.19010   8
   3  -3  25 2.44301 1.09399   9
   3   0  25 4.48332 1.03487   8
   0  -3  25 5.72197 1.23188   9
  -3   3  25 2.55851 1.22227   9
  -3   0  25 4.17682 1.22652   8
  -3   0  25 5.27180 1.33430   9
   0  -3  25 4.80159 1.05759   5
   0   3  25 4.09623 0.82831   5
   3   0  25 2.80595 0.92121   5
  -3   0  25 4.63347 1.00006   5
  -3   3  25 2.92454 0.83120   5
   3  -3  25 3.81719 1.01561   5
  -3   3  26 3.95749 1.20797   8
  -3   0  26 2.19426 1.25935   7
   3  -3  26 3.88900 1.14528   7
  -3   3  26 4.66810 1.16338   7
   0   3  26 5.88509 1.16784   8
   0  -3  26 3.49566 1.26962   7
   3   0  26 3.79321 1.06745   7
   0   3  26 4.26157 1.13604   7
  -3   3  26 3.59419 1.26017  13
   0   3  26 2.78111 1.13358  13
  -3   0  26 2.10409 1.12261  13
   3  -3  26 2.86604 1.03580  13
   0  -3  26 6.02307 1.14007  13
   3   0  26 5.08457 1.05082  13
  -3   0  26 3.26586 0.97449   4
  -3   3  26 3.17225 0.85718   4
   3  -3  26 5.29125 0.96276   4
   0  -3  26 4.30495 1.07737   4
   3  -3  26 3.82939 1.06287   6
  -3   0  26 4.79959 1.22526   6
   3   0  26 6.56396 0.99839   6
   0  -3  26 4.74187 1.16092   6
  -3   3  26 2.96828 1.02927   6
   0   3  26 3.09421 0.96977   6
   3   0  26 4.37884 1.09409   8
  -3   3  26 2.77855 1.31012   9
   0   3  26 5.45299 1.31321   9
   3   0  26 4.43097 1.12774   9
  -3   0  26 2.04202 1.26296   9
   3  -3  26 3.46774 1.11873   8
   3  -3  26 5.50142 1.23751   9
   0  -3  26 4.29919 1.29808   9
  -3   0  26 5.68508 1.32408   8
   0  -3  26 2.85508 1.14788   8
  -3   3  26 4.10032 0.88388   5
   3  -3  26 5.45881 1.07490   5
   0  -3  26 3.35059 0.99936   5
   3   0  26 4.41088 0.93731   5
  -3   0  26 5.93156 1.05943   5
  -3   3  27 15.0485 1.49041   8
   0   3  27 17.6211 1.38098   7
   0   3  27 17.7890 1.34436   8
  -3   0  27 14.2282 1.56409   7
   0  -3  27 12.7373 1.42974   7
   3  -3  27 16.1429 1.36511   7
  -3   3  27 11.3790 1.42891   7
   3   0  27 14.4652 1.29849   7
   0   3  27 14.2968 1.38134  13
  -3   0  27 17.4107 1.53717  13
  -3   3  27 15.1366 1.52755  13
   3  -3  27 13.7211 1.24249  13
   3   0  27 15.7802 1.27281  13
   0  -3  27 14.3820 1.38454  13
   3  -3  27 16.4424 1.23971   4
   0  -3  27 16.7635 1.30755   4
  -3   0  27 14.9027 1.22522   4
  -3   3  27 14.2662 1.13406   4
   0   3  27 14.8047 1.19148   6
   3   0  27 12.8498 1.22719   6
   0  -3  27 14.9146 1.45747   6
  -3   0  27 14.8174 1.39842   6
  -3   3  27 14.3912 1.32172   6
   3  -3  27 15.1554 1.34343   6
   0  -3  27 15.3157 1.52031   8
   3   0  27 17.1042 1.48702   9
   0   3  27 18.9664 1.57510   9
  -3   3  27 14.0053 1.60128   9
  -3   0  27 13.1475 1.59295   9
   0  -3  27 17.3172 1.57549   9
   3  -3  27 14.2470 1.42377   9
   3  -3  27 14.8669 1.37070   8
  -3   0  27 15.0580 1.56074   8
   3   0  27 16.3150 1.34669   8
   3  -3  27 13.9182 1.31839   5
  -3   3  27 15.5752 1.17056   5
   3   0  27 15.7691 1.17330   5
  -3   0  27 15.3651 1.30444   5
   0  -3  27 17.6155 1.39945   5
   3   0  28 2.20268 1.12066   7
  -3   0  28 2.00131 1.33712   7
   0   3  28 6.08916 1.25818   8
  -3   3  28 0.79375 1.29529   8
   0   3  28 3.88529 1.20005   7
   0  -3  28 5.57151 1.40651   7
   3   0  28 4.92268 1.20694   8
   3  -3  28 5.69788 1.25274   7
  -3   3  28 5.77569 1.27968   7
   3   0  28 3.04413 1.10043  13
   3  -3  28 2.36671 1.06962  13
  -3   3  28 4.81911 1.39037  13
   0  -3  28 4.43103 1.22382  13
   0   3  28 2.17743 1.15139  13
  -3   0  28 3.33886 1.33251  13
  -3   0  28 2.58508 1.02801   4
  -3   3  28 2.58480 0.95178   4
   0  -3  28 5.98246 1.09660   4
   3  -3  28 2.84089 0.99446   4
   0   3  28 4.09744 1.02021   6
   3   0  28 3.90793 1.05520   6
   0  -3  28 4.01369 1.16826   6
   3  -3  28 2.23714 1.12974   6
  -3   0  28 4.02521 1.19972   6
  -3   3  28 2.67559 1.07111   6
   0   3  28 4.60483 1.36568   9
   3  -3  28 4.19387 1.28964   8
   0  -3  28 1.66906 1.24932   9
   0  -3  28 5.56946 1.27708   8
   3   0  28 3.32519 1.31149   9
  -3   3  28 4.87061 1.43280   9
  -3   0  28 1.62352 1.46369   9
  -3   0  28 5.26634 1.39860   8
   3  -3  28 3.76628 1.25582   9
   0  -3  28 4.25240 1.16703   5
   3   0  28 3.57334 0.94604   5
  -3   3  28 2.93007 0.97292   5
  -3   0  28 5.89727 1.14984   5
   3  -3  28 1.34088 1.09102   5
   3  -3  29 6.58851 1.32137   7
   0   3  29 5.71581 1.31116   8
   0  -3  29 4.28839 1.38422   7
  -3   0  29 5.50177 1.41771   7
  -3   3  29 2.24497 1.38413   8
   0   3  29 6.33090 1.28005   7
   3   0  29 5.60163 1.25934   7
  -3   3  29 6.05073 1.32513   7
   3   0  29 4.95596 1.24200   8
   3  -3  29 5.77076 1.17266  13
   0  -3  29 7.19670 1.30840  13
  -3   3  29 5.78393 1.40949  13
   3   0  29 8.24561 1.19550  13
  -3   0  29 2.40600 1.32732  13
   0   3  29 6.51501 1.33398  13
   3  -3  29 6.12660 1.04686   4
   0  -3  29 6.60016 1.15892   4
  -3   0  29 6.30721 1.15529   4
  -3   0  29 3.89957 1.24882   6
   3  -3  29 8.49742 1.25870   6
   3   0  29 5.98053 1.09913   6
   0  -3  29 3.64875 1.30846   6
  -3   3  29 4.97960 1.19796   6
   0   3  29 3.81325 1.10257   6
   3  -3  29 9.88178 1.43496   9
   3  -3  29 8.78993 1.34218   8
  -3   3  29 7.65794 1.49773   9
  -3   0  29 7.65784 1.59316   9
   0  -3  29 6.12723 1.51040   9
   0   3  29 9.38944 1.51827   9
   0  -3  29 5.91850 1.44884   8
   3   0  29 6.66198 1.30009   9
  -3   0  29 6.56483 1.47800   8
   0  -3  29 6.17418 1.20238   5
  -3   0  29 6.64949 1.16802   5
   3  -3  29 6.37445 1.19515   5
   0   3  30 5.25587 1.29120   7
  -3   3  30 1.45364 1.38633   7
   3   0  30 4.10587 1.24882   7
  -3   0  30 4.19964 1.48133   7
  -3   3  30 5.82386 1.44778   8
   0   3  30 5.05123 1.29810   8
   0  -3  30 3.22688 1.43998   7
   3   0  30 5.55573 1.26685   8
   3  -3  30 5.99672 1.29940   7
   0   3  30 4.89114 1.35639  13
  -3   0  30 3.11021 1.41993  13
  -3   3  30 2.70690 1.44251  13
   3   0  30 5.41517 1.22813  13
   0  -3  30 5.43208 1.32951  13
   3  -3  30 6.67773 1.22137  13
   3  -3  30 2.51322 1.00948   4
  -3   0  30 5.50213 1.15406   4
   0  -3  30 6.30491 1.17107   4
   0   3  30 4.41767 1.10657   6
   3  -3  30 7.23394 1.29457   6
  -3   0  30 4.94555 1.27222   6
   3   0  30 5.92242 1.14656   6
  -3   3  30 4.19850 1.23790   6
   0  -3  30 5.42390 1.27316   6
   0   3  30 3.39673 1.49407   9
   0  -3  30 2.74797 1.42871   9
  -3   0  30 3.95483 1.51872   9
   3   0  30 6.31411 1.37126   9
   3  -3  30 2.31870 1.30623   9
   3  -3  30 3.17081 1.25527   8
  -3   3  30 4.64603 1.51974   9
  -3   0  30 2.92788 1.47532   8
   0  -3  30 5.83209 1.48122   8
   0  -3  30 5.75528 1.26600   5
  -3   0  30 5.15755 1.20339   5
   3  -3  30 6.81656 1.26964   5
   3   0  31 6.27932 1.32399   7
   0   3  31 6.08394 1.38809   8
   3  -3  31 6.25514 1.43704   7
   0  -3  31 5.98332 1.52325   7
  -3   3  31 7.61824 1.53748   8
   3   0  31 7.25448 1.34534   8
   0   3  31 4.85398 1.27315   7
  -3   0  31 7.71627 1.60778   7
  -3   3  31 5.08611 1.38554   7
  -3   0  31 6.68262 1.58911   8
   0   3  31 3.52617 1.33994  13
   0  -3  31 7.47589 1.41810  13
  -3   0  31 4.40111 1.42132  13
  -3   3  31 7.17015 1.52766  13
   3   0  31 8.30450 1.30439  13
  -3   0  31 5.95896 1.21590   4
   3  -3  31 7.16885 1.15659   4
   0  -3  31 6.24084 1.19733   4
   0   3  31 5.83236 1.19748   6
   3   0  31 6.82761 1.24149   6
  -3   3  31 6.66575 1.33127   6
   3  -3  31 6.14401 1.29383   6
   0  -3  31 5.64481 1.42634   6
  -3   0  31 5.64479 1.38266   6
  -3   0  31 7.22799 1.71153   9
  -3   3  31 4.95281 1.58663   9
   0  -3  31 8.94238 1.57672   8
   0   3  31 5.75556 1.57416   9
   3  -3  31 6.31630 1.43878   9
   3  -3  31 8.10994 1.41346   8
   0  -3  31 6.12288 1.53763   9
   3   0  31 8.07309 1.45715   9
   0  -3  31 7.24227 1.28694   5
  -3   0  31 5.41045 1.24585   5
   3  -3  31 7.33777 1.27373   5
  -3   0  32 12.8249 1.75867   8
  -3   3  32 13.3831 1.62965   7
   3  -3  32 9.50749 1.52313   7
  -3   3  32 14.2662 1.67799   8
   3   0  32 9.81714 1.47787   7
   0  -3  32 11.8772 1.70375   7
   0   3  32 9.86685 1.50168   7
   0   3  32 13.0197 1.53579   8
   3   0  32 11.7737 1.48556   8
  -3   0  32 11.1095 1.71560   7
   0   3  32 11.7381 1.56728  13
   0  -3  32 12.4522 1.54066  13
  -3   3  32 11.1065 1.59354  13
  -3   0  32 12.7658 1.70882  13
  -3   0  32 8.98125 1.25714   4
   0  -3  32 11.0903 1.34109   4
  -3   3  32 11.3866 1.42594   6
  -3   0  32 14.5736 1.59043   6
   0  -3  32 13.9132 1.59196   6
   3  -3  32 12.6757 1.48589   6
   3   0  32 13.0765 1.36562   6
   3   0  32 14.5758 1.66691   9
  -3   3  32 14.8430 1.86681   9
   0  -3  32 13.2476 1.73082   8
   0   3  32 10.4941 1.67042   9
  -3   0  32 13.9822 1.87810   9
   3  -3  32 11.5500 1.60173   9
   3  -3  32 10.5106 1.50594   8
   0  -3  32 10.9701 1.70071   9
   3  -3  32 13.3243 1.43690   5
   0  -3  32 12.8638 1.45461   5
  -3   0  32 13.3954 1.37558   5
  -3   3  33 34.2552 2.20171   8
   3   0  33 33.5670 2.04859   8
  -3   0  33 36.6746 2.27401   8
   0  -3  33 40.0435 2.31602   7
  -3   3  33 37.0969 2.24789   7
   3   0  33 41.2402 2.10898   7
  -3   0  33 36.3022 2.32113   7
   3  -3  33 35.2919 2.13501   7
   0   3  33 35.0918 2.12843   7
   0  -3  33 34.9738 2.09902  13
  -3   0  33 32.2014 2.19246  13
  -3   3  33 37.0218 2.26540  13
   0   3  33 31.2413 2.08232  13
   0  -3  33 33.6462 1.94664   4
  -3   0  33 33.4810 1.92845   4
   3  -3  33 35.8222 2.06987   6
   0  -3  33 38.0015 2.17511   6
  -3   3  33 34.3604 2.01229   6
  -3   0  33 34.5149 2.17114   6
  -3   0  33 34.0193 2.33245   9
   3  -3  33 31.4245 2.12137   8
  -3   3  33 38.6898 2.44734   9
   0   3  33 37.4220 2.15399   8
   3   0  33 34.2782 2.17816   9
   0   3  33 38.0398 2.32722   9
   3  -3  33 33.6019 2.15306   9
   0  -3  33 36.4163 2.27055   8
   0  -3  33 36.4929 2.31903   9
   0  -3  33 32.6278 2.02061   5
  -3   0  33 33.8011 1.95765   5
   3  -3  33 33.3474 1.97702   5
  -3   0  34 4.28554 1.64653   8
   3   0  34 1.02882 1.34608   8
   3  -3  34 1.70560 1.48380   7
   0  -3  34 3.45929 1.60268   7
  -3   3  34 0.70130 1.49804   7
   3   0  34 2.75423 1.40928   7
   0   3  34 2.36908 1.49524   8
   0   3  34 2.23562 1.45073   7
  -3   3  34 2.44324 1.60720   8
  -3   0  34-1.17667 1.60954   7
   3  -3  34 1.94931 1.47161   8
   0   3  34 0.36332 1.47234  13
  -3   0  34 1.19443 1.49511  13
  -3   3  34 0.20117 1.53119  13
   0  -3  34 1.93581 1.45595  13
   0  -3  34 1.13307 1.22671   4
   3  -3  34 1.02343 1.38580   6
  -3   0  34 0.36993 1.45784   6
  -3   3  34 1.48365 1.34352   6
   0  -3  34 1.40677 1.46128   6
  -3   0  34 1.85776 1.69749   9
   0  -3  34 0.86111 1.60790   9
   3  -3  34 1.94843 1.53687   9
  -3   3  34 4.64313 1.78533   9
   0  -3  34 1.55145 1.55914   8
   0   3  34 5.07019 1.66500   9
   3   0  34-0.19551 1.48942   9
   0  -3  34 0.74369 1.29957   5
   3  -3  34 1.63502 1.30280   5
   3   0  35 12.5476 1.61984   7
   0   3  35 18.4956 1.72894   7
   3  -3  35 18.0247 1.76704   7
   3   0  35 15.4209 1.67510   8
   0   3  35 15.6411 1.75495   8
   0  -3  35 16.3701 1.90102   7
  -3   0  35 16.0492 1.88745   7
  -3   3  35 12.6388 1.84552   8
   3  -3  35 14.0070 1.72028   8
  -3   0  35 16.4058 1.95264   8
  -3   3  35 19.2825 1.87427   7
  -3   3  35 14.7820 1.61795   6
   0  -3  35 14.4119 1.77457   6
   3  -3  35 11.6831 1.58105   6
  -3   0  35 15.0747 1.74374   6
  -3   3  35 18.8611 1.87481  13
   0   3  35 12.8103 1.70434  13
  -3   0  35 18.1494 1.89518  13
   0   3  35 11.0560 1.88449   9
   3  -3  35 14.0176 1.78998   9
  -3   0  35 16.2330 2.01554   9
   3   0  35 13.8715 1.83120   9
   0  -3  35 14.3676 1.88245   9
   0  -3  35 10.2702 1.80410   8
  -3   3  35 12.0185 1.95679   9
   0  -3  35 13.0473 1.60666   5
   0   3  36 7.91670 1.61289   7
  -3   3  36 6.95266 1.71614   7
  -3   0  36 10.2844 1.81669   7
   3  -3  36 5.83674 1.61705   8
  -3   0  36 8.00923 1.79091   8
   3   0  36 4.95604 1.49928   7
   3  -3  36 6.16259 1.63291   7
   0   3  36 9.13637 1.67081   8
   0  -3  36 8.93904 1.77102   8
   0  -3  36 9.17562 1.79813   7
   3   0  36 7.40086 1.55197   8
  -3   3  36 8.04090 1.74700   8
   0  -3  36 7.96303 1.62433   6
  -3   0  36 6.08558 1.61929   6
   3  -3  36 7.94350 1.52935   6
  -3   3  36 8.30528 1.72196  13
   0   3  36 5.18453 1.56437  13
  -3   0  36 5.26547 1.67532  13
   0   3  36 7.03414 1.84772   9
   0  -3  36 5.63918 1.78765   9
   3   0  36 4.18182 1.62822   9
  -3   3  36 9.68175 1.97087   9
   3  -3  36 5.41639 1.66407   9
  -3   0  36 5.96271 1.88269   9
   0  -3  36 8.74844 1.54705   5
  -3   0  37 13.0520 1.83302  13
  -3   3  37 13.7476 1.87567  13
   0   3  37 14.7346 2.01495   9
   3  -3  37 16.9400 1.90214   9
   0  -3  37 18.6004 2.03346   9
  -3   0  37 20.4810 2.21757   9
  -3   3  37 15.3554 2.14495   9
   3   0  37 15.3973 1.89969   9
   3  -3  37 18.2829 1.89954   7
  -3   3  37 15.5205 1.88566   7
   0  -3  37 19.2333 2.02406   7
   0   3  37 15.2986 1.77705   7
  -3   3  37 17.3353 1.95947   8
  -3   0  37 18.6056 2.02203   8
   0  -3  37 16.9224 1.93116   8
  -3   0  37 19.4129 2.02597   7
   3  -3  37 17.7953 1.86729   8
   0   3  37 18.6922 1.82827   8
  -3   0  37 15.5131 1.78418   6
   3  -3  37 14.6109 1.69886   6
   0  -3  37 16.8440 1.82924   6
  -3   3  38 23.9517 2.12630  13
  -3   0  38 21.0317 2.04759  13
  -3   3  38 24.5864 2.32782   9
  -3   0  38 22.2251 2.23251   9
   3   0  38 19.2311 2.06509   9
   3  -3  38 19.3739 2.06504   9
   0  -3  38 29.5735 2.26276   9
   0   3  38 25.8748 2.25379   9
  -3   3  38 21.8069 2.09761   8
  -3   0  38 25.0275 2.18236   8
   0  -3  38 20.6230 2.07675   8
  -3   3  38 27.1099 2.09608   7
   0  -3  38 21.0401 2.09625   7
   0   3  38 18.0004 1.90833   7
  -3   0  38 22.1091 2.20397   7
   0   3  38 22.9439 2.00779   8
   3  -3  38 25.0132 2.03709   8
   3  -3  38 19.6028 1.95831   7
   0  -3  38 23.8107 2.00663   6
  -3   0  38 24.1054 1.99509   6
  -3   3  39 1.36132 1.66762  13
  -3   0  39-0.11202 1.63582  13
   0  -3  39 1.49477 1.74072   9
   3  -3  39 1.01334 1.69522   9
  -3   3  39-0.67395 1.84786   9
   0   3  39 1.00041 1.84509   9
  -3   0  39-0.40444 1.91893   9
   3   0  39-1.24448 1.68023   9
  -3   3  39 0.70441 1.72739   8
  -3   0  39 2.47460 1.82731   8
   0   3  39 1.77905 1.56574   8
   3  -3  39 2.65996 1.61918   8
   0  -3  39-0.23836 1.70499   8
   0  -3  39 0.60465 1.73177   7
  -3   3  39 3.35127 1.70193   7
   3  -3  39 3.48356 1.69268   7
  -3   0  39 1.97880 1.76400   7
  -3   0  39 0.63021 1.57719   6
   0  -3  39 1.49059 1.60596   6
  -3   3  40 4.60237 1.75539  13
   3  -3  40 5.74111 1.80766   9
   0  -3  40 7.11928 1.93286   9
   3   0  40 4.73119 1.75893   9
   0   3  40 7.78550 1.93528   9
  -3   0  40 6.33339 1.97436   9
  -3   3  40 3.30448 1.97442   9
   3  -3  40 3.76901 1.69920   7
   0  -3  40 8.26447 1.86754   7
  -3   0  40 7.69675 1.85485   7
   0  -3  40 5.22486 1.84967   8
  -3   3  40 2.35537 1.78689   7
  -3   0  40 5.04836 1.91896   8
  -3   3  40 5.02631 1.79454   8
  -3   0  40 4.69401 1.67511   6
   0  -3  40 1.94641 1.61128   6
  -3   3  41 2.52323 1.91666   9
   0  -3  41 1.93807 1.88817   9
   0   3  41 3.76428 1.88599   9
  -3   0  41 4.76587 2.05370   9
   0  -3  41 4.13592 1.90544   7
  -3   0  41 7.05263 1.91466   7
  -3   3  41 4.18510 1.80379   7
  -3   0  41 4.10623 1.91074   8
   0  -3  41 2.71503 1.76030   8
  -3   3  41 4.25376 1.85609   8
   0  -3  41 1.42218 1.64209   6
  -3   0  42 2.72707 1.89797   7
  -3   3  42-1.84350 1.75818   8
   0  -3  42 2.40984 1.84667   7
   0  -3  42 1.12350 1.85559   8
  -3   0  42 0.90939 1.92570   8
  -3   3  42 2.84322 2.01122   9
   0   3  42 1.57911 1.89555   9
   0  -3  42-0.52342 1.83807   9
  -3   0  42 1.42112 1.99615   9
  -3   0  43-0.26201 1.91928   8
   0  -3  43 1.15027 1.81654   7
   0  -3  43 1.13146 1.83313   8
  -3   0  43 4.97537 1.98087   7
  -3   3  43 0.61902 1.86651   8
  -3   0  43 2.15309 1.97712   9
  -3   3  43 4.02212 2.06185   9
   0  -3  43 1.97805 1.93374   9
   0   3  43 4.11484 1.96479   9
  -3   0  44 6.17856 1.97476   8
   0  -3  44 4.74097 1.88654   7
  -3   0  44 5.91287 1.98627   7
   0  -3  44 3.77952 1.89991   8
   0   3  44 4.93498 1.99251   9
   0  -3  44 4.36593 1.99985   9
  -3   3  44 4.18846 2.05978   9
  -3   0  44 5.77058 2.18343   9
  -3   0  45-0.39366 1.94656   8
  -3   0  45 0.65589 1.92421   7
  -3   3  45-0.14455 2.13432   9
  -3   0  45-0.14436 2.08322   9
   0   3  45 0.79963 1.96045   9
  -3   0  46 5.08221 2.15653   8
  -3   0  46 7.61148 2.28119   9
  -3   3  46 4.60653 2.16906   9
  -3   0  47 3.12500 2.20472   9
  -3   3  47 2.84948 2.29938   9
  -3   3  48-1.40182 2.20659   9
  -3   0  48 0.69817 2.33469   9
   3   1 -25 36.5705 1.67540   3
  -1   4 -25 36.5523 1.68449   3
   3   1 -24 9.72559 0.93328   3
  -1   4 -24 10.5479 0.95152   3
  -4   3 -23 19.6153 1.05268   3
  -4   3 -23 18.4076 1.01103   1
  -1   4 -23 18.5398 1.13334   3
  -4   3 -23 18.0585 1.10292   1
  -1   4 -22 23.1175 1.16289   1
  -1   4 -22 22.8672 1.21364   3
  -4   3 -22 21.9959 1.13821   3
   3   1 -22 20.7785 1.18203   1
  -4   3 -22 23.6815 1.20927   1
  -1   4 -22 23.3562 1.09924   1
  -4   3 -22 23.2270 1.11334   1
  -4   3 -21 5.39140 0.68536   3
  -1   4 -21 6.79165 0.64235   1
   1  -4 -21 3.76351 0.56713   3
  -1   4 -21 5.00081 0.69770   1
  -1   4 -21 7.81989 0.78953   3
  -4   3 -21 5.30811 0.72053   1
   3   1 -21 5.88809 0.75382   1
  -4   3 -21 4.94680 0.66505   1
   4  -3 -20 5.19504 0.63643   3
   4  -3 -20 4.68418 0.80228   1
  -1   4 -20 5.01369 0.72165   3
   3   1 -20 5.20464 0.74432   1
  -3  -1 -20 5.79708 0.56701   3
  -4   3 -20 4.61231 0.63765   3
  -3  -1 -20 6.17852 0.68333   1
  -1   4 -20 3.11293 0.62081   1
  -3  -1 -20 5.52515 0.77012   1
  -4   3 -20 5.53513 0.68315   1
  -4   3 -20 5.27526 0.63909   3
  -4   3 -20 4.40666 0.61975   1
  -1   4 -20 4.54064 0.56766   1
  -4   3 -19 17.8275 0.88611   3
   1  -4 -19 15.4481 0.77459   2
  -3  -1 -19 16.0511 0.78643   3
   4  -3 -19 15.9829 0.78501   2
  -1   4 -19 15.5059 0.84400   1
  -1   4 -19 16.4647 0.97238   3
  -3  -1 -19 16.7100 0.98049   1
  -3  -1 -19 16.6395 0.92137   1
   4  -3 -19 15.3135 1.02174   1
   1  -4 -19 15.1685 0.94518   1
  -4   3 -19 16.6590 0.85735   1
   1  -4 -19 17.6132 1.04508   1
  -1   4 -19 18.6269 0.92026   1
   1  -4 -19 17.6740 0.80726   3
   1  -4 -19 18.3311 0.80810   2
   4  -3 -19 16.2755 0.88651   3
  -4   3 -19 16.1963 0.93222   1
  -3  -1 -19 16.3505 0.81650   3
  -4   3 -19 17.2587 0.89543   3
   3   1 -19 17.5923 0.95164   1
   4  -3 -18 104.308 3.59704   3
  -1   4 -18 100.601 3.60449   1
  -3  -1 -18 104.758 3.50466   2
   1  -4 -18 106.396 3.65819   1
  -1   4 -18 101.683 3.62763   3
   1  -4 -18 101.200 3.68791   1
  -3  -1 -18 102.617 3.67568   1
  -3  -1 -18 104.271 3.49663   2
  -3  -1 -18 102.035 3.54520   3
  -3  -1 -18 106.576 3.56872   3
  -4   3 -18 104.177 3.62799   3
   3   1 -18 100.771 3.64921   1
  -4   3 -18 102.850 3.59673   1
   3   1 -18 104.312 3.49116   2
  -1   4 -18 104.451 3.58470   1
  -4   3 -18 101.380 3.59128   3
   3   1 -18 100.349 3.62504   3
   4  -3 -18 101.585 3.68935   1
  -1   4 -18 104.256 3.67170   3
   1  -4 -18 104.318 3.55034   3
  -3  -1 -18 105.293 3.63722   1
   1  -4 -18 103.146 3.55204   2
  -4   3 -18 105.156 3.63792   1
   1  -4 -18 105.902 3.54321   2
   4  -3 -18 102.443 3.54775   2
   4  -3 -17 3.33221 0.52106   3
  -4   3 -17 4.53055 0.54369   3
   1  -4 -17 4.35393 0.43559   3
   1  -4 -17 3.69489 0.43190   2
  -3  -1 -17 3.70174 0.37166   2
   1  -4 -17 4.08619 0.44376   2
  -1   4 -17 4.63012 0.64800   3
   3   1 -17 3.32596 0.34569   2
  -4   3 -17 3.89378 0.55228   1
  -1   4 -17 4.21560 0.47680   1
   3   1 -17 3.09826 0.58580   1
  -3  -1 -17 3.84020 0.56591   1
   3   1 -17 3.68346 0.56706   3
  -3  -1 -17 4.02093 0.64373   1
   1  -4 -17 3.97408 0.61813   1
   4  -3 -17 3.75467 0.44970   2
   4  -3 -17 4.38822 0.66735   1
  -3  -1 -17 3.29977 0.43472   3
  -3  -1 -17 4.05432 0.46914   3
  -1   4 -17 4.23047 0.58710   3
  -1   4 -17 3.74793 0.55560   1
  -3  -1 -17 3.49647 0.35243   2
   1  -4 -17 3.68123 0.63609   1
  -4   3 -17 4.38977 0.50782   1
  -4   3 -17 4.68674 0.52838   3
  -4   3 -16 47.9428 1.74685   1
  -4   3 -16 47.9062 1.74932   3
   1  -4 -16 48.3075 1.82031   1
  -4   3 -16 43.8512 1.70527   1
   1  -4 -16 46.1651 1.66479   3
  -3  -1 -16 46.1059 1.75437   1
  -3  -1 -16 45.9408 1.62244   2
  -1   4 -16 47.2519 1.79462   3
  -1   4 -16 45.0352 1.69665   1
  -3  -1 -16 46.0134 1.79954   1
  -3  -1 -16 45.5298 1.67863   3
   1  -4 -16 45.8987 1.67179   2
  -1   4 -16 45.3392 1.75295   3
   3   1 -16 45.8559 1.75999   3
   3   1 -16 43.5045 1.76251   1
   4  -3 -16 45.2491 1.81128   1
  -3  -1 -16 45.5901 1.62937   2
   3   1 -16 48.2620 1.61873   2
   1  -4 -16 47.3810 1.68499   2
  -4   3 -16 44.6346 1.71962   3
  -3  -1 -16 45.9869 1.65867   3
  -1   4 -16 46.0458 1.72868   1
   4  -3 -16 45.2780 1.71389   3
   4  -3 -16 46.5461 1.68031   2
   1  -4 -16 46.3669 1.77821   1
  -1   4 -15 31.5382 1.32251   3
  -4   3 -15 31.9027 1.27815   1
   3   1 -15 34.7332 1.34487   3
   4  -3 -15 32.3224 1.25120   2
   4  -3 -15 34.0047 1.41184   1
   4  -3 -15 32.1583 1.28910   3
   3   1 -15 30.9382 1.34215   1
  -3  -1 -15 33.0852 1.20581   2
  -4   3 -15 33.7758 1.31262   1
  -1   4 -15 33.3377 1.29649   1
   1  -4 -15 33.2239 1.39831   1
   1  -4 -15 32.6809 1.25858   2
  -4   3 -15 31.9074 1.28839   3
  -1   4 -15 35.9089 1.38438   3
  -4   3 -15 33.2992 1.31952   3
  -3  -1 -15 33.5647 1.23245   3
  -1   4 -15 33.3316 1.26832   1
  -3  -1 -15 32.4645 1.25374   3
  -3  -1 -15 33.7848 1.20083   2
  -3  -1 -15 33.7000 1.33364   1
  -3  -1 -15 33.5644 1.37693   1
   1  -4 -15 33.7850 1.24027   3
   1  -4 -15 32.9437 1.25516   2
   1  -4 -15 34.3568 1.35693   1
   3   1 -15 32.3918 1.19686   2
   3   1 -14 8.26703 0.61087   1
   1  -4 -14 8.15489 0.60762   1
  -3  -1 -14 7.73490 0.46955   3
   3   1 -14 7.88099 0.41608   2
  -1   4 -14 6.96893 0.53420   1
   1  -4 -14 8.36328 0.50211   2
   1  -4 -14 6.87557 0.45654   3
   4  -3 -14 8.01401 0.50231   2
  -1   4 -14 7.35979 0.50925   1
  -1   4 -14 8.38727 0.64877   3
  -4   3 -14 7.23451 0.58142   3
   3   1 -14 7.90211 0.58966   3
  -4   3 -14 8.29451 0.58500   1
   1  -4 -14 9.17381 0.69211   1
  -3  -1 -14 7.49085 0.47424   3
   1  -4 -14 7.43632 0.48889   2
  -3  -1 -14 8.08741 0.59247   1
  -4   3 -14 7.27593 0.53348   1
  -3  -1 -14 7.13113 0.42383   2
  -3  -1 -14 7.66696 0.64206   1
  -4   3 -14 7.16471 0.53444   3
   4  -3 -14 7.48831 0.54738   3
   4  -3 -14 7.68417 0.64646   1
  -3  -1 -14 7.79453 0.44144   2
  -1   4 -14 6.41287 0.56948   3
   1  -4 -13 8.05012 0.46841   3
  -3  -1 -13 7.95738 0.43775   2
   3   1 -13 8.70127 0.59772   3
  -1   4 -13 8.97628 0.50541   1
   1  -4 -13 9.83103 0.68486   1
  -3  -1 -13 7.80205 0.46613   3
   3   1 -13 9.81909 0.62895   1
  -3  -1 -13 8.55459 0.58085   1
  -1   4 -13 9.20906 0.63251   3
   4  -3 -13 7.45039 0.54890   3
  -4   3 -13 8.72928 0.57756   3
  -4   3 -13 9.26150 0.54473   1
   4  -3 -13 8.69622 0.65615   1
   1  -4 -13 8.22958 0.51645   2
   1  -4 -13 8.07062 0.61702   1
  -3  -1 -13 9.36548 0.45736   2
  -3  -1 -13 8.23476 0.49400   3
   3   1 -13 8.74615 0.44487   2
  -3  -1 -13 8.56500 0.62695   1
   1  -4 -13 8.71887 0.50982   2
  -4   3 -13 7.48658 0.54083   3
  -1   4 -13 9.45523 0.56334   1
   4  -3 -13 8.53306 0.52197   2
  -4   3 -13 9.27514 0.56997   1
  -1   4 -13 7.56320 0.58729   3
   1  -4 -12 25.2988 1.00643   2
  -1   4 -12 27.7890 1.07465   3
  -4   3 -12 22.9165 0.99979   1
  -3  -1 -12 25.4105 1.04378   1
  -4   3 -12 22.2655 1.02298   1
   4  -3 -12 26.4074 1.00430   2
  -3  -1 -12 25.5562 0.95324   3
   3   1 -12 26.9659 1.06747   3
   1  -4 -12 25.2217 1.09357   1
   4  -3 -12 23.5319 1.08709   1
  -3  -1 -12 26.1667 0.97019   3
  -3  -1 -12 25.8267 0.95208   2
  -1   4 -12 24.7738 0.99792   1
  -3  -1 -12 25.2329 0.94522   2
   3   1 -12 25.5419 0.94275   2
   1  -4 -12 26.0675 1.07482   1
  -4   3 -12 25.4376 1.01858   3
  -3  -1 -12 26.1273 1.10126   1
   3   1 -12 24.9051 1.06487   1
  -4   3 -12 25.1532 1.05457   3
  -1   4 -12 27.8081 1.11068   3
   1  -4 -12 24.8804 0.98906   2
   4  -3 -12 25.3628 1.03046   3
   1  -4 -12 24.8856 0.95718   3
  -3  -1 -11 320.979 10.5009   1
  -3  -1 -11 316.919 10.4354   3
   1  -4 -11 309.424 10.4690   2
  -4   3 -11 309.606 10.4878   1
   4  -3 -11 321.497 10.4823   3
   4  -3 -11 325.523 10.5387   1
  -3  -1 -11 322.066 10.4478   3
   1  -4 -11 312.509 10.4680   2
  -1   4 -11 312.533 10.4673   1
   4  -3 -11 319.480 10.4722   2
  -1   4 -11 320.280 10.5036   3
   1  -4 -11 309.322 10.4376   3
  -1   4 -11 319.796 10.5292   3
   3   1 -11 315.063 10.4349   2
  -3  -1 -11 312.878 10.4376   2
  -4   3 -11 316.543 10.4809   3
   3   1 -11 312.137 10.5041   1
   3   1 -11 326.982 10.5085   3
   1  -4 -11 322.376 10.5136   1
   1  -4 -11 322.125 10.5351   1
  -4   3 -11 306.747 10.4675   1
  -4   3 -11 319.389 10.4971   3
  -3  -1 -10 0.47297 0.27511   3
  -1   4 -10 0.61861 0.33121   1
  -3  -1 -10 0.35638 0.25068   3
   3   1 -10 0.57383 0.39923   3
  -1   4 -10 0.90551 0.42409   3
   4  -3 -10 0.26742 0.36615   3
  -3  -1 -10 0.68019 0.37609   1
   3   1 -10 0.41236 0.40482   1
   1  -4 -10 0.60753 0.40025   1
   1  -4 -10 0.26283 0.48289   1
   3   1 -10 0.39622 0.26803   2
   1  -4 -10 0.36990 0.33527   2
   1  -4 -10 0.17287 0.33844   2
   1  -4 -10 0.91368 0.26436   3
   4  -3 -10 0.35842 0.49926   1
  -1   4 -10 0.41132 0.45373   3
  -4   3 -10 0.54927 0.39460   3
  -3  -1 -10 0.53706 0.26681   2
   4  -3 -10 0.88263 0.34313   2
  -4   3 -10 0.85918 0.34284   1
   3   1  -9 134.965 4.45940   3
   3   1  -9 130.696 4.39880   2
  -4   3  -9 131.288 4.45041   3
   4  -3  -9 131.956 4.43732   3
   4  -3  -9 131.423 4.43375   2
  -3  -1  -9 131.616 4.39554   3
  -1   4  -9 131.504 4.47933   3
   1  -4  -9 136.787 4.48737   1
  -3  -1  -9 129.136 4.44955   1
  -4   3  -9 133.227 4.34975   2
  -3  -1  -9 132.250 4.38574   3
   1  -4  -9 132.914 4.43012   2
  -1   4  -9 129.481 4.45318   3
   1  -4  -9 133.116 4.46342   1
   3   1  -9 134.731 4.45539   1
   1  -4  -9 127.237 4.38787   3
  -4   3  -9 134.039 4.42192   1
   1  -4  -9 135.901 4.43629   2
  -1   4  -9 133.561 4.41435   1
  -3  -1  -9 127.311 4.40242   2
   4  -3  -9 132.187 4.48568   1
   4  -3  -8 150.508 4.78312   1
  -3  -1  -8 141.120 4.67932   3
   3   1  -8 143.837 4.74503   1
   1  -4  -8 139.209 4.77443   1
  -1   4  -8 140.062 4.70173   1
  -1   4  -8 139.214 4.74573   3
  -3  -1  -8 140.284 4.74233   1
   4  -3  -8 143.407 4.72924   3
  -4   3  -8 144.523 4.74427   3
  -3  -1  -8 140.692 4.68772   3
   3   1  -8 139.016 4.69826   2
  -4   3  -8 142.172 4.71077   1
  -1   4  -8 139.972 4.76747   3
  -4   3  -8 139.286 4.65406   2
   4  -3  -8 148.909 4.73150   2
  -3  -1  -8 139.161 4.70188   2
   1  -4  -8 144.886 4.75825   1
   1  -4  -8 142.749 4.72927   2
   3   1  -8 136.906 4.74503   3
   1  -4  -8 142.082 4.72972   2
   1  -4  -8 139.651 4.68100   3
  -1   4  -7 571.705 18.9064   3
   4  -3  -7 571.879 18.8888   3
   1  -4  -7 580.858 18.9239   1
   3   1  -7 583.550 18.8994   1
   1  -4  -7 567.543 18.8896   2
  -1   4  -7 566.035 18.8596   1
  -3  -1  -7 573.676 18.9022   1
   1  -4  -7 574.833 18.8474   3
   3   1  -7 576.313 18.8674   2
  -1   4  -7 591.237 18.9241   3
   4  -3  -7 577.907 18.8927   2
  -3  -1  -7 581.456 18.8701   2
   1  -4  -7 546.244 18.9036   1
   4  -3  -7 589.687 18.9275   1
  -1   4  -7 575.636 18.8254   2
  -4   3  -7 571.238 18.9011   3
  -4   3  -7 576.813 18.8315   2
   3   1  -7 575.306 18.9067   3
  -3  -1  -7 564.535 18.8499   3
   1  -4  -7 583.108 18.8927   2
  -4   3  -7 567.097 18.8709   1
   3   1  -6 533.882 17.7541   2
  -3  -1  -6 547.795 17.7322   3
   4  -3  -6 549.804 17.7782   2
  -3  -1  -6 542.422 17.7813   1
   1  -4  -6 540.840 17.7758   2
   1  -4  -6 548.002 17.7774   2
  -1   4  -6 547.216 17.7196   2
   3   1  -6 546.149 17.7778   1
   4  -3  -6 530.757 17.7713   3
  -3  -1  -6 535.051 17.7563   2
  -4   3  -6 536.582 17.7526   1
   3   1  -6 527.287 17.7839   3
  -1   4  -6 529.873 17.7847   3
  -1   4  -6 543.732 17.7999   3
   1  -4  -6 540.389 17.7873   1
   1  -4  -6 559.491 17.8029   1
  -4   3  -6 546.332 17.7828   3
   1  -4  -6 526.370 17.7305   3
  -4   3  -6 536.456 17.7242   2
  -1   4  -6 540.566 17.7377   1
   4  -3  -6 548.311 17.8038   1
  -4   3  -5 278.611 9.27333   3
  -3  -1  -5 282.997 9.27271   1
   3   1  -5 277.579 9.27592   3
   4  -3  -5 286.919 9.27348   2
   3   1  -5 282.334 9.26715   1
   1  -4  -5 271.888 9.22295   3
  -1   4  -5 270.092 9.27324   3
   1  -4  -5 286.051 9.28982   1
  -3  -1  -5 274.531 9.25334   2
  -1   4  -5 277.516 9.22271   1
   1  -4  -5 286.832 9.27683   1
   1  -4  -5 279.192 9.27042   2
   1  -4  -5 286.855 9.27279   2
  -4   3  -5 285.265 9.22590   2
  -3  -1  -5 282.269 9.22210   3
   3   1  -5 281.327 9.25077   2
  -4   3  -5 281.361 9.24295   1
  -1   4  -5 287.757 9.29126   3
  -1   4  -5 282.101 9.22122   2
   4  -3  -5 276.341 9.26615   3
   4  -3  -5 286.275 9.29250   1
   1  -4  -4 340.849 10.9213   2
  -3  -1  -4 334.719 10.9187   1
   1  -4  -4 330.429 10.9183   2
   4  -3  -4 329.426 10.9205   2
  -3  -1  -4 334.853 10.9051   2
   1  -4  -4 326.982 10.9284   1
  -1   4  -4 331.177 10.8798   2
  -4   3  -4 329.771 10.8834   2
   1  -4  -4 322.872 10.9181   1
  -4   3  -4 335.289 10.9208   3
   4  -3  -4 324.583 10.9125   3
  -4   3  -4 331.402 10.8908   1
   3   1  -4 339.527 10.9120   1
   4  -3  -4 337.182 10.9329   1
  -1   4  -4 323.914 10.9291   3
   3   1  -4 331.317 10.9043   2
   1  -4  -4 327.605 10.8744   3
   3   1  -4 337.339 10.9220   3
  -3  -1  -4 329.831 10.8706   3
   1  -4  -3 442.326 14.7038   2
   4  -3  -3 452.442 14.7058   2
  -1   4  -3 450.973 14.6749   2
  -4   3  -3 456.470 14.7048   3
  -4   3  -3 449.117 14.6767   1
   4  -3  -3 446.880 14.7107   1
  -4   3  -3 441.110 14.6780   2
   3   1  -3 436.081 14.7020   3
  -3  -1  -3 445.604 14.6602   3
   4  -3  -3 450.488 14.6984   3
   3   1  -3 443.806 14.6928   1
   1  -4  -3 451.620 14.7036   2
   3   1  -3 440.754 14.6914   2
  -1   4  -3 443.107 14.7101   3
  -3  -1  -3 452.597 14.6939   2
   1  -4  -3 446.099 14.6661   3
  -3  -1  -3 450.979 14.6997   1
   3   1  -2 367.132 12.6366   3
   3   1  -2 385.330 12.6351   1
   1  -4  -2 392.478 12.6165   3
  -4   3  -2 390.876 12.6449   3
  -3  -1  -2 385.038 12.6394   1
   4  -3  -2 376.283 12.6448   1
   4  -3  -2 391.681 12.6476   2
   1  -4  -2 385.821 12.6445   2
   4  -3  -2 390.637 12.6416   3
  -3  -1  -2 380.506 12.6098   3
   3   1  -2 383.454 12.6377   2
  -1   4  -2 379.359 12.6477   3
  -3  -1  -2 387.200 12.6387   2
  -1   4  -2 387.137 12.6258   2
  -4   3  -2 382.531 12.6283   2
   1  -4  -2 378.017 12.6444   2
  -4   3  -2 385.874 12.6214   1
  -3  -1  -1 503.772 16.5743   2
   1  -4  -1 498.637 16.5580   3
   4  -3  -1 513.807 16.5753   3
  -1   4  -1 512.906 16.5671   2
   4  -3  -1 509.273 16.5788   2
  -3  -1  -1 494.715 16.5701   1
  -4   3  -1 513.424 16.5770   3
  -4   3  -1 502.872 16.5687   2
  -3  -1  -1 507.931 16.5516   3
   3   1  -1 502.878 16.5684   1
   1  -4  -1 493.712 16.5742   2
   3   1  -1 497.481 16.5734   2
  -4   3  -1 506.270 16.5597   1
   4  -3   0 661.703 21.4856   3
  -4   3   0 659.728 21.4852   3
   3   1   0 655.167 21.4791   1
   1  -4   0 658.095 21.4763   3
  -4   3   0 657.494 21.4846   2
  -1   4   0 657.975 21.4826   2
   1  -4   0 648.703 21.4816   2
   4  -3   0 652.151 21.4847   2
  -1   4   0 650.266 21.4578   1
  -3  -1   0 655.065 21.4704   3
  -3  -1   0 651.154 21.4847   2
   3   1   0 672.906 21.4855   2
  -4   3   0 661.362 21.4766   1
  -3  -1   0 626.402 21.4773   1
   1  -4   1 500.144 16.4297   3
  -4   3   1 494.009 16.4282   1
  -3  -1   1 501.122 16.4292   2
  -3  -1   1 479.439 16.4227   1
  -4   3   1 508.360 16.4347   2
   4  -3   1 504.878 16.4326   3
   3   1   1 502.636 16.4271   1
   3   1   1 505.702 16.4300   2
  -3  -1   1 504.035 16.4231   3
  -4   3   1 502.984 16.4303   3
  -4   3   2 388.506 12.5353   2
   4  -3   2 386.062 12.5334   3
   3   1   2 396.092 12.5286   1
  -1   4   2 354.110 12.5005   3
   3   1   2 372.370 12.4964   3
  -4   3   2 391.810 12.5303   3
  -3  -1   2 398.374 12.5292   3
   1  -4   2 389.329 12.5359   3
  -4   3   2 386.520 12.5357   1
  -1   4   3 433.136 13.8030   3
   4  -3   3 391.086 13.8113   1
  -3  -1   3 453.644 13.8446   3
   3   1   3 440.111 13.8411   1
   1  -4   3 425.033 13.8120   2
  -4   3   3 435.824 13.8525   1
   1  -4   3 441.107 13.8522   3
   3   1   3 400.885 13.7988   3
  -4   3   3 433.285 13.8460   2
   4  -3   3 403.634 13.8164   2
  -3  -1   4 317.313 10.7269   3
   1  -4   4 326.092 10.6867   2
   4  -3   4 329.482 10.6998   1
   3   1   4 326.846 10.7252   1
  -4   3   4 332.190 10.7426   1
   4  -3   4 329.497 10.6901   2
  -1   4   4 323.699 10.6814   3
   3   1   4 320.589 10.6801   3
   3   1   5 286.679 9.28767   3
  -3  -1   5 275.294 9.31797   2
   3   1   5 267.902 9.33409   1
  -4   3   5 285.428 9.35832   1
   1  -4   5 291.674 9.28793   1
   1  -4   5 284.688 9.28572   2
   3   1   5 279.159 9.31822   2
   4  -3   5 291.383 9.30931   1
  -3  -1   5 280.299 9.34273   3
   4  -3   5 276.590 9.28989   2
  -1   4   5 279.309 9.28751   3
   1  -4   6 545.284 17.4855   1
   3   1   6 546.356 17.4809   3
  -3  -1   6 537.135 17.5059   2
   4  -3   6 542.135 17.4727   2
   4  -3   6 537.447 17.5294   3
  -1   4   6 526.038 17.4801   3
  -4   3   6 455.933 17.5123   3
  -3  -1   6 548.373 17.5397   3
   1  -4   6 548.026 17.4684   2
   4  -3   6 533.488 17.5030   1
  -4   3   6 533.349 17.5523   1
  -3  -1   6 522.593 17.5284   1
  -4   3   6 505.346 17.5220   2
   3   1   6 526.244 17.5060   2
   3   1   7 573.954 19.0427   2
  -3  -1   7 546.671 19.0688   1
  -3  -1   7 570.804 19.0407   2
   3   1   7 579.902 19.0212   3
   4  -3   7 571.992 19.0688   3
   1  -4   7 587.729 18.9976   2
  -4   3   7 565.194 19.0603   3
  -4   3   7 556.019 19.0608   2
  -1   4   7 592.624 19.0210   3
   4  -3   7 594.906 19.0032   2
  -4   3   7 586.603 19.0969   1
   1  -4   7 571.567 19.0310   1
   4  -3   7 577.936 19.0448   1
   4  -3   8 133.838 4.54920   1
  -4   3   8 137.267 4.56678   2
  -4   3   8 132.356 4.56735   3
   1  -4   8 135.573 4.53774   1
   4  -3   8 132.737 4.57831   3
   4  -3   8 139.987 4.49143   2
  -3  -1   8 137.905 4.54005   2
   3   1   8 138.649 4.54105   2
  -3  -1   8 127.263 4.57865   1
  -1   4   8 135.826 4.52177   3
  -4   3   9 127.287 4.28916   3
  -1   4   9 129.844 4.24002   3
   4  -3   9 127.193 4.29967   3
   4  -3   9 134.265 4.27155   1
  -3  -1   9 128.999 4.25131   2
  -4   3   9 127.571 4.27877   2
   4  -3   9 123.555 4.19782   2
   1  -4   9 123.868 4.26044   1
   3   1   9 129.640 4.25147   2
  -3  -1   9 130.801 4.30664   1
  -4   3  10 0.85599 0.36361   3
  -3  -1  10 0.41579 0.28257   2
  -3  -1  10 0.05977 0.42349   1
   3   1  10 0.53229 0.27180   2
   3   1  10 0.55389 0.38895   1
  -3  -1  10 0.22586 0.40283   3
  -1   4  10 0.72197 0.26029   3
   1  -4  10 0.54304 0.31932   1
   4  -3  10 0.18202 0.33330   1
  -4   3  10 0.58185 0.34726   2
  -1   4  11 327.650 10.7046   3
  -3  -1  11 316.749 10.7660   1
  -3  -1  11 325.638 10.7694   3
  -4   3  11 321.870 10.7316   2
   3   1  11 323.329 10.7040   2
  -4   3  11 330.771 10.7520   3
  -3  -1  11 323.509 10.7025   2
  -4   3  12 27.7001 1.06797   3
  -3  -1  12 26.5278 0.98426   2
  -4   3  12 25.2030 1.12620   1
  -4   3  12 25.8679 1.03036   2
  -3  -1  12 25.7671 1.09661   1
  -1   4  12 26.6210 0.99615   3
[truncated: 32,747,346 more chars]
