# Supplementary material for: Enantio‐ and Diastereoselective Synthesis and Spiral‐Stair‐Like Single Helix Assembly of Figure‐Eight Cyclophenylenes
Source: Angew Chem Int Ed Engl. 2025 Apr 7;64(22):e202502764. doi: 10.1002/anie.202502764 (PMC12105691; doi:10.1002/anie.202502764)
Supplement: Supplementary file 2 — Supporting Information [file ANIE-64-e202502764-s003.zip › (-)-2ba.cif]

data_S-2ba

# start Validation Reply Form
_vrf_PLAT220_S-2ba
;
PROBLEM: NonSolvent   Resd 2  C   Ueq(max)/Ueq(min) Range        7.8 Ratio
RESPONSE: The indicated moiety is a terminal methyl group of the butyl group 
in a highly rotational disorder.
;
# end Validation Reply Form

_audit_creation_method       'SHELXL-2019/3'
_shelx_SHELXL_version_number '2019/3'
_chemical_name_systematic         ?
_chemical_name_common             ?
_chemical_melting_point           ?
_chemical_formula_moiety '5(C88 H80 O8), 2(C2 H4 Cl2)'
_chemical_formula_sum    'C444 H408 Cl4 O40'
_chemical_formula_weight          6525.48

loop_
 _atom_type_symbol
 _atom_type_description
 _atom_type_scat_dispersion_real
 _atom_type_scat_dispersion_imag
 _atom_type_scat_source
 'C'  'C'   0.0033   0.0016
 'International Tables Vol C Tables 4.2.6.8 and 6.1.1.4'
 'H'  'H'   0.0000   0.0000
 'International Tables Vol C Tables 4.2.6.8 and 6.1.1.4'
 'O'  'O'   0.0106   0.0060
 'International Tables Vol C Tables 4.2.6.8 and 6.1.1.4'
 'Cl'  'Cl'   0.1484   0.1585
 'International Tables Vol C Tables 4.2.6.8 and 6.1.1.4'
 
_space_group_crystal_system       orthorhombic
_space_group_IT_number            18
_space_group_name_H-M_alt         'P 21 21 2'
_space_group_name_Hall            'P 2 2ab'
 
_shelx_space_group_comment
;
The symmetry employed for this shelxl refinement is uniquely defined
by the following loop, which should always be used as a source of
symmetry information in preference to the above space-group names.
They are only intended as comments.
;
 
loop_
 _space_group_symop_operation_xyz
 'x, y, z'
 '-x, -y, z'
 '-x+1/2, y+1/2, -z'
 'x+1/2, -y+1/2, -z'
 
_cell_length_a                    21.8051(2)
_cell_length_b                    50.0306(6)
_cell_length_c                    22.40284(17)
_cell_angle_alpha                 90
_cell_angle_beta                  90
_cell_angle_gamma                 90
_cell_volume                      24439.8(4)
_cell_formula_units_Z             2
_cell_measurement_temperature     89.9(5)
_cell_measurement_reflns_used   285178
_cell_measurement_theta_min     1.5250
_cell_measurement_theta_max     35.6160
 
_exptl_crystal_description       'block'
_exptl_crystal_colour            'colourless'
_exptl_crystal_density_meas       ?
_exptl_crystal_density_method     ?
_exptl_crystal_density_diffrn     0.887
_exptl_crystal_F_000              6920
_exptl_transmission_factor_min    ?
_exptl_transmission_factor_max    ?
_exptl_crystal_size_max           0.327
_exptl_crystal_size_mid           0.222
_exptl_crystal_size_min           0.160
loop_
_exptl_crystal_face_index_h
_exptl_crystal_face_index_k
_exptl_crystal_face_index_l
_exptl_crystal_face_perp_dist
   0    1   -2 0.1096
   0   -1    2 0.1026
   2   -1    2 0.1110
  -2    1   -2 0.1000
   1    1   -2 0.1154
   1   -2    1 0.1211
  -1    2   -1 0.0920
   1   -1    0 0.1774
  -1    1    0 0.1354
   0    2   -1 0.0768
   0   -1    0 0.0874
   0    1    0 0.0722
  -1   -2   -1 0.1083
   1    2    1 0.1173
  -1   -1    0 0.1585
   2    2    1 0.1395
   0    1    2 0.1049
   0   -1   -2 0.1297
   1    0   -2 0.1300
  -1    0    2 0.1429
   2    1    2 0.1171
   1   -2   -1 0.1456
  -1    2    1 0.1556
  -1   -2    1 0.1628
loop_
_exptl_oxdiff_crystal_face_indexfrac_h
_exptl_oxdiff_crystal_face_indexfrac_k
_exptl_oxdiff_crystal_face_indexfrac_l
_exptl_oxdiff_crystal_face_x
_exptl_oxdiff_crystal_face_y
_exptl_oxdiff_crystal_face_z
-0.0001  1.0007 -2.0002 -0.0463 -0.0008  0.0454
 0.0001 -1.0007  2.0002  0.0463  0.0008 -0.0454
 2.0003 -1.0012  2.0003  0.0919 -0.0046  0.0007
-2.0003  1.0012 -2.0003 -0.0919  0.0046 -0.0007
 1.0000  1.0005 -2.0002 -0.0235 -0.0035  0.0685
 1.0001 -2.0014  1.0001  0.0503  0.0184 -0.0015
-1.0001  2.0014 -1.0001 -0.0503 -0.0184  0.0015
 1.0001 -1.0008  0.0000  0.0257  0.0111  0.0218
-1.0001  1.0008 -0.0000 -0.0257 -0.0111 -0.0218
-0.0000  2.0012 -1.0001 -0.0275 -0.0211  0.0246
-0.0000 -1.0006 -0.0000  0.0029  0.0138 -0.0012
 0.0000  1.0006  0.0000 -0.0029 -0.0138  0.0012
-1.0002 -2.0008 -1.0002 -0.0387  0.0369 -0.0034
 1.0002  2.0008  1.0002  0.0387 -0.0369  0.0034
-1.0001 -1.0003 -0.0000 -0.0199  0.0165 -0.0243
 2.0003  2.0006  1.0002  0.0614 -0.0396  0.0265
 0.0001  1.0004  2.0002  0.0405 -0.0269 -0.0430
-0.0001 -1.0004 -2.0002 -0.0405  0.0269  0.0430
 1.0000 -0.0001 -2.0002 -0.0206  0.0104  0.0672
-1.0000  0.0001  2.0002  0.0206 -0.0104 -0.0672
 2.0003  0.9999  2.0003  0.0860 -0.0323  0.0032
 1.0000 -2.0013 -1.0001  0.0069  0.0315  0.0427
-1.0000  2.0013  1.0001 -0.0069 -0.0315 -0.0427
-1.0001 -2.0010  1.0001  0.0047  0.0238 -0.0476
_exptl_absorpt_coefficient_mu     0.077
_shelx_estimated_absorpt_T_min    0.975
_exptl_absorpt_correction_T_min   0.59286
_exptl_absorpt_correction_T_max   1.00000
_exptl_absorpt_correction_type   'multi-scan'
_exptl_absorpt_process_details
;
CrysAlisPro 1.171.42.99a (Rigaku Oxford Diffraction, 2023)
Empirical absorption correction using spherical harmonics,
implemented in SCALE3 ABSPACK scaling algorithm.
;
_exptl_absorpt_special_details    ?
_diffrn_ambient_temperature       89.9(5)
_diffrn_ambient_environment N~2~
_diffrn_source 'Rotating-anode X-ray tube'
_diffrn_source_type 'Fine-focus rotating anode'
_diffrn_radiation_probe x-ray
_diffrn_radiation_type 'Mo K\a'
_diffrn_radiation_wavelength 0.71073
_diffrn_radiation_monochromator mirror
_diffrn_measurement_device 'four-circle diffractometer'
_diffrn_measurement_device_type 'XtaLAB AFC11 (RINC): quarter-chi single'
_diffrn_detector 'Hybrid Pixel Array Detector'
_diffrn_detector_area_resol_mean  10
_diffrn_reflns_number             1564432
_diffrn_reflns_av_unetI/netI      0.0368
_diffrn_reflns_av_R_equivalents   0.0629
_diffrn_reflns_limit_h_min        -36
_diffrn_reflns_limit_h_max        36
_diffrn_reflns_limit_k_min        -84
_diffrn_reflns_limit_k_max        83
_diffrn_reflns_limit_l_min        -38
_diffrn_reflns_limit_l_max        37
_diffrn_reflns_theta_min          1.537
_diffrn_reflns_theta_max          37.211
_diffrn_reflns_theta_full         25.242
_diffrn_measured_fraction_theta_max   0.977
_diffrn_measured_fraction_theta_full  1.000
_diffrn_reflns_Laue_measured_fraction_max    0.977
_diffrn_reflns_Laue_measured_fraction_full   1.000
_diffrn_reflns_point_group_measured_fraction_max   0.968
_diffrn_reflns_point_group_measured_fraction_full  1.000
_reflns_number_total              122162
_reflns_number_gt                 105467
_reflns_threshold_expression      'I > 2\s(I)'
_reflns_Friedel_coverage          0.892
_reflns_Friedel_fraction_max      0.959
_reflns_Friedel_fraction_full     1.000
 
_reflns_special_details
;
 Reflections were merged by SHELXL according to the crystal
 class for the calculation of statistics and refinement.
 
 Structure factors included contributions from the .fab file.
 
 _reflns_Friedel_fraction is defined as the number of unique
 Friedel pairs measured divided by the number that would be
 possible theoretically, ignoring centric projections and
 systematic absences.
;
_diffrn_orient_matrix_type 'CrysAlisPro convention (1999,Acta A55,543-557)'
_diffrn_orient_matrix_UB_11       0.0227761000
_diffrn_orient_matrix_UB_12      -0.0029051000
_diffrn_orient_matrix_UB_13       0.0216935000
_diffrn_orient_matrix_UB_21      -0.0027082000
_diffrn_orient_matrix_UB_22      -0.0138214000
_diffrn_orient_matrix_UB_23      -0.0065337000
_diffrn_orient_matrix_UB_31       0.0230590000
_diffrn_orient_matrix_UB_32       0.0012307000
_diffrn_orient_matrix_UB_33      -0.0220893000
_diffrn_measurement_details
;
List of Runs (angles in degrees, time in seconds):

  # Type    Start    End  Width  t~exp~   \w     \q     \k     \f   Frames
--------------------------------------------------------------------------
  1  \w    -89.00  88.00   0.30    6.00    --    0.00   0.00-180.00  590
  2  \w   -129.00  49.20   0.30   24.00    --  -39.40  18.00  90.00  594
  3  \w   -129.00  49.20   0.30   24.00    --  -39.40  18.00  90.00  594
  4  \w   -129.00  49.20   0.30   24.00    --  -39.40   9.00-180.00  594
  5  \w   -129.00  49.20   0.30   24.00    --  -39.40  37.00-180.00  594
  6  \w   -129.00  49.20   0.30   24.00    --  -39.40  37.00 150.00  594
  7  \w    -89.00  88.00   0.30    6.00    --    0.00  46.00-150.00  590
  8  \w   -129.00  49.20   0.30   24.00    --  -39.40  46.00  30.00  594
  9  \w   -129.00  49.20   0.30   24.00    --  -39.40  46.00 -90.00  594
 10  \w   -129.00  49.20   0.30   24.00    --  -39.40  46.00  90.00  594
 11  \w   -129.00  49.20   0.30   24.00    --  -39.40  46.00   0.00  594
 12  \w   -129.00  37.20   0.30   24.00    --  -39.40  46.00-150.00  554
 13  \w   -129.00  49.20   0.30   24.00    --  -39.40  46.00 -60.00  594
;
_diffrn_measurement_method '\w-scan'
_computing_data_collection     'CrysAlisPro 1.171.42.99a (Rigaku OD, 2023)'
_computing_cell_refinement     'CrysAlisPro 1.171.42.99a (Rigaku OD, 2023)'
_computing_data_reduction      'CrysAlisPro 1.171.42.99a (Rigaku OD, 2023)'
_computing_structure_solution  'SHELXT-2018/2'
_computing_structure_refinement 'SHELXL-2019/3 (Sheldrick, 2019)'
_computing_molecular_graphics   'SHELXLE'
_computing_publication_material 'SHELXL-2019/3 (Sheldrick, 2019)'
_refine_special_details           ?
_refine_ls_structure_factor_coef  Fsqd
_refine_ls_matrix_type            full
_refine_ls_weighting_scheme       calc
_refine_ls_weighting_details
'w=1/[\s^2^(Fo^2^)+(0.1279P)^2^+10.6844P] where P=(Fo^2^+2Fc^2^)/3'
_atom_sites_solution_primary     'dual space'
_atom_sites_solution_secondary    difmap
_atom_sites_solution_hydrogens    mixed
_refine_ls_hydrogen_treatment     constr
_refine_ls_extinction_method      none
_refine_ls_extinction_coef        .
_refine_ls_abs_structure_details
;
 Flack x determined using 37355 quotients [(I+)-(I-)]/[(I+)+(I-)]
 (Parsons, Flack and Wagner, Acta Cryst. B69 (2013) 249-259).
;
_refine_ls_abs_structure_Flack    0.084(6)
_chemical_absolute_configuration  ?
_refine_ls_number_reflns          122162
_refine_ls_number_parameters      2272
_refine_ls_number_restraints      158
_refine_ls_R_factor_all           0.1010
_refine_ls_R_factor_gt            0.0916
_refine_ls_wR_factor_ref          0.2388
_refine_ls_wR_factor_gt           0.2321
_refine_ls_goodness_of_fit_ref    1.026
_refine_ls_restrained_S_all       1.027
_refine_ls_shift/su_max           0.002
_refine_ls_shift/su_mean          0.000
 
loop_
 _atom_site_label
 _atom_site_type_symbol
 _atom_site_fract_x
 _atom_site_fract_y
 _atom_site_fract_z
 _atom_site_U_iso_or_equiv
 _atom_site_adp_type
 _atom_site_occupancy
 _atom_site_site_symmetry_order  
 _atom_site_calc_flag
 _atom_site_refinement_flags_posn
 _atom_site_refinement_flags_adp
 _atom_site_refinement_flags_occupancy
 _atom_site_disorder_assembly
 _atom_site_disorder_group
O1A O 0.52761(9) 0.59844(4) 0.61418(7) 0.0268(3) Uani 1 1 d . . . . .
O2A O 0.44548(10) 0.67627(4) 0.42820(8) 0.0305(4) Uani 1 1 d . . . . .
O3A O 0.33210(12) 0.63910(4) 0.22651(8) 0.0366(4) Uani 1 1 d . . . . .
O4A O 0.21896(13) 0.72261(6) 0.06163(10) 0.0534(8) Uani 1 1 d . . . . .
O5A O 0.83471(12) 0.71731(5) 0.43292(9) 0.0424(5) Uani 1 1 d . . . . .
O6A O 0.51223(9) 0.59696(4) -0.11868(8) 0.0281(3) Uani 1 1 d . . . . .
O7A O 0.72006(11) 0.63673(4) 0.26354(8) 0.0328(4) Uani 1 1 d . . . . .
O8A O 0.60936(9) 0.67636(4) 0.06257(8) 0.0299(4) Uani 1 1 d . . . . .
C1A C 0.56150(12) 0.62317(5) 0.52893(9) 0.0240(4) Uani 1 1 d . . . . .
C2A C 0.60867(11) 0.63788(5) 0.50181(9) 0.0238(4) Uani 1 1 d . . . . .
H2A H 0.604278 0.642833 0.461097 0.029 Uiso 1 1 calc R U . . .
C3A C 0.66217(11) 0.64561(5) 0.53232(9) 0.0231(4) Uani 1 1 d . . . . .
C4A C 0.66811(13) 0.63683(5) 0.59187(10) 0.0294(5) Uani 1 1 d . . . . .
H4A H 0.703359 0.641857 0.614126 0.035 Uiso 1 1 calc R U . . .
C5A C 0.62373(13) 0.62104(5) 0.61867(10) 0.0289(4) Uani 1 1 d . . . . .
H5A H 0.629164 0.614965 0.658496 0.035 Uiso 1 1 calc R U . . .
C6A C 0.57155(11) 0.61418(5) 0.58722(9) 0.0223(4) Uani 1 1 d . . . . .
C7A C 0.50303(11) 0.61647(5) 0.50010(9) 0.0243(4) Uani 1 1 d . . . . .
C8A C 0.47320(12) 0.59338(5) 0.51980(10) 0.0255(4) Uani 1 1 d . . . . .
C9A C 0.49995(13) 0.57943(5) 0.57322(10) 0.0283(4) Uani 1 1 d . . . . .
H9AA H 0.467242 0.569391 0.594124 0.034 Uiso 1 1 calc R U . . .
H9AB H 0.531388 0.566462 0.559872 0.034 Uiso 1 1 calc R U . . .
C10A C 0.41945(13) 0.58415(5) 0.49211(10) 0.0277(4) Uani 1 1 d . . . . .
C11A C 0.39412(11) 0.59851(5) 0.44375(10) 0.0250(4) Uani 1 1 d . . . . .
C12A C 0.42392(12) 0.62196(5) 0.42418(10) 0.0257(4) Uani 1 1 d . . . . .
C13A C 0.47648(12) 0.63160(5) 0.45450(10) 0.0254(4) Uani 1 1 d . . . . .
C14A C 0.40239(12) 0.63926(5) 0.37495(10) 0.0268(4) Uani 1 1 d . . . . .
C15A C 0.41164(12) 0.66699(5) 0.38052(9) 0.0256(4) Uani 1 1 d . . . . .
C16A C 0.49825(12) 0.65907(5) 0.43774(11) 0.0287(4) Uani 1 1 d . . . . .
H16A H 0.524213 0.666447 0.470028 0.034 Uiso 1 1 calc R U . . .
H16B H 0.523157 0.658141 0.400853 0.034 Uiso 1 1 calc R U . . .
C17A C 0.37599(14) 0.63036(5) 0.32138(11) 0.0304(5) Uani 1 1 d . . . . .
H17A H 0.371844 0.611750 0.313953 0.036 Uiso 1 1 calc R U . . .
C18A C 0.35612(13) 0.64855(5) 0.27965(10) 0.0288(4) Uani 1 1 d . . . . .
C19A C 0.35741(12) 0.67618(5) 0.28987(10) 0.0279(4) Uani 1 1 d . . . . .
C20A C 0.38904(12) 0.68514(5) 0.34010(10) 0.0268(4) Uani 1 1 d . . . . .
H20A H 0.394951 0.703743 0.346362 0.032 Uiso 1 1 calc R U . . .
C21A C 0.35093(15) 0.65604(5) 0.17774(10) 0.0315(5) Uani 1 1 d . . . . .
H21A H 0.335351 0.648628 0.139681 0.038 Uiso 1 1 calc R U . . .
H21B H 0.396272 0.656516 0.175633 0.038 Uiso 1 1 calc R U . . .
C22A C 0.32648(12) 0.68420(5) 0.18620(9) 0.0275(4) Uani 1 1 d . . . . .
C23A C 0.32799(12) 0.69370(5) 0.24503(10) 0.0260(4) Uani 1 1 d . . . . .
C24A C 0.30299(12) 0.69971(5) 0.14021(9) 0.0280(4) Uani 1 1 d . . . . .
C25A C 0.27572(13) 0.72429(6) 0.15473(10) 0.0327(5) Uani 1 1 d . . . . .
C26A C 0.27490(13) 0.73407(6) 0.21361(11) 0.0319(5) Uani 1 1 d . . . . .
C27A C 0.30000(11) 0.71847(5) 0.25948(9) 0.0270(4) Uani 1 1 d . . . . .
C28A C 0.30446(12) 0.69271(6) 0.07565(10) 0.0298(5) Uani 1 1 d . . . . .
C29A C 0.26043(14) 0.70457(8) 0.03927(11) 0.0408(7) Uani 1 1 d . . . . .
C30A C 0.24782(17) 0.74033(7) 0.10415(11) 0.0415(7) Uani 1 1 d . . . . .
H30A H 0.217013 0.752935 0.120308 0.050 Uiso 1 1 calc R U . . .
H30B H 0.280204 0.750856 0.083996 0.050 Uiso 1 1 calc R U . . .
C31A C 0.34697(12) 0.67563(5) 0.04841(10) 0.0283(4) Uani 1 1 d . . . . .
H31A H 0.379480 0.668515 0.071745 0.034 Uiso 1 1 calc R U . . .
C32A C 0.34319(11) 0.66861(6) -0.01242(10) 0.0287(4) Uani 1 1 d . . . . .
C33A C 0.29681(15) 0.68031(8) -0.04625(12) 0.0454(8) Uani 1 1 d . . . . .
H33A H 0.292971 0.675833 -0.087294 0.054 Uiso 1 1 calc R U . . .
C34A C 0.25643(16) 0.69825(8) -0.02121(12) 0.0460(8) Uani 1 1 d . . . . .
H34A H 0.225722 0.706354 -0.045243 0.055 Uiso 1 1 calc R U . . .
C35A C 0.71001(12) 0.66263(5) 0.50381(9) 0.0250(4) Uani 1 1 d . . . . .
C36A C 0.75900(17) 0.67211(7) 0.53694(12) 0.0434(8) Uani 1 1 d . . . . .
H36A H 0.763768 0.666425 0.577137 0.052 Uiso 1 1 calc R U . . .
C37A C 0.80138(18) 0.68979(9) 0.51258(13) 0.0496(9) Uani 1 1 d . . . . .
H37A H 0.834891 0.695938 0.535948 0.059 Uiso 1 1 calc R U . . .
C38A C 0.79464(14) 0.69848(6) 0.45395(10) 0.0335(5) Uani 1 1 d . . . . .
C39A C 0.74890(12) 0.68790(5) 0.41730(9) 0.0250(4) Uani 1 1 d . . . . .
C40A C 0.70547(11) 0.67092(5) 0.44422(9) 0.0246(4) Uani 1 1 d . . . . .
H40A H 0.671733 0.664844 0.421067 0.029 Uiso 1 1 calc R U . . .
C41A C 0.38890(13) 0.55914(5) 0.51491(11) 0.0290(4) Uani 1 1 d . . . . .
H41A H 0.420603 0.546942 0.530986 0.035 Uiso 1 1 calc R U . . .
H41B H 0.368431 0.549951 0.481217 0.035 Uiso 1 1 calc R U . . .
C42A C 0.34065(13) 0.56494(5) 0.56457(13) 0.0316(5) Uani 1 1 d . . . . .
H42A H 0.361384 0.573766 0.598591 0.038 Uiso 1 1 calc R U . . .
H42B H 0.309593 0.577516 0.548741 0.038 Uiso 1 1 calc R U . . .
C43A C 0.30843(16) 0.53996(7) 0.58691(18) 0.0449(7) Uani 1 1 d . . . . .
H43A H 0.281774 0.544931 0.620919 0.054 Uiso 1 1 calc R U . . .
H43B H 0.339748 0.527339 0.602036 0.054 Uiso 1 1 calc R U . . .
C44A C 0.2691(2) 0.52549(9) 0.5397(3) 0.0628(12) Uani 1 1 d . . . . .
H44A H 0.244513 0.538619 0.517748 0.094 Uiso 1 1 calc R U . . .
H44B H 0.241791 0.512703 0.559538 0.094 Uiso 1 1 calc R U . . .
H44C H 0.295915 0.515941 0.511836 0.094 Uiso 1 1 calc R U . . .
C45A C 0.33546(14) 0.58858(6) 0.41523(12) 0.0325(5) Uani 1 1 d . . . . .
H45A H 0.317019 0.602973 0.391611 0.049 Uiso 1 1 calc R U . . .
H45B H 0.306723 0.582964 0.446435 0.049 Uiso 1 1 calc R U . . .
H45C H 0.344675 0.573364 0.389174 0.049 Uiso 1 1 calc R U . . .
C46A C 0.24905(16) 0.76129(7) 0.22669(13) 0.0386(6) Uani 1 1 d . . . . .
H46A H 0.257176 0.773123 0.192168 0.046 Uiso 1 1 calc R U . . .
H46B H 0.270714 0.768867 0.261648 0.046 Uiso 1 1 calc R U . . .
C47A C 0.18001(17) 0.76124(9) 0.23942(18) 0.0503(9) Uani 1 1 d . . . . .
H47A H 0.157617 0.755692 0.203036 0.060 Uiso 1 1 calc R U . . .
H47B H 0.170928 0.748120 0.271291 0.060 Uiso 1 1 calc R U . . .
C48A C 0.1580(2) 0.78863(11) 0.2586(2) 0.0606(11) Uani 1 1 d . . . . .
H48A H 0.112645 0.789037 0.257298 0.073 Uiso 1 1 calc R U . . .
H48B H 0.173435 0.802143 0.230045 0.073 Uiso 1 1 calc R U . . .
C49A C 0.1798(3) 0.79629(14) 0.3231(2) 0.0823(18) Uani 1 1 d . . . . .
H49A H 0.164132 0.783159 0.351754 0.124 Uiso 1 1 calc R U . . .
H49B H 0.164273 0.814074 0.333410 0.124 Uiso 1 1 calc R U . . .
H49C H 0.224765 0.796409 0.324466 0.124 Uiso 1 1 calc R U . . .
C50A C 0.29476(14) 0.72818(6) 0.32302(10) 0.0311(5) Uani 1 1 d . . . . .
H50A H 0.327070 0.741323 0.330988 0.047 Uiso 1 1 calc R U . . .
H50B H 0.299250 0.713026 0.350382 0.047 Uiso 1 1 calc R U . . .
H50C H 0.254542 0.736513 0.328981 0.047 Uiso 1 1 calc R U . . .
C51A C 0.38788(13) 0.65029(6) -0.04029(10) 0.0286(4) Uani 1 1 d . . . . .
C52A C 0.37966(12) 0.64015(6) -0.09863(10) 0.0284(4) Uani 1 1 d . . . . .
H52A H 0.344506 0.645417 -0.120762 0.034 Uiso 1 1 calc R U . . .
C53A C 0.42142(12) 0.62274(6) -0.12453(10) 0.0294(5) Uani 1 1 d . . . . .
H53A H 0.414812 0.616307 -0.163909 0.035 Uiso 1 1 calc R U . . .
C54A C 0.47197(12) 0.61489(6) -0.09332(10) 0.0280(4) Uani 1 1 d . . . . .
C55A C 0.48502(10) 0.62514(5) -0.03609(9) 0.0246(4) Uani 1 1 d . . . . .
C56A C 0.44137(11) 0.64209(6) -0.01047(10) 0.0278(4) Uani 1 1 d . . . . .
H56A H 0.448208 0.648373 0.028994 0.033 Uiso 1 1 calc R U . . .
C57A C 0.80534(15) 0.73566(6) 0.39276(11) 0.0344(6) Uani 1 1 d . . . . .
H57A H 0.835725 0.748784 0.377974 0.041 Uiso 1 1 calc R U . . .
H57B H 0.772765 0.745541 0.414207 0.041 Uiso 1 1 calc R U . . .
C58A C 0.77795(11) 0.72091(5) 0.34108(9) 0.0244(4) Uani 1 1 d . . . . .
C59A C 0.74945(12) 0.69616(5) 0.35369(9) 0.0249(4) Uani 1 1 d . . . . .
C60A C 0.53651(12) 0.57827(5) -0.07548(11) 0.0283(4) Uani 1 1 d . . . . .
H60A H 0.565330 0.565915 -0.095585 0.034 Uiso 1 1 calc R U . . .
H60B H 0.502525 0.567529 -0.058667 0.034 Uiso 1 1 calc R U . . .
C61A C 0.56940(11) 0.59260(5) -0.02560(10) 0.0257(4) Uani 1 1 d . . . . .
C62A C 0.54288(10) 0.61716(5) -0.00750(9) 0.0248(4) Uani 1 1 d . . . . .
C63A C 0.77959(12) 0.73115(5) 0.28310(10) 0.0275(4) Uani 1 1 d . . . . .
C64A C 0.75366(12) 0.71635(5) 0.23592(9) 0.0258(4) Uani 1 1 d . . . . .
C65A C 0.72541(11) 0.69172(5) 0.24828(9) 0.0240(4) Uani 1 1 d . . . . .
C66A C 0.72582(12) 0.68105(5) 0.30625(9) 0.0256(4) Uani 1 1 d . . . . .
C67A C 0.81073(16) 0.75773(6) 0.27042(12) 0.0404(7) Uani 0.461(6) 1 d D . P A 1
H67A H 0.807146 0.769029 0.306539 0.048 Uiso 0.461(6) 1 calc R U P A 1
H67B H 0.787821 0.766781 0.238057 0.048 Uiso 0.461(6) 1 calc R U P A 1
C68A C 0.8784(3) 0.7566(2) 0.2525(8) 0.0658(16) Uani 0.461(6) 1 d D . P A 1
H68A H 0.903530 0.748601 0.284701 0.079 Uiso 0.461(6) 1 calc R U P A 1
H68B H 0.883993 0.746027 0.215558 0.079 Uiso 0.461(6) 1 calc R U P A 1
C69A C 0.8957(4) 0.78587(19) 0.2424(3) 0.0507(12) Uani 0.461(6) 1 d D . P A 1
H69A H 0.877860 0.797002 0.274566 0.061 Uiso 0.461(6) 1 calc R U P A 1
H69B H 0.940890 0.787806 0.244024 0.061 Uiso 0.461(6) 1 calc R U P A 1
C70A C 0.8723(4) 0.7955(2) 0.1821(4) 0.0645(18) Uani 0.461(6) 1 d D . P A 1
H70A H 0.893809 0.786006 0.150100 0.097 Uiso 0.461(6) 1 calc R U P A 1
H70B H 0.879781 0.814768 0.178221 0.097 Uiso 0.461(6) 1 calc R U P A 1
H70C H 0.828163 0.792031 0.179072 0.097 Uiso 0.461(6) 1 calc R U P A 1
C67D C 0.81073(16) 0.75773(6) 0.27042(12) 0.0404(7) Uani 0.539(6) 1 d D . P A 2
H67C H 0.810167 0.768689 0.307219 0.048 Uiso 0.539(6) 1 calc R U P A 2
H67D H 0.786924 0.767394 0.239591 0.048 Uiso 0.539(6) 1 calc R U P A 2
C68D C 0.8772(3) 0.7549(2) 0.2490(6) 0.0658(16) Uani 0.539(6) 1 d D . P A 2
H68C H 0.876631 0.743932 0.212227 0.079 Uiso 0.539(6) 1 calc R U P A 2
H68D H 0.891782 0.772900 0.237557 0.079 Uiso 0.539(6) 1 calc R U P A 2
C69D C 0.9255(3) 0.74276(17) 0.2908(3) 0.0507(12) Uani 0.539(6) 1 d D . P A 2
H69C H 0.928955 0.754231 0.326674 0.061 Uiso 0.539(6) 1 calc R U P A 2
H69D H 0.910896 0.724982 0.304116 0.061 Uiso 0.539(6) 1 calc R U P A 2
C70D C 0.9893(3) 0.7396(2) 0.2631(4) 0.0645(18) Uani 0.539(6) 1 d D . P A 2
H70D H 0.986908 0.727350 0.229006 0.097 Uiso 0.539(6) 1 calc R U P A 2
H70E H 1.017510 0.732244 0.293008 0.097 Uiso 0.539(6) 1 calc R U P A 2
H70F H 1.004229 0.757018 0.249711 0.097 Uiso 0.539(6) 1 calc R U P A 2
C71A C 0.62127(12) 0.58229(5) 0.00158(10) 0.0269(4) Uani 1 1 d . . . . .
C72A C 0.64976(12) 0.59686(5) 0.04828(10) 0.0265(4) Uani 1 1 d . . . . .
C73A C 0.62499(11) 0.62147(5) 0.06624(10) 0.0262(4) Uani 1 1 d . . . . .
C74A C 0.57389(11) 0.63213(5) 0.03635(10) 0.0265(4) Uani 1 1 d . . . . .
C75A C 0.64536(13) 0.55559(5) -0.01826(11) 0.0306(5) Uani 1 1 d . . . . .
H75A H 0.610219 0.544000 -0.028911 0.037 Uiso 1 1 calc R U . . .
H75B H 0.667030 0.547097 0.015629 0.037 Uiso 1 1 calc R U . . .
C76A C 0.68904(15) 0.55699(6) -0.07152(13) 0.0359(5) Uani 1 1 d . . . . .
H76A H 0.727510 0.565919 -0.059148 0.043 Uiso 1 1 calc R U . . .
H76B H 0.670092 0.567877 -0.103493 0.043 Uiso 1 1 calc R U . . .
C77A C 0.7043(2) 0.52858(9) -0.09648(18) 0.0511(8) Uani 1 1 d . . . . .
H77A H 0.665572 0.519564 -0.107783 0.061 Uiso 1 1 calc R U . . .
H77B H 0.729422 0.530515 -0.133017 0.061 Uiso 1 1 calc R U . . .
C78A C 0.7380(3) 0.51142(12) -0.0528(3) 0.0798(17) Uani 1 1 d . . . . .
H78A H 0.757035 0.496401 -0.073911 0.120 Uiso 1 1 calc R U . . .
H78B H 0.709207 0.504576 -0.022896 0.120 Uiso 1 1 calc R U . . .
H78C H 0.769826 0.522029 -0.033018 0.120 Uiso 1 1 calc R U . . .
C79A C 0.75848(16) 0.72697(6) 0.17315(11) 0.0354(6) Uani 1 1 d . . . . .
H79A H 0.760619 0.711984 0.145041 0.053 Uiso 1 1 calc R U . . .
H79B H 0.795575 0.737900 0.169444 0.053 Uiso 1 1 calc R U . . .
H79C H 0.722386 0.737915 0.164129 0.053 Uiso 1 1 calc R U . . .
C80A C 0.69651(11) 0.67458(5) 0.20224(10) 0.0251(4) Uani 1 1 d . . . . .
C81A C 0.69759(12) 0.64700(5) 0.21111(10) 0.0265(4) Uani 1 1 d . . . . .
C82A C 0.70226(17) 0.65321(5) 0.31354(11) 0.0348(6) Uani 1 1 d . . . . .
H82A H 0.718762 0.645438 0.350869 0.042 Uiso 1 1 calc R U . . .
H82B H 0.656979 0.653574 0.316660 0.042 Uiso 1 1 calc R U . . .
C83A C 0.66525(12) 0.68413(5) 0.15137(9) 0.0265(4) Uani 1 1 d . . . . .
H83A H 0.660122 0.702796 0.145448 0.032 Uiso 1 1 calc R U . . .
C84A C 0.64214(11) 0.66620(5) 0.11023(9) 0.0252(4) Uani 1 1 d . . . . .
C85A C 0.64951(12) 0.63846(5) 0.11523(10) 0.0262(4) Uani 1 1 d . . . . .
C86A C 0.67577(12) 0.62885(5) 0.16872(10) 0.0266(4) Uani 1 1 d . . . . .
H86A H 0.678579 0.610173 0.175826 0.032 Uiso 1 1 calc R U . . .
C87A C 0.70847(14) 0.58568(6) 0.07574(13) 0.0335(5) Uani 1 1 d . . . . .
H87A H 0.733723 0.577603 0.044374 0.050 Uiso 1 1 calc R U . . .
H87B H 0.697987 0.572083 0.105539 0.050 Uiso 1 1 calc R U . . .
H87C H 0.731382 0.600169 0.094949 0.050 Uiso 1 1 calc R U . . .
C88A C 0.55626(12) 0.66028(6) 0.05201(11) 0.0308(5) Uani 1 1 d . . . . .
H88A H 0.532080 0.668109 0.018944 0.037 Uiso 1 1 calc R U . . .
H88B H 0.530213 0.660161 0.088198 0.037 Uiso 1 1 calc R U . . .
O1B O -0.16120(10) 0.74090(6) 1.05410(9) 0.0417(5) Uani 1 1 d . . . . .
O2B O 0.00947(10) 0.65558(5) 0.94451(11) 0.0390(5) Uani 1 1 d . . . . .
O3B O 0.21283(8) 0.69296(4) 0.82648(9) 0.0282(3) Uani 1 1 d . . . . .
O4B O 0.37179(10) 0.60689(4) 0.70594(11) 0.0390(5) Uani 1 1 d . . . . .
O5B O -0.32471(11) 0.60555(6) 0.77850(14) 0.0497(6) Uani 1 1 d . . . . .
O6B O 0.20917(9) 0.74752(4) 0.44587(8) 0.0291(3) Uani 1 1 d . . . . .
O7B O -0.15881(10) 0.69362(5) 0.67361(10) 0.0358(4) Uani 1 1 d . . . . .
O8B O 0.03908(10) 0.65887(4) 0.54439(10) 0.0338(4) Uani 1 1 d . . . . .
C1B C -0.14525(10) 0.70975(6) 0.97392(11) 0.0286(5) Uani 1 1 d . . . . .
C2B C -0.17242(11) 0.69229(6) 0.93318(12) 0.0301(5) Uani 1 1 d . . . . .
H2B H -0.147420 0.684498 0.903130 0.036 Uiso 1 1 calc R U . . .
C3B C -0.23490(11) 0.68571(6) 0.93454(12) 0.0325(5) Uani 1 1 d . . . . .
C4B C -0.27177(13) 0.69820(8) 0.97775(13) 0.0412(7) Uani 1 1 d . . . . .
H4B H -0.314123 0.693899 0.980299 0.049 Uiso 1 1 calc R U . . .
C5B C -0.24660(13) 0.71684(8) 1.01689(11) 0.0391(7) Uani 1 1 d . . . . .
H5B H -0.272050 0.725602 1.045205 0.047 Uiso 1 1 calc R U . . .
C6B C -0.18464(12) 0.72263(7) 1.01461(11) 0.0338(5) Uani 1 1 d . . . . .
C7B C -0.11497(14) 0.75759(8) 1.02806(14) 0.0406(7) Uani 1 1 d . . . . .
H7BA H -0.097910 0.769529 1.059152 0.049 Uiso 1 1 calc R U . . .
H7BB H -0.133824 0.768931 0.996834 0.049 Uiso 1 1 calc R U . . .
C8B C -0.06361(12) 0.74139(7) 1.00079(11) 0.0322(5) Uani 1 1 d . . . . .
C9B C -0.08067(11) 0.71667(6) 0.97508(11) 0.0287(4) Uani 1 1 d . . . . .
C10B C -0.00362(12) 0.75029(6) 1.00013(13) 0.0352(6) Uani 1 1 d D . . . .
C11B C 0.04309(12) 0.73525(6) 0.97330(12) 0.0322(5) Uani 1 1 d . . . . .
C12B C 0.02807(11) 0.71025(5) 0.94768(11) 0.0277(4) Uani 1 1 d . . . . .
C13B C -0.03287(13) 0.70052(6) 0.95179(11) 0.0307(5) Uani 1 1 d . . . . .
C14B C 0.07211(10) 0.69260(5) 0.91627(11) 0.0265(4) Uani 1 1 d . . . . .
C15B C 0.06081(11) 0.66521(5) 0.91632(12) 0.0282(4) Uani 1 1 d . . . . .
C16B C -0.04365(13) 0.67186(6) 0.93213(15) 0.0362(6) Uani 1 1 d . . . . .
H16C H -0.079659 0.664503 0.953446 0.043 Uiso 1 1 calc R U . . .
H16D H -0.052531 0.671456 0.888799 0.043 Uiso 1 1 calc R U . . .
C17B C 0.12321(11) 0.70133(5) 0.88294(11) 0.0263(4) Uani 1 1 d . . . . .
H17B H 0.130684 0.719938 0.878609 0.032 Uiso 1 1 calc R U . . .
C18B C 0.16255(10) 0.68320(5) 0.85651(10) 0.0239(4) Uani 1 1 d . . . . .
C19B C 0.15336(11) 0.65556(5) 0.86033(10) 0.0253(4) Uani 1 1 d . . . . .
C20B C 0.09951(12) 0.64680(6) 0.88869(11) 0.0287(4) Uani 1 1 d . . . . .
H20B H 0.089473 0.628322 0.889045 0.034 Uiso 1 1 calc R U . . .
C21B C 0.22166(11) 0.67869(5) 0.77157(11) 0.0269(4) Uani 1 1 d . . . . .
H21C H 0.257953 0.686005 0.750642 0.032 Uiso 1 1 calc R U . . .
H21D H 0.185485 0.681395 0.745569 0.032 Uiso 1 1 calc R U . . .
C22B C 0.23082(10) 0.64906(5) 0.78191(10) 0.0243(4) Uani 1 1 d . . . . .
C23B C 0.19783(11) 0.63765(5) 0.83025(10) 0.0250(4) Uani 1 1 d . . . . .
C24B C 0.26861(11) 0.63338(5) 0.74629(11) 0.0254(4) Uani 1 1 d . . . . .
C25B C 0.27639(13) 0.60623(5) 0.76173(12) 0.0300(5) Uani 1 1 d . . . . .
C26B C 0.24467(12) 0.59448(5) 0.80921(11) 0.0284(4) Uani 1 1 d . . . . .
C27B C 0.20733(12) 0.61058(5) 0.84525(11) 0.0273(4) Uani 1 1 d . . . . .
C28B C 0.29981(11) 0.64243(5) 0.69145(12) 0.0277(4) Uani 1 1 d . . . . .
C29B C 0.35331(11) 0.62854(5) 0.67380(13) 0.0293(4) Uani 1 1 d . . . . .
C30B C 0.32013(15) 0.59056(6) 0.72354(15) 0.0374(6) Uani 1 1 d . . . . .
H30C H 0.334991 0.574805 0.746035 0.045 Uiso 1 1 calc R U . . .
H30D H 0.298513 0.584069 0.687486 0.045 Uiso 1 1 calc R U . . .
C31B C 0.27937(11) 0.66287(5) 0.65357(10) 0.0260(4) Uani 1 1 d . . . . .
H31B H 0.243263 0.672382 0.664150 0.031 Uiso 1 1 calc R U . . .
C32B C 0.30993(11) 0.66992(5) 0.60061(11) 0.0267(4) Uani 1 1 d . . . . .
C33B C 0.36332(12) 0.65570(6) 0.58577(13) 0.0323(5) Uani 1 1 d . . . . .
H33B H 0.384940 0.660021 0.550247 0.039 Uiso 1 1 calc R U . . .
C34B C 0.38471(12) 0.63553(6) 0.62221(14) 0.0338(5) Uani 1 1 d . . . . .
H34B H 0.421322 0.626333 0.611897 0.041 Uiso 1 1 calc R U . . .
C35B C -0.26016(12) 0.66561(6) 0.89187(13) 0.0335(5) Uani 1 1 d . . . . .
C36B C -0.31565(13) 0.65224(8) 0.90389(17) 0.0435(7) Uani 1 1 d . . . . .
H36B H -0.338670 0.656786 0.938431 0.052 Uiso 1 1 calc R U . . .
C37B C -0.33708(15) 0.63236(8) 0.86549(19) 0.0469(8) Uani 1 1 d . . . . .
H37B H -0.373998 0.623042 0.874093 0.056 Uiso 1 1 calc R U . . .
C38B C -0.30353(14) 0.62644(7) 0.81448(16) 0.0418(7) Uani 1 1 d . . . . .
C39B C -0.25029(12) 0.64027(6) 0.79916(13) 0.0344(5) Uani 1 1 d . . . . .
C40B C -0.22855(12) 0.65910(6) 0.83941(12) 0.0328(5) Uani 1 1 d . . . . .
H40B H -0.190893 0.667893 0.831102 0.039 Uiso 1 1 calc R U . . .
C41B C 0.0116(3) 0.77542(8) 1.03572(16) 0.0353(10) Uani 0.586(5) 1 d D . P B 7
H41C H -0.024038 0.787684 1.034058 0.042 Uiso 0.586(5) 1 calc R U P B 7
H41D H 0.046630 0.784571 1.016470 0.042 Uiso 0.586(5) 1 calc R U P B 7
C42B C 0.0276(4) 0.77016(10) 1.10128(16) 0.0494(12) Uani 0.586(5) 1 d D . P B 7
H42C H -0.009817 0.764022 1.122279 0.059 Uiso 0.586(5) 1 calc R U P B 7
H42D H 0.058062 0.755529 1.103184 0.059 Uiso 0.586(5) 1 calc R U P B 7
C43B C 0.0533(4) 0.79450(14) 1.1341(3) 0.0725(19) Uani 0.586(5) 1 d D U P B 7
H43C H 0.082154 0.803932 1.107216 0.087 Uiso 0.586(5) 1 calc R U P B 7
H43D H 0.076968 0.788238 1.169134 0.087 Uiso 0.586(5) 1 calc R U P B 7
C44B C 0.0046(8) 0.8143(3) 1.1553(10) 0.178(7) Uani 0.586(5) 1 d D U P B 7
H44D H -0.022440 0.818941 1.121889 0.267 Uiso 0.586(5) 1 calc R U P B 7
H44E H 0.024604 0.830548 1.170203 0.267 Uiso 0.586(5) 1 calc R U P B 7
H44F H -0.019640 0.806212 1.187367 0.267 Uiso 0.586(5) 1 calc R U P B 7
C41E C 0.0094(5) 0.77932(8) 1.0177(2) 0.0353(10) Uani 0.414(5) 1 d D . P B -8
H41E H 0.042531 0.786322 0.991886 0.042 Uiso 0.414(5) 1 calc R U P B -8
H41F H -0.027825 0.790112 1.009951 0.042 Uiso 0.414(5) 1 calc R U P B -8
C42E C 0.0281(5) 0.78306(11) 1.0830(2) 0.0494(12) Uani 0.414(5) 1 d D . P B -8
H42E H 0.069080 0.774945 1.088976 0.059 Uiso 0.414(5) 1 calc R U P B -8
H42F H -0.001275 0.773276 1.108600 0.059 Uiso 0.414(5) 1 calc R U P B -8
C43E C 0.0305(6) 0.81225(14) 1.1033(4) 0.0725(19) Uani 0.414(5) 1 d D U P B -8
H43E H 0.022052 0.823884 1.068491 0.087 Uiso 0.414(5) 1 calc R U P B -8
H43F H -0.002546 0.815275 1.132871 0.087 Uiso 0.414(5) 1 calc R U P B -8
C44E C 0.0916(9) 0.8206(3) 1.1310(14) 0.178(7) Uani 0.414(5) 1 d D U P B -8
H44G H 0.102674 0.838498 1.116786 0.267 Uiso 0.414(5) 1 calc R U P B -8
H44H H 0.123510 0.807849 1.119368 0.267 Uiso 0.414(5) 1 calc R U P B -8
H44I H 0.087738 0.820854 1.174569 0.267 Uiso 0.414(5) 1 calc R U P B -8
C45B C 0.10830(14) 0.74582(8) 0.97508(18) 0.0452(8) Uani 1 1 d . . . . .
H45D H 0.137001 0.730809 0.978258 0.068 Uiso 1 1 calc R U . . .
H45E H 0.113237 0.757603 1.009682 0.068 Uiso 1 1 calc R U . . .
H45F H 0.116775 0.755860 0.938437 0.068 Uiso 1 1 calc R U . . .
C46B C 0.24793(14) 0.56451(6) 0.81732(13) 0.0338(5) Uani 1 1 d . . . . .
H46C H 0.235346 0.559973 0.858548 0.041 Uiso 1 1 calc R U . . .
H46D H 0.290910 0.558596 0.812000 0.041 Uiso 1 1 calc R U . . .
C47B C 0.20744(16) 0.54955(6) 0.77373(16) 0.0401(6) Uani 1 1 d . . . . .
H47C H 0.217666 0.555364 0.732679 0.048 Uiso 1 1 calc R U . . .
H47D H 0.164142 0.554421 0.781401 0.048 Uiso 1 1 calc R U . . .
C48B C 0.2139(2) 0.51918(8) 0.7775(2) 0.0548(9) Uani 1 1 d . . . . .
H48C H 0.180075 0.510929 0.754487 0.066 Uiso 1 1 calc R U . . .
H48D H 0.208911 0.513719 0.819710 0.066 Uiso 1 1 calc R U . . .
C49B C 0.2750(2) 0.50796(8) 0.7543(2) 0.0559(9) Uani 1 1 d . . . . .
H49D H 0.270083 0.488954 0.744877 0.084 Uiso 1 1 calc R U . . .
H49E H 0.306607 0.510085 0.785031 0.084 Uiso 1 1 calc R U . . .
H49F H 0.287199 0.517686 0.718263 0.084 Uiso 1 1 calc R U . . .
C50B C 0.17886(17) 0.59841(7) 0.90136(13) 0.0390(6) Uani 1 1 d . . . . .
H50D H 0.143168 0.587602 0.890242 0.059 Uiso 1 1 calc R U . . .
H50E H 0.165968 0.612750 0.928402 0.059 Uiso 1 1 calc R U . . .
H50F H 0.209191 0.587089 0.921420 0.059 Uiso 1 1 calc R U . . .
C51B C 0.28359(11) 0.69012(5) 0.56006(11) 0.0261(4) Uani 1 1 d . . . . .
C52B C 0.31964(11) 0.70341(5) 0.51840(11) 0.0274(4) Uani 1 1 d . . . . .
H52B H 0.362089 0.699292 0.515806 0.033 Uiso 1 1 calc R U . . .
C53B C 0.29493(11) 0.72269(5) 0.48025(10) 0.0265(4) Uani 1 1 d . . . . .
H53B H 0.320386 0.731973 0.452786 0.032 Uiso 1 1 calc R U . . .
C54B C 0.23213(11) 0.72809(5) 0.48317(10) 0.0259(4) Uani 1 1 d . . . . .
C55B C 0.19382(11) 0.71435(5) 0.52199(11) 0.0261(4) Uani 1 1 d . . . . .
C56B C 0.22104(11) 0.69608(5) 0.56108(10) 0.0265(4) Uani 1 1 d . . . . .
H56B H 0.195851 0.687332 0.589626 0.032 Uiso 1 1 calc R U . . .
C57B C -0.27407(18) 0.58945(8) 0.7579(2) 0.0508(9) Uani 1 1 d . . . . .
H57C H -0.289766 0.574838 0.732325 0.061 Uiso 1 1 calc R U . . .
H57D H -0.253116 0.581277 0.792624 0.061 Uiso 1 1 calc R U . . .
C58B C -0.22919(13) 0.60596(7) 0.72329(15) 0.0381(6) Uani 1 1 d . . . . .
C59B C -0.21929(13) 0.63229(6) 0.74338(13) 0.0351(6) Uani 1 1 d . . . . .
C60B C 0.16326(12) 0.76337(5) 0.47541(12) 0.0292(4) Uani 1 1 d . . . . .
H60C H 0.146287 0.776595 0.446975 0.035 Uiso 1 1 calc R U . . .
H60D H 0.182298 0.773281 0.508869 0.035 Uiso 1 1 calc R U . . .
C61B C 0.11196(11) 0.74602(5) 0.49905(11) 0.0245(4) Uani 1 1 d . . . . .
C62B C 0.12759(11) 0.72060(5) 0.52136(10) 0.0256(4) Uani 1 1 d . . . . .
C63B C -0.20019(15) 0.59612(6) 0.67327(16) 0.0462(8) Uani 1 1 d D . . . .
C64B C -0.15969(16) 0.61292(8) 0.63902(15) 0.0440(7) Uani 1 1 d . . . . .
C65B C -0.14755(14) 0.63886(6) 0.66030(12) 0.0349(6) Uani 1 1 d . . . . .
C66B C -0.17933(13) 0.64872(7) 0.71032(12) 0.0352(6) Uani 1 1 d . . . . .
C67B C -0.2059(3) 0.56719(7) 0.6524(2) 0.0573(14) Uani 0.768(7) 1 d D U P C 9
H67E H -0.249563 0.561768 0.652757 0.069 Uiso 0.768(7) 1 calc R U P C 9
H67F H -0.190551 0.565612 0.610937 0.069 Uiso 0.768(7) 1 calc R U P C 9
C68B C -0.1691(3) 0.54883(9) 0.6931(4) 0.103(3) Uani 0.768(7) 1 d D U P C 9
H68E H -0.181893 0.530066 0.686580 0.124 Uiso 0.768(7) 1 calc R U P C 9
H68F H -0.177463 0.553440 0.735326 0.124 Uiso 0.768(7) 1 calc R U P C 9
C69B C -0.1006(3) 0.5516(2) 0.6805(5) 0.129(4) Uani 0.768(7) 1 d D U P C 9
H69E H -0.086606 0.569745 0.691901 0.154 Uiso 0.768(7) 1 calc R U P C 9
H69F H -0.092749 0.549127 0.637380 0.154 Uiso 0.768(7) 1 calc R U P C 9
C70B C -0.0653(4) 0.5306(3) 0.7165(7) 0.167(6) Uani 0.768(7) 1 d D U P C 9
H70G H -0.021271 0.532361 0.708403 0.250 Uiso 0.768(7) 1 calc R U P C 9
H70H H -0.072883 0.533249 0.759151 0.250 Uiso 0.768(7) 1 calc R U P C 9
H70I H -0.079010 0.512682 0.704765 0.250 Uiso 0.768(7) 1 calc R U P C 9
C67E C -0.2090(12) 0.56585(11) 0.6689(7) 0.0573(14) Uani 0.232(7) 1 d D U P C -10
H67G H -0.244077 0.561794 0.642353 0.069 Uiso 0.232(7) 1 calc R U P C -10
H67H H -0.171799 0.557526 0.651712 0.069 Uiso 0.232(7) 1 calc R U P C -10
C68E C -0.2211(10) 0.5544(3) 0.7311(9) 0.103(3) Uani 0.232(7) 1 d D U P C -10
H68G H -0.236862 0.535917 0.727697 0.124 Uiso 0.232(7) 1 calc R U P C -10
H68H H -0.252375 0.565339 0.751833 0.124 Uiso 0.232(7) 1 calc R U P C -10
C69E C -0.1614(15) 0.5545(5) 0.7671(12) 0.129(4) Uani 0.232(7) 1 d D U P C -10
H69G H -0.128151 0.562649 0.743264 0.154 Uiso 0.232(7) 1 calc R U P C -10
H69H H -0.166809 0.565170 0.803931 0.154 Uiso 0.232(7) 1 calc R U P C -10
C70E C -0.1442(17) 0.5257(7) 0.783(2) 0.167(6) Uani 0.232(7) 1 d D U P C -10
H70J H -0.105987 0.525763 0.806549 0.250 Uiso 0.232(7) 1 calc R U P C -10
H70K H -0.177048 0.517775 0.807467 0.250 Uiso 0.232(7) 1 calc R U P C -10
H70L H -0.138485 0.515260 0.746948 0.250 Uiso 0.232(7) 1 calc R U P C -10
C71B C 0.05132(11) 0.75510(5) 0.50004(11) 0.0256(4) Uani 1 1 d . . . . .
C72B C 0.00496(11) 0.73884(5) 0.52507(11) 0.0241(4) Uani 1 1 d . . . . .
C73B C 0.02108(10) 0.71351(5) 0.54857(10) 0.0229(4) Uani 1 1 d . . . . .
C74B C 0.08103(10) 0.70381(5) 0.54265(11) 0.0234(4) Uani 1 1 d . . . . .
C75B C 0.03613(13) 0.78299(6) 0.47820(14) 0.0331(5) Uani 1 1 d . . . . .
H75C H 0.000002 0.789545 0.500614 0.040 Uiso 1 1 calc R U . . .
H75D H 0.070982 0.794898 0.487947 0.040 Uiso 1 1 calc R U . . .
C76B C 0.02286(16) 0.78542(7) 0.41291(14) 0.0388(6) Uani 1 1 d . . . . .
H76C H -0.015999 0.776049 0.403736 0.047 Uiso 1 1 calc R U . . .
H76D H 0.056048 0.776643 0.389982 0.047 Uiso 1 1 calc R U . . .
C77B C 0.0177(2) 0.81468(8) 0.39340(17) 0.0494(8) Uani 1 1 d . . . . .
H77C H -0.012757 0.823691 0.419305 0.059 Uiso 1 1 calc R U . . .
H77D H 0.057745 0.823491 0.400001 0.059 Uiso 1 1 calc R U . . .
C78B C -0.0009(3) 0.81881(12) 0.3289(2) 0.0780(17) Uani 1 1 d . . . . .
H78D H 0.029568 0.810520 0.302602 0.117 Uiso 1 1 calc R U . . .
H78E H -0.003281 0.837998 0.320347 0.117 Uiso 1 1 calc R U . . .
H78F H -0.041093 0.810592 0.321909 0.117 Uiso 1 1 calc R U . . .
C79B C -0.1364(2) 0.60291(11) 0.5804(2) 0.0654(13) Uani 1 1 d . . . . .
H79D H -0.167109 0.591191 0.562220 0.098 Uiso 1 1 calc R U . . .
H79E H -0.098291 0.592885 0.586755 0.098 Uiso 1 1 calc R U . . .
H79F H -0.128340 0.618096 0.553929 0.098 Uiso 1 1 calc R U . . .
C80B C -0.10244(12) 0.65713(6) 0.63213(11) 0.0324(5) Uani 1 1 d . . . . .
C81B C -0.05094(13) 0.64897(6) 0.60053(12) 0.0311(5) Uani 1 1 d . . . . .
H81B H -0.042314 0.630455 0.596304 0.037 Uiso 1 1 calc R U . . .
C82B C -0.01225(12) 0.66761(5) 0.57524(11) 0.0289(4) Uani 1 1 d . . . . .
C83B C -0.02296(11) 0.69543(5) 0.57892(11) 0.0271(4) Uani 1 1 d . . . . .
C84B C -0.07184(11) 0.70357(5) 0.61441(11) 0.0275(4) Uani 1 1 d . . . . .
H84B H -0.079286 0.722043 0.621019 0.033 Uiso 1 1 calc R U . . .
C85B C -0.11005(11) 0.68423(6) 0.64034(11) 0.0305(5) Uani 1 1 d . . . . .
C86B C -0.16804(15) 0.67746(6) 0.72629(12) 0.0346(5) Uani 1 1 d . . . . .
H86B H -0.203559 0.684436 0.748988 0.042 Uiso 1 1 calc R U . . .
H86C H -0.131368 0.678693 0.752188 0.042 Uiso 1 1 calc R U . . .
C87B C -0.06077(10) 0.74833(6) 0.52385(13) 0.0303(5) Uani 1 1 d . . . . .
H87D H -0.069147 0.757091 0.485579 0.045 Uiso 1 1 calc R U . . .
H87E H -0.067517 0.761063 0.556442 0.045 Uiso 1 1 calc R U . . .
H87F H -0.088304 0.733007 0.528733 0.045 Uiso 1 1 calc R U . . .
C88B C 0.09241(12) 0.67479(5) 0.55835(13) 0.0300(5) Uani 1 1 d . . . . .
H88C H 0.128169 0.668073 0.535637 0.036 Uiso 1 1 calc R U . . .
H88D H 0.101840 0.673251 0.601443 0.036 Uiso 1 1 calc R U . . .
O1C O 0.30844(15) 0.44829(7) 0.56267(10) 0.0605(9) Uani 1 1 d . . . . .
O2C O 0.34841(17) 0.52143(5) 0.35932(9) 0.0529(8) Uani 1 1 d . . . . .
O3C O 0.33970(16) 0.48283(4) 0.13066(9) 0.0476(7) Uani 1 1 d . . . . .
O4C O 0.33181(10) 0.56566(5) -0.06938(8) 0.0365(4) Uani 1 1 d . . . . .
C1C C 0.3872(2) 0.47069(7) 0.50691(12) 0.0475(9) Uani 1 1 d . . . . .
C2C C 0.3592(2) 0.46339(9) 0.56159(13) 0.0574(13) Uani 1 1 d . . . . .
C3C C 0.3847(2) 0.47262(9) 0.61536(13) 0.0551(12) Uani 1 1 d . . . . .
H3C H 0.364744 0.468859 0.652124 0.066 Uiso 1 1 calc R U . . .
C4C C 0.4385(2) 0.48714(8) 0.61506(12) 0.0564(12) Uani 1 1 d . . . . .
H4C H 0.454330 0.493537 0.651882 0.068 Uiso 1 1 calc R U . . .
C5C C 0.4708(2) 0.49282(6) 0.56183(11) 0.0448(8) Uani 1 1 d . . . . .
C6C C 0.4437(2) 0.48404(6) 0.50874(12) 0.0468(9) Uani 1 1 d . . . . .
H6C H 0.464536 0.487279 0.472209 0.056 Uiso 1 1 calc R U . . .
C7C C 0.3540(2) 0.46292(7) 0.45263(12) 0.0465(9) Uani 1 1 d . . . . .
C8C C 0.31539(19) 0.44056(8) 0.45553(13) 0.0475(9) Uani 1 1 d . . . . .
C9C C 0.30887(18) 0.42842(8) 0.51676(13) 0.0457(8) Uani 1 1 d . . . . .
H9CA H 0.270245 0.418056 0.518581 0.055 Uiso 1 1 calc R U . . .
H9CB H 0.343298 0.415920 0.523835 0.055 Uiso 1 1 calc R U . . .
C10C C 0.3573(2) 0.47717(7) 0.39878(12) 0.0517(10) Uani 1 1 d . . . . .
C11C C 0.3266(2) 0.46723(7) 0.34786(12) 0.0509(10) Uani 1 1 d . . . . .
C12C C 0.2913(3) 0.44432(7) 0.35051(13) 0.0561(12) Uani 1 1 d . . . . .
C13C C 0.28490(19) 0.43075(7) 0.40602(14) 0.0502(9) Uani 1 1 d D . . . .
C14C C 0.3338(2) 0.48415(7) 0.29381(12) 0.0522(10) Uani 1 1 d . . . . .
C15C C 0.3402(2) 0.51167(6) 0.30227(12) 0.0471(9) Uani 1 1 d . . . . .
C16C C 0.3867(2) 0.50409(7) 0.39363(12) 0.0531(10) Uani 1 1 d . . . . .
H16E H 0.393031 0.511740 0.433913 0.064 Uiso 1 1 calc R U . . .
H16F H 0.427232 0.502356 0.374097 0.064 Uiso 1 1 calc R U . . .
C17C C 0.3402(2) 0.52966(6) 0.25530(12) 0.0435(8) Uani 1 1 d . . . . .
H17C H 0.344488 0.548248 0.262963 0.052 Uiso 1 1 calc R U . . .
C18C C 0.3340(2) 0.52057(6) 0.19685(11) 0.0422(7) Uani 1 1 d . . . . .
C19C C 0.3364(2) 0.49279(6) 0.18784(12) 0.0457(8) Uani 1 1 d . . . . .
C20C C 0.3345(2) 0.47482(6) 0.23491(12) 0.0510(10) Uani 1 1 d . . . . .
H20C H 0.333730 0.456154 0.227178 0.061 Uiso 1 1 calc R U . . .
C21C C 0.3804(2) 0.49886(6) 0.09517(12) 0.0421(7) Uani 1 1 d . . . . .
H21E H 0.382726 0.491384 0.054310 0.051 Uiso 1 1 calc R U . . .
H21F H 0.422094 0.498295 0.112677 0.051 Uiso 1 1 calc R U . . .
C22C C 0.35873(16) 0.52756(6) 0.09208(11) 0.0345(5) Uani 1 1 d . . . . .
C23C C 0.33080(16) 0.53787(6) 0.14340(10) 0.0346(5) Uani 1 1 d . . . . .
C24C C 0.36239(16) 0.54313(6) 0.03972(11) 0.0344(5) Uani 1 1 d . . . . .
C25C C 0.33252(14) 0.56789(6) 0.03921(11) 0.0309(5) Uani 1 1 d . . . . .
C26C C 0.30153(14) 0.57778(6) 0.08951(11) 0.0311(5) Uani 1 1 d . . . . .
C27C C 0.30074(16) 0.56271(6) 0.14230(11) 0.0372(6) Uani 1 1 d . . . . .
C28C C 0.33565(14) 0.58331(6) -0.01839(12) 0.0340(5) Uani 1 1 d . . . . .
H28A H 0.301507 0.596341 -0.019865 0.041 Uiso 1 1 calc R U . . .
H28B H 0.374665 0.593406 -0.020016 0.041 Uiso 1 1 calc R U . . .
C29C C 0.37720(14) 0.54680(6) -0.06853(11) 0.0332(5) Uani 1 1 d . . . . .
C30C C 0.39587(13) 0.53520(6) -0.01443(10) 0.0303(5) Uani 1 1 d . . . . .
C31C C 0.40310(13) 0.53833(7) -0.12239(11) 0.0348(6) Uani 1 1 d . . . . .
H31C H 0.388146 0.545312 -0.159039 0.042 Uiso 1 1 calc R U . . .
C32C C 0.45038(15) 0.51986(6) -0.12274(11) 0.0344(5) Uani 1 1 d . . . . .
H32C H 0.467105 0.514108 -0.159732 0.041 Uiso 1 1 calc R U . . .
C33C C 0.47395(14) 0.50950(5) -0.06924(10) 0.0304(5) Uani 1 1 d . . . . .
C34C C 0.44532(15) 0.51746(5) -0.01595(11) 0.0324(5) Uani 1 1 d . . . . .
H34C H 0.460245 0.510459 0.020693 0.039 Uiso 1 1 calc R U . . .
C35C C 0.2540(3) 0.43417(8) 0.29749(15) 0.0680(15) Uani 1 1 d . . . . .
H35A H 0.247282 0.448831 0.269225 0.102 Uiso 1 1 calc R U . . .
H35B H 0.214353 0.427449 0.311598 0.102 Uiso 1 1 calc R U . . .
H35C H 0.276413 0.419712 0.277602 0.102 Uiso 1 1 calc R U . . .
C36C C 0.24658(16) 0.40569(9) 0.40955(17) 0.0611(12) Uani 1 1 d D . . . .
H36C H 0.263629 0.394042 0.441191 0.073 Uiso 1 1 calc R U . . .
H36D H 0.250201 0.395964 0.371229 0.073 Uiso 1 1 calc R U . . .
C37C C 0.17842(16) 0.41044(10) 0.42260(18) 0.0721(15) Uani 1 1 d D . . . .
H37C H 0.174446 0.419316 0.461903 0.087 Uiso 1 1 calc R U . D 11
H37D H 0.161576 0.422706 0.392041 0.087 Uiso 1 1 calc R U . D 11
C38C C 0.1403(4) 0.38474(14) 0.4230(5) 0.096(2) Uani 0.659(13) 1 d D U P E 11
H38A H 0.162574 0.370948 0.446188 0.115 Uiso 0.659(13) 1 calc R U P E 11
H38B H 0.101003 0.388264 0.443629 0.115 Uiso 0.659(13) 1 calc R U P E 11
C39C C 0.1268(7) 0.3738(3) 0.3607(7) 0.140(5) Uani 0.659(13) 1 d D U P E 11
H39A H 0.106384 0.387559 0.336815 0.210 Uiso 0.659(13) 1 calc R U P E 11
H39B H 0.100123 0.358093 0.363936 0.210 Uiso 0.659(13) 1 calc R U P E 11
H39C H 0.165389 0.368643 0.341302 0.210 Uiso 0.659(13) 1 calc R U P E 11
C38F C 0.1395(4) 0.38504(19) 0.4180(14) 0.096(2) Uani 0.341(13) 1 d D U P E -12
H38C H 0.140275 0.378642 0.376179 0.115 Uiso 0.341(13) 1 calc R U P E -12
H38D H 0.158173 0.370991 0.443243 0.115 Uiso 0.341(13) 1 calc R U P E -12
C39F C 0.0728(5) 0.3890(3) 0.4371(14) 0.140(5) Uani 0.341(13) 1 d D U P E -12
H39D H 0.050550 0.372091 0.433108 0.210 Uiso 0.341(13) 1 calc R U P E -12
H39E H 0.071526 0.394916 0.478799 0.210 Uiso 0.341(13) 1 calc R U P E -12
H39F H 0.053610 0.402575 0.411671 0.210 Uiso 0.341(13) 1 calc R U P E -12
C40C C 0.27197(17) 0.60517(7) 0.08723(13) 0.0398(6) Uani 1 1 d . . . . .
H40C H 0.276553 0.613489 0.127084 0.048 Uiso 1 1 calc R U . F 5
H40D H 0.295543 0.616242 0.058678 0.048 Uiso 1 1 calc R U . F 5
C41C C 0.2056(11) 0.6067(4) 0.0701(7) 0.043(2) Uani 0.616(10) 1 d D . P G 5
H41G H 0.180162 0.597937 0.100998 0.052 Uiso 0.616(10) 1 calc R U P G 5
H41H H 0.198949 0.597285 0.031791 0.052 Uiso 0.616(10) 1 calc R U P G 5
C42C C 0.1863(6) 0.6362(4) 0.0638(8) 0.083(3) Uani 0.616(10) 1 d D . P G 5
H42G H 0.196155 0.646132 0.100706 0.100 Uiso 0.616(10) 1 calc R U P G 5
H42H H 0.208384 0.644603 0.030041 0.100 Uiso 0.616(10) 1 calc R U P G 5
C43C C 0.1172(5) 0.6366(4) 0.0524(4) 0.134(6) Uani 0.616(10) 1 d D . P G 5
H43G H 0.103261 0.655082 0.048219 0.200 Uiso 0.616(10) 1 calc R U P G 5
H43H H 0.095899 0.628123 0.085993 0.200 Uiso 0.616(10) 1 calc R U P G 5
H43I H 0.108081 0.626698 0.015621 0.200 Uiso 0.616(10) 1 calc R U P G 5
C41F C 0.204(2) 0.6021(7) 0.0617(13) 0.043(2) Uani 0.384(10) 1 d D . P G -6
H41I H 0.204677 0.593139 0.022272 0.052 Uiso 0.384(10) 1 calc R U P G -6
H41J H 0.178332 0.591582 0.089380 0.052 Uiso 0.384(10) 1 calc R U P G -6
C42F C 0.1808(15) 0.6309(7) 0.0563(13) 0.083(3) Uani 0.384(10) 1 d D . P G -6
H42I H 0.211014 0.640966 0.032152 0.100 Uiso 0.384(10) 1 calc R U P G -6
H42J H 0.142213 0.630370 0.033113 0.100 Uiso 0.384(10) 1 calc R U P G -6
C43F C 0.1685(8) 0.6471(6) 0.1129(7) 0.134(6) Uani 0.384(10) 1 d D . P G -6
H43J H 0.206096 0.648169 0.136796 0.200 Uiso 0.384(10) 1 calc R U P G -6
H43K H 0.136193 0.638425 0.136311 0.200 Uiso 0.384(10) 1 calc R U P G -6
H43L H 0.155323 0.665202 0.101955 0.200 Uiso 0.384(10) 1 calc R U P G -6
C44C C 0.26483(19) 0.57274(7) 0.19502(13) 0.0428(7) Uani 1 1 d . . . . .
H44J H 0.230126 0.583485 0.180983 0.064 Uiso 1 1 calc R U . . .
H44K H 0.291415 0.583761 0.220276 0.064 Uiso 1 1 calc R U . . .
H44L H 0.249528 0.557512 0.218155 0.064 Uiso 1 1 calc R U . . .
Cl1S Cl 0.44682(3) 0.54332(2) 0.71724(3) 0.02818(10) Uani 1 1 d . . . . .
Cl2S Cl 0.58826(3) 0.54040(2) 0.77842(3) 0.03070(11) Uani 1 1 d . . . . .
C1S C 0.48838(10) 0.57071(5) 0.75001(10) 0.0253(4) Uani 1 1 d . . . . .
H1SA H 0.473559 0.587693 0.732498 0.030 Uiso 1 1 calc R U . . .
H1SB H 0.479982 0.571227 0.793422 0.030 Uiso 1 1 calc R U . . .
C2S C 0.55599(13) 0.56851(5) 0.74029(11) 0.0284(4) Uani 1 1 d . . . . .
H2SA H 0.576122 0.585057 0.754552 0.034 Uiso 1 1 calc R U . . .
H2SB H 0.564260 0.566812 0.697000 0.034 Uiso 1 1 calc R U . . .
 
loop_
 _atom_site_aniso_label
 _atom_site_aniso_U_11
 _atom_site_aniso_U_22
 _atom_site_aniso_U_33
 _atom_site_aniso_U_23
 _atom_site_aniso_U_13
 _atom_site_aniso_U_12
O1A 0.0311(8) 0.0366(8) 0.0126(6) 0.0038(6) 0.0019(6) 0.0012(7)
O2A 0.0419(10) 0.0304(8) 0.0192(7) -0.0021(6) -0.0127(7) 0.0050(7)
O3A 0.0563(13) 0.0378(9) 0.0157(7) -0.0045(6) -0.0130(8) 0.0068(9)
O4A 0.0556(14) 0.0832(18) 0.0213(9) -0.0151(10) -0.0159(9) 0.0407(14)
O5A 0.0478(12) 0.0580(13) 0.0215(8) 0.0096(8) -0.0166(8) -0.0234(10)
O6A 0.0285(8) 0.0393(9) 0.0167(6) -0.0108(6) -0.0039(6) -0.0011(7)
O7A 0.0522(12) 0.0338(9) 0.0124(6) -0.0038(6) -0.0098(7) -0.0013(8)
O8A 0.0308(8) 0.0412(9) 0.0177(7) -0.0070(6) -0.0091(6) 0.0018(7)
C1A 0.0316(10) 0.0274(9) 0.0130(7) 0.0008(6) -0.0027(7) 0.0025(8)
C2A 0.0273(9) 0.0301(9) 0.0138(7) -0.0005(7) -0.0030(7) 0.0035(8)
C3A 0.0296(10) 0.0273(9) 0.0124(7) 0.0012(6) -0.0030(7) 0.0015(7)
C4A 0.0397(12) 0.0361(11) 0.0124(7) 0.0010(7) -0.0075(8) 0.0085(9)
C5A 0.0387(12) 0.0339(11) 0.0140(8) 0.0023(7) -0.0031(8) 0.0058(9)
C6A 0.0270(9) 0.0273(9) 0.0126(7) -0.0002(6) 0.0009(6) 0.0072(7)
C7A 0.0287(10) 0.0313(10) 0.0128(7) -0.0001(7) -0.0020(7) 0.0035(8)
C8A 0.0329(11) 0.0274(9) 0.0162(8) 0.0009(7) 0.0001(7) 0.0047(8)
C9A 0.0382(12) 0.0281(10) 0.0186(8) 0.0044(7) -0.0015(8) 0.0098(9)
C10A 0.0343(11) 0.0292(10) 0.0195(9) -0.0009(7) -0.0028(8) 0.0052(8)
C11A 0.0291(10) 0.0274(9) 0.0186(8) -0.0014(7) -0.0055(7) 0.0035(8)
C12A 0.0294(10) 0.0337(10) 0.0141(8) -0.0022(7) -0.0026(7) 0.0023(8)
C13A 0.0323(11) 0.0279(9) 0.0160(8) -0.0009(7) -0.0024(7) 0.0057(8)
C14A 0.0339(11) 0.0320(10) 0.0145(8) -0.0020(7) -0.0030(7) 0.0062(8)
C15A 0.0302(10) 0.0341(10) 0.0124(7) -0.0004(7) -0.0059(7) 0.0005(8)
C16A 0.0303(11) 0.0333(11) 0.0224(9) 0.0047(8) -0.0066(8) 0.0001(9)
C17A 0.0409(13) 0.0329(11) 0.0174(8) -0.0025(8) -0.0099(8) 0.0067(10)
C18A 0.0380(12) 0.0326(10) 0.0157(8) -0.0046(7) -0.0088(8) 0.0073(9)
C19A 0.0341(11) 0.0339(11) 0.0158(8) -0.0025(7) -0.0053(8) 0.0072(9)
C20A 0.0317(11) 0.0330(10) 0.0157(8) -0.0036(7) -0.0074(7) 0.0040(8)
C21A 0.0466(14) 0.0326(11) 0.0153(8) -0.0034(7) -0.0061(9) 0.0089(10)
C22A 0.0303(11) 0.0397(12) 0.0124(7) -0.0041(7) -0.0038(7) 0.0077(9)
C23A 0.0298(10) 0.0336(10) 0.0146(8) -0.0021(7) -0.0031(7) 0.0038(8)
C24A 0.0317(11) 0.0408(12) 0.0114(7) -0.0037(7) -0.0037(7) 0.0111(9)
C25A 0.0347(12) 0.0517(15) 0.0118(8) -0.0013(8) -0.0045(8) 0.0128(11)
C26A 0.0373(12) 0.0424(13) 0.0159(8) -0.0032(8) -0.0050(8) 0.0116(10)
C27A 0.0261(10) 0.0414(12) 0.0134(7) -0.0022(7) -0.0010(7) 0.0112(9)
C28A 0.0281(10) 0.0488(14) 0.0124(7) -0.0034(8) -0.0050(7) 0.0129(10)
C29A 0.0361(13) 0.070(2) 0.0168(9) -0.0065(11) -0.0087(9) 0.0291(13)
C30A 0.0507(17) 0.0596(18) 0.0142(9) -0.0030(10) -0.0051(9) 0.0285(14)
C31A 0.0320(11) 0.0394(12) 0.0134(8) -0.0035(7) -0.0047(7) 0.0077(9)
C32A 0.0254(10) 0.0467(13) 0.0140(8) -0.0039(8) -0.0037(7) 0.0067(9)
C33A 0.0390(14) 0.079(2) 0.0186(10) -0.0133(12) -0.0139(10) 0.0214(15)
C34A 0.0429(15) 0.077(2) 0.0176(10) -0.0121(12) -0.0108(10) 0.0259(16)
C35A 0.0321(11) 0.0311(10) 0.0119(7) 0.0009(7) -0.0045(7) 0.0014(8)
C36A 0.0514(17) 0.0600(18) 0.0189(10) 0.0129(11) -0.0141(11) -0.0200(15)
C37A 0.0500(18) 0.076(2) 0.0231(11) 0.0150(13) -0.0202(12) -0.0296(17)
C38A 0.0420(14) 0.0445(13) 0.0141(8) 0.0036(8) -0.0093(8) -0.0106(11)
C39A 0.0304(10) 0.0326(10) 0.0120(7) -0.0015(7) -0.0027(7) -0.0013(8)
C40A 0.0280(10) 0.0325(10) 0.0133(7) -0.0001(7) -0.0013(7) -0.0029(8)
C41A 0.0355(12) 0.0261(10) 0.0255(10) -0.0004(8) -0.0007(9) 0.0039(8)
C42A 0.0336(12) 0.0311(11) 0.0302(11) 0.0004(9) 0.0053(9) 0.0025(9)
C43A 0.0355(14) 0.0445(16) 0.0548(19) 0.0092(14) 0.0096(13) -0.0041(12)
C44A 0.047(2) 0.057(2) 0.084(3) -0.018(2) 0.014(2) -0.0187(17)
C45A 0.0356(12) 0.0358(12) 0.0261(11) -0.0003(9) -0.0038(9) -0.0019(10)
C46A 0.0442(15) 0.0485(15) 0.0232(11) -0.0048(10) -0.0030(10) 0.0139(12)
C47A 0.0391(16) 0.068(2) 0.0442(17) -0.0212(16) -0.0105(13) 0.0207(15)
C48A 0.0433(19) 0.083(3) 0.056(2) -0.020(2) 0.0041(16) 0.0241(19)
C49A 0.080(3) 0.112(4) 0.055(3) -0.045(3) 0.023(2) -0.013(3)
C50A 0.0402(13) 0.0394(12) 0.0135(8) -0.0038(8) -0.0034(8) 0.0072(10)
C51A 0.0333(11) 0.0394(12) 0.0131(8) -0.0049(7) -0.0037(7) 0.0047(9)
C52A 0.0315(11) 0.0413(12) 0.0125(8) -0.0065(8) -0.0034(7) 0.0014(9)
C53A 0.0331(11) 0.0435(13) 0.0115(7) -0.0075(8) -0.0050(7) 0.0035(9)
C54A 0.0297(10) 0.0400(12) 0.0143(8) -0.0052(8) -0.0006(7) -0.0034(9)
C55A 0.0173(8) 0.0438(12) 0.0127(7) -0.0075(7) -0.0022(6) -0.0012(8)
C56A 0.0230(9) 0.0464(13) 0.0138(8) -0.0085(8) -0.0039(7) 0.0059(9)
C57A 0.0495(15) 0.0388(12) 0.0149(8) -0.0018(8) -0.0073(9) -0.0154(11)
C58A 0.0298(10) 0.0297(10) 0.0138(7) -0.0038(7) -0.0026(7) -0.0050(8)
C59A 0.0301(10) 0.0313(10) 0.0132(7) -0.0010(7) -0.0007(7) -0.0033(8)
C60A 0.0309(11) 0.0327(11) 0.0213(9) -0.0082(8) -0.0058(8) 0.0008(8)
C61A 0.0210(9) 0.0388(11) 0.0172(8) -0.0087(8) 0.0016(7) -0.0038(8)
C62A 0.0219(9) 0.0377(11) 0.0149(8) -0.0085(7) -0.0025(6) -0.0005(8)
C63A 0.0324(11) 0.0323(10) 0.0177(8) -0.0015(7) -0.0043(8) -0.0037(8)
C64A 0.0339(11) 0.0312(10) 0.0124(7) -0.0003(7) -0.0039(7) -0.0033(8)
C65A 0.0286(10) 0.0327(10) 0.0107(7) -0.0052(7) -0.0019(6) -0.0020(8)
C66A 0.0344(11) 0.0298(10) 0.0127(7) -0.0028(7) -0.0028(7) -0.0025(8)
C67A 0.067(2) 0.0320(12) 0.0217(10) 0.0035(9) -0.0177(12) -0.0152(12)
C68A 0.062(2) 0.065(3) 0.070(3) 0.032(2) -0.038(2) -0.039(2)
C69A 0.043(2) 0.069(3) 0.041(2) 0.003(2) -0.0078(19) -0.009(2)
C70A 0.029(2) 0.088(5) 0.077(4) 0.024(4) 0.003(2) 0.001(2)
C67D 0.067(2) 0.0320(12) 0.0217(10) 0.0035(9) -0.0177(12) -0.0152(12)
C68D 0.062(2) 0.065(3) 0.070(3) 0.032(2) -0.038(2) -0.039(2)
C69D 0.043(2) 0.069(3) 0.041(2) 0.003(2) -0.0078(19) -0.009(2)
C70D 0.029(2) 0.088(5) 0.077(4) 0.024(4) 0.003(2) 0.001(2)
C71A 0.0291(10) 0.0319(10) 0.0197(9) -0.0085(8) -0.0003(8) 0.0040(8)
C72A 0.0280(10) 0.0355(11) 0.0161(8) -0.0093(7) -0.0002(7) 0.0013(8)
C73A 0.0266(10) 0.0360(11) 0.0158(8) -0.0090(7) -0.0022(7) -0.0006(8)
C74A 0.0243(9) 0.0399(11) 0.0153(8) -0.0098(8) -0.0037(7) 0.0060(8)
C75A 0.0370(12) 0.0311(11) 0.0238(10) -0.0088(8) -0.0011(9) 0.0020(9)
C76A 0.0407(14) 0.0408(13) 0.0261(11) -0.0068(10) 0.0028(10) 0.0010(11)
C77A 0.052(2) 0.059(2) 0.0427(17) -0.0121(15) 0.0044(15) 0.0151(17)
C78A 0.092(4) 0.076(3) 0.072(3) 0.004(3) 0.015(3) 0.041(3)
C79A 0.0506(16) 0.0421(13) 0.0137(8) 0.0006(8) -0.0020(9) -0.0128(12)
C80A 0.0285(10) 0.0322(10) 0.0147(8) -0.0042(7) -0.0014(7) -0.0023(8)
C81A 0.0308(10) 0.0347(11) 0.0139(8) -0.0039(7) -0.0001(7) 0.0027(8)
C82A 0.0571(17) 0.0330(11) 0.0142(8) -0.0045(8) -0.0041(9) -0.0079(11)
C83A 0.0322(11) 0.0337(10) 0.0134(7) -0.0044(7) -0.0048(7) -0.0039(8)
C84A 0.0284(10) 0.0333(10) 0.0139(7) -0.0054(7) -0.0028(7) -0.0010(8)
C85A 0.0292(10) 0.0331(10) 0.0162(8) -0.0093(7) -0.0026(7) -0.0006(8)
C86A 0.0311(11) 0.0321(10) 0.0166(8) -0.0053(7) -0.0013(7) 0.0009(8)
C87A 0.0342(12) 0.0392(13) 0.0272(11) -0.0086(9) -0.0087(9) 0.0081(10)
C88A 0.0276(10) 0.0417(13) 0.0231(10) -0.0127(9) -0.0072(8) 0.0044(9)
O1B 0.0306(9) 0.0764(16) 0.0180(8) -0.0038(9) 0.0051(7) 0.0039(10)
O2B 0.0281(9) 0.0438(11) 0.0450(12) 0.0129(9) 0.0074(8) 0.0010(8)
O3B 0.0204(7) 0.0376(9) 0.0266(8) -0.0068(7) 0.0022(6) -0.0016(6)
O4B 0.0332(10) 0.0365(10) 0.0474(12) 0.0066(9) 0.0060(9) 0.0146(8)
O5B 0.0289(10) 0.0593(15) 0.0610(16) 0.0017(12) -0.0032(10) -0.0182(10)
O6B 0.0275(8) 0.0393(9) 0.0205(7) 0.0013(6) 0.0072(6) 0.0012(7)
O7B 0.0306(9) 0.0462(11) 0.0305(9) 0.0131(8) 0.0041(7) 0.0023(8)
O8B 0.0295(9) 0.0316(9) 0.0402(10) 0.0005(8) 0.0044(8) 0.0002(7)
C1B 0.0140(8) 0.0496(14) 0.0222(9) 0.0060(9) 0.0057(7) 0.0039(8)
C2B 0.0182(9) 0.0434(13) 0.0288(11) 0.0053(9) 0.0050(8) -0.0091(8)
C3B 0.0214(9) 0.0513(15) 0.0246(10) 0.0137(10) 0.0011(8) -0.0072(9)
C4B 0.0250(11) 0.073(2) 0.0258(11) 0.0158(12) 0.0045(9) 0.0032(12)
C5B 0.0294(12) 0.073(2) 0.0152(9) 0.0066(11) 0.0077(8) 0.0054(12)
C6B 0.0231(10) 0.0599(17) 0.0184(9) 0.0098(10) 0.0042(7) 0.0036(10)
C7B 0.0300(12) 0.0631(19) 0.0287(12) -0.0160(12) 0.0072(10) 0.0043(12)
C8B 0.0242(10) 0.0552(15) 0.0172(9) -0.0085(9) 0.0016(7) 0.0037(10)
C9B 0.0230(9) 0.0422(12) 0.0211(9) -0.0022(8) 0.0036(7) 0.0037(9)
C10B 0.0219(10) 0.0535(16) 0.0303(11) -0.0147(11) -0.0014(9) 0.0045(10)
C11B 0.0269(11) 0.0433(13) 0.0265(11) -0.0100(10) -0.0043(8) 0.0026(9)
C12B 0.0234(9) 0.0372(11) 0.0225(9) -0.0039(8) -0.0005(7) 0.0023(8)
C13B 0.0289(11) 0.0422(13) 0.0210(9) 0.0002(9) 0.0019(8) -0.0012(9)
C14B 0.0184(8) 0.0364(11) 0.0247(10) -0.0048(8) -0.0010(7) 0.0006(8)
C15B 0.0230(9) 0.0347(11) 0.0269(10) 0.0034(8) 0.0016(8) -0.0014(8)
C16B 0.0261(11) 0.0377(13) 0.0448(15) 0.0000(11) 0.0104(10) 0.0007(9)
C17B 0.0211(9) 0.0318(10) 0.0259(10) -0.0035(8) -0.0003(7) -0.0005(8)
C18B 0.0188(8) 0.0297(9) 0.0233(9) -0.0062(7) -0.0026(7) 0.0007(7)
C19B 0.0230(9) 0.0335(10) 0.0194(8) -0.0012(7) -0.0038(7) 0.0014(8)
C20B 0.0255(10) 0.0356(11) 0.0250(10) 0.0021(8) -0.0014(8) 0.0037(8)
C21B 0.0246(9) 0.0301(10) 0.0260(10) -0.0032(8) 0.0025(8) 0.0059(8)
C22B 0.0218(9) 0.0289(9) 0.0223(9) -0.0027(7) -0.0042(7) 0.0029(7)
C23B 0.0247(9) 0.0291(10) 0.0212(9) -0.0037(7) -0.0028(7) 0.0024(7)
C24B 0.0237(9) 0.0279(9) 0.0245(9) -0.0016(7) -0.0017(7) 0.0039(7)
C25B 0.0326(11) 0.0323(11) 0.0250(10) 0.0008(8) -0.0031(9) 0.0087(9)
C26B 0.0307(11) 0.0305(10) 0.0240(10) 0.0003(8) -0.0050(8) 0.0075(8)
C27B 0.0283(10) 0.0325(10) 0.0210(9) 0.0009(8) -0.0042(8) 0.0082(8)
C28B 0.0228(9) 0.0321(10) 0.0283(10) -0.0045(8) 0.0021(8) 0.0067(8)
C29B 0.0201(9) 0.0336(11) 0.0342(12) -0.0022(9) 0.0011(8) 0.0104(8)
C30B 0.0357(13) 0.0366(13) 0.0398(14) 0.0009(11) 0.0065(11) 0.0092(10)
C31B 0.0234(9) 0.0330(10) 0.0215(9) 0.0002(8) 0.0025(7) 0.0069(8)
C32B 0.0186(8) 0.0324(10) 0.0290(10) -0.0024(8) 0.0019(7) 0.0070(7)
C33B 0.0227(10) 0.0392(13) 0.0348(12) -0.0028(10) 0.0068(9) 0.0064(9)
C34B 0.0240(10) 0.0374(12) 0.0400(13) -0.0024(10) 0.0037(9) 0.0137(9)
C35B 0.0204(9) 0.0497(15) 0.0304(11) 0.0156(11) 0.0024(8) 0.0000(9)
C36B 0.0214(11) 0.062(2) 0.0470(17) 0.0150(15) 0.0060(11) -0.0060(11)
C37B 0.0293(13) 0.0545(18) 0.057(2) 0.0107(16) 0.0010(13) -0.0047(12)
C38B 0.0279(12) 0.0513(17) 0.0463(17) 0.0124(13) -0.0019(11) -0.0117(11)
C39B 0.0245(10) 0.0447(14) 0.0341(12) 0.0133(11) -0.0030(9) -0.0088(10)
C40B 0.0218(10) 0.0511(15) 0.0255(10) 0.0118(10) -0.0012(8) -0.0075(9)
C41B 0.0350(15) 0.056(2) 0.015(2) -0.0157(19) -0.008(2) 0.0018(17)
C42B 0.079(4) 0.042(2) 0.027(2) -0.0047(15) -0.020(2) -0.001(3)
C43B 0.085(5) 0.075(4) 0.058(4) -0.009(3) -0.010(3) -0.027(4)
C44B 0.223(15) 0.123(10) 0.188(14) -0.012(10) -0.009(13) 0.066(11)
C41E 0.0350(15) 0.056(2) 0.015(2) -0.0157(19) -0.008(2) 0.0018(17)
C42E 0.079(4) 0.042(2) 0.027(2) -0.0047(15) -0.020(2) -0.001(3)
C43E 0.085(5) 0.075(4) 0.058(4) -0.009(3) -0.010(3) -0.027(4)
C44E 0.223(15) 0.123(10) 0.188(14) -0.012(10) -0.009(13) 0.066(11)
C45B 0.0246(11) 0.0581(19) 0.0528(19) -0.0243(15) -0.0061(12) 0.0019(12)
C46B 0.0352(13) 0.0332(11) 0.0330(12) 0.0016(9) -0.0109(10) 0.0101(10)
C47B 0.0394(14) 0.0356(13) 0.0453(16) 0.0006(11) -0.0104(12) 0.0050(11)
C48B 0.062(2) 0.0422(17) 0.060(2) -0.0087(16) -0.0070(19) -0.0076(16)
C49B 0.071(3) 0.0472(18) 0.049(2) -0.0005(15) 0.0030(19) 0.0091(18)
C50B 0.0489(16) 0.0410(14) 0.0272(12) 0.0076(10) -0.0002(11) 0.0085(12)
C51B 0.0230(9) 0.0338(10) 0.0213(9) -0.0021(8) 0.0055(7) 0.0059(8)
C52B 0.0206(9) 0.0401(12) 0.0216(9) -0.0070(8) 0.0038(7) 0.0029(8)
C53B 0.0190(8) 0.0407(12) 0.0197(9) -0.0029(8) 0.0026(7) -0.0003(8)
C54B 0.0241(9) 0.0383(11) 0.0152(8) -0.0023(7) 0.0018(7) 0.0040(8)
C55B 0.0212(9) 0.0352(11) 0.0219(9) -0.0008(8) 0.0030(7) -0.0007(8)
C56B 0.0256(10) 0.0339(11) 0.0200(9) 0.0015(8) 0.0012(7) 0.0017(8)
C57B 0.0431(17) 0.0452(17) 0.064(2) 0.0060(16) 0.0040(16) -0.0181(14)
C58B 0.0269(11) 0.0466(15) 0.0407(14) 0.0051(12) -0.0113(10) -0.0124(10)
C59B 0.0263(11) 0.0462(14) 0.0328(12) 0.0136(11) -0.0040(9) -0.0120(10)
C60B 0.0241(10) 0.0334(11) 0.0300(11) 0.0039(9) 0.0056(8) -0.0006(8)
C61B 0.0245(9) 0.0266(9) 0.0224(9) 0.0012(7) 0.0025(7) 0.0025(7)
C62B 0.0238(9) 0.0313(10) 0.0216(9) 0.0035(7) 0.0049(7) 0.0073(8)
C63B 0.0351(14) 0.0588(19) 0.0445(17) -0.0009(14) -0.0059(12) -0.0229(14)
C64B 0.0375(14) 0.0574(18) 0.0370(14) -0.0088(13) -0.0057(12) -0.0235(14)
C65B 0.0358(13) 0.0467(14) 0.0222(10) 0.0036(9) -0.0081(9) -0.0145(11)
C66B 0.0297(11) 0.0490(15) 0.0270(11) 0.0098(10) -0.0058(9) -0.0155(10)
C67B 0.049(2) 0.062(2) 0.060(3) -0.021(2) 0.010(3) -0.0310(19)
C68B 0.128(7) 0.050(3) 0.131(7) -0.012(4) -0.023(5) -0.009(4)
C69B 0.143(8) 0.125(7) 0.118(7) 0.011(6) 0.021(6) 0.011(6)
C70B 0.133(10) 0.174(11) 0.193(13) 0.036(10) 0.060(10) 0.041(9)
C67E 0.049(2) 0.062(2) 0.060(3) -0.021(2) 0.010(3) -0.0310(19)
C68E 0.128(7) 0.050(3) 0.131(7) -0.012(4) -0.023(5) -0.009(4)
C69E 0.143(8) 0.125(7) 0.118(7) 0.011(6) 0.021(6) 0.011(6)
C70E 0.133(10) 0.174(11) 0.193(13) 0.036(10) 0.060(10) 0.041(9)
C71B 0.0250(9) 0.0237(9) 0.0281(10) 0.0024(7) 0.0006(8) 0.0036(7)
C72B 0.0219(9) 0.0244(9) 0.0259(9) 0.0036(7) 0.0013(7) -0.0022(7)
C73B 0.0176(8) 0.0276(9) 0.0235(9) 0.0045(7) 0.0014(7) 0.0000(7)
C74B 0.0156(8) 0.0274(9) 0.0274(10) 0.0008(7) 0.0015(7) -0.0019(7)
C75B 0.0265(11) 0.0299(11) 0.0429(14) 0.0035(10) 0.0009(10) 0.0033(8)
C76B 0.0397(14) 0.0416(14) 0.0350(13) 0.0086(11) 0.0041(11) 0.0040(12)
C77B 0.060(2) 0.0449(16) 0.0436(17) 0.0124(14) 0.0100(15) 0.0175(15)
C78B 0.106(4) 0.089(3) 0.039(2) 0.018(2) 0.011(2) 0.044(3)
C79B 0.058(2) 0.085(3) 0.053(2) -0.032(2) 0.0052(18) -0.035(2)
C80B 0.0250(10) 0.0503(15) 0.0219(10) 0.0070(9) -0.0062(8) -0.0126(10)
C81B 0.0328(12) 0.0356(12) 0.0248(10) 0.0046(9) -0.0031(9) -0.0084(9)
C82B 0.0275(10) 0.0352(11) 0.0239(10) 0.0033(8) -0.0008(8) -0.0050(9)
C83B 0.0239(9) 0.0354(11) 0.0218(9) 0.0059(8) -0.0033(7) -0.0022(8)
C84B 0.0195(9) 0.0375(11) 0.0254(10) 0.0073(8) -0.0014(7) -0.0039(8)
C85B 0.0219(9) 0.0499(14) 0.0196(9) 0.0097(9) 0.0002(7) -0.0036(9)
C86B 0.0415(14) 0.0391(13) 0.0233(10) 0.0085(9) 0.0030(10) -0.0065(11)
C87B 0.0132(8) 0.0376(12) 0.0402(13) 0.0101(10) 0.0004(8) 0.0055(8)
C88B 0.0248(10) 0.0286(10) 0.0367(12) 0.0053(9) -0.0033(9) 0.0011(8)
O1C 0.0615(17) 0.099(2) 0.0204(9) 0.0096(11) 0.0127(10) 0.0413(17)
O2C 0.102(2) 0.0418(11) 0.0143(7) -0.0020(7) -0.0047(10) 0.0281(13)
O3C 0.097(2) 0.0310(9) 0.0150(7) -0.0037(6) 0.0084(10) -0.0021(11)
O4C 0.0335(9) 0.0579(13) 0.0180(7) 0.0036(8) -0.0065(7) 0.0005(9)
C1C 0.078(2) 0.0482(16) 0.0161(10) 0.0057(10) 0.0066(12) 0.0380(17)
C2C 0.077(3) 0.077(2) 0.0182(10) 0.0067(13) 0.0084(13) 0.056(2)
C3C 0.074(3) 0.075(2) 0.0169(10) 0.0072(12) 0.0085(13) 0.046(2)
C4C 0.095(3) 0.060(2) 0.0143(10) 0.0006(11) 0.0043(13) 0.047(2)
C5C 0.080(2) 0.0393(14) 0.0152(9) -0.0004(9) 0.0031(11) 0.0305(14)
C6C 0.086(3) 0.0389(14) 0.0156(9) 0.0031(9) 0.0056(12) 0.0274(16)
C7C 0.072(2) 0.0489(16) 0.0189(10) 0.0027(10) 0.0068(12) 0.0318(16)
C8C 0.064(2) 0.0565(18) 0.0220(11) 0.0096(11) 0.0156(12) 0.0338(17)
C9C 0.0499(17) 0.063(2) 0.0241(11) 0.0156(12) 0.0078(11) 0.0281(15)
C10C 0.094(3) 0.0459(16) 0.0155(10) 0.0010(10) 0.0040(13) 0.0310(18)
C11C 0.100(3) 0.0377(14) 0.0147(9) 0.0016(9) 0.0125(13) 0.0212(17)
C12C 0.105(3) 0.0442(16) 0.0189(11) 0.0026(10) 0.0125(15) 0.0299(19)
C13C 0.075(2) 0.0525(18) 0.0232(12) 0.0066(11) 0.0145(14) 0.0298(18)
C14C 0.105(3) 0.0371(14) 0.0145(9) 0.0013(9) 0.0062(14) 0.0185(17)
C15C 0.087(3) 0.0364(13) 0.0180(10) -0.0015(9) 0.0028(13) 0.0201(15)
C16C 0.101(3) 0.0426(16) 0.0151(10) 0.0005(10) -0.0045(14) 0.0215(18)
C17C 0.077(2) 0.0366(13) 0.0169(10) -0.0012(9) -0.0036(12) 0.0152(14)
C18C 0.080(2) 0.0317(12) 0.0147(9) -0.0007(8) 0.0020(12) 0.0032(13)
C19C 0.087(3) 0.0351(13) 0.0150(9) -0.0047(8) 0.0048(12) 0.0072(15)
C20C 0.103(3) 0.0323(13) 0.0180(10) -0.0009(9) 0.0113(14) 0.0092(16)
C21C 0.074(2) 0.0312(12) 0.0212(10) 0.0002(9) 0.0053(12) 0.0044(13)
C22C 0.0555(17) 0.0316(11) 0.0164(9) -0.0012(8) -0.0021(10) -0.0016(11)
C23C 0.0558(17) 0.0339(11) 0.0141(8) -0.0005(8) -0.0035(9) 0.0039(11)
C24C 0.0518(16) 0.0364(12) 0.0151(8) -0.0005(8) -0.0051(9) 0.0005(11)
C25C 0.0362(12) 0.0378(12) 0.0187(9) 0.0003(8) -0.0061(8) -0.0023(10)
C26C 0.0375(12) 0.0358(12) 0.0200(9) -0.0009(8) -0.0034(9) 0.0019(10)
C27C 0.0514(17) 0.0435(14) 0.0166(9) -0.0009(9) -0.0038(10) 0.0021(12)
C28C 0.0376(13) 0.0415(13) 0.0230(10) 0.0048(9) -0.0018(9) -0.0059(11)
C29C 0.0357(12) 0.0448(14) 0.0190(9) 0.0030(9) -0.0056(9) -0.0085(10)
C30C 0.0374(12) 0.0372(12) 0.0163(8) 0.0017(8) -0.0012(8) -0.0042(9)
C31C 0.0347(12) 0.0545(16) 0.0151(8) 0.0036(9) -0.0059(8) -0.0088(11)
C32C 0.0431(14) 0.0457(14) 0.0144(8) -0.0010(8) -0.0040(9) -0.0076(11)
C33C 0.0457(14) 0.0313(10) 0.0141(8) 0.0011(7) -0.0020(8) -0.0091(10)
C34C 0.0507(15) 0.0305(10) 0.0159(8) 0.0006(7) -0.0014(9) -0.0019(10)
C35C 0.137(5) 0.0473(18) 0.0193(12) -0.0001(12) 0.0088(19) -0.004(2)
C36C 0.093(3) 0.060(2) 0.0304(15) 0.0090(15) 0.0134(18) 0.021(2)
C37C 0.088(4) 0.103(4) 0.0255(15) 0.0017(19) -0.0049(19) 0.012(3)
C38C 0.105(5) 0.125(5) 0.058(4) -0.007(3) -0.024(3) -0.019(4)
C39C 0.114(9) 0.191(12) 0.116(9) -0.040(9) 0.009(8) -0.016(9)
C38F 0.105(5) 0.125(5) 0.058(4) -0.007(3) -0.024(3) -0.019(4)
C39F 0.114(9) 0.191(12) 0.116(9) -0.040(9) 0.009(8) -0.016(9)
C40C 0.0498(17) 0.0434(15) 0.0262(12) -0.0010(10) -0.0028(11) 0.0096(13)
C41C 0.046(2) 0.064(7) 0.021(5) -0.006(3) -0.003(4) 0.007(5)
C42C 0.108(6) 0.093(9) 0.049(5) -0.010(4) -0.002(4) 0.054(6)
C43C 0.082(6) 0.268(16) 0.050(4) -0.012(6) -0.010(4) 0.109(8)
C41F 0.046(2) 0.064(7) 0.021(5) -0.006(3) -0.003(4) 0.007(5)
C42F 0.108(6) 0.093(9) 0.049(5) -0.010(4) -0.002(4) 0.054(6)
C43F 0.082(6) 0.268(16) 0.050(4) -0.012(6) -0.010(4) 0.109(8)
C44C 0.061(2) 0.0466(16) 0.0210(11) -0.0009(10) 0.0027(11) 0.0129(14)
Cl1S 0.0306(2) 0.0324(2) 0.0216(2) -0.00574(19) -0.00397(19) 0.0015(2)
Cl2S 0.0324(3) 0.0365(3) 0.0233(2) 0.0043(2) -0.0045(2) 0.0035(2)
C1S 0.0206(9) 0.0318(10) 0.0234(9) -0.0055(8) -0.0073(7) 0.0051(7)
C2S 0.0323(11) 0.0283(10) 0.0245(10) 0.0020(8) -0.0026(8) -0.0009(8)
 
_geom_special_details
;
 All esds (except the esd in the dihedral angle between two l.s. planes)
 are estimated using the full covariance matrix.  The cell esds are taken
 into account individually in the estimation of esds in distances, angles
 and torsion angles; correlations between esds in cell parameters are only
 used when they are defined by crystal symmetry.  An approximate (isotropic)
 treatment of cell esds is used for estimating esds involving l.s. planes.
;
 
loop_
 _geom_bond_atom_site_label_1
 _geom_bond_atom_site_label_2
 _geom_bond_distance
 _geom_bond_site_symmetry_2
 _geom_bond_publ_flag
O1A C6A 1.379(3) . ?
O1A C9A 1.453(3) . ?
O2A C15A 1.379(3) . ?
O2A C16A 1.453(3) . ?
O3A C18A 1.384(3) . ?
O3A C21A 1.442(3) . ?
O4A C29A 1.372(3) . ?
O4A C30A 1.445(4) . ?
O5A C38A 1.368(4) . ?
O5A C57A 1.436(4) . ?
O6A C54A 1.378(3) . ?
O6A C60A 1.446(3) . ?
O7A C81A 1.372(3) . ?
O7A C82A 1.444(3) . ?
O8A C84A 1.382(3) . ?
O8A C88A 1.430(3) . ?
C1A C6A 1.399(3) . ?
C1A C2A 1.403(3) . ?
C1A C7A 1.468(3) . ?
C2A C3A 1.406(3) . ?
C2A H2A 0.9500 . ?
C3A C4A 1.411(3) . ?
C3A C35A 1.490(3) . ?
C4A C5A 1.386(4) . ?
C4A H4A 0.9500 . ?
C5A C6A 1.382(4) . ?
C5A H5A 0.9500 . ?
C7A C13A 1.397(3) . ?
C7A C8A 1.397(3) . ?
C8A C10A 1.404(4) . ?
C8A C9A 1.503(3) . ?
C9A H9AA 0.9900 . ?
C9A H9AB 0.9900 . ?
C10A C11A 1.412(3) . ?
C10A C41A 1.507(4) . ?
C11A C12A 1.411(4) . ?
C11A C45A 1.514(4) . ?
C12A C13A 1.417(3) . ?
C12A C14A 1.478(3) . ?
C13A C16A 1.502(4) . ?
C14A C17A 1.403(3) . ?
C14A C15A 1.407(4) . ?
C15A C20A 1.374(3) . ?
C16A H16A 0.9900 . ?
C16A H16B 0.9900 . ?
C17A C18A 1.375(3) . ?
C17A H17A 0.9500 . ?
C18A C19A 1.401(4) . ?
C19A C20A 1.394(3) . ?
C19A C23A 1.480(3) . ?
C20A H20A 0.9500 . ?
C21A C22A 1.518(4) . ?
C21A H21A 0.9900 . ?
C21A H21B 0.9900 . ?
C22A C24A 1.388(3) . ?
C22A C23A 1.401(3) . ?
C23A C27A 1.419(3) . ?
C24A C25A 1.404(4) . ?
C24A C28A 1.488(3) . ?
C25A C26A 1.407(3) . ?
C25A C30A 1.516(4) . ?
C26A C27A 1.402(3) . ?
C26A C46A 1.503(4) . ?
C27A C50A 1.509(3) . ?
C28A C29A 1.392(3) . ?
C28A C31A 1.401(3) . ?
C29A C34A 1.394(4) . ?
C30A H30A 0.9900 . ?
C30A H30B 0.9900 . ?
C31A C32A 1.410(3) . ?
C31A H31A 0.9500 . ?
C32A C33A 1.393(4) . ?
C32A C51A 1.476(4) . ?
C33A C34A 1.377(4) . ?
C33A H33A 0.9500 . ?
C34A H34A 0.9500 . ?
C35A C36A 1.385(4) . ?
C35A C40A 1.402(3) . ?
C36A C37A 1.391(5) . ?
C36A H36A 0.9500 . ?
C37A C38A 1.391(4) . ?
C37A H37A 0.9500 . ?
C38A C39A 1.396(3) . ?
C39A C40A 1.408(3) . ?
C39A C59A 1.484(3) . ?
C40A H40A 0.9500 . ?
C41A C42A 1.558(4) . ?
C41A H41A 0.9900 . ?
C41A H41B 0.9900 . ?
C42A C43A 1.518(4) . ?
C42A H42A 0.9900 . ?
C42A H42B 0.9900 . ?
C43A C44A 1.543(6) . ?
C43A H43A 0.9900 . ?
C43A H43B 0.9900 . ?
C44A H44A 0.9800 . ?
C44A H44B 0.9800 . ?
C44A H44C 0.9800 . ?
C45A H45A 0.9800 . ?
C45A H45B 0.9800 . ?
C45A H45C 0.9800 . ?
C46A C47A 1.532(5) . ?
C46A H46A 0.9900 . ?
C46A H46B 0.9900 . ?
C47A C48A 1.514(6) . ?
C47A H47A 0.9900 . ?
C47A H47B 0.9900 . ?
C48A C49A 1.568(7) . ?
C48A H48A 0.9900 . ?
C48A H48B 0.9900 . ?
C49A H49A 0.9800 . ?
C49A H49B 0.9800 . ?
C49A H49C 0.9800 . ?
C50A H50A 0.9800 . ?
C50A H50B 0.9800 . ?
C50A H50C 0.9800 . ?
C51A C56A 1.406(3) . ?
C51A C52A 1.414(3) . ?
C52A C53A 1.387(4) . ?
C52A H52A 0.9500 . ?
C53A C54A 1.363(4) . ?
C53A H53A 0.9500 . ?
C54A C55A 1.410(3) . ?
C55A C56A 1.398(3) . ?
C55A C62A 1.470(3) . ?
C56A H56A 0.9500 . ?
C57A C58A 1.497(3) . ?
C57A H57A 0.9900 . ?
C57A H57B 0.9900 . ?
C58A C63A 1.397(3) . ?
C58A C59A 1.414(3) . ?
C59A C66A 1.402(3) . ?
C60A C61A 1.509(3) . ?
C60A H60A 0.9900 . ?
C60A H60B 0.9900 . ?
C61A C71A 1.384(4) . ?
C61A C62A 1.417(3) . ?
C62A C74A 1.408(3) . ?
C63A C64A 1.409(3) . ?
C63A C67D 1.520(4) . ?
C63A C67A 1.520(4) . ?
C64A C65A 1.405(3) . ?
C64A C79A 1.507(3) . ?
C65A C66A 1.404(3) . ?
C65A C80A 1.482(3) . ?
C66A C82A 1.493(4) . ?
C67A C68A 1.530(5) . ?
C67A H67A 0.9900 . ?
C67A H67B 0.9900 . ?
C68A C69A 1.529(6) . ?
C68A H68A 0.9900 . ?
C68A H68B 0.9900 . ?
C69A C70A 1.525(5) . ?
C69A H69A 0.9900 . ?
C69A H69B 0.9900 . ?
C70A H70A 0.9800 . ?
C70A H70B 0.9800 . ?
C70A H70C 0.9800 . ?
C67D C68D 1.534(5) . ?
C67D H67C 0.9900 . ?
C67D H67D 0.9900 . ?
C68D C69D 1.533(6) . ?
C68D H68C 0.9900 . ?
C68D H68D 0.9900 . ?
C69D C70D 1.532(5) . ?
C69D H69C 0.9900 . ?
C69D H69D 0.9900 . ?
C70D H70D 0.9800 . ?
C70D H70E 0.9800 . ?
C70D H70F 0.9800 . ?
C71A C72A 1.418(3) . ?
C71A C75A 1.503(3) . ?
C72A C73A 1.403(3) . ?
C72A C87A 1.527(4) . ?
C73A C74A 1.405(3) . ?
C73A C85A 1.488(3) . ?
C74A C88A 1.501(4) . ?
C75A C76A 1.528(4) . ?
C75A H75A 0.9900 . ?
C75A H75B 0.9900 . ?
C76A C77A 1.563(5) . ?
C76A H76A 0.9900 . ?
C76A H76B 0.9900 . ?
C77A C78A 1.495(7) . ?
C77A H77A 0.9900 . ?
C77A H77B 0.9900 . ?
C78A H78A 0.9800 . ?
C78A H78B 0.9800 . ?
C78A H78C 0.9800 . ?
C79A H79A 0.9800 . ?
C79A H79B 0.9800 . ?
C79A H79C 0.9800 . ?
C80A C81A 1.394(4) . ?
C80A C83A 1.411(3) . ?
C81A C86A 1.397(3) . ?
C82A H82A 0.9900 . ?
C82A H82B 0.9900 . ?
C83A C84A 1.381(3) . ?
C83A H83A 0.9500 . ?
C84A C85A 1.402(4) . ?
C85A C86A 1.412(3) . ?
C86A H86A 0.9500 . ?
C87A H87A 0.9800 . ?
C87A H87B 0.9800 . ?
C87A H87C 0.9800 . ?
C88A H88A 0.9900 . ?
C88A H88B 0.9900 . ?
O1B C6B 1.371(4) . ?
O1B C7B 1.433(4) . ?
O2B C15B 1.373(3) . ?
O2B C16B 1.443(4) . ?
O3B C18B 1.376(3) . ?
O3B C21B 1.435(3) . ?
O4B C29B 1.362(3) . ?
O4B C30B 1.446(4) . ?
O5B C38B 1.398(5) . ?
O5B C57B 1.443(5) . ?
O6B C54B 1.377(3) . ?
O6B C60B 1.438(3) . ?
O7B C85B 1.381(3) . ?
O7B C86B 1.445(3) . ?
O8B C82B 1.386(3) . ?
O8B C88B 1.444(3) . ?
C1B C2B 1.395(4) . ?
C1B C6B 1.408(4) . ?
C1B C9B 1.450(3) . ?
C2B C3B 1.402(3) . ?
C2B H2B 0.9500 . ?
C3B C4B 1.405(4) . ?
C3B C35B 1.493(5) . ?
C4B C5B 1.393(5) . ?
C4B H4B 0.9500 . ?
C5B C6B 1.383(4) . ?
C5B H5B 0.9500 . ?
C7B C8B 1.511(4) . ?
C7B H7BA 0.9900 . ?
C7B H7BB 0.9900 . ?
C8B C10B 1.382(4) . ?
C8B C9B 1.414(4) . ?
C9B C13B 1.418(4) . ?
C10B C11B 1.402(4) . ?
C10B C41B 1.525(3) . ?
C10B C41E 1.531(3) . ?
C11B C12B 1.415(4) . ?
C11B C45B 1.517(4) . ?
C12B C13B 1.418(4) . ?
C12B C14B 1.482(3) . ?
C13B C16B 1.518(4) . ?
C14B C15B 1.392(4) . ?
C14B C17B 1.411(3) . ?
C15B C20B 1.394(4) . ?
C16B H16C 0.9900 . ?
C16B H16D 0.9900 . ?
C17B C18B 1.382(3) . ?
C17B H17B 0.9500 . ?
C18B C19B 1.400(3) . ?
C19B C20B 1.405(4) . ?
C19B C23B 1.482(3) . ?
C20B H20B 0.9500 . ?
C21B C22B 1.513(3) . ?
C21B H21C 0.9900 . ?
C21B H21D 0.9900 . ?
C22B C24B 1.390(3) . ?
C22B C23B 1.420(3) . ?
C23B C27B 1.410(3) . ?
C24B C25B 1.412(4) . ?
C24B C28B 1.476(4) . ?
C25B C26B 1.398(4) . ?
C25B C30B 1.502(4) . ?
C26B C27B 1.401(3) . ?
C26B C46B 1.512(4) . ?
C27B C50B 1.529(4) . ?
C28B C31B 1.402(4) . ?
C28B C29B 1.414(3) . ?
C29B C34B 1.388(4) . ?
C30B H30C 0.9900 . ?
C30B H30D 0.9900 . ?
C31B C32B 1.406(3) . ?
C31B H31B 0.9500 . ?
C32B C33B 1.404(3) . ?
C32B C51B 1.475(4) . ?
C33B C34B 1.379(4) . ?
C33B H33B 0.9500 . ?
C34B H34B 0.9500 . ?
C35B C40B 1.401(4) . ?
C35B C36B 1.409(4) . ?
C36B C37B 1.395(6) . ?
C36B H36B 0.9500 . ?
C37B C38B 1.389(5) . ?
C37B H37B 0.9500 . ?
C38B C39B 1.394(4) . ?
C39B C40B 1.388(4) . ?
C39B C59B 1.476(5) . ?
C40B H40B 0.9500 . ?
C41B C42B 1.532(3) . ?
C41B H41C 0.9900 . ?
C41B H41D 0.9900 . ?
C42B C43B 1.529(3) . ?
C42B H42C 0.9900 . ?
C42B H42D 0.9900 . ?
C43B C44B 1.530(3) . ?
C43B H43C 0.9900 . ?
C43B H43D 0.9900 . ?
C44B H44D 0.9800 . ?
C44B H44E 0.9800 . ?
C44B H44F 0.9800 . ?
C41E C42E 1.529(3) . ?
C41E H41E 0.9900 . ?
C41E H41F 0.9900 . ?
C42E C43E 1.531(3) . ?
C42E H42E 0.9900 . ?
C42E H42F 0.9900 . ?
C43E C44E 1.528(3) . ?
C43E H43E 0.9900 . ?
C43E H43F 0.9900 . ?
C44E H44G 0.9800 . ?
C44E H44H 0.9800 . ?
C44E H44I 0.9800 . ?
C45B H45D 0.9800 . ?
C45B H45E 0.9800 . ?
C45B H45F 0.9800 . ?
C46B C47B 1.514(4) . ?
C46B H46C 0.9900 . ?
C46B H46D 0.9900 . ?
C47B C48B 1.528(5) . ?
C47B H47C 0.9900 . ?
C47B H47D 0.9900 . ?
C48B C49B 1.536(7) . ?
C48B H48C 0.9900 . ?
C48B H48D 0.9900 . ?
C49B H49D 0.9800 . ?
C49B H49E 0.9800 . ?
C49B H49F 0.9800 . ?
C50B H50D 0.9800 . ?
C50B H50E 0.9800 . ?
C50B H50F 0.9800 . ?
C51B C52B 1.390(3) . ?
C51B C56B 1.396(3) . ?
C52B C53B 1.397(4) . ?
C52B H52B 0.9500 . ?
C53B C54B 1.397(3) . ?
C53B H53B 0.9500 . ?
C54B C55B 1.388(3) . ?
C55B C56B 1.398(3) . ?
C55B C62B 1.478(3) . ?
C56B H56B 0.9500 . ?
C57B C58B 1.498(5) . ?
C57B H57C 0.9900 . ?
C57B H57D 0.9900 . ?
C58B C63B 1.377(5) . ?
C58B C59B 1.409(5) . ?
C59B C66B 1.408(4) . ?
C60B C61B 1.512(3) . ?
C60B H60C 0.9900 . ?
C60B H60D 0.9900 . ?
C61B C71B 1.398(3) . ?
C61B C62B 1.409(3) . ?
C62B C74B 1.401(3) . ?
C63B C64B 1.440(5) . ?
C63B C67B 1.526(3) . ?
C63B C67E 1.530(3) . ?
C64B C65B 1.408(4) . ?
C64B C79B 1.494(5) . ?
C65B C66B 1.407(5) . ?
C65B C80B 1.484(4) . ?
C66B C86B 1.502(4) . ?
C67B C68B 1.524(3) . ?
C67B H67E 0.9900 . ?
C67B H67F 0.9900 . ?
C68B C69B 1.526(3) . ?
C68B H68E 0.9900 . ?
C68B H68F 0.9900 . ?
C69B C70B 1.533(3) . ?
C69B H69E 0.9900 . ?
C69B H69F 0.9900 . ?
C70B H70G 0.9800 . ?
C70B H70H 0.9800 . ?
C70B H70I 0.9800 . ?
C67E C68E 1.530(3) . ?
C67E H67G 0.9900 . ?
C67E H67H 0.9900 . ?
C68E C69E 1.531(3) . ?
C68E H68G 0.9900 . ?
C68E H68H 0.9900 . ?
C69E C70E 1.530(3) . ?
C69E H69G 0.9900 . ?
C69E H69H 0.9900 . ?
C70E H70J 0.9800 . ?
C70E H70K 0.9800 . ?
C70E H70L 0.9800 . ?
C71B C72B 1.413(3) . ?
C71B C75B 1.515(3) . ?
C72B C73B 1.417(3) . ?
C72B C87B 1.510(3) . ?
C73B C74B 1.401(3) . ?
C73B C83B 1.484(3) . ?
C74B C88B 1.514(3) . ?
C75B C76B 1.496(4) . ?
C75B H75C 0.9900 . ?
C75B H75D 0.9900 . ?
C76B C77B 1.532(5) . ?
C76B H76C 0.9900 . ?
C76B H76D 0.9900 . ?
C77B C78B 1.516(6) . ?
C77B H77C 0.9900 . ?
C77B H77D 0.9900 . ?
C78B H78D 0.9800 . ?
C78B H78E 0.9800 . ?
C78B H78F 0.9800 . ?
C79B H79D 0.9800 . ?
C79B H79E 0.9800 . ?
C79B H79F 0.9800 . ?
C80B C85B 1.378(5) . ?
C80B C81B 1.389(4) . ?
C81B C82B 1.379(4) . ?
C81B H81B 0.9500 . ?
C82B C83B 1.413(4) . ?
C83B C84B 1.391(4) . ?
C84B C85B 1.403(3) . ?
C84B H84B 0.9500 . ?
C86B H86B 0.9900 . ?
C86B H86C 0.9900 . ?
C87B H87D 0.9800 . ?
C87B H87E 0.9800 . ?
C87B H87F 0.9800 . ?
C88B H88C 0.9900 . ?
C88B H88D 0.9900 . ?
O1C C2C 1.340(7) . ?
O1C C9C 1.430(5) . ?
O2C C15C 1.380(4) . ?
O2C C16C 1.428(4) . ?
O3C C19C 1.376(3) . ?
O3C C21C 1.437(4) . ?
O4C C29C 1.368(4) . ?
O4C C28C 1.446(4) . ?
C1C C6C 1.401(7) . ?
C1C C2C 1.417(5) . ?
C1C C7C 1.468(5) . ?
C2C C3C 1.404(6) . ?
C3C C4C 1.380(8) . ?
C3C H3C 0.9500 . ?
C4C C5C 1.415(5) . ?
C4C H4C 0.9500 . ?
C5C C6C 1.399(5) . ?
C5C C5C 1.460(9) 2_665 ?
C6C H6C 0.9500 . ?
C7C C8C 1.402(6) . ?
C7C C10C 1.403(4) . ?
C8C C13C 1.383(6) . ?
C8C C9C 1.507(4) . ?
C9C H9CA 0.9900 . ?
C9C H9CB 0.9900 . ?
C10C C11C 1.413(5) . ?
C10C C16C 1.496(6) . ?
C11C C12C 1.382(7) . ?
C11C C14C 1.486(4) . ?
C12C C13C 1.424(4) . ?
C12C C35C 1.527(7) . ?
C13C C36C 1.509(5) . ?
C14C C15C 1.397(5) . ?
C14C C20C 1.400(4) . ?
C15C C17C 1.385(4) . ?
C16C H16E 0.9900 . ?
C16C H16F 0.9900 . ?
C17C C18C 1.393(4) . ?
C17C H17C 0.9500 . ?
C18C C19C 1.405(4) . ?
C18C C23C 1.480(4) . ?
C19C C20C 1.386(4) . ?
C20C H20C 0.9500 . ?
C21C C22C 1.513(4) . ?
C21C H21E 0.9900 . ?
C21C H21F 0.9900 . ?
C22C C23C 1.400(4) . ?
C22C C24C 1.410(4) . ?
C23C C27C 1.405(4) . ?
C24C C25C 1.400(4) . ?
C24C C30C 1.470(4) . ?
C25C C26C 1.404(4) . ?
C25C C28C 1.505(4) . ?
C26C C27C 1.403(4) . ?
C26C C40C 1.515(4) . ?
C27C C44C 1.503(4) . ?
C28C H28A 0.9900 . ?
C28C H28B 0.9900 . ?
C29C C31C 1.398(4) . ?
C29C C30C 1.404(4) . ?
C30C C34C 1.397(4) . ?
C31C C32C 1.385(5) . ?
C31C H31C 0.9500 . ?
C32C C33C 1.403(4) . ?
C32C H32C 0.9500 . ?
C33C C34C 1.405(4) . ?
C33C C33C 1.481(6) 2_665 ?
C34C H34C 0.9500 . ?
C35C H35A 0.9800 . ?
C35C H35B 0.9800 . ?
C35C H35C 0.9800 . ?
C36C C37C 1.533(3) . ?
C36C H36C 0.9900 . ?
C36C H36D 0.9900 . ?
C37C C38C 1.531(3) . ?
C37C C38F 1.531(3) . ?
C37C H37C 0.9900 . ?
C37C H37D 0.9900 . ?
C38C C39C 1.529(3) . ?
C38C H38A 0.9900 . ?
C38C H38B 0.9900 . ?
C39C H39A 0.9800 . ?
C39C H39B 0.9800 . ?
C39C H39C 0.9800 . ?
C38F C39F 1.529(3) . ?
C38F H38C 0.9900 . ?
C38F H38D 0.9900 . ?
C39F H39D 0.9800 . ?
C39F H39E 0.9800 . ?
C39F H39F 0.9800 . ?
C40C C41C 1.50(2) . ?
C40C C41F 1.59(4) . ?
C40C H40C 0.9900 . ?
C40C H40D 0.9900 . ?
C41C C42C 1.537(5) . ?
C41C H41G 0.9900 . ?
C41C H41H 0.9900 . ?
C42C C43C 1.529(6) . ?
C42C H42G 0.9900 . ?
C42C H42H 0.9900 . ?
C43C H43G 0.9800 . ?
C43C H43H 0.9800 . ?
C43C H43I 0.9800 . ?
C41F C42F 1.535(5) . ?
C41F H41I 0.9900 . ?
C41F H41J 0.9900 . ?
C42F C43F 1.530(6) . ?
C42F H42I 0.9900 . ?
C42F H42J 0.9900 . ?
C43F H43J 0.9800 . ?
C43F H43K 0.9800 . ?
C43F H43L 0.9800 . ?
C44C H44J 0.9800 . ?
C44C H44K 0.9800 . ?
C44C H44L 0.9800 . ?
Cl1S C1S 1.799(2) . ?
Cl2S C2S 1.790(3) . ?
C1S C2S 1.494(4) . ?
C1S H1SA 0.9900 . ?
C1S H1SB 0.9900 . ?
C2S H2SA 0.9900 . ?
C2S H2SB 0.9900 . ?
 
loop_
 _geom_angle_atom_site_label_1
 _geom_angle_atom_site_label_2
 _geom_angle_atom_site_label_3
 _geom_angle
 _geom_angle_site_symmetry_1
 _geom_angle_site_symmetry_3
 _geom_angle_publ_flag
C6A O1A C9A 112.68(17) . . ?
C15A O2A C16A 109.77(19) . . ?
C18A O3A C21A 110.1(2) . . ?
C29A O4A C30A 110.9(3) . . ?
C38A O5A C57A 111.8(2) . . ?
C54A O6A C60A 112.22(19) . . ?
C81A O7A C82A 110.8(2) . . ?
C84A O8A C88A 109.9(2) . . ?
C6A C1A C2A 117.3(2) . . ?
C6A C1A C7A 118.3(2) . . ?
C2A C1A C7A 124.47(19) . . ?
C1A C2A C3A 122.82(19) . . ?
C1A C2A H2A 118.6 . . ?
C3A C2A H2A 118.6 . . ?
C2A C3A C4A 116.8(2) . . ?
C2A C3A C35A 121.98(18) . . ?
C4A C3A C35A 121.3(2) . . ?
C5A C4A C3A 121.5(2) . . ?
C5A C4A H4A 119.2 . . ?
C3A C4A H4A 119.2 . . ?
C6A C5A C4A 119.7(2) . . ?
C6A C5A H5A 120.1 . . ?
C4A C5A H5A 120.1 . . ?
O1A C6A C5A 119.38(19) . . ?
O1A C6A C1A 118.9(2) . . ?
C5A C6A C1A 121.7(2) . . ?
C13A C7A C8A 119.1(2) . . ?
C13A C7A C1A 123.9(2) . . ?
C8A C7A C1A 117.0(2) . . ?
C7A C8A C10A 121.4(2) . . ?
C7A C8A C9A 117.0(2) . . ?
C10A C8A C9A 121.5(2) . . ?
O1A C9A C8A 111.1(2) . . ?
O1A C9A H9AA 109.4 . . ?
C8A C9A H9AA 109.4 . . ?
O1A C9A H9AB 109.4 . . ?
C8A C9A H9AB 109.4 . . ?
H9AA C9A H9AB 108.0 . . ?
C8A C10A C11A 119.9(2) . . ?
C8A C10A C41A 119.5(2) . . ?
C11A C10A C41A 120.6(2) . . ?
C12A C11A C10A 118.8(2) . . ?
C12A C11A C45A 122.1(2) . . ?
C10A C11A C45A 119.2(2) . . ?
C11A C12A C13A 120.4(2) . . ?
C11A C12A C14A 124.9(2) . . ?
C13A C12A C14A 114.5(2) . . ?
C7A C13A C12A 120.1(2) . . ?
C7A C13A C16A 123.2(2) . . ?
C12A C13A C16A 116.6(2) . . ?
C17A C14A C15A 116.6(2) . . ?
C17A C14A C12A 125.6(2) . . ?
C15A C14A C12A 117.7(2) . . ?
C20A C15A O2A 118.7(2) . . ?
C20A C15A C14A 122.8(2) . . ?
O2A C15A C14A 118.5(2) . . ?
O2A C16A C13A 109.2(2) . . ?
O2A C16A H16A 109.8 . . ?
C13A C16A H16A 109.8 . . ?
O2A C16A H16B 109.8 . . ?
C13A C16A H16B 109.8 . . ?
H16A C16A H16B 108.3 . . ?
C18A C17A C14A 120.0(2) . . ?
C18A C17A H17A 120.0 . . ?
C14A C17A H17A 120.0 . . ?
C17A C18A O3A 118.6(2) . . ?
C17A C18A C19A 122.4(2) . . ?
O3A C18A C19A 119.0(2) . . ?
C20A C19A C18A 117.3(2) . . ?
C20A C19A C23A 124.9(2) . . ?
C18A C19A C23A 117.7(2) . . ?
C15A C20A C19A 119.8(2) . . ?
C15A C20A H20A 120.1 . . ?
C19A C20A H20A 120.1 . . ?
O3A C21A C22A 110.5(2) . . ?
O3A C21A H21A 109.5 . . ?
C22A C21A H21A 109.5 . . ?
O3A C21A H21B 109.5 . . ?
C22A C21A H21B 109.5 . . ?
H21A C21A H21B 108.1 . . ?
C24A C22A C23A 121.1(2) . . ?
C24A C22A C21A 123.8(2) . . ?
C23A C22A C21A 115.1(2) . . ?
C22A C23A C27A 120.1(2) . . ?
C22A C23A C19A 116.6(2) . . ?
C27A C23A C19A 123.3(2) . . ?
C22A C24A C25A 118.3(2) . . ?
C22A C24A C28A 125.6(2) . . ?
C25A C24A C28A 116.1(2) . . ?
C24A C25A C26A 121.8(2) . . ?
C24A C25A C30A 117.4(2) . . ?
C26A C25A C30A 120.8(2) . . ?
C27A C26A C25A 119.3(2) . . ?
C27A C26A C46A 120.5(2) . . ?
C25A C26A C46A 120.2(2) . . ?
C26A C27A C23A 119.1(2) . . ?
C26A C27A C50A 118.9(2) . . ?
C23A C27A C50A 122.0(2) . . ?
C29A C28A C31A 117.5(2) . . ?
C29A C28A C24A 117.0(2) . . ?
C31A C28A C24A 125.5(2) . . ?
O4A C29A C28A 121.4(2) . . ?
O4A C29A C34A 117.6(2) . . ?
C28A C29A C34A 121.0(3) . . ?
O4A C30A C25A 110.0(3) . . ?
O4A C30A H30A 109.7 . . ?
C25A C30A H30A 109.7 . . ?
O4A C30A H30B 109.7 . . ?
C25A C30A H30B 109.7 . . ?
H30A C30A H30B 108.2 . . ?
C28A C31A C32A 122.3(2) . . ?
C28A C31A H31A 118.8 . . ?
C32A C31A H31A 118.8 . . ?
C33A C32A C31A 117.6(2) . . ?
C33A C32A C51A 120.7(2) . . ?
C31A C32A C51A 121.6(2) . . ?
C34A C33A C32A 121.1(2) . . ?
C34A C33A H33A 119.4 . . ?
C32A C33A H33A 119.4 . . ?
C33A C34A C29A 120.3(3) . . ?
C33A C34A H34A 119.9 . . ?
C29A C34A H34A 119.9 . . ?
C36A C35A C40A 117.6(2) . . ?
C36A C35A C3A 120.4(2) . . ?
C40A C35A C3A 121.9(2) . . ?
C35A C36A C37A 121.3(2) . . ?
C35A C36A H36A 119.3 . . ?
C37A C36A H36A 119.3 . . ?
C36A C37A C38A 119.9(3) . . ?
C36A C37A H37A 120.0 . . ?
C38A C37A H37A 120.0 . . ?
O5A C38A C37A 118.2(2) . . ?
O5A C38A C39A 121.0(2) . . ?
C37A C38A C39A 120.8(3) . . ?
C38A C39A C40A 117.2(2) . . ?
C38A C39A C59A 117.0(2) . . ?
C40A C39A C59A 125.8(2) . . ?
C35A C40A C39A 122.6(2) . . ?
C35A C40A H40A 118.7 . . ?
C39A C40A H40A 118.7 . . ?
C10A C41A C42A 112.7(2) . . ?
C10A C41A H41A 109.1 . . ?
C42A C41A H41A 109.1 . . ?
C10A C41A H41B 109.1 . . ?
C42A C41A H41B 109.1 . . ?
H41A C41A H41B 107.8 . . ?
C43A C42A C41A 113.2(2) . . ?
C43A C42A H42A 108.9 . . ?
C41A C42A H42A 108.9 . . ?
C43A C42A H42B 108.9 . . ?
C41A C42A H42B 108.9 . . ?
H42A C42A H42B 107.7 . . ?
C42A C43A C44A 114.7(3) . . ?
C42A C43A H43A 108.6 . . ?
C44A C43A H43A 108.6 . . ?
C42A C43A H43B 108.6 . . ?
C44A C43A H43B 108.6 . . ?
H43A C43A H43B 107.6 . . ?
C43A C44A H44A 109.5 . . ?
C43A C44A H44B 109.5 . . ?
H44A C44A H44B 109.5 . . ?
C43A C44A H44C 109.5 . . ?
H44A C44A H44C 109.5 . . ?
H44B C44A H44C 109.5 . . ?
C11A C45A H45A 109.5 . . ?
C11A C45A H45B 109.5 . . ?
H45A C45A H45B 109.5 . . ?
C11A C45A H45C 109.5 . . ?
H45A C45A H45C 109.5 . . ?
H45B C45A H45C 109.5 . . ?
C26A C46A C47A 113.8(3) . . ?
C26A C46A H46A 108.8 . . ?
C47A C46A H46A 108.8 . . ?
C26A C46A H46B 108.8 . . ?
C47A C46A H46B 108.8 . . ?
H46A C46A H46B 107.7 . . ?
C48A C47A C46A 111.3(4) . . ?
C48A C47A H47A 109.4 . . ?
C46A C47A H47A 109.4 . . ?
C48A C47A H47B 109.4 . . ?
C46A C47A H47B 109.4 . . ?
H47A C47A H47B 108.0 . . ?
C47A C48A C49A 112.7(4) . . ?
C47A C48A H48A 109.0 . . ?
C49A C48A H48A 109.0 . . ?
C47A C48A H48B 109.0 . . ?
C49A C48A H48B 109.0 . . ?
H48A C48A H48B 107.8 . . ?
C48A C49A H49A 109.5 . . ?
C48A C49A H49B 109.5 . . ?
H49A C49A H49B 109.5 . . ?
C48A C49A H49C 109.5 . . ?
H49A C49A H49C 109.5 . . ?
H49B C49A H49C 109.5 . . ?
C27A C50A H50A 109.5 . . ?
C27A C50A H50B 109.5 . . ?
H50A C50A H50B 109.5 . . ?
C27A C50A H50C 109.5 . . ?
H50A C50A H50C 109.5 . . ?
H50B C50A H50C 109.5 . . ?
C56A C51A C52A 116.1(2) . . ?
C56A C51A C32A 121.9(2) . . ?
C52A C51A C32A 122.0(2) . . ?
C53A C52A C51A 121.9(2) . . ?
C53A C52A H52A 119.0 . . ?
C51A C52A H52A 119.0 . . ?
C54A C53A C52A 119.8(2) . . ?
C54A C53A H53A 120.1 . . ?
C52A C53A H53A 120.1 . . ?
C53A C54A O6A 119.4(2) . . ?
C53A C54A C55A 121.7(2) . . ?
O6A C54A C55A 118.9(2) . . ?
C56A C55A C54A 117.2(2) . . ?
C56A C55A C62A 124.75(18) . . ?
C54A C55A C62A 118.1(2) . . ?
C55A C56A C51A 123.2(2) . . ?
C55A C56A H56A 118.4 . . ?
C51A C56A H56A 118.4 . . ?
O5A C57A C58A 110.3(2) . . ?
O5A C57A H57A 109.6 . . ?
C58A C57A H57A 109.6 . . ?
O5A C57A H57B 109.6 . . ?
C58A C57A H57B 109.6 . . ?
H57A C57A H57B 108.1 . . ?
C63A C58A C59A 121.2(2) . . ?
C63A C58A C57A 121.9(2) . . ?
C59A C58A C57A 116.9(2) . . ?
C66A C59A C58A 118.8(2) . . ?
C66A C59A C39A 125.1(2) . . ?
C58A C59A C39A 116.07(19) . . ?
O6A C60A C61A 111.3(2) . . ?
O6A C60A H60A 109.4 . . ?
C61A C60A H60A 109.4 . . ?
O6A C60A H60B 109.4 . . ?
C61A C60A H60B 109.4 . . ?
H60A C60A H60B 108.0 . . ?
C71A C61A C62A 122.0(2) . . ?
C71A C61A C60A 122.5(2) . . ?
C62A C61A C60A 115.5(2) . . ?
C74A C62A C61A 117.7(2) . . ?
C74A C62A C55A 124.8(2) . . ?
C61A C62A C55A 117.44(19) . . ?
C58A C63A C64A 119.6(2) . . ?
C58A C63A C67D 120.4(2) . . ?
C64A C63A C67D 119.9(2) . . ?
C58A C63A C67A 120.4(2) . . ?
C64A C63A C67A 119.9(2) . . ?
C65A C64A C63A 119.3(2) . . ?
C65A C64A C79A 121.6(2) . . ?
C63A C64A C79A 119.1(2) . . ?
C66A C65A C64A 120.85(19) . . ?
C66A C65A C80A 115.2(2) . . ?
C64A C65A C80A 123.82(19) . . ?
C59A C66A C65A 119.9(2) . . ?
C59A C66A C82A 123.1(2) . . ?
C65A C66A C82A 116.97(19) . . ?
C63A C67A C68A 116.6(5) . . ?
C63A C67A H67A 108.1 . . ?
C68A C67A H67A 108.1 . . ?
C63A C67A H67B 108.1 . . ?
C68A C67A H67B 108.1 . . ?
H67A C67A H67B 107.3 . . ?
C69A C68A C67A 104.0(6) . . ?
C69A C68A H68A 111.0 . . ?
C67A C68A H68A 111.0 . . ?
C69A C68A H68B 111.0 . . ?
C67A C68A H68B 111.0 . . ?
H68A C68A H68B 109.0 . . ?
C70A C69A C68A 110.6(9) . . ?
C70A C69A H69A 109.5 . . ?
C68A C69A H69A 109.5 . . ?
C70A C69A H69B 109.5 . . ?
C68A C69A H69B 109.5 . . ?
H69A C69A H69B 108.1 . . ?
C69A C70A H70A 109.5 . . ?
C69A C70A H70B 109.5 . . ?
H70A C70A H70B 109.5 . . ?
C69A C70A H70C 109.5 . . ?
H70A C70A H70C 109.5 . . ?
H70B C70A H70C 109.5 . . ?
C63A C67D C68D 113.5(5) . . ?
C63A C67D H67C 108.9 . . ?
C68D C67D H67C 108.9 . . ?
C63A C67D H67D 108.9 . . ?
C68D C67D H67D 108.9 . . ?
H67C C67D H67D 107.7 . . ?
C69D C68D C67D 119.6(7) . . ?
C69D C68D H68C 107.4 . . ?
C67D C68D H68C 107.4 . . ?
C69D C68D H68D 107.4 . . ?
C67D C68D H68D 107.4 . . ?
H68C C68D H68D 106.9 . . ?
C70D C69D C68D 114.7(6) . . ?
C70D C69D H69C 108.6 . . ?
C68D C69D H69C 108.6 . . ?
C70D C69D H69D 108.6 . . ?
C68D C69D H69D 108.6 . . ?
H69C C69D H69D 107.6 . . ?
C69D C70D H70D 109.5 . . ?
C69D C70D H70E 109.5 . . ?
H70D C70D H70E 109.5 . . ?
C69D C70D H70F 109.5 . . ?
H70D C70D H70F 109.5 . . ?
H70E C70D H70F 109.5 . . ?
C61A C71A C72A 119.4(2) . . ?
C61A C71A C75A 119.1(2) . . ?
C72A C71A C75A 121.5(2) . . ?
C73A C72A C71A 119.6(2) . . ?
C73A C72A C87A 121.9(2) . . ?
C71A C72A C87A 118.4(2) . . ?
C72A C73A C74A 120.1(2) . . ?
C72A C73A C85A 125.1(2) . . ?
C74A C73A C85A 114.8(2) . . ?
C73A C74A C62A 120.7(2) . . ?
C73A C74A C88A 116.6(2) . . ?
C62A C74A C88A 122.6(2) . . ?
C71A C75A C76A 114.1(2) . . ?
C71A C75A H75A 108.7 . . ?
C76A C75A H75A 108.7 . . ?
C71A C75A H75B 108.7 . . ?
C76A C75A H75B 108.7 . . ?
H75A C75A H75B 107.6 . . ?
C75A C76A C77A 111.7(3) . . ?
C75A C76A H76A 109.3 . . ?
C77A C76A H76A 109.3 . . ?
C75A C76A H76B 109.3 . . ?
C77A C76A H76B 109.3 . . ?
H76A C76A H76B 107.9 . . ?
C78A C77A C76A 113.1(4) . . ?
C78A C77A H77A 109.0 . . ?
C76A C77A H77A 109.0 . . ?
C78A C77A H77B 109.0 . . ?
C76A C77A H77B 109.0 . . ?
H77A C77A H77B 107.8 . . ?
C77A C78A H78A 109.5 . . ?
C77A C78A H78B 109.5 . . ?
H78A C78A H78B 109.5 . . ?
C77A C78A H78C 109.5 . . ?
H78A C78A H78C 109.5 . . ?
H78B C78A H78C 109.5 . . ?
C64A C79A H79A 109.5 . . ?
C64A C79A H79B 109.5 . . ?
H79A C79A H79B 109.5 . . ?
C64A C79A H79C 109.5 . . ?
H79A C79A H79C 109.5 . . ?
H79B C79A H79C 109.5 . . ?
C81A C80A C83A 117.3(2) . . ?
C81A C80A C65A 117.8(2) . . ?
C83A C80A C65A 124.9(2) . . ?
O7A C81A C80A 119.9(2) . . ?
O7A C81A C86A 117.4(2) . . ?
C80A C81A C86A 122.7(2) . . ?
O7A C82A C66A 110.8(2) . . ?
O7A C82A H82A 109.5 . . ?
C66A C82A H82A 109.5 . . ?
O7A C82A H82B 109.5 . . ?
C66A C82A H82B 109.5 . . ?
H82A C82A H82B 108.1 . . ?
C84A C83A C80A 119.7(2) . . ?
C84A C83A H83A 120.2 . . ?
C80A C83A H83A 120.2 . . ?
C83A C84A O8A 117.7(2) . . ?
C83A C84A C85A 123.2(2) . . ?
O8A C84A C85A 119.0(2) . . ?
C84A C85A C86A 116.8(2) . . ?
C84A C85A C73A 117.8(2) . . ?
C86A C85A C73A 125.3(2) . . ?
C81A C86A C85A 119.6(2) . . ?
C81A C86A H86A 120.2 . . ?
C85A C86A H86A 120.2 . . ?
C72A C87A H87A 109.5 . . ?
C72A C87A H87B 109.5 . . ?
H87A C87A H87B 109.5 . . ?
C72A C87A H87C 109.5 . . ?
H87A C87A H87C 109.5 . . ?
H87B C87A H87C 109.5 . . ?
O8A C88A C74A 111.1(2) . . ?
O8A C88A H88A 109.4 . . ?
C74A C88A H88A 109.4 . . ?
O8A C88A H88B 109.4 . . ?
C74A C88A H88B 109.4 . . ?
H88A C88A H88B 108.0 . . ?
C6B O1B C7B 112.8(2) . . ?
C15B O2B C16B 111.6(2) . . ?
C18B O3B C21B 110.45(19) . . ?
C29B O4B C30B 111.3(2) . . ?
C38B O5B C57B 110.4(3) . . ?
C54B O6B C60B 111.30(18) . . ?
C85B O7B C86B 111.0(2) . . ?
C82B O8B C88B 111.6(2) . . ?
C2B C1B C6B 116.8(2) . . ?
C2B C1B C9B 125.0(2) . . ?
C6B C1B C9B 118.1(3) . . ?
C1B C2B C3B 123.1(3) . . ?
C1B C2B H2B 118.5 . . ?
C3B C2B H2B 118.5 . . ?
C2B C3B C4B 117.8(3) . . ?
C2B C3B C35B 120.2(3) . . ?
C4B C3B C35B 122.0(2) . . ?
C5B C4B C3B 120.4(3) . . ?
C5B C4B H4B 119.8 . . ?
C3B C4B H4B 119.8 . . ?
C6B C5B C4B 120.1(3) . . ?
C6B C5B H5B 119.9 . . ?
C4B C5B H5B 119.9 . . ?
O1B C6B C5B 118.7(3) . . ?
O1B C6B C1B 119.7(2) . . ?
C5B C6B C1B 121.6(3) . . ?
O1B C7B C8B 111.9(3) . . ?
O1B C7B H7BA 109.2 . . ?
C8B C7B H7BA 109.2 . . ?
O1B C7B H7BB 109.2 . . ?
C8B C7B H7BB 109.2 . . ?
H7BA C7B H7BB 107.9 . . ?
C10B C8B C9B 121.8(2) . . ?
C10B C8B C7B 122.2(3) . . ?
C9B C8B C7B 116.0(2) . . ?
C8B C9B C13B 117.0(2) . . ?
C8B C9B C1B 118.1(2) . . ?
C13B C9B C1B 124.8(3) . . ?
C8B C10B C11B 121.3(2) . . ?
C8B C10B C41B 117.7(3) . . ?
C11B C10B C41B 120.6(4) . . ?
C8B C10B C41E 118.5(5) . . ?
C11B C10B C41E 119.0(5) . . ?
C10B C11B C12B 118.7(2) . . ?
C10B C11B C45B 118.9(2) . . ?
C12B C11B C45B 122.4(2) . . ?
C11B C12B C13B 119.6(2) . . ?
C11B C12B C14B 124.7(2) . . ?
C13B C12B C14B 115.7(2) . . ?
C9B C13B C12B 121.1(3) . . ?
C9B C13B C16B 122.1(2) . . ?
C12B C13B C16B 116.8(2) . . ?
C15B C14B C17B 116.4(2) . . ?
C15B C14B C12B 118.1(2) . . ?
C17B C14B C12B 125.4(2) . . ?
O2B C15B C14B 119.4(2) . . ?
O2B C15B C20B 117.8(2) . . ?
C14B C15B C20B 122.9(2) . . ?
O2B C16B C13B 110.7(3) . . ?
O2B C16B H16C 109.5 . . ?
C13B C16B H16C 109.5 . . ?
O2B C16B H16D 109.5 . . ?
C13B C16B H16D 109.5 . . ?
H16C C16B H16D 108.1 . . ?
C18B C17B C14B 120.9(2) . . ?
C18B C17B H17B 119.5 . . ?
C14B C17B H17B 119.5 . . ?
O3B C18B C17B 118.1(2) . . ?
O3B C18B C19B 119.6(2) . . ?
C17B C18B C19B 122.2(2) . . ?
C18B C19B C20B 117.1(2) . . ?
C18B C19B C23B 118.4(2) . . ?
C20B C19B C23B 124.3(2) . . ?
C15B C20B C19B 120.0(2) . . ?
C15B C20B H20B 120.0 . . ?
C19B C20B H20B 120.0 . . ?
O3B C21B C22B 111.9(2) . . ?
O3B C21B H21C 109.2 . . ?
C22B C21B H21C 109.2 . . ?
O3B C21B H21D 109.2 . . ?
C22B C21B H21D 109.2 . . ?
H21C C21B H21D 107.9 . . ?
C24B C22B C23B 120.8(2) . . ?
C24B C22B C21B 122.9(2) . . ?
C23B C22B C21B 116.3(2) . . ?
C27B C23B C22B 119.6(2) . . ?
C27B C23B C19B 124.6(2) . . ?
C22B C23B C19B 115.8(2) . . ?
C22B C24B C25B 118.3(2) . . ?
C22B C24B C28B 125.3(2) . . ?
C25B C24B C28B 116.3(2) . . ?
C26B C25B C24B 122.1(2) . . ?
C26B C25B C30B 121.9(2) . . ?
C24B C25B C30B 116.0(2) . . ?
C25B C26B C27B 119.0(2) . . ?
C25B C26B C46B 119.0(2) . . ?
C27B C26B C46B 121.9(3) . . ?
C26B C27B C23B 120.0(2) . . ?
C26B C27B C50B 118.7(2) . . ?
C23B C27B C50B 121.2(2) . . ?
C31B C28B C29B 116.8(2) . . ?
C31B C28B C24B 125.6(2) . . ?
C29B C28B C24B 117.5(2) . . ?
O4B C29B C34B 119.7(2) . . ?
O4B C29B C28B 119.2(2) . . ?
C34B C29B C28B 121.0(2) . . ?
O4B C30B C25B 110.8(2) . . ?
O4B C30B H30C 109.5 . . ?
C25B C30B H30C 109.5 . . ?
O4B C30B H30D 109.5 . . ?
C25B C30B H30D 109.5 . . ?
H30C C30B H30D 108.1 . . ?
C28B C31B C32B 122.9(2) . . ?
C28B C31B H31B 118.5 . . ?
C32B C31B H31B 118.5 . . ?
C33B C32B C31B 117.8(2) . . ?
C33B C32B C51B 121.6(2) . . ?
C31B C32B C51B 120.5(2) . . ?
C34B C33B C32B 120.7(3) . . ?
C34B C33B H33B 119.6 . . ?
C32B C33B H33B 119.6 . . ?
C33B C34B C29B 120.7(2) . . ?
C33B C34B H34B 119.7 . . ?
C29B C34B H34B 119.7 . . ?
C40B C35B C36B 118.2(3) . . ?
C40B C35B C3B 120.8(2) . . ?
C36B C35B C3B 121.0(3) . . ?
C37B C36B C35B 120.5(3) . . ?
C37B C36B H36B 119.7 . . ?
C35B C36B H36B 119.7 . . ?
C38B C37B C36B 118.9(3) . . ?
C38B C37B H37B 120.6 . . ?
C36B C37B H37B 120.6 . . ?
C37B C38B C39B 122.4(3) . . ?
C37B C38B O5B 117.4(3) . . ?
C39B C38B O5B 120.3(3) . . ?
C40B C39B C38B 117.5(3) . . ?
C40B C39B C59B 125.3(2) . . ?
C38B C39B C59B 117.1(3) . . ?
C39B C40B C35B 122.3(3) . . ?
C39B C40B H40B 118.8 . . ?
C35B C40B H40B 118.8 . . ?
C10B C41B C42B 114.1(3) . . ?
C10B C41B H41C 108.7 . . ?
C42B C41B H41C 108.7 . . ?
C10B C41B H41D 108.7 . . ?
C42B C41B H41D 108.7 . . ?
H41C C41B H41D 107.6 . . ?
C43B C42B C41B 114.1(3) . . ?
C43B C42B H42C 108.7 . . ?
C41B C42B H42C 108.7 . . ?
C43B C42B H42D 108.7 . . ?
C41B C42B H42D 108.7 . . ?
H42C C42B H42D 107.6 . . ?
C42B C43B C44B 114.2(3) . . ?
C42B C43B H43C 108.7 . . ?
C44B C43B H43C 108.7 . . ?
C42B C43B H43D 108.7 . . ?
C44B C43B H43D 108.7 . . ?
H43C C43B H43D 107.6 . . ?
C43B C44B H44D 109.5 . . ?
C43B C44B H44E 109.5 . . ?
H44D C44B H44E 109.5 . . ?
C43B C44B H44F 109.5 . . ?
H44D C44B H44F 109.5 . . ?
H44E C44B H44F 109.5 . . ?
C42E C41E C10B 114.3(3) . . ?
C42E C41E H41E 108.7 . . ?
C10B C41E H41E 108.7 . . ?
C42E C41E H41F 108.7 . . ?
C10B C41E H41F 108.7 . . ?
H41E C41E H41F 107.6 . . ?
C41E C42E C43E 114.2(3) . . ?
C41E C42E H42E 108.7 . . ?
C43E C42E H42E 108.7 . . ?
C41E C42E H42F 108.7 . . ?
C43E C42E H42F 108.7 . . ?
H42E C42E H42F 107.6 . . ?
C44E C43E C42E 114.3(4) . . ?
C44E C43E H43E 108.7 . . ?
C42E C43E H43E 108.7 . . ?
C44E C43E H43F 108.7 . . ?
C42E C43E H43F 108.7 . . ?
H43E C43E H43F 107.6 . . ?
C43E C44E H44G 109.5 . . ?
C43E C44E H44H 109.5 . . ?
H44G C44E H44H 109.5 . . ?
C43E C44E H44I 109.5 . . ?
H44G C44E H44I 109.5 . . ?
H44H C44E H44I 109.5 . . ?
C11B C45B H45D 109.5 . . ?
C11B C45B H45E 109.5 . . ?
H45D C45B H45E 109.5 . . ?
C11B C45B H45F 109.5 . . ?
H45D C45B H45F 109.5 . . ?
H45E C45B H45F 109.5 . . ?
C26B C46B C47B 112.7(2) . . ?
C26B C46B H46C 109.1 . . ?
C47B C46B H46C 109.1 . . ?
C26B C46B H46D 109.1 . . ?
C47B C46B H46D 109.1 . . ?
H46C C46B H46D 107.8 . . ?
C46B C47B C48B 113.7(3) . . ?
C46B C47B H47C 108.8 . . ?
C48B C47B H47C 108.8 . . ?
C46B C47B H47D 108.8 . . ?
C48B C47B H47D 108.8 . . ?
H47C C47B H47D 107.7 . . ?
C47B C48B C49B 115.1(4) . . ?
C47B C48B H48C 108.5 . . ?
C49B C48B H48C 108.5 . . ?
C47B C48B H48D 108.5 . . ?
C49B C48B H48D 108.5 . . ?
H48C C48B H48D 107.5 . . ?
C48B C49B H49D 109.5 . . ?
C48B C49B H49E 109.5 . . ?
H49D C49B H49E 109.5 . . ?
C48B C49B H49F 109.5 . . ?
H49D C49B H49F 109.5 . . ?
H49E C49B H49F 109.5 . . ?
C27B C50B H50D 109.5 . . ?
C27B C50B H50E 109.5 . . ?
H50D C50B H50E 109.5 . . ?
C27B C50B H50F 109.5 . . ?
H50D C50B H50F 109.5 . . ?
H50E C50B H50F 109.5 . . ?
C52B C51B C56B 117.5(2) . . ?
C52B C51B C32B 121.4(2) . . ?
C56B C51B C32B 121.1(2) . . ?
C51B C52B C53B 121.5(2) . . ?
C51B C52B H52B 119.2 . . ?
C53B C52B H52B 119.2 . . ?
C52B C53B C54B 118.9(2) . . ?
C52B C53B H53B 120.6 . . ?
C54B C53B H53B 120.6 . . ?
O6B C54B C55B 120.7(2) . . ?
O6B C54B C53B 117.7(2) . . ?
C55B C54B C53B 121.6(2) . . ?
C54B C55B C56B 117.4(2) . . ?
C54B C55B C62B 118.5(2) . . ?
C56B C55B C62B 124.0(2) . . ?
C51B C56B C55B 123.0(2) . . ?
C51B C56B H56B 118.5 . . ?
C55B C56B H56B 118.5 . . ?
O5B C57B C58B 110.9(3) . . ?
O5B C57B H57C 109.4 . . ?
C58B C57B H57C 109.4 . . ?
O5B C57B H57D 109.4 . . ?
C58B C57B H57D 109.4 . . ?
H57C C57B H57D 108.0 . . ?
C63B C58B C59B 121.6(3) . . ?
C63B C58B C57B 121.6(3) . . ?
C59B C58B C57B 116.8(3) . . ?
C66B C59B C58B 118.2(3) . . ?
C66B C59B C39B 124.8(3) . . ?
C58B C59B C39B 117.0(2) . . ?
O6B C60B C61B 111.1(2) . . ?
O6B C60B H60C 109.4 . . ?
C61B C60B H60C 109.4 . . ?
O6B C60B H60D 109.4 . . ?
C61B C60B H60D 109.4 . . ?
H60C C60B H60D 108.0 . . ?
C71B C61B C62B 121.1(2) . . ?
C71B C61B C60B 121.3(2) . . ?
C62B C61B C60B 117.6(2) . . ?
C74B C62B C61B 119.1(2) . . ?
C74B C62B C55B 125.3(2) . . ?
C61B C62B C55B 115.5(2) . . ?
C58B C63B C64B 120.4(3) . . ?
C58B C63B C67B 123.4(3) . . ?
C64B C63B C67B 116.1(4) . . ?
C58B C63B C67E 110.4(7) . . ?
C64B C63B C67E 128.4(8) . . ?
C65B C64B C63B 118.2(3) . . ?
C65B C64B C79B 122.9(3) . . ?
C63B C64B C79B 118.8(3) . . ?
C66B C65B C64B 120.0(3) . . ?
C66B C65B C80B 116.7(3) . . ?
C64B C65B C80B 123.3(3) . . ?
C65B C66B C59B 121.3(3) . . ?
C65B C66B C86B 116.4(2) . . ?
C59B C66B C86B 122.3(3) . . ?
C68B C67B C63B 110.2(2) . . ?
C68B C67B H67E 109.6 . . ?
C63B C67B H67E 109.6 . . ?
C68B C67B H67F 109.6 . . ?
C63B C67B H67F 109.6 . . ?
H67E C67B H67F 108.1 . . ?
C67B C68B C69B 110.4(3) . . ?
C67B C68B H68E 109.6 . . ?
C69B C68B H68E 109.6 . . ?
C67B C68B H68F 109.6 . . ?
C69B C68B H68F 109.6 . . ?
H68E C68B H68F 108.1 . . ?
C68B C69B C70B 109.4(3) . . ?
C68B C69B H69E 109.8 . . ?
C70B C69B H69E 109.8 . . ?
C68B C69B H69F 109.8 . . ?
C70B C69B H69F 109.8 . . ?
H69E C69B H69F 108.2 . . ?
C69B C70B H70G 109.5 . . ?
C69B C70B H70H 109.5 . . ?
H70G C70B H70H 109.5 . . ?
C69B C70B H70I 109.5 . . ?
H70G C70B H70I 109.5 . . ?
H70H C70B H70I 109.5 . . ?
C68E C67E C63B 109.5(3) . . ?
C68E C67E H67G 109.8 . . ?
C63B C67E H67G 109.8 . . ?
C68E C67E H67H 109.8 . . ?
C63B C67E H67H 109.8 . . ?
H67G C67E H67H 108.2 . . ?
C67E C68E C69E 109.5(3) . . ?
C67E C68E H68G 109.8 . . ?
C69E C68E H68G 109.8 . . ?
C67E C68E H68H 109.8 . . ?
C69E C68E H68H 109.8 . . ?
H68G C68E H68H 108.2 . . ?
C70E C69E C68E 109.5(3) . . ?
C70E C69E H69G 109.8 . . ?
C68E C69E H69G 109.8 . . ?
C70E C69E H69H 109.8 . . ?
C68E C69E H69H 109.8 . . ?
H69G C69E H69H 108.2 . . ?
C69E C70E H70J 109.5 . . ?
C69E C70E H70K 109.5 . . ?
H70J C70E H70K 109.5 . . ?
C69E C70E H70L 109.5 . . ?
H70J C70E H70L 109.5 . . ?
H70K C70E H70L 109.5 . . ?
C61B C71B C72B 119.7(2) . . ?
C61B C71B C75B 120.0(2) . . ?
C72B C71B C75B 120.1(2) . . ?
C71B C72B C73B 119.0(2) . . ?
C71B C72B C87B 119.4(2) . . ?
C73B C72B C87B 121.6(2) . . ?
C74B C73B C72B 120.4(2) . . ?
C74B C73B C83B 115.8(2) . . ?
C72B C73B C83B 123.7(2) . . ?
C73B C74B C62B 120.1(2) . . ?
C73B C74B C88B 117.6(2) . . ?
C62B C74B C88B 122.3(2) . . ?
C76B C75B C71B 115.6(3) . . ?
C76B C75B H75C 108.4 . . ?
C71B C75B H75C 108.4 . . ?
C76B C75B H75D 108.4 . . ?
C71B C75B H75D 108.4 . . ?
H75C C75B H75D 107.4 . . ?
C75B C76B C77B 111.8(3) . . ?
C75B C76B H76C 109.3 . . ?
C77B C76B H76C 109.3 . . ?
C75B C76B H76D 109.3 . . ?
C77B C76B H76D 109.3 . . ?
H76C C76B H76D 107.9 . . ?
C78B C77B C76B 115.0(4) . . ?
C78B C77B H77C 108.5 . . ?
C76B C77B H77C 108.5 . . ?
C78B C77B H77D 108.5 . . ?
C76B C77B H77D 108.5 . . ?
H77C C77B H77D 107.5 . . ?
C77B C78B H78D 109.5 . . ?
C77B C78B H78E 109.5 . . ?
H78D C78B H78E 109.5 . . ?
C77B C78B H78F 109.5 . . ?
H78D C78B H78F 109.5 . . ?
H78E C78B H78F 109.5 . . ?
C64B C79B H79D 109.5 . . ?
C64B C79B H79E 109.5 . . ?
H79D C79B H79E 109.5 . . ?
C64B C79B H79F 109.5 . . ?
H79D C79B H79F 109.5 . . ?
H79E C79B H79F 109.5 . . ?
C85B C80B C81B 117.0(2) . . ?
C85B C80B C65B 118.0(3) . . ?
C81B C80B C65B 124.9(3) . . ?
C82B C81B C80B 120.3(3) . . ?
C82B C81B H81B 119.8 . . ?
C80B C81B H81B 119.8 . . ?
C81B C82B O8B 119.0(3) . . ?
C81B C82B C83B 122.7(3) . . ?
O8B C82B C83B 118.3(2) . . ?
C84B C83B C82B 116.6(2) . . ?
C84B C83B C73B 125.4(2) . . ?
C82B C83B C73B 117.8(2) . . ?
C83B C84B C85B 119.3(3) . . ?
C83B C84B H84B 120.3 . . ?
C85B C84B H84B 120.3 . . ?
C80B C85B O7B 120.0(2) . . ?
C80B C85B C84B 123.5(3) . . ?
O7B C85B C84B 116.5(3) . . ?
O7B C86B C66B 111.4(2) . . ?
O7B C86B H86B 109.4 . . ?
C66B C86B H86B 109.4 . . ?
O7B C86B H86C 109.4 . . ?
C66B C86B H86C 109.4 . . ?
H86B C86B H86C 108.0 . . ?
C72B C87B H87D 109.5 . . ?
C72B C87B H87E 109.5 . . ?
H87D C87B H87E 109.5 . . ?
C72B C87B H87F 109.5 . . ?
H87D C87B H87F 109.5 . . ?
H87E C87B H87F 109.5 . . ?
O8B C88B C74B 110.3(2) . . ?
O8B C88B H88C 109.6 . . ?
C74B C88B H88C 109.6 . . ?
O8B C88B H88D 109.6 . . ?
C74B C88B H88D 109.6 . . ?
H88C C88B H88D 108.1 . . ?
C2C O1C C9C 111.9(3) . . ?
C15C O2C C16C 111.0(2) . . ?
C19C O3C C21C 110.2(3) . . ?
C29C O4C C28C 111.6(2) . . ?
C6C C1C C2C 118.4(3) . . ?
C6C C1C C7C 125.8(3) . . ?
C2C C1C C7C 115.8(4) . . ?
O1C C2C C3C 119.8(3) . . ?
O1C C2C C1C 121.1(4) . . ?
C3C C2C C1C 119.1(5) . . ?
C4C C3C C2C 120.3(3) . . ?
C4C C3C H3C 119.8 . . ?
C2C C3C H3C 119.8 . . ?
C3C C4C C5C 122.3(3) . . ?
C3C C4C H4C 118.9 . . ?
C5C C4C H4C 118.9 . . ?
C6C C5C C4C 116.2(4) . . ?
C6C C5C C5C 121.5(2) . 2_665 ?
C4C C5C C5C 122.2(3) . 2_665 ?
C5C C6C C1C 123.1(3) . . ?
C5C C6C H6C 118.4 . . ?
C1C C6C H6C 118.4 . . ?
C8C C7C C10C 118.5(4) . . ?
C8C C7C C1C 118.0(3) . . ?
C10C C7C C1C 123.5(4) . . ?
C13C C8C C7C 122.3(3) . . ?
C13C C8C C9C 122.8(4) . . ?
C7C C8C C9C 114.9(3) . . ?
O1C C9C C8C 112.0(3) . . ?
O1C C9C H9CA 109.2 . . ?
C8C C9C H9CA 109.2 . . ?
O1C C9C H9CB 109.2 . . ?
C8C C9C H9CB 109.2 . . ?
H9CA C9C H9CB 107.9 . . ?
C7C C10C C11C 119.4(4) . . ?
C7C C10C C16C 123.1(3) . . ?
C11C C10C C16C 117.2(3) . . ?
C12C C11C C10C 121.4(3) . . ?
C12C C11C C14C 124.5(4) . . ?
C10C C11C C14C 114.0(4) . . ?
C11C C12C C13C 119.2(4) . . ?
C11C C12C C35C 122.6(3) . . ?
C13C C12C C35C 117.9(4) . . ?
C8C C13C C12C 119.0(4) . . ?
C8C C13C C36C 121.3(3) . . ?
C12C C13C C36C 119.8(4) . . ?
C15C C14C C20C 117.1(3) . . ?
C15C C14C C11C 117.5(3) . . ?
C20C C14C C11C 125.4(3) . . ?
O2C C15C C17C 118.3(3) . . ?
O2C C15C C14C 119.2(3) . . ?
C17C C15C C14C 122.5(3) . . ?
O2C C16C C10C 109.8(4) . . ?
O2C C16C H16E 109.7 . . ?
C10C C16C H16E 109.7 . . ?
O2C C16C H16F 109.7 . . ?
C10C C16C H16F 109.7 . . ?
H16E C16C H16F 108.2 . . ?
C15C C17C C18C 120.1(3) . . ?
C15C C17C H17C 119.9 . . ?
C18C C17C H17C 119.9 . . ?
C17C C18C C19C 117.0(3) . . ?
C17C C18C C23C 125.1(3) . . ?
C19C C18C C23C 117.7(2) . . ?
O3C C19C C20C 118.3(3) . . ?
O3C C19C C18C 119.6(3) . . ?
C20C C19C C18C 122.1(2) . . ?
C19C C20C C14C 120.1(3) . . ?
C19C C20C H20C 120.0 . . ?
C14C C20C H20C 120.0 . . ?
O3C C21C C22C 111.2(3) . . ?
O3C C21C H21E 109.4 . . ?
C22C C21C H21E 109.4 . . ?
O3C C21C H21F 109.4 . . ?
C22C C21C H21F 109.4 . . ?
H21E C21C H21F 108.0 . . ?
C23C C22C C24C 120.3(3) . . ?
C23C C22C C21C 116.6(2) . . ?
C24C C22C C21C 123.0(2) . . ?
C22C C23C C27C 121.0(2) . . ?
C22C C23C C18C 115.4(3) . . ?
C27C C23C C18C 123.6(3) . . ?
C25C C24C C22C 118.0(3) . . ?
C25C C24C C30C 117.6(2) . . ?
C22C C24C C30C 124.4(3) . . ?
C24C C25C C26C 122.0(2) . . ?
C24C C25C C28C 116.1(2) . . ?
C26C C25C C28C 122.0(3) . . ?
C27C C26C C25C 119.5(3) . . ?
C27C C26C C40C 120.6(3) . . ?
C25C C26C C40C 119.8(2) . . ?
C26C C27C C23C 119.0(3) . . ?
C26C C27C C44C 119.3(3) . . ?
C23C C27C C44C 121.6(3) . . ?
O4C C28C C25C 111.2(2) . . ?
O4C C28C H28A 109.4 . . ?
C25C C28C H28A 109.4 . . ?
O4C C28C H28B 109.4 . . ?
C25C C28C H28B 109.4 . . ?
H28A C28C H28B 108.0 . . ?
O4C C29C C31C 119.3(2) . . ?
O4C C29C C30C 120.5(3) . . ?
C31C C29C C30C 120.2(3) . . ?
C34C C30C C29C 117.7(2) . . ?
C34C C30C C24C 125.1(2) . . ?
C29C C30C C24C 117.2(3) . . ?
C32C C31C C29C 120.5(2) . . ?
C32C C31C H31C 119.7 . . ?
C29C C31C H31C 119.7 . . ?
C31C C32C C33C 121.0(3) . . ?
C31C C32C H32C 119.5 . . ?
C33C C32C H32C 119.5 . . ?
C32C C33C C34C 117.3(3) . . ?
C32C C33C C33C 121.19(18) . 2_665 ?
C34C C33C C33C 121.52(17) . 2_665 ?
C30C C34C C33C 123.0(2) . . ?
C30C C34C H34C 118.5 . . ?
C33C C34C H34C 118.5 . . ?
C12C C35C H35A 109.5 . . ?
C12C C35C H35B 109.5 . . ?
H35A C35C H35B 109.5 . . ?
C12C C35C H35C 109.5 . . ?
H35A C35C H35C 109.5 . . ?
H35B C35C H35C 109.5 . . ?
C13C C36C C37C 114.7(3) . . ?
C13C C36C H36C 108.6 . . ?
C37C C36C H36C 108.6 . . ?
C13C C36C H36D 108.6 . . ?
C37C C36C H36D 108.6 . . ?
H36C C36C H36D 107.6 . . ?
C38C C37C C36C 113.4(4) . . ?
C38F C37C C36C 113.3(4) . . ?
C38C C37C H37C 108.9 . . ?
C36C C37C H37C 108.9 . . ?
C38C C37C H37D 108.9 . . ?
C36C C37C H37D 108.9 . . ?
H37C C37C H37D 107.7 . . ?
C39C C38C C37C 113.6(4) . . ?
C39C C38C H38A 108.9 . . ?
C37C C38C H38A 108.9 . . ?
C39C C38C H38B 108.9 . . ?
C37C C38C H38B 108.9 . . ?
H38A C38C H38B 107.7 . . ?
C38C C39C H39A 109.5 . . ?
C38C C39C H39B 109.5 . . ?
H39A C39C H39B 109.5 . . ?
C38C C39C H39C 109.5 . . ?
H39A C39C H39C 109.5 . . ?
H39B C39C H39C 109.5 . . ?
C39F C38F C37C 113.6(4) . . ?
C39F C38F H38C 108.8 . . ?
C37C C38F H38C 108.8 . . ?
C39F C38F H38D 108.8 . . ?
C37C C38F H38D 108.8 . . ?
H38C C38F H38D 107.7 . . ?
C38F C39F H39D 109.5 . . ?
C38F C39F H39E 109.5 . . ?
H39D C39F H39E 109.5 . . ?
C38F C39F H39F 109.5 . . ?
H39D C39F H39F 109.5 . . ?
H39E C39F H39F 109.5 . . ?
C41C C40C C26C 117.8(7) . . ?
C26C C40C C41F 108.6(12) . . ?
C41C C40C H40C 107.9 . . ?
C26C C40C H40C 107.9 . . ?
C41C C40C H40D 107.9 . . ?
C26C C40C H40D 107.9 . . ?
H40C C40C H40D 107.2 . . ?
C40C C41C C42C 109.7(13) . . ?
C40C C41C H41G 109.7 . . ?
C42C C41C H41G 109.7 . . ?
C40C C41C H41H 109.7 . . ?
C42C C41C H41H 109.7 . . ?
H41G C41C H41H 108.2 . . ?
C43C C42C C41C 107.2(15) . . ?
C43C C42C H42G 110.3 . . ?
C41C C42C H42G 110.3 . . ?
C43C C42C H42H 110.3 . . ?
C41C C42C H42H 110.3 . . ?
H42G C42C H42H 108.5 . . ?
C42C C43C H43G 109.5 . . ?
C42C C43C H43H 109.5 . . ?
H43G C43C H43H 109.5 . . ?
C42C C43C H43I 109.5 . . ?
H43G C43C H43I 109.5 . . ?
H43H C43C H43I 109.5 . . ?
C42F C41F C40C 104(2) . . ?
C42F C41F H41I 110.9 . . ?
C40C C41F H41I 110.9 . . ?
C42F C41F H41J 110.9 . . ?
C40C C41F H41J 110.9 . . ?
H41I C41F H41J 108.9 . . ?
C43F C42F C41F 119(2) . . ?
C43F C42F H42I 107.4 . . ?
C41F C42F H42I 107.4 . . ?
C43F C42F H42J 107.4 . . ?
C41F C42F H42J 107.4 . . ?
H42I C42F H42J 107.0 . . ?
C42F C43F H43J 109.5 . . ?
C42F C43F H43K 109.5 . . ?
H43J C43F H43K 109.5 . . ?
C42F C43F H43L 109.5 . . ?
H43J C43F H43L 109.5 . . ?
H43K C43F H43L 109.5 . . ?
C27C C44C H44J 109.5 . . ?
C27C C44C H44K 109.5 . . ?
H44J C44C H44K 109.5 . . ?
C27C C44C H44L 109.5 . . ?
H44J C44C H44L 109.5 . . ?
H44K C44C H44L 109.5 . . ?
C2S C1S Cl1S 112.41(17) . . ?
C2S C1S H1SA 109.1 . . ?
Cl1S C1S H1SA 109.1 . . ?
C2S C1S H1SB 109.1 . . ?
Cl1S C1S H1SB 109.1 . . ?
H1SA C1S H1SB 107.9 . . ?
C1S C2S Cl2S 112.10(18) . . ?
C1S C2S H2SA 109.2 . . ?
Cl2S C2S H2SA 109.2 . . ?
C1S C2S H2SB 109.2 . . ?
Cl2S C2S H2SB 109.2 . . ?
H2SA C2S H2SB 107.9 . . ?
 
loop_
 _geom_torsion_atom_site_label_1
 _geom_torsion_atom_site_label_2
 _geom_torsion_atom_site_label_3
 _geom_torsion_atom_site_label_4
 _geom_torsion
 _geom_torsion_site_symmetry_1
 _geom_torsion_site_symmetry_2
 _geom_torsion_site_symmetry_3
 _geom_torsion_site_symmetry_4
 _geom_torsion_publ_flag
C6A C1A C2A C3A -5.4(3) . . . . ?
C7A C1A C2A C3A 175.1(2) . . . . ?
C1A C2A C3A C4A 2.8(3) . . . . ?
C1A C2A C3A C35A -176.2(2) . . . . ?
C2A C3A C4A C5A 0.9(4) . . . . ?
C35A C3A C4A C5A 179.9(2) . . . . ?
C3A C4A C5A C6A -1.6(4) . . . . ?
C9A O1A C6A C5A -142.5(2) . . . . ?
C9A O1A C6A C1A 38.7(3) . . . . ?
C4A C5A C6A O1A 179.9(2) . . . . ?
C4A C5A C6A C1A -1.2(4) . . . . ?
C2A C1A C6A O1A -176.6(2) . . . . ?
C7A C1A C6A O1A 2.9(3) . . . . ?
C2A C1A C6A C5A 4.6(3) . . . . ?
C7A C1A C6A C5A -175.9(2) . . . . ?
C6A C1A C7A C13A 154.1(2) . . . . ?
C2A C1A C7A C13A -26.4(4) . . . . ?
C6A C1A C7A C8A -26.4(3) . . . . ?
C2A C1A C7A C8A 153.0(2) . . . . ?
C13A C7A C8A C10A 4.3(3) . . . . ?
C1A C7A C8A C10A -175.2(2) . . . . ?
C13A C7A C8A C9A -173.6(2) . . . . ?
C1A C7A C8A C9A 6.9(3) . . . . ?
C6A O1A C9A C8A -55.9(3) . . . . ?
C7A C8A C9A O1A 32.8(3) . . . . ?
C10A C8A C9A O1A -145.1(2) . . . . ?
C7A C8A C10A C11A -0.8(4) . . . . ?
C9A C8A C10A C11A 177.0(2) . . . . ?
C7A C8A C10A C41A 180.0(2) . . . . ?
C9A C8A C10A C41A -2.2(4) . . . . ?
C8A C10A C11A C12A 0.2(4) . . . . ?
C41A C10A C11A C12A 179.4(2) . . . . ?
C8A C10A C11A C45A -178.8(2) . . . . ?
C41A C10A C11A C45A 0.4(4) . . . . ?
C10A C11A C12A C13A -3.2(4) . . . . ?
C45A C11A C12A C13A 175.8(2) . . . . ?
C10A C11A C12A C14A -179.0(2) . . . . ?
C45A C11A C12A C14A 0.0(4) . . . . ?
C8A C7A C13A C12A -7.2(3) . . . . ?
C1A C7A C13A C12A 172.2(2) . . . . ?
C8A C7A C13A C16A 168.5(2) . . . . ?
C1A C7A C13A C16A -12.0(4) . . . . ?
C11A C12A C13A C7A 6.8(4) . . . . ?
C14A C12A C13A C7A -177.0(2) . . . . ?
C11A C12A C13A C16A -169.3(2) . . . . ?
C14A C12A C13A C16A 7.0(3) . . . . ?
C11A C12A C14A C17A -38.7(4) . . . . ?
C13A C12A C14A C17A 145.3(3) . . . . ?
C11A C12A C14A C15A 144.6(3) . . . . ?
C13A C12A C14A C15A -31.4(3) . . . . ?
C16A O2A C15A C20A -137.7(2) . . . . ?
C16A O2A C15A C14A 41.5(3) . . . . ?
C17A C14A C15A C20A 8.6(4) . . . . ?
C12A C14A C15A C20A -174.4(2) . . . . ?
C17A C14A C15A O2A -170.6(2) . . . . ?
C12A C14A C15A O2A 6.4(4) . . . . ?
C15A O2A C16A C13A -63.6(3) . . . . ?
C7A C13A C16A O2A -136.9(2) . . . . ?
C12A C13A C16A O2A 39.0(3) . . . . ?
C15A C14A C17A C18A -5.2(4) . . . . ?
C12A C14A C17A C18A 178.1(3) . . . . ?
C14A C17A C18A O3A 178.0(3) . . . . ?
C14A C17A C18A C19A -4.3(5) . . . . ?
C21A O3A C18A C17A -142.0(3) . . . . ?
C21A O3A C18A C19A 40.1(3) . . . . ?
C17A C18A C19A C20A 10.4(4) . . . . ?
O3A C18A C19A C20A -171.8(3) . . . . ?
C17A C18A C19A C23A -172.7(3) . . . . ?
O3A C18A C19A C23A 5.1(4) . . . . ?
O2A C15A C20A C19A 176.7(2) . . . . ?
C14A C15A C20A C19A -2.5(4) . . . . ?
C18A C19A C20A C15A -6.9(4) . . . . ?
C23A C19A C20A C15A 176.4(3) . . . . ?
C18A O3A C21A C22A -62.1(3) . . . . ?
O3A C21A C22A C24A -139.4(3) . . . . ?
O3A C21A C22A C23A 39.5(3) . . . . ?
C24A C22A C23A C27A 6.1(4) . . . . ?
C21A C22A C23A C27A -172.8(3) . . . . ?
C24A C22A C23A C19A -176.4(3) . . . . ?
C21A C22A C23A C19A 4.7(4) . . . . ?
C20A C19A C23A C22A 148.3(3) . . . . ?
C18A C19A C23A C22A -28.4(4) . . . . ?
C20A C19A C23A C27A -34.3(4) . . . . ?
C18A C19A C23A C27A 149.1(3) . . . . ?
C23A C22A C24A C25A -5.5(4) . . . . ?
C21A C22A C24A C25A 173.2(3) . . . . ?
C23A C22A C24A C28A 173.9(3) . . . . ?
C21A C22A C24A C28A -7.3(5) . . . . ?
C22A C24A C25A C26A 3.7(5) . . . . ?
C28A C24A C25A C26A -175.8(3) . . . . ?
C22A C24A C25A C30A -177.3(3) . . . . ?
C28A C24A C25A C30A 3.2(4) . . . . ?
C24A C25A C26A C27A -2.3(5) . . . . ?
C30A C25A C26A C27A 178.7(3) . . . . ?
C24A C25A C26A C46A 175.9(3) . . . . ?
C30A C25A C26A C46A -3.1(5) . . . . ?
C25A C26A C27A C23A 2.7(4) . . . . ?
C46A C26A C27A C23A -175.5(3) . . . . ?
C25A C26A C27A C50A -175.5(3) . . . . ?
C46A C26A C27A C50A 6.3(4) . . . . ?
C22A C23A C27A C26A -4.5(4) . . . . ?
C19A C23A C27A C26A 178.1(3) . . . . ?
C22A C23A C27A C50A 173.6(3) . . . . ?
C19A C23A C27A C50A -3.7(4) . . . . ?
C22A C24A C28A C29A 156.2(3) . . . . ?
C25A C24A C28A C29A -24.3(4) . . . . ?
C22A C24A C28A C31A -24.9(5) . . . . ?
C25A C24A C28A C31A 154.5(3) . . . . ?
C30A O4A C29A C28A 40.0(5) . . . . ?
C30A O4A C29A C34A -140.8(4) . . . . ?
C31A C28A C29A O4A -176.7(3) . . . . ?
C24A C28A C29A O4A 2.2(5) . . . . ?
C31A C28A C29A C34A 4.1(6) . . . . ?
C24A C28A C29A C34A -177.0(4) . . . . ?
C29A O4A C30A C25A -58.2(4) . . . . ?
C24A C25A C30A O4A 37.3(4) . . . . ?
C26A C25A C30A O4A -143.7(3) . . . . ?
C29A C28A C31A C32A -5.2(5) . . . . ?
C24A C28A C31A C32A 175.9(3) . . . . ?
C28A C31A C32A C33A 3.0(5) . . . . ?
C28A C31A C32A C51A -179.2(3) . . . . ?
C31A C32A C33A C34A 0.5(6) . . . . ?
C51A C32A C33A C34A -177.4(4) . . . . ?
C32A C33A C34A C29A -1.6(7) . . . . ?
O4A C29A C34A C33A 179.9(4) . . . . ?
C28A C29A C34A C33A -0.9(7) . . . . ?
C2A C3A C35A C36A 173.4(3) . . . . ?
C4A C3A C35A C36A -5.6(4) . . . . ?
C2A C3A C35A C40A -2.7(4) . . . . ?
C4A C3A C35A C40A 178.3(2) . . . . ?
C40A C35A C36A C37A 1.7(5) . . . . ?
C3A C35A C36A C37A -174.6(4) . . . . ?
C35A C36A C37A C38A 0.6(7) . . . . ?
C57A O5A C38A C37A -144.1(3) . . . . ?
C57A O5A C38A C39A 37.0(4) . . . . ?
C36A C37A C38A O5A 175.4(4) . . . . ?
C36A C37A C38A C39A -5.7(6) . . . . ?
O5A C38A C39A C40A -173.1(3) . . . . ?
C37A C38A C39A C40A 8.1(5) . . . . ?
O5A C38A C39A C59A 5.3(4) . . . . ?
C37A C38A C39A C59A -173.5(3) . . . . ?
C36A C35A C40A C39A 1.1(4) . . . . ?
C3A C35A C40A C39A 177.3(2) . . . . ?
C38A C39A C40A C35A -5.9(4) . . . . ?
C59A C39A C40A C35A 175.9(2) . . . . ?
C8A C10A C41A C42A 89.8(3) . . . . ?
C11A C10A C41A C42A -89.4(3) . . . . ?
C10A C41A C42A C43A 178.6(3) . . . . ?
C41A C42A C43A C44A -64.0(4) . . . . ?
C27A C26A C46A C47A -93.0(4) . . . . ?
C25A C26A C46A C47A 88.8(4) . . . . ?
C26A C46A C47A C48A 174.0(3) . . . . ?
C46A C47A C48A C49A -71.9(5) . . . . ?
C33A C32A C51A C56A 168.1(3) . . . . ?
C31A C32A C51A C56A -9.7(4) . . . . ?
C33A C32A C51A C52A -11.4(5) . . . . ?
C31A C32A C51A C52A 170.8(3) . . . . ?
C56A C51A C52A C53A 1.1(4) . . . . ?
C32A C51A C52A C53A -179.4(3) . . . . ?
C51A C52A C53A C54A 0.3(4) . . . . ?
C52A C53A C54A O6A 178.0(3) . . . . ?
C52A C53A C54A C55A -3.5(4) . . . . ?
C60A O6A C54A C53A -142.5(3) . . . . ?
C60A O6A C54A C55A 39.0(3) . . . . ?
C53A C54A C55A C56A 5.0(4) . . . . ?
O6A C54A C55A C56A -176.5(2) . . . . ?
C53A C54A C55A C62A -175.4(3) . . . . ?
O6A C54A C55A C62A 3.1(4) . . . . ?
C54A C55A C56A C51A -3.6(4) . . . . ?
C62A C55A C56A C51A 176.9(3) . . . . ?
C52A C51A C56A C55A 0.6(4) . . . . ?
C32A C51A C56A C55A -178.9(3) . . . . ?
C38A O5A C57A C58A -58.4(3) . . . . ?
O5A C57A C58A C63A -141.4(3) . . . . ?
O5A C57A C58A C59A 39.4(4) . . . . ?
C63A C58A C59A C66A 3.9(4) . . . . ?
C57A C58A C59A C66A -176.9(3) . . . . ?
C63A C58A C59A C39A -178.0(2) . . . . ?
C57A C58A C59A C39A 1.2(4) . . . . ?
C38A C39A C59A C66A 153.4(3) . . . . ?
C40A C39A C59A C66A -28.4(4) . . . . ?
C38A C39A C59A C58A -24.7(4) . . . . ?
C40A C39A C59A C58A 153.6(3) . . . . ?
C54A O6A C60A C61A -58.6(3) . . . . ?
O6A C60A C61A C71A -144.5(2) . . . . ?
O6A C60A C61A C62A 36.7(3) . . . . ?
C71A C61A C62A C74A 5.0(4) . . . . ?
C60A C61A C62A C74A -176.2(2) . . . . ?
C71A C61A C62A C55A -175.1(2) . . . . ?
C60A C61A C62A C55A 3.7(3) . . . . ?
C56A C55A C62A C74A -25.6(4) . . . . ?
C54A C55A C62A C74A 154.9(3) . . . . ?
C56A C55A C62A C61A 154.6(3) . . . . ?
C54A C55A C62A C61A -24.9(3) . . . . ?
C59A C58A C63A C64A -1.5(4) . . . . ?
C57A C58A C63A C64A 179.4(3) . . . . ?
C59A C58A C63A C67D -179.7(3) . . . . ?
C57A C58A C63A C67D 1.1(4) . . . . ?
C59A C58A C63A C67A -179.7(3) . . . . ?
C57A C58A C63A C67A 1.1(4) . . . . ?
C58A C63A C64A C65A 1.3(4) . . . . ?
C67D C63A C64A C65A 179.5(3) . . . . ?
C67A C63A C64A C65A 179.5(3) . . . . ?
C58A C63A C64A C79A -177.0(3) . . . . ?
C67D C63A C64A C79A 1.3(4) . . . . ?
C67A C63A C64A C79A 1.3(4) . . . . ?
C63A C64A C65A C66A -3.6(4) . . . . ?
C79A C64A C65A C66A 174.6(3) . . . . ?
C63A C64A C65A C80A 179.7(2) . . . . ?
C79A C64A C65A C80A -2.0(4) . . . . ?
C58A C59A C66A C65A -6.1(4) . . . . ?
C39A C59A C66A C65A 175.9(2) . . . . ?
C58A C59A C66A C82A 171.8(3) . . . . ?
C39A C59A C66A C82A -6.2(4) . . . . ?
C64A C65A C66A C59A 6.1(4) . . . . ?
C80A C65A C66A C59A -177.0(2) . . . . ?
C64A C65A C66A C82A -171.9(3) . . . . ?
C80A C65A C66A C82A 4.9(4) . . . . ?
C58A C63A C67A C68A 92.1(8) . . . . ?
C64A C63A C67A C68A -86.1(8) . . . . ?
C63A C67A C68A C69A 179.5(6) . . . . ?
C67A C68A C69A C70A -78.1(11) . . . . ?
C58A C63A C67D C68D 95.7(6) . . . . ?
C64A C63A C67D C68D -82.5(6) . . . . ?
C63A C67D C68D C69D -63.9(12) . . . . ?
C67D C68D C69D C70D 176.8(9) . . . . ?
C62A C61A C71A C72A -1.2(4) . . . . ?
C60A C61A C71A C72A -179.9(2) . . . . ?
C62A C61A C71A C75A 177.5(2) . . . . ?
C60A C61A C71A C75A -1.2(4) . . . . ?
C61A C71A C72A C73A 0.0(4) . . . . ?
C75A C71A C72A C73A -178.7(2) . . . . ?
C61A C71A C72A C87A -177.4(2) . . . . ?
C75A C71A C72A C87A 3.9(4) . . . . ?
C71A C72A C73A C74A -2.8(4) . . . . ?
C87A C72A C73A C74A 174.5(3) . . . . ?
C71A C72A C73A C85A 178.7(2) . . . . ?
C87A C72A C73A C85A -3.9(4) . . . . ?
C72A C73A C74A C62A 6.8(4) . . . . ?
C85A C73A C74A C62A -174.6(2) . . . . ?
C72A C73A C74A C88A -170.9(2) . . . . ?
C85A C73A C74A C88A 7.7(3) . . . . ?
C61A C62A C74A C73A -7.8(4) . . . . ?
C55A C62A C74A C73A 172.4(2) . . . . ?
C61A C62A C74A C88A 169.8(2) . . . . ?
C55A C62A C74A C88A -10.0(4) . . . . ?
C61A C71A C75A C76A 86.4(3) . . . . ?
C72A C71A C75A C76A -94.9(3) . . . . ?
C71A C75A C76A C77A -170.9(3) . . . . ?
C75A C76A C77A C78A -63.9(5) . . . . ?
C66A C65A C80A C81A -27.9(3) . . . . ?
C64A C65A C80A C81A 148.9(3) . . . . ?
C66A C65A C80A C83A 148.8(3) . . . . ?
C64A C65A C80A C83A -34.4(4) . . . . ?
C82A O7A C81A C80A 38.4(3) . . . . ?
C82A O7A C81A C86A -140.8(2) . . . . ?
C83A C80A C81A O7A -171.4(2) . . . . ?
C65A C80A C81A O7A 5.6(4) . . . . ?
C83A C80A C81A C86A 7.8(4) . . . . ?
C65A C80A C81A C86A -175.2(2) . . . . ?
C81A O7A C82A C66A -59.4(3) . . . . ?
C59A C66A C82A O7A -140.4(3) . . . . ?
C65A C66A C82A O7A 37.6(4) . . . . ?
C81A C80A C83A C84A -5.7(4) . . . . ?
C65A C80A C83A C84A 177.5(2) . . . . ?
C80A C83A C84A O8A 177.0(2) . . . . ?
C80A C83A C84A C85A -1.9(4) . . . . ?
C88A O8A C84A C83A -137.4(2) . . . . ?
C88A O8A C84A C85A 41.5(3) . . . . ?
C83A C84A C85A C86A 7.5(4) . . . . ?
O8A C84A C85A C86A -171.4(2) . . . . ?
C83A C84A C85A C73A -177.0(2) . . . . ?
O8A C84A C85A C73A 4.1(3) . . . . ?
C72A C73A C85A C84A 149.2(3) . . . . ?
C74A C73A C85A C84A -29.3(3) . . . . ?
C72A C73A C85A C86A -35.7(4) . . . . ?
C74A C73A C85A C86A 145.8(3) . . . . ?
O7A C81A C86A C85A 177.0(2) . . . . ?
C80A C81A C86A C85A -2.2(4) . . . . ?
C84A C85A C86A C81A -5.4(4) . . . . ?
C73A C85A C86A C81A 179.5(2) . . . . ?
C84A O8A C88A C74A -61.5(3) . . . . ?
C73A C74A C88A O8A 36.8(3) . . . . ?
C62A C74A C88A O8A -140.9(2) . . . . ?
C6B C1B C2B C3B -5.2(4) . . . . ?
C9B C1B C2B C3B 178.5(3) . . . . ?
C1B C2B C3B C4B 2.5(4) . . . . ?
C1B C2B C3B C35B -176.3(3) . . . . ?
C2B C3B C4B C5B 1.2(4) . . . . ?
C35B C3B C4B C5B 179.9(3) . . . . ?
C3B C4B C5B C6B -1.9(5) . . . . ?
C7B O1B C6B C5B -142.1(3) . . . . ?
C7B O1B C6B C1B 39.5(4) . . . . ?
C4B C5B C6B O1B -179.4(3) . . . . ?
C4B C5B C6B C1B -1.0(5) . . . . ?
C2B C1B C6B O1B -177.2(3) . . . . ?
C9B C1B C6B O1B -0.7(4) . . . . ?
C2B C1B C6B C5B 4.4(4) . . . . ?
C9B C1B C6B C5B -179.0(3) . . . . ?
C6B O1B C7B C8B -55.3(3) . . . . ?
O1B C7B C8B C10B -147.1(3) . . . . ?
O1B C7B C8B C9B 33.8(4) . . . . ?
C10B C8B C9B C13B 3.9(4) . . . . ?
C7B C8B C9B C13B -177.0(3) . . . . ?
C10B C8B C9B C1B -175.6(3) . . . . ?
C7B C8B C9B C1B 3.5(4) . . . . ?
C2B C1B C9B C8B 155.1(3) . . . . ?
C6B C1B C9B C8B -21.1(4) . . . . ?
C2B C1B C9B C13B -24.4(4) . . . . ?
C6B C1B C9B C13B 159.4(3) . . . . ?
C9B C8B C10B C11B 0.6(5) . . . . ?
C7B C8B C10B C11B -178.4(3) . . . . ?
C9B C8B C10B C41B -172.5(3) . . . . ?
C7B C8B C10B C41B 8.5(4) . . . . ?
C9B C8B C10B C41E 168.3(3) . . . . ?
C7B C8B C10B C41E -10.7(4) . . . . ?
C8B C10B C11B C12B -1.3(5) . . . . ?
C41B C10B C11B C12B 171.6(3) . . . . ?
C41E C10B C11B C12B -169.0(3) . . . . ?
C8B C10B C11B C45B -178.8(3) . . . . ?
C41B C10B C11B C45B -5.9(5) . . . . ?
C41E C10B C11B C45B 13.6(5) . . . . ?
C10B C11B C12B C13B -2.6(4) . . . . ?
C45B C11B C12B C13B 174.8(3) . . . . ?
C10B C11B C12B C14B 178.0(3) . . . . ?
C45B C11B C12B C14B -4.6(5) . . . . ?
C8B C9B C13B C12B -7.8(4) . . . . ?
C1B C9B C13B C12B 171.7(2) . . . . ?
C8B C9B C13B C16B 170.1(3) . . . . ?
C1B C9B C13B C16B -10.5(4) . . . . ?
C11B C12B C13B C9B 7.3(4) . . . . ?
C14B C12B C13B C9B -173.3(2) . . . . ?
C11B C12B C13B C16B -170.7(3) . . . . ?
C14B C12B C13B C16B 8.8(4) . . . . ?
C11B C12B C14B C15B 152.4(3) . . . . ?
C13B C12B C14B C15B -27.0(3) . . . . ?
C11B C12B C14B C17B -31.6(4) . . . . ?
C13B C12B C14B C17B 149.0(3) . . . . ?
C16B O2B C15B C14B 42.9(4) . . . . ?
C16B O2B C15B C20B -137.0(3) . . . . ?
C17B C14B C15B O2B -175.6(2) . . . . ?
C12B C14B C15B O2B 0.8(4) . . . . ?
C17B C14B C15B C20B 4.3(4) . . . . ?
C12B C14B C15B C20B -179.4(2) . . . . ?
C15B O2B C16B C13B -58.5(3) . . . . ?
C9B C13B C16B O2B -145.5(3) . . . . ?
C12B C13B C16B O2B 32.4(3) . . . . ?
C15B C14B C17B C18B -5.6(4) . . . . ?
C12B C14B C17B C18B 178.3(2) . . . . ?
C21B O3B C18B C17B -137.8(2) . . . . ?
C21B O3B C18B C19B 43.3(3) . . . . ?
C14B C17B C18B O3B -177.6(2) . . . . ?
C14B C17B C18B C19B 1.2(4) . . . . ?
O3B C18B C19B C20B -176.6(2) . . . . ?
C17B C18B C19B C20B 4.6(3) . . . . ?
O3B C18B C19B C23B -1.5(3) . . . . ?
C17B C18B C19B C23B 179.7(2) . . . . ?
O2B C15B C20B C19B -178.6(2) . . . . ?
C14B C15B C20B C19B 1.5(4) . . . . ?
C18B C19B C20B C15B -5.9(3) . . . . ?
C23B C19B C20B C15B 179.4(2) . . . . ?
C18B O3B C21B C22B -59.0(3) . . . . ?
O3B C21B C22B C24B -146.5(2) . . . . ?
O3B C21B C22B C23B 34.2(3) . . . . ?
C24B C22B C23B C27B 5.2(3) . . . . ?
C21B C22B C23B C27B -175.5(2) . . . . ?
C24B C22B C23B C19B -172.8(2) . . . . ?
C21B C22B C23B C19B 6.5(3) . . . . ?
C18B C19B C23B C27B 158.1(2) . . . . ?
C20B C19B C23B C27B -27.2(4) . . . . ?
C18B C19B C23B C22B -24.0(3) . . . . ?
C20B C19B C23B C22B 150.7(2) . . . . ?
C23B C22B C24B C25B -4.0(3) . . . . ?
C21B C22B C24B C25B 176.8(2) . . . . ?
C23B C22B C24B C28B 173.3(2) . . . . ?
C21B C22B C24B C28B -6.0(4) . . . . ?
C22B C24B C25B C26B 3.8(4) . . . . ?
C28B C24B C25B C26B -173.7(2) . . . . ?
C22B C24B C25B C30B -177.1(2) . . . . ?
C28B C24B C25B C30B 5.4(4) . . . . ?
C24B C25B C26B C27B -4.6(4) . . . . ?
C30B C25B C26B C27B 176.3(3) . . . . ?
C24B C25B C26B C46B 170.8(2) . . . . ?
C30B C25B C26B C46B -8.3(4) . . . . ?
C25B C26B C27B C23B 5.7(4) . . . . ?
C46B C26B C27B C23B -169.7(2) . . . . ?
C25B C26B C27B C50B -172.8(3) . . . . ?
C46B C26B C27B C50B 11.9(4) . . . . ?
C22B C23B C27B C26B -6.0(4) . . . . ?
C19B C23B C27B C26B 171.8(2) . . . . ?
C22B C23B C27B C50B 172.5(2) . . . . ?
C19B C23B C27B C50B -9.7(4) . . . . ?
C22B C24B C28B C31B -27.5(4) . . . . ?
C25B C24B C28B C31B 149.8(3) . . . . ?
C22B C24B C28B C29B 155.8(2) . . . . ?
C25B C24B C28B C29B -26.9(3) . . . . ?
C30B O4B C29B C34B -135.1(3) . . . . ?
C30B O4B C29B C28B 40.6(4) . . . . ?
C31B C28B C29B O4B -173.8(3) . . . . ?
C24B C28B C29B O4B 3.2(4) . . . . ?
C31B C28B C29B C34B 1.9(4) . . . . ?
C24B C28B C29B C34B 178.9(3) . . . . ?
C29B O4B C30B C25B -60.4(3) . . . . ?
C26B C25B C30B O4B -144.0(3) . . . . ?
C24B C25B C30B O4B 36.8(4) . . . . ?
C29B C28B C31B C32B -0.7(4) . . . . ?
C24B C28B C31B C32B -177.5(2) . . . . ?
C28B C31B C32B C33B -0.2(4) . . . . ?
C28B C31B C32B C51B 175.1(2) . . . . ?
C31B C32B C33B C34B 0.0(4) . . . . ?
C51B C32B C33B C34B -175.2(3) . . . . ?
C32B C33B C34B C29B 1.2(5) . . . . ?
O4B C29B C34B C33B 173.5(3) . . . . ?
C28B C29B C34B C33B -2.1(5) . . . . ?
C2B C3B C35B C40B -19.6(4) . . . . ?
C4B C3B C35B C40B 161.7(3) . . . . ?
C2B C3B C35B C36B 158.9(3) . . . . ?
C4B C3B C35B C36B -19.7(4) . . . . ?
C40B C35B C36B C37B 2.3(5) . . . . ?
C3B C35B C36B C37B -176.2(3) . . . . ?
C35B C36B C37B C38B -1.5(5) . . . . ?
C36B C37B C38B C39B -2.3(5) . . . . ?
C36B C37B C38B O5B 177.0(3) . . . . ?
C57B O5B C38B C37B -138.7(3) . . . . ?
C57B O5B C38B C39B 40.6(4) . . . . ?
C37B C38B C39B C40B 5.0(5) . . . . ?
O5B C38B C39B C40B -174.2(3) . . . . ?
C37B C38B C39B C59B -179.2(3) . . . . ?
O5B C38B C39B C59B 1.5(4) . . . . ?
C38B C39B C40B C35B -4.2(4) . . . . ?
C59B C39B C40B C35B -179.5(3) . . . . ?
C36B C35B C40B C39B 0.6(4) . . . . ?
C3B C35B C40B C39B 179.2(3) . . . . ?
C8B C10B C41B C42B 87.1(6) . . . . ?
C11B C10B C41B C42B -86.0(6) . . . . ?
C10B C41B C42B C43B 170.0(6) . . . . ?
C41B C42B C43B C44B 80.4(12) . . . . ?
C8B C10B C41E C42E 96.1(9) . . . . ?
C11B C10B C41E C42E -95.9(8) . . . . ?
C10B C41E C42E C43E -170.1(8) . . . . ?
C41E C42E C43E C44E -125.8(17) . . . . ?
C25B C26B C46B C47B -77.0(4) . . . . ?
C27B C26B C46B C47B 98.3(3) . . . . ?
C26B C46B C47B C48B 175.2(3) . . . . ?
C46B C47B C48B C49B -70.4(5) . . . . ?
C33B C32B C51B C52B -25.0(4) . . . . ?
C31B C32B C51B C52B 159.9(2) . . . . ?
C33B C32B C51B C56B 153.2(3) . . . . ?
C31B C32B C51B C56B -21.8(4) . . . . ?
C56B C51B C52B C53B 2.1(4) . . . . ?
C32B C51B C52B C53B -179.5(2) . . . . ?
C51B C52B C53B C54B -1.8(4) . . . . ?
C60B O6B C54B C55B 39.3(3) . . . . ?
C60B O6B C54B C53B -141.0(2) . . . . ?
C52B C53B C54B O6B 178.8(2) . . . . ?
C52B C53B C54B C55B -1.5(4) . . . . ?
O6B C54B C55B C56B -176.1(2) . . . . ?
C53B C54B C55B C56B 4.2(4) . . . . ?
O6B C54B C55B C62B 1.4(4) . . . . ?
C53B C54B C55B C62B -178.3(2) . . . . ?
C52B C51B C56B C55B 0.8(4) . . . . ?
C32B C51B C56B C55B -177.6(2) . . . . ?
C54B C55B C56B C51B -3.9(4) . . . . ?
C62B C55B C56B C51B 178.7(2) . . . . ?
C38B O5B C57B C58B -58.7(4) . . . . ?
O5B C57B C58B C63B -141.6(3) . . . . ?
O5B C57B C58B C59B 36.7(4) . . . . ?
C63B C58B C59B C66B 1.0(4) . . . . ?
C57B C58B C59B C66B -177.4(3) . . . . ?
C63B C58B C59B C39B -177.0(3) . . . . ?
C57B C58B C59B C39B 4.7(4) . . . . ?
C40B C39B C59B C66B -27.3(5) . . . . ?
C38B C39B C59B C66B 157.3(3) . . . . ?
C40B C39B C59B C58B 150.5(3) . . . . ?
C38B C39B C59B C58B -24.9(4) . . . . ?
C54B O6B C60B C61B -56.5(3) . . . . ?
O6B C60B C61B C71B -145.6(2) . . . . ?
O6B C60B C61B C62B 35.9(3) . . . . ?
C71B C61B C62B C74B 2.6(4) . . . . ?
C60B C61B C62B C74B -178.9(2) . . . . ?
C71B C61B C62B C55B -175.4(2) . . . . ?
C60B C61B C62B C55B 3.2(3) . . . . ?
C54B C55B C62B C74B 159.2(2) . . . . ?
C56B C55B C62B C74B -23.4(4) . . . . ?
C54B C55B C62B C61B -23.0(3) . . . . ?
C56B C55B C62B C61B 154.4(2) . . . . ?
C59B C58B C63B C64B -1.6(5) . . . . ?
C57B C58B C63B C64B 176.7(3) . . . . ?
C59B C58B C63B C67B 175.5(3) . . . . ?
C57B C58B C63B C67B -6.3(5) . . . . ?
C59B C58B C63B C67E 168.7(10) . . . . ?
C57B C58B C63B C67E -13.0(11) . . . . ?
C58B C63B C64B C65B 4.2(5) . . . . ?
C67B C63B C64B C65B -173.0(3) . . . . ?
C67E C63B C64B C65B -164.1(12) . . . . ?
C58B C63B C64B C79B -171.2(4) . . . . ?
C67B C63B C64B C79B 11.6(5) . . . . ?
C67E C63B C64B C79B 20.5(13) . . . . ?
C63B C64B C65B C66B -6.4(5) . . . . ?
C79B C64B C65B C66B 168.8(4) . . . . ?
C63B C64B C65B C80B 174.3(3) . . . . ?
C79B C64B C65B C80B -10.5(6) . . . . ?
C64B C65B C66B C59B 6.0(4) . . . . ?
C80B C65B C66B C59B -174.6(3) . . . . ?
C64B C65B C66B C86B -174.2(3) . . . . ?
C80B C65B C66B C86B 5.2(4) . . . . ?
C58B C59B C66B C65B -3.2(4) . . . . ?
C39B C59B C66B C65B 174.6(3) . . . . ?
C58B C59B C66B C86B 177.0(3) . . . . ?
C39B C59B C66B C86B -5.2(4) . . . . ?
C58B C63B C67B C68B -73.7(5) . . . . ?
C64B C63B C67B C68B 103.5(4) . . . . ?
C63B C67B C68B C69B -74.8(8) . . . . ?
C67B C68B C69B C70B -173.1(10) . . . . ?
C58B C63B C67E C68E -24.7(17) . . . . ?
C64B C63B C67E C68E 144.5(10) . . . . ?
C63B C67E C68E C69E -73.4(19) . . . . ?
C67E C68E C69E C70E -118(3) . . . . ?
C62B C61B C71B C72B 1.5(4) . . . . ?
C60B C61B C71B C72B -177.0(2) . . . . ?
C62B C61B C71B C75B 177.4(2) . . . . ?
C60B C61B C71B C75B -1.1(4) . . . . ?
C61B C71B C72B C73B -0.2(4) . . . . ?
C75B C71B C72B C73B -176.1(2) . . . . ?
C61B C71B C72B C87B -177.7(2) . . . . ?
C75B C71B C72B C87B 6.4(4) . . . . ?
C71B C72B C73B C74B -5.2(4) . . . . ?
C87B C72B C73B C74B 172.2(2) . . . . ?
C71B C72B C73B C83B 176.4(2) . . . . ?
C87B C72B C73B C83B -6.2(4) . . . . ?
C72B C73B C74B C62B 9.4(4) . . . . ?
C83B C73B C74B C62B -172.1(2) . . . . ?
C72B C73B C74B C88B -169.0(2) . . . . ?
C83B C73B C74B C88B 9.5(3) . . . . ?
C61B C62B C74B C73B -8.0(4) . . . . ?
C55B C62B C74B C73B 169.7(2) . . . . ?
C61B C62B C74B C88B 170.3(2) . . . . ?
C55B C62B C74B C88B -12.0(4) . . . . ?
C61B C71B C75B C76B 88.3(3) . . . . ?
C72B C71B C75B C76B -95.8(3) . . . . ?
C71B C75B C76B C77B -171.4(3) . . . . ?
C75B C76B C77B C78B -175.2(4) . . . . ?
C66B C65B C80B C85B -23.8(4) . . . . ?
C64B C65B C80B C85B 155.5(3) . . . . ?
C66B C65B C80B C81B 152.6(3) . . . . ?
C64B C65B C80B C81B -28.1(4) . . . . ?
C85B C80B C81B C82B -4.5(4) . . . . ?
C65B C80B C81B C82B 179.0(2) . . . . ?
C80B C81B C82B O8B 179.5(2) . . . . ?
C80B C81B C82B C83B -1.1(4) . . . . ?
C88B O8B C82B C81B -137.4(2) . . . . ?
C88B O8B C82B C83B 43.2(3) . . . . ?
C81B C82B C83B C84B 5.9(4) . . . . ?
O8B C82B C83B C84B -174.7(2) . . . . ?
C81B C82B C83B C73B -178.4(2) . . . . ?
O8B C82B C83B C73B 1.0(3) . . . . ?
C74B C73B C83B C84B 147.4(2) . . . . ?
C72B C73B C83B C84B -34.1(4) . . . . ?
C74B C73B C83B C82B -27.8(3) . . . . ?
C72B C73B C83B C82B 150.6(2) . . . . ?
C82B C83B C84B C85B -4.9(3) . . . . ?
C73B C83B C84B C85B 179.8(2) . . . . ?
C81B C80B C85B O7B -177.1(2) . . . . ?
C65B C80B C85B O7B -0.5(4) . . . . ?
C81B C80B C85B C84B 5.6(4) . . . . ?
C65B C80B C85B C84B -177.7(2) . . . . ?
C86B O7B C85B C80B 41.8(3) . . . . ?
C86B O7B C85B C84B -140.8(2) . . . . ?
C83B C84B C85B C80B -0.8(4) . . . . ?
C83B C84B C85B O7B -178.1(2) . . . . ?
C85B O7B C86B C66B -58.2(3) . . . . ?
C65B C66B C86B O7B 34.8(4) . . . . ?
C59B C66B C86B O7B -145.4(3) . . . . ?
C82B O8B C88B C74B -59.2(3) . . . . ?
C73B C74B C88B O8B 32.6(3) . . . . ?
C62B C74B C88B O8B -145.7(2) . . . . ?
C9C O1C C2C C3C -144.7(3) . . . . ?
C9C O1C C2C C1C 36.5(4) . . . . ?
C6C C1C C2C O1C -173.3(3) . . . . ?
C7C C1C C2C O1C 5.7(4) . . . . ?
C6C C1C C2C C3C 8.0(4) . . . . ?
C7C C1C C2C C3C -173.1(3) . . . . ?
O1C C2C C3C C4C 177.0(3) . . . . ?
C1C C2C C3C C4C -4.2(5) . . . . ?
C2C C3C C4C C5C -1.5(5) . . . . ?
C3C C4C C5C C6C 3.1(4) . . . . ?
C3C C4C C5C C5C -177.3(3) . . . 2_665 ?
C4C C5C C6C C1C 1.0(4) . . . . ?
C5C C5C C6C C1C -178.7(3) 2_665 . . . ?
C2C C1C C6C C5C -6.5(4) . . . . ?
C7C C1C C6C C5C 174.7(3) . . . . ?
C6C C1C C7C C8C 152.0(3) . . . . ?
C2C C1C C7C C8C -26.9(4) . . . . ?
C6C C1C C7C C10C -30.2(5) . . . . ?
C2C C1C C7C C10C 151.0(3) . . . . ?
C10C C7C C8C C13C 5.8(5) . . . . ?
C1C C7C C8C C13C -176.2(3) . . . . ?
C10C C7C C8C C9C -173.1(3) . . . . ?
C1C C7C C8C C9C 4.8(4) . . . . ?
C2C O1C C9C C8C -57.5(4) . . . . ?
C13C C8C C9C O1C -142.3(3) . . . . ?
C7C C8C C9C O1C 36.6(4) . . . . ?
C8C C7C C10C C11C -6.0(5) . . . . ?
C1C C7C C10C C11C 176.2(3) . . . . ?
C8C C7C C10C C16C 167.5(4) . . . . ?
C1C C7C C10C C16C -10.3(6) . . . . ?
C7C C10C C11C C12C 2.6(6) . . . . ?
C16C C10C C11C C12C -171.3(4) . . . . ?
C7C C10C C11C C14C -179.9(3) . . . . ?
C16C C10C C11C C14C 6.2(5) . . . . ?
C10C C11C C12C C13C 1.2(6) . . . . ?
C14C C11C C12C C13C -176.0(4) . . . . ?
C10C C11C C12C C35C 175.6(4) . . . . ?
C14C C11C C12C C35C -1.6(7) . . . . ?
C7C C8C C13C C12C -2.1(5) . . . . ?
C9C C8C C13C C12C 176.8(3) . . . . ?
C7C C8C C13C C36C 176.3(3) . . . . ?
C9C C8C C13C C36C -4.8(5) . . . . ?
C11C C12C C13C C8C -1.5(5) . . . . ?
C35C C12C C13C C8C -176.1(4) . . . . ?
C11C C12C C13C C36C -179.9(3) . . . . ?
C35C C12C C13C C36C 5.4(5) . . . . ?
C12C C11C C14C C15C 146.0(4) . . . . ?
C10C C11C C14C C15C -31.4(6) . . . . ?
C12C C11C C14C C20C -33.8(7) . . . . ?
C10C C11C C14C C20C 148.8(5) . . . . ?
C16C O2C C15C C17C -140.4(4) . . . . ?
C16C O2C C15C C14C 38.0(6) . . . . ?
C20C C14C C15C O2C -171.0(4) . . . . ?
C11C C14C C15C O2C 9.2(7) . . . . ?
C20C C14C C15C C17C 7.4(7) . . . . ?
C11C C14C C15C C17C -172.5(4) . . . . ?
C15C O2C C16C C10C -61.1(4) . . . . ?
C7C C10C C16C O2C -134.9(4) . . . . ?
C11C C10C C16C O2C 38.8(5) . . . . ?
O2C C15C C17C C18C 178.0(4) . . . . ?
C14C C15C C17C C18C -0.4(7) . . . . ?
C15C C17C C18C C19C -8.5(7) . . . . ?
C15C C17C C18C C23C 177.3(4) . . . . ?
C21C O3C C19C C20C -140.5(4) . . . . ?
C21C O3C C19C C18C 40.6(5) . . . . ?
C17C C18C C19C O3C -170.4(4) . . . . ?
C23C C18C C19C O3C 4.2(6) . . . . ?
C17C C18C C19C C20C 10.7(7) . . . . ?
C23C C18C C19C C20C -174.7(4) . . . . ?
O3C C19C C20C C14C 177.3(5) . . . . ?
C18C C19C C20C C14C -3.8(8) . . . . ?
C15C C14C C20C C19C -5.2(8) . . . . ?
C11C C14C C20C C19C 174.6(5) . . . . ?
C19C O3C C21C C22C -59.7(4) . . . . ?
O3C C21C C22C C23C 35.3(4) . . . . ?
O3C C21C C22C C24C -140.9(3) . . . . ?
C24C C22C C23C C27C 6.2(5) . . . . ?
C21C C22C C23C C27C -170.1(3) . . . . ?
C24C C22C C23C C18C -175.4(3) . . . . ?
C21C C22C C23C C18C 8.3(5) . . . . ?
C17C C18C C23C C22C 144.8(4) . . . . ?
C19C C18C C23C C22C -29.4(5) . . . . ?
C17C C18C C23C C27C -36.8(6) . . . . ?
C19C C18C C23C C27C 149.0(4) . . . . ?
C23C C22C C24C C25C -5.8(5) . . . . ?
C21C C22C C24C C25C 170.3(3) . . . . ?
C23C C22C C24C C30C 173.8(3) . . . . ?
C21C C22C C24C C30C -10.1(5) . . . . ?
C22C C24C C25C C26C 2.4(4) . . . . ?
C30C C24C C25C C26C -177.2(3) . . . . ?
C22C C24C C25C C28C -177.7(3) . . . . ?
C30C C24C C25C C28C 2.7(4) . . . . ?
C24C C25C C26C C27C 0.7(4) . . . . ?
C28C C25C C26C C27C -179.2(3) . . . . ?
C24C C25C C26C C40C 177.7(3) . . . . ?
C28C C25C C26C C40C -2.2(4) . . . . ?
C25C C26C C27C C23C -0.4(5) . . . . ?
C40C C26C C27C C23C -177.4(3) . . . . ?
C25C C26C C27C C44C -176.9(3) . . . . ?
C40C C26C C27C C44C 6.1(5) . . . . ?
C22C C23C C27C C26C -3.0(5) . . . . ?
C18C C23C C27C C26C 178.7(3) . . . . ?
C22C C23C C27C C44C 173.4(3) . . . . ?
C18C C23C C27C C44C -4.9(5) . . . . ?
C29C O4C C28C C25C -57.5(3) . . . . ?
C24C C25C C28C O4C 37.3(4) . . . . ?
C26C C25C C28C O4C -142.8(3) . . . . ?
C28C O4C C29C C31C -144.9(3) . . . . ?
C28C O4C C29C C30C 37.8(4) . . . . ?
O4C C29C C30C C34C -175.6(3) . . . . ?
C31C C29C C30C C34C 7.1(4) . . . . ?
O4C C29C C30C C24C 3.2(4) . . . . ?
C31C C29C C30C C24C -174.0(3) . . . . ?
C25C C24C C30C C34C 154.6(3) . . . . ?
C22C C24C C30C C34C -25.0(5) . . . . ?
C25C C24C C30C C29C -24.2(4) . . . . ?
C22C C24C C30C C29C 156.2(3) . . . . ?
O4C C29C C31C C32C 178.1(3) . . . . ?
C30C C29C C31C C32C -4.6(4) . . . . ?
C29C C31C C32C C33C -0.9(4) . . . . ?
C31C C32C C33C C34C 3.6(4) . . . . ?
C31C C32C C33C C33C -177.7(3) . . . 2_665 ?
C29C C30C C34C C33C -4.4(4) . . . . ?
C24C C30C C34C C33C 176.8(3) . . . . ?
C32C C33C C34C C30C -0.9(4) . . . . ?
C33C C33C C34C C30C -179.6(3) 2_665 . . . ?
C8C C13C C36C C37C 93.0(4) . . . . ?
C12C C13C C36C C37C -88.6(4) . . . . ?
C13C C36C C37C C38C 177.3(6) . . . . ?
C13C C36C C37C C38F 172.6(14) . . . . ?
C36C C37C C38C C39C -76.1(10) . . . . ?
C36C C37C C38F C39F 174(2) . . . . ?
C27C C26C C40C C41C -89.6(8) . . . . ?
C25C C26C C40C C41C 93.4(8) . . . . ?
C27C C26C C40C C41F -95.4(14) . . . . ?
C25C C26C C40C C41F 87.6(14) . . . . ?
C26C C40C C41C C42C -173.9(8) . . . . ?
C40C C41C C42C C43C -174.5(12) . . . . ?
C26C C40C C41F C42F -175.4(15) . . . . ?
C40C C41F C42F C43F -69(4) . . . . ?
Cl1S C1S C2S Cl2S -65.9(2) . . . . ?
 
loop_
 _geom_hbond_atom_site_label_D 
 _geom_hbond_atom_site_label_H 
 _geom_hbond_atom_site_label_A 
 _geom_hbond_distance_DH 
 _geom_hbond_distance_HA 
 _geom_hbond_distance_DA 
 _geom_hbond_angle_DHA 
 _geom_hbond_site_symmetry_A 
 _geom_hbond_publ_flag
C30B H30C Cl1S  0.99 2.97 3.638(3) 125.4 . yes
C1S H1SA O4B  0.99 2.49 3.273(3) 135.8 . yes
C1S H1SB O6A  0.99 2.46 3.263(3) 138.5 1_556 yes
C2S H2SA O5B  0.99 2.45 3.307(3) 144.2 1_655 yes
C2S H2SB O1A  0.99 2.57 3.257(3) 126.8 . yes
 
_refine_diff_density_max    1.155
_refine_diff_density_min   -0.713
_refine_diff_density_rms    0.081

_shelx_res_file
;
TITL S-2ba
    S-2ba_sq.res
    created by SHELXL-2019/3 at 15:19:14 on 29-Aug-2024
CELL 0.71073 21.8051 50.0306 22.40284 90 90 90
ZERR 2 0.0002 0.0006 0.00017 0 0 0
LATT -1
SYMM -x, -y, z
SYMM 1/2-x, 1/2+y, -z
SYMM 1/2+x, 1/2-y, -z
SFAC C H O Cl
UNIT 888 816 80 8
LIST 6 ! automatically inserted. Change 6 to 4 for CHECKCIF!!
FMAP 2
PLAN 10
L.S. 25 0  773
TEMP -183
SIZE 0.160 0.222 0.327
REM block, colorless
BOND $H
CONF
HTAB C30B Cl1S
HTAB C1S O4B
EQIV $2 x, y, z+1
HTAB C1S O6A_$2
EQIV $3 x+1, y, z
HTAB C2S O5B_$3
HTAB C2S O1A
ACTA
ABIN
WGHT    0.127900   10.684400
FVAR       0.28569   0.46109   0.61624   0.58569   0.76822   0.65852
MOLE 1 Mole 1
O1A   3    0.527610    0.598440    0.614182    11.00000    0.03114    0.03665 =
         0.01262    0.00380    0.00191    0.00116
O2A   3    0.445484    0.676270    0.428204    11.00000    0.04195    0.03040 =
         0.01918   -0.00210   -0.01270    0.00495
O3A   3    0.332105    0.639100    0.226508    11.00000    0.05634    0.03776 =
         0.01566   -0.00451   -0.01301    0.00680
O4A   3    0.218959    0.722610    0.061629    11.00000    0.05560    0.08317 =
         0.02135   -0.01507   -0.01585    0.04066
O5A   3    0.834712    0.717306    0.432916    11.00000    0.04776    0.05802 =
         0.02153    0.00962   -0.01665   -0.02336
O6A   3    0.512232    0.596965   -0.118684    11.00000    0.02852    0.03926 =
         0.01667   -0.01079   -0.00390   -0.00106
O7A   3    0.720060    0.636733    0.263537    11.00000    0.05216    0.03376 =
         0.01244   -0.00381   -0.00978   -0.00127
O8A   3    0.609365    0.676361    0.062566    11.00000    0.03085    0.04122 =
         0.01774   -0.00701   -0.00906    0.00176
C1A   1    0.561500    0.623169    0.528932    11.00000    0.03158    0.02740 =
         0.01295    0.00083   -0.00267    0.00245
C2A   1    0.608673    0.637882    0.501812    11.00000    0.02734    0.03009 =
         0.01383   -0.00049   -0.00305    0.00348
AFIX  43
H2A   2    0.604278    0.642833    0.461097    11.00000   -1.20000
AFIX   0
C3A   1    0.662171    0.645611    0.532315    11.00000    0.02961    0.02731 =
         0.01244    0.00119   -0.00301    0.00151
C4A   1    0.668114    0.636831    0.591869    11.00000    0.03972    0.03611 =
         0.01242    0.00099   -0.00749    0.00855
AFIX  43
H4A   2    0.703359    0.641857    0.614126    11.00000   -1.20000
AFIX   0
C5A   1    0.623728    0.621041    0.618671    11.00000    0.03865    0.03392 =
         0.01400    0.00232   -0.00311    0.00576
AFIX  43
H5A   2    0.629164    0.614965    0.658496    11.00000   -1.20000
AFIX   0
C6A   1    0.571549    0.614176    0.587225    11.00000    0.02700    0.02728 =
         0.01256   -0.00015    0.00095    0.00720
C7A   1    0.503034    0.616467    0.500099    11.00000    0.02867    0.03129 =
         0.01279   -0.00011   -0.00205    0.00351
C8A   1    0.473197    0.593376    0.519803    11.00000    0.03290    0.02738 =
         0.01624    0.00095    0.00012    0.00467
C9A   1    0.499952    0.579428    0.573222    11.00000    0.03816    0.02806 =
         0.01860    0.00438   -0.00154    0.00978
AFIX  23
H9AA  2    0.467242    0.569391    0.594124    11.00000   -1.20000
H9AB  2    0.531388    0.566462    0.559872    11.00000   -1.20000
AFIX   0
C10A  1    0.419452    0.584154    0.492108    11.00000    0.03430    0.02921 =
         0.01947   -0.00087   -0.00276    0.00525
C11A  1    0.394117    0.598514    0.443750    11.00000    0.02915    0.02735 =
         0.01865   -0.00141   -0.00546    0.00350
C12A  1    0.423915    0.621961    0.424178    11.00000    0.02936    0.03366 =
         0.01412   -0.00221   -0.00258    0.00226
C13A  1    0.476476    0.631599    0.454503    11.00000    0.03232    0.02792 =
         0.01596   -0.00093   -0.00244    0.00567
C14A  1    0.402387    0.639257    0.374947    11.00000    0.03385    0.03196 =
         0.01451   -0.00202   -0.00302    0.00619
C15A  1    0.411645    0.666985    0.380522    11.00000    0.03022    0.03414 =
         0.01238   -0.00040   -0.00595    0.00049
C16A  1    0.498247    0.659066    0.437742    11.00000    0.03028    0.03332 =
         0.02237    0.00474   -0.00664    0.00010
AFIX  23
H16A  2    0.524213    0.666447    0.470028    11.00000   -1.20000
H16B  2    0.523157    0.658141    0.400853    11.00000   -1.20000
AFIX   0
C17A  1    0.375987    0.630358    0.321380    11.00000    0.04089    0.03293 =
         0.01738   -0.00251   -0.00991    0.00665
AFIX  43
H17A  2    0.371844    0.611750    0.313953    11.00000   -1.20000
AFIX   0
C18A  1    0.356121    0.648548    0.279652    11.00000    0.03802    0.03257 =
         0.01573   -0.00458   -0.00882    0.00728
C19A  1    0.357413    0.676179    0.289868    11.00000    0.03410    0.03391 =
         0.01579   -0.00245   -0.00533    0.00717
C20A  1    0.389041    0.685141    0.340096    11.00000    0.03168    0.03298 =
         0.01566   -0.00355   -0.00737    0.00403
AFIX  43
H20A  2    0.394951    0.703743    0.346362    11.00000   -1.20000
AFIX   0
C21A  1    0.350935    0.656041    0.177742    11.00000    0.04656    0.03260 =
         0.01531   -0.00338   -0.00609    0.00886
AFIX  23
H21A  2    0.335351    0.648628    0.139681    11.00000   -1.20000
H21B  2    0.396272    0.656516    0.175633    11.00000   -1.20000
AFIX   0
C22A  1    0.326478    0.684195    0.186197    11.00000    0.03030    0.03974 =
         0.01241   -0.00408   -0.00379    0.00771
C23A  1    0.327991    0.693697    0.245027    11.00000    0.02980    0.03359 =
         0.01464   -0.00210   -0.00310    0.00380
C24A  1    0.302987    0.699712    0.140212    11.00000    0.03172    0.04081 =
         0.01143   -0.00370   -0.00366    0.01114
C25A  1    0.275721    0.724289    0.154731    11.00000    0.03467    0.05166 =
         0.01184   -0.00133   -0.00452    0.01279
C26A  1    0.274901    0.734071    0.213605    11.00000    0.03730    0.04237 =
         0.01593   -0.00319   -0.00496    0.01164
C27A  1    0.300004    0.718471    0.259480    11.00000    0.02613    0.04137 =
         0.01337   -0.00224   -0.00102    0.01118
C28A  1    0.304462    0.692714    0.075652    11.00000    0.02808    0.04885 =
         0.01236   -0.00344   -0.00497    0.01289
C29A  1    0.260427    0.704569    0.039271    11.00000    0.03612    0.06955 =
         0.01676   -0.00653   -0.00867    0.02905
C30A  1    0.247818    0.740326    0.104151    11.00000    0.05075    0.05957 =
         0.01418   -0.00299   -0.00510    0.02846
AFIX  23
H30A  2    0.217013    0.752935    0.120308    11.00000   -1.20000
H30B  2    0.280204    0.750856    0.083996    11.00000   -1.20000
AFIX   0
C31A  1    0.346968    0.675626    0.048408    11.00000    0.03198    0.03945 =
         0.01339   -0.00351   -0.00472    0.00773
AFIX  43
H31A  2    0.379480    0.668515    0.071745    11.00000   -1.20000
AFIX   0
C32A  1    0.343186    0.668614   -0.012423    11.00000    0.02543    0.04669 =
         0.01400   -0.00392   -0.00371    0.00669
C33A  1    0.296810    0.680309   -0.046253    11.00000    0.03900    0.07857 =
         0.01860   -0.01328   -0.01391    0.02145
AFIX  43
H33A  2    0.292971    0.675833   -0.087294    11.00000   -1.20000
AFIX   0
C34A  1    0.256428    0.698250   -0.021212    11.00000    0.04292    0.07731 =
         0.01763   -0.01206   -0.01076    0.02588
AFIX  43
H34A  2    0.225722    0.706354   -0.045243    11.00000   -1.20000
AFIX   0
C35A  1    0.710012    0.662630    0.503813    11.00000    0.03214    0.03105 =
         0.01191    0.00094   -0.00454    0.00138
C36A  1    0.759003    0.672112    0.536945    11.00000    0.05135    0.06002 =
         0.01887    0.01288   -0.01412   -0.02002
AFIX  43
H36A  2    0.763768    0.666425    0.577137    11.00000   -1.20000
AFIX   0
C37A  1    0.801380    0.689794    0.512579    11.00000    0.05001    0.07561 =
         0.02312    0.01499   -0.02020   -0.02958
AFIX  43
H37A  2    0.834891    0.695938    0.535948    11.00000   -1.20000
AFIX   0
C38A  1    0.794643    0.698477    0.453945    11.00000    0.04204    0.04453 =
         0.01407    0.00358   -0.00932   -0.01056
C39A  1    0.748899    0.687896    0.417298    11.00000    0.03040    0.03257 =
         0.01198   -0.00148   -0.00270   -0.00135
C40A  1    0.705467    0.670921    0.444218    11.00000    0.02798    0.03246 =
         0.01329   -0.00011   -0.00128   -0.00291
AFIX  43
H40A  2    0.671733    0.664844    0.421067    11.00000   -1.20000
AFIX   0
C41A  1    0.388897    0.559139    0.514907    11.00000    0.03554    0.02613 =
         0.02546   -0.00042   -0.00067    0.00394
AFIX  23
H41A  2    0.420603    0.546942    0.530986    11.00000   -1.20000
H41B  2    0.368431    0.549951    0.481217    11.00000   -1.20000
AFIX   0
C42A  1    0.340653    0.564943    0.564570    11.00000    0.03363    0.03109 =
         0.03017    0.00036    0.00527    0.00245
AFIX  23
H42A  2    0.361384    0.573766    0.598591    11.00000   -1.20000
H42B  2    0.309593    0.577516    0.548741    11.00000   -1.20000
AFIX   0
C43A  1    0.308432    0.539965    0.586910    11.00000    0.03546    0.04449 =
         0.05478    0.00923    0.00962   -0.00407
AFIX  23
H43A  2    0.281774    0.544931    0.620919    11.00000   -1.20000
H43B  2    0.339748    0.527339    0.602036    11.00000   -1.20000
AFIX   0
C44A  1    0.269074    0.525487    0.539704    11.00000    0.04747    0.05671 =
         0.08425   -0.01761    0.01350   -0.01874
AFIX 137
H44A  2    0.244513    0.538619    0.517748    11.00000   -1.50000
H44B  2    0.241791    0.512703    0.559538    11.00000   -1.50000
H44C  2    0.295915    0.515941    0.511836    11.00000   -1.50000
AFIX   0
C45A  1    0.335464    0.588578    0.415229    11.00000    0.03556    0.03577 =
         0.02610   -0.00030   -0.00379   -0.00187
AFIX 137
H45A  2    0.317019    0.602973    0.391611    11.00000   -1.50000
H45B  2    0.306723    0.582964    0.446435    11.00000   -1.50000
H45C  2    0.344675    0.573364    0.389174    11.00000   -1.50000
AFIX   0
C46A  1    0.249047    0.761291    0.226694    11.00000    0.04420    0.04847 =
         0.02317   -0.00478   -0.00303    0.01393
AFIX  23
H46A  2    0.257176    0.773123    0.192168    11.00000   -1.20000
H46B  2    0.270714    0.768867    0.261648    11.00000   -1.20000
AFIX   0
C47A  1    0.180011    0.761244    0.239422    11.00000    0.03915    0.06766 =
         0.04421   -0.02116   -0.01050    0.02070
AFIX  23
H47A  2    0.157617    0.755692    0.203036    11.00000   -1.20000
H47B  2    0.170928    0.748120    0.271291    11.00000   -1.20000
AFIX   0
C48A  1    0.158017    0.788634    0.258639    11.00000    0.04333    0.08263 =
         0.05585   -0.01969    0.00413    0.02408
AFIX  23
H48A  2    0.112645    0.789037    0.257298    11.00000   -1.20000
H48B  2    0.173435    0.802143    0.230045    11.00000   -1.20000
AFIX   0
C49A  1    0.179844    0.796287    0.323113    11.00000    0.07964    0.11221 =
         0.05520   -0.04525    0.02268   -0.01320
AFIX 137
H49A  2    0.164132    0.783159    0.351754    11.00000   -1.50000
H49B  2    0.164273    0.814074    0.333410    11.00000   -1.50000
H49C  2    0.224765    0.796409    0.324466    11.00000   -1.50000
AFIX   0
C50A  1    0.294757    0.728184    0.323024    11.00000    0.04020    0.03944 =
         0.01353   -0.00381   -0.00336    0.00722
AFIX 137
H50A  2    0.327070    0.741323    0.330988    11.00000   -1.50000
H50B  2    0.299250    0.713026    0.350382    11.00000   -1.50000
H50C  2    0.254542    0.736513    0.328981    11.00000   -1.50000
AFIX   0
C51A  1    0.387876    0.650293   -0.040289    11.00000    0.03328    0.03942 =
         0.01306   -0.00487   -0.00374    0.00470
C52A  1    0.379656    0.640154   -0.098635    11.00000    0.03152    0.04131 =
         0.01251   -0.00649   -0.00335    0.00144
AFIX  43
H52A  2    0.344506    0.645417   -0.120762    11.00000   -1.20000
AFIX   0
C53A  1    0.421422    0.622741   -0.124534    11.00000    0.03308    0.04349 =
         0.01148   -0.00747   -0.00498    0.00348
AFIX  43
H53A  2    0.414812    0.616307   -0.163909    11.00000   -1.20000
AFIX   0
C54A  1    0.471965    0.614893   -0.093319    11.00000    0.02972    0.03999 =
         0.01428   -0.00524   -0.00059   -0.00343
C55A  1    0.485023    0.625136   -0.036090    11.00000    0.01725    0.04380 =
         0.01271   -0.00748   -0.00225   -0.00123
C56A  1    0.441375    0.642093   -0.010468    11.00000    0.02303    0.04641 =
         0.01384   -0.00846   -0.00391    0.00592
AFIX  43
H56A  2    0.448208    0.648373    0.028994    11.00000   -1.20000
AFIX   0
C57A  1    0.805341    0.735655    0.392757    11.00000    0.04947    0.03878 =
         0.01488   -0.00179   -0.00728   -0.01539
AFIX  23
H57A  2    0.835725    0.748784    0.377974    11.00000   -1.20000
H57B  2    0.772765    0.745541    0.414207    11.00000   -1.20000
AFIX   0
C58A  1    0.777947    0.720909    0.341080    11.00000    0.02975    0.02971 =
         0.01380   -0.00381   -0.00261   -0.00495
C59A  1    0.749455    0.696158    0.353693    11.00000    0.03007    0.03128 =
         0.01323   -0.00098   -0.00070   -0.00332
C60A  1    0.536510    0.578275   -0.075483    11.00000    0.03092    0.03268 =
         0.02131   -0.00818   -0.00581    0.00085
AFIX  23
H60A  2    0.565330    0.565915   -0.095585    11.00000   -1.20000
H60B  2    0.502525    0.567529   -0.058667    11.00000   -1.20000
AFIX   0
C61A  1    0.569396    0.592596   -0.025602    11.00000    0.02099    0.03883 =
         0.01724   -0.00870    0.00161   -0.00378
C62A  1    0.542879    0.617157   -0.007501    11.00000    0.02188    0.03767 =
         0.01493   -0.00853   -0.00251   -0.00047
C63A  1    0.779588    0.731153    0.283100    11.00000    0.03240    0.03232 =
         0.01771   -0.00146   -0.00432   -0.00370
C64A  1    0.753657    0.716349    0.235921    11.00000    0.03390    0.03116 =
         0.01235   -0.00033   -0.00385   -0.00329
C65A  1    0.725409    0.691717    0.248278    11.00000    0.02859    0.03265 =
         0.01071   -0.00520   -0.00192   -0.00200
C66A  1    0.725818    0.681047    0.306250    11.00000    0.03441    0.02984 =
         0.01265   -0.00281   -0.00277   -0.00251
EADP C67A C67D
EXYZ C67A C67D
EADP C68A C68D
EADP C69A C69D
EADP C70A C70D
DFIX 1.53 0.004 C67A C68A C67D C68D C68A C69A C68D C69D C69A C70A C69D C70D
PART 1 21.000
C67A  1    0.810727    0.757734    0.270423    21.00000    0.06748    0.03204 =
         0.02172    0.00353   -0.01767   -0.01520
AFIX  23
H67A  2    0.807146    0.769029    0.306539    21.00000   -1.20000
H67B  2    0.787821    0.766781    0.238057    21.00000   -1.20000
AFIX   0
C68A  1    0.878405    0.756598    0.252517    21.00000    0.06199    0.06547 =
         0.07000    0.03199   -0.03839   -0.03873
AFIX  23
H68A  2    0.903530    0.748601    0.284701    21.00000   -1.20000
H68B  2    0.883993    0.746027    0.215558    21.00000   -1.20000
AFIX   0
C69A  1    0.895736    0.785868    0.242444    21.00000    0.04256    0.06852 =
         0.04099    0.00263   -0.00785   -0.00904
AFIX  23
H69A  2    0.877860    0.797002    0.274566    21.00000   -1.20000
H69B  2    0.940890    0.787806    0.244024    21.00000   -1.20000
AFIX   0
C70A  1    0.872277    0.795531    0.182066    21.00000    0.02885    0.08780 =
         0.07690    0.02445    0.00307    0.00112
AFIX 137
H70A  2    0.893809    0.786006    0.150100    21.00000   -1.50000
H70B  2    0.879781    0.814768    0.178221    21.00000   -1.50000
H70C  2    0.828163    0.792031    0.179072    21.00000   -1.50000
AFIX   0
PART 0
PART 2 -21.000
C67D  1    0.810727    0.757734    0.270423   -21.00000    0.06748    0.03204 =
         0.02172    0.00353   -0.01767   -0.01520
AFIX  23
H67C  2    0.810167    0.768689    0.307219   -21.00000   -1.20000
H67D  2    0.786924    0.767394    0.239591   -21.00000   -1.20000
AFIX   0
C68D  1    0.877232    0.754875    0.249042   -21.00000    0.06199    0.06547 =
         0.07000    0.03199   -0.03839   -0.03873
AFIX  23
H68C  2    0.876631    0.743932    0.212227   -21.00000   -1.20000
H68D  2    0.891782    0.772900    0.237557   -21.00000   -1.20000
AFIX   0
C69D  1    0.925452    0.742757    0.290832   -21.00000    0.04256    0.06852 =
         0.04099    0.00263   -0.00785   -0.00904
AFIX  23
H69C  2    0.928955    0.754231    0.326674   -21.00000   -1.20000
H69D  2    0.910896    0.724982    0.304116   -21.00000   -1.20000
AFIX   0
C70D  1    0.989274    0.739554    0.263145   -21.00000    0.02885    0.08780 =
         0.07690    0.02445    0.00307    0.00112
AFIX 137
H70D  2    0.986908    0.727350    0.229006   -21.00000   -1.50000
H70E  2    1.017510    0.732244    0.293008   -21.00000   -1.50000
H70F  2    1.004229    0.757018    0.249711   -21.00000   -1.50000
AFIX   0
PART 0
C71A  1    0.621273    0.582290    0.001584    11.00000    0.02910    0.03194 =
         0.01965   -0.00855   -0.00032    0.00404
C72A  1    0.649756    0.596862    0.048280    11.00000    0.02800    0.03546 =
         0.01608   -0.00930   -0.00021    0.00130
C73A  1    0.624986    0.621466    0.066240    11.00000    0.02664    0.03598 =
         0.01583   -0.00900   -0.00224   -0.00061
C74A  1    0.573887    0.632134    0.036346    11.00000    0.02426    0.03994 =
         0.01531   -0.00984   -0.00373    0.00599
C75A  1    0.645363    0.555586   -0.018264    11.00000    0.03697    0.03105 =
         0.02375   -0.00882   -0.00106    0.00201
AFIX  23
H75A  2    0.610219    0.544000   -0.028911    11.00000   -1.20000
H75B  2    0.667030    0.547097    0.015629    11.00000   -1.20000
AFIX   0
C76A  1    0.689036    0.556993   -0.071524    11.00000    0.04070    0.04076 =
         0.02613   -0.00676    0.00275    0.00098
AFIX  23
H76A  2    0.727510    0.565919   -0.059148    11.00000   -1.20000
H76B  2    0.670092    0.567877   -0.103493    11.00000   -1.20000
AFIX   0
C77A  1    0.704277    0.528585   -0.096476    11.00000    0.05178    0.05884 =
         0.04267   -0.01208    0.00443    0.01506
AFIX  23
H77A  2    0.665572    0.519564   -0.107783    11.00000   -1.20000
H77B  2    0.729422    0.530515   -0.133017    11.00000   -1.20000
AFIX   0
C78A  1    0.737989    0.511420   -0.052816    11.00000    0.09193    0.07564 =
         0.07170    0.00411    0.01547    0.04117
AFIX 137
H78A  2    0.757035    0.496401   -0.073911    11.00000   -1.50000
H78B  2    0.709207    0.504576   -0.022896    11.00000   -1.50000
H78C  2    0.769826    0.522029   -0.033018    11.00000   -1.50000
AFIX   0
C79A  1    0.758481    0.726965    0.173145    11.00000    0.05061    0.04206 =
         0.01365    0.00062   -0.00204   -0.01281
AFIX 137
H79A  2    0.760619    0.711984    0.145041    11.00000   -1.50000
H79B  2    0.795575    0.737900    0.169444    11.00000   -1.50000
H79C  2    0.722386    0.737915    0.164129    11.00000   -1.50000
AFIX   0
C80A  1    0.696514    0.674580    0.202236    11.00000    0.02853    0.03223 =
         0.01468   -0.00419   -0.00136   -0.00228
C81A  1    0.697594    0.646998    0.211112    11.00000    0.03078    0.03471 =
         0.01387   -0.00389   -0.00013    0.00274
C82A  1    0.702259    0.653208    0.313536    11.00000    0.05710    0.03302 =
         0.01419   -0.00455   -0.00409   -0.00790
AFIX  23
H82A  2    0.718762    0.645438    0.350869    11.00000   -1.20000
H82B  2    0.656979    0.653574    0.316660    11.00000   -1.20000
AFIX   0
C83A  1    0.665249    0.684127    0.151367    11.00000    0.03222    0.03375 =
         0.01342   -0.00441   -0.00481   -0.00387
AFIX  43
H83A  2    0.660122    0.702796    0.145448    11.00000   -1.20000
AFIX   0
C84A  1    0.642142    0.666202    0.110232    11.00000    0.02845    0.03327 =
         0.01385   -0.00539   -0.00278   -0.00105
C85A  1    0.649511    0.638458    0.115229    11.00000    0.02923    0.03309 =
         0.01622   -0.00926   -0.00257   -0.00056
C86A  1    0.675770    0.628853    0.168715    11.00000    0.03113    0.03206 =
         0.01657   -0.00526   -0.00134    0.00091
AFIX  43
H86A  2    0.678579    0.610173    0.175826    11.00000   -1.20000
AFIX   0
C87A  1    0.708468    0.585678    0.075744    11.00000    0.03416    0.03919 =
         0.02719   -0.00861   -0.00867    0.00811
AFIX 137
H87A  2    0.733723    0.577603    0.044374    11.00000   -1.50000
H87B  2    0.697987    0.572083    0.105539    11.00000   -1.50000
H87C  2    0.731382    0.600169    0.094949    11.00000   -1.50000
AFIX   0
C88A  1    0.556264    0.660281    0.052006    11.00000    0.02764    0.04167 =
         0.02311   -0.01274   -0.00719    0.00439
AFIX  23
H88A  2    0.532080    0.668109    0.018944    11.00000   -1.20000
H88B  2    0.530213    0.660161    0.088198    11.00000   -1.20000
AFIX   0
MOLE 2 Mole 2
O1B   3   -0.161200    0.740901    1.054097    11.00000    0.03059    0.07643 =
         0.01796   -0.00381    0.00509    0.00389
O2B   3    0.009470    0.655577    0.944510    11.00000    0.02812    0.04381 =
         0.04495    0.01286    0.00736    0.00103
O3B   3    0.212828    0.692957    0.826484    11.00000    0.02043    0.03761 =
         0.02664   -0.00679    0.00219   -0.00165
O4B   3    0.371794    0.606889    0.705937    11.00000    0.03319    0.03645 =
         0.04735    0.00659    0.00598    0.01462
O5B   3   -0.324714    0.605555    0.778503    11.00000    0.02887    0.05926 =
         0.06104    0.00171   -0.00324   -0.01822
O6B   3    0.209170    0.747525    0.445867    11.00000    0.02750    0.03935 =
         0.02053    0.00128    0.00721    0.00117
O7B   3   -0.158812    0.693622    0.673605    11.00000    0.03057    0.04618 =
         0.03055    0.01313    0.00414    0.00234
O8B   3    0.039084    0.658865    0.544393    11.00000    0.02951    0.03158 =
         0.04018    0.00046    0.00444    0.00020
C1B   1   -0.145251    0.709748    0.973923    11.00000    0.01399    0.04957 =
         0.02224    0.00605    0.00570    0.00389
C2B   1   -0.172423    0.692289    0.933183    11.00000    0.01824    0.04341 =
         0.02878    0.00530    0.00497   -0.00914
AFIX  43
H2B   2   -0.147420    0.684498    0.903130    11.00000   -1.20000
AFIX   0
C3B   1   -0.234898    0.685710    0.934537    11.00000    0.02140    0.05134 =
         0.02463    0.01366    0.00110   -0.00721
C4B   1   -0.271767    0.698198    0.977755    11.00000    0.02501    0.07280 =
         0.02582    0.01580    0.00451    0.00321
AFIX  43
H4B   2   -0.314123    0.693899    0.980299    11.00000   -1.20000
AFIX   0
C5B   1   -0.246596    0.716843    1.016890    11.00000    0.02943    0.07266 =
         0.01516    0.00656    0.00770    0.00536
AFIX  43
H5B   2   -0.272050    0.725602    1.045205    11.00000   -1.20000
AFIX   0
C6B   1   -0.184642    0.722626    1.014609    11.00000    0.02310    0.05994 =
         0.01836    0.00984    0.00421    0.00356
C7B   1   -0.114969    0.757594    1.028059    11.00000    0.03002    0.06306 =
         0.02866   -0.01604    0.00722    0.00429
AFIX  23
H7BA  2   -0.097910    0.769529    1.059152    11.00000   -1.20000
H7BB  2   -0.133824    0.768931    0.996834    11.00000   -1.20000
AFIX   0
C8B   1   -0.063606    0.741394    1.000792    11.00000    0.02421    0.05522 =
         0.01725   -0.00847    0.00164    0.00370
C9B   1   -0.080673    0.716667    0.975082    11.00000    0.02295    0.04223 =
         0.02105   -0.00221    0.00359    0.00366
C10B  1   -0.003617    0.750289    1.000126    11.00000    0.02192    0.05354 =
         0.03025   -0.01466   -0.00137    0.00453
C11B  1    0.043094    0.735248    0.973298    11.00000    0.02689    0.04326 =
         0.02647   -0.00997   -0.00426    0.00260
C12B  1    0.028071    0.710250    0.947675    11.00000    0.02339    0.03724 =
         0.02245   -0.00386   -0.00055    0.00234
C13B  1   -0.032872    0.700521    0.951787    11.00000    0.02890    0.04222 =
         0.02100    0.00017    0.00188   -0.00121
C14B  1    0.072113    0.692602    0.916274    11.00000    0.01842    0.03644 =
         0.02469   -0.00483   -0.00095    0.00056
C15B  1    0.060807    0.665211    0.916325    11.00000    0.02297    0.03473 =
         0.02692    0.00343    0.00161   -0.00144
C16B  1   -0.043651    0.671860    0.932127    11.00000    0.02614    0.03775 =
         0.04475    0.00001    0.01035    0.00068
AFIX  23
H16C  2   -0.079659    0.664503    0.953446    11.00000   -1.20000
H16D  2   -0.052531    0.671456    0.888799    11.00000   -1.20000
AFIX   0
C17B  1    0.123210    0.701332    0.882943    11.00000    0.02111    0.03183 =
         0.02594   -0.00354   -0.00034   -0.00049
AFIX  43
H17B  2    0.130684    0.719938    0.878609    11.00000   -1.20000
AFIX   0
C18B  1    0.162550    0.683198    0.856507    11.00000    0.01877    0.02970 =
         0.02332   -0.00624   -0.00264    0.00074
C19B  1    0.153357    0.655557    0.860326    11.00000    0.02305    0.03346 =
         0.01944   -0.00115   -0.00381    0.00137
C20B  1    0.099511    0.646799    0.888693    11.00000    0.02548    0.03563 =
         0.02500    0.00214   -0.00136    0.00375
AFIX  43
H20B  2    0.089473    0.628322    0.889045    11.00000   -1.20000
AFIX   0
C21B  1    0.221664    0.678686    0.771573    11.00000    0.02463    0.03005 =
         0.02602   -0.00324    0.00246    0.00589
AFIX  23
H21C  2    0.257953    0.686005    0.750642    11.00000   -1.20000
H21D  2    0.185485    0.681395    0.745569    11.00000   -1.20000
AFIX   0
C22B  1    0.230821    0.649059    0.781911    11.00000    0.02182    0.02888 =
         0.02232   -0.00272   -0.00423    0.00294
C23B  1    0.197826    0.637646    0.830249    11.00000    0.02470    0.02912 =
         0.02119   -0.00366   -0.00284    0.00236
C24B  1    0.268615    0.633381    0.746295    11.00000    0.02373    0.02794 =
         0.02455   -0.00163   -0.00174    0.00393
C25B  1    0.276391    0.606230    0.761726    11.00000    0.03260    0.03228 =
         0.02498    0.00079   -0.00311    0.00875
C26B  1    0.244671    0.594484    0.809210    11.00000    0.03069    0.03047 =
         0.02403    0.00033   -0.00501    0.00755
C27B  1    0.207329    0.610584    0.845247    11.00000    0.02834    0.03254 =
         0.02099    0.00093   -0.00417    0.00820
C28B  1    0.299813    0.642434    0.691449    11.00000    0.02280    0.03213 =
         0.02828   -0.00449    0.00212    0.00675
C29B  1    0.353309    0.628537    0.673795    11.00000    0.02006    0.03359 =
         0.03420   -0.00216    0.00108    0.01037
C30B  1    0.320130    0.590558    0.723543    11.00000    0.03571    0.03660 =
         0.03977    0.00092    0.00653    0.00917
AFIX  23
H30C  2    0.334991    0.574805    0.746035    11.00000   -1.20000
H30D  2    0.298513    0.584069    0.687486    11.00000   -1.20000
AFIX   0
C31B  1    0.279370    0.662871    0.653567    11.00000    0.02336    0.03304 =
         0.02149    0.00022    0.00254    0.00688
AFIX  43
H31B  2    0.243263    0.672382    0.664150    11.00000   -1.20000
AFIX   0
C32B  1    0.309933    0.669918    0.600607    11.00000    0.01862    0.03240 =
         0.02899   -0.00242    0.00187    0.00697
C33B  1    0.363318    0.655700    0.585774    11.00000    0.02274    0.03924 =
         0.03485   -0.00277    0.00678    0.00642
AFIX  43
H33B  2    0.384940    0.660021    0.550247    11.00000   -1.20000
AFIX   0
C34B  1    0.384712    0.635533    0.622209    11.00000    0.02403    0.03736 =
         0.04003   -0.00237    0.00366    0.01375
AFIX  43
H34B  2    0.421322    0.626333    0.611897    11.00000   -1.20000
AFIX   0
C35B  1   -0.260163    0.665609    0.891867    11.00000    0.02037    0.04973 =
         0.03039    0.01557    0.00235    0.00000
C36B  1   -0.315649    0.652237    0.903892    11.00000    0.02139    0.06209 =
         0.04698    0.01496    0.00597   -0.00598
AFIX  43
H36B  2   -0.338670    0.656786    0.938431    11.00000   -1.20000
AFIX   0
C37B  1   -0.337082    0.632363    0.865492    11.00000    0.02926    0.05445 =
         0.05699    0.01069    0.00103   -0.00467
AFIX  43
H37B  2   -0.373998    0.623042    0.874093    11.00000   -1.20000
AFIX   0
C38B  1   -0.303527    0.626439    0.814480    11.00000    0.02785    0.05126 =
         0.04628    0.01241   -0.00188   -0.01169
C39B  1   -0.250294    0.640273    0.799163    11.00000    0.02446    0.04472 =
         0.03414    0.01334   -0.00296   -0.00885
C40B  1   -0.228555    0.659102    0.839415    11.00000    0.02183    0.05111 =
         0.02554    0.01176   -0.00122   -0.00752
AFIX  43
H40B  2   -0.190893    0.667893    0.831102    11.00000   -1.20000
AFIX   0
EADP C41B C41E
EADP C42B C42E
EADP C43B C43E
EADP C44B C44E
DFIX 1.53 0.002 C10B C41B C41B C42B C42B C43B C43B C44B =
                C10B C41E C41E C42E C42E C43E C43E C44E
SADI 0.002 C10B C42B C41B C43B C42B C44B =
           C10B C42E C41E C43E C42E C44E
ISOR 0.01 0.02 C43B C43E C44B C44E
PART 7 41.000
C41B  1    0.011561    0.775425    1.035718    41.00000    0.03504    0.05569 =
         0.01516   -0.01574   -0.00830    0.00183
AFIX  23
H41C  2   -0.024038    0.787684    1.034058    41.00000   -1.20000
H41D  2    0.046630    0.784571    1.016470    41.00000   -1.20000
AFIX   0
C42B  1    0.027564    0.770163    1.101280    41.00000    0.07948    0.04191 =
         0.02678   -0.00475   -0.02027   -0.00087
AFIX  23
H42C  2   -0.009817    0.764022    1.122279    41.00000   -1.20000
H42D  2    0.058062    0.755529    1.103184    41.00000   -1.20000
AFIX   0
C43B  1    0.053335    0.794497    1.134087    41.00000    0.08481    0.07451 =
         0.05813   -0.00946   -0.01047   -0.02676
AFIX  23
H43C  2    0.082154    0.803932    1.107216    41.00000   -1.20000
H43D  2    0.076968    0.788238    1.169134    41.00000   -1.20000
AFIX   0
C44B  1    0.004584    0.814332    1.155292    41.00000    0.22336    0.12339 =
         0.18813   -0.01178   -0.00929    0.06571
AFIX 137
H44D  2   -0.022440    0.818941    1.121889    41.00000   -1.50000
H44E  2    0.024604    0.830548    1.170203    41.00000   -1.50000
H44F  2   -0.019640    0.806212    1.187367    41.00000   -1.50000
AFIX   0
PART 0
PART -8 -41.000
C41E  1    0.009383    0.779319    1.017719   -41.00000    0.03504    0.05569 =
         0.01516   -0.01574   -0.00830    0.00183
AFIX  23
H41E  2    0.042531    0.786322    0.991886   -41.00000   -1.20000
H41F  2   -0.027825    0.790112    1.009951   -41.00000   -1.20000
AFIX   0
C42E  1    0.028130    0.783057    1.082974   -41.00000    0.07948    0.04191 =
         0.02678   -0.00475   -0.02027   -0.00087
AFIX  23
H42E  2    0.069080    0.774945    1.088976   -41.00000   -1.20000
H42F  2   -0.001275    0.773276    1.108600   -41.00000   -1.20000
AFIX   0
C43E  1    0.030467    0.812254    1.103293   -41.00000    0.08481    0.07451 =
         0.05813   -0.00946   -0.01047   -0.02676
AFIX  23
H43E  2    0.022052    0.823884    1.068491   -41.00000   -1.20000
H43F  2   -0.002546    0.815275    1.132871   -41.00000   -1.20000
AFIX   0
C44E  1    0.091578    0.820613    1.130988   -41.00000    0.22336    0.12339 =
         0.18813   -0.01178   -0.00929    0.06571
AFIX 137
H44G  2    0.102674    0.838498    1.116786   -41.00000   -1.50000
H44H  2    0.123510    0.807849    1.119368   -41.00000   -1.50000
H44I  2    0.087738    0.820854    1.174569   -41.00000   -1.50000
AFIX   0
PART 0
C45B  1    0.108300    0.745816    0.975076    11.00000    0.02463    0.05806 =
         0.05284   -0.02432   -0.00614    0.00187
AFIX 137
H45D  2    0.137001    0.730809    0.978258    11.00000   -1.50000
H45E  2    0.113237    0.757603    1.009682    11.00000   -1.50000
H45F  2    0.116775    0.755860    0.938437    11.00000   -1.50000
AFIX   0
C46B  1    0.247931    0.564513    0.817317    11.00000    0.03524    0.03320 =
         0.03304    0.00158   -0.01090    0.01005
AFIX  23
H46C  2    0.235346    0.559973    0.858548    11.00000   -1.20000
H46D  2    0.290910    0.558596    0.812000    11.00000   -1.20000
AFIX   0
C47B  1    0.207440    0.549555    0.773733    11.00000    0.03943    0.03561 =
         0.04534    0.00061   -0.01041    0.00497
AFIX  23
H47C  2    0.217666    0.555364    0.732679    11.00000   -1.20000
H47D  2    0.164142    0.554421    0.781401    11.00000   -1.20000
AFIX   0
C48B  1    0.213888    0.519181    0.777512    11.00000    0.06189    0.04222 =
         0.06030   -0.00874   -0.00703   -0.00758
AFIX  23
H48C  2    0.180075    0.510929    0.754487    11.00000   -1.20000
H48D  2    0.208911    0.513719    0.819710    11.00000   -1.20000
AFIX   0
C49B  1    0.274971    0.507961    0.754322    11.00000    0.07111    0.04720 =
         0.04948   -0.00045    0.00299    0.00910
AFIX 137
H49D  2    0.270083    0.488954    0.744877    11.00000   -1.50000
H49E  2    0.306607    0.510085    0.785031    11.00000   -1.50000
H49F  2    0.287199    0.517686    0.718263    11.00000   -1.50000
AFIX   0
C50B  1    0.178860    0.598414    0.901362    11.00000    0.04892    0.04096 =
         0.02718    0.00764   -0.00021    0.00854
AFIX 137
H50D  2    0.143168    0.587602    0.890242    11.00000   -1.50000
H50E  2    0.165968    0.612750    0.928402    11.00000   -1.50000
H50F  2    0.209191    0.587089    0.921420    11.00000   -1.50000
AFIX   0
C51B  1    0.283589    0.690124    0.560064    11.00000    0.02305    0.03384 =
         0.02130   -0.00205    0.00545    0.00594
C52B  1    0.319644    0.703414    0.518400    11.00000    0.02057    0.04008 =
         0.02164   -0.00698    0.00381    0.00285
AFIX  43
H52B  2    0.362089    0.699292    0.515806    11.00000   -1.20000
AFIX   0
C53B  1    0.294929    0.722690    0.480253    11.00000    0.01901    0.04071 =
         0.01970   -0.00294    0.00263   -0.00025
AFIX  43
H53B  2    0.320386    0.731973    0.452786    11.00000   -1.20000
AFIX   0
C54B  1    0.232135    0.728088    0.483173    11.00000    0.02414    0.03834 =
         0.01524   -0.00231    0.00178    0.00395
C55B  1    0.193815    0.714352    0.521993    11.00000    0.02117    0.03517 =
         0.02194   -0.00082    0.00296   -0.00074
C56B  1    0.221045    0.696085    0.561081    11.00000    0.02564    0.03393 =
         0.02001    0.00148    0.00125    0.00172
AFIX  43
H56B  2    0.195851    0.687332    0.589626    11.00000   -1.20000
AFIX   0
C57B  1   -0.274074    0.589445    0.757925    11.00000    0.04312    0.04517 =
         0.06422    0.00600    0.00395   -0.01806
AFIX  23
H57C  2   -0.289766    0.574838    0.732325    11.00000   -1.20000
H57D  2   -0.253116    0.581277    0.792624    11.00000   -1.20000
AFIX   0
C58B  1   -0.229192    0.605960    0.723286    11.00000    0.02692    0.04656 =
         0.04075    0.00511   -0.01132   -0.01239
C59B  1   -0.219291    0.632290    0.743383    11.00000    0.02630    0.04619 =
         0.03281    0.01357   -0.00398   -0.01198
C60B  1    0.163257    0.763374    0.475405    11.00000    0.02412    0.03337 =
         0.03004    0.00387    0.00557   -0.00060
AFIX  23
H60C  2    0.146287    0.776595    0.446975    11.00000   -1.20000
H60D  2    0.182298    0.773281    0.508869    11.00000   -1.20000
AFIX   0
C61B  1    0.111960    0.746024    0.499046    11.00000    0.02453    0.02664 =
         0.02244    0.00120    0.00253    0.00252
C62B  1    0.127591    0.720600    0.521363    11.00000    0.02384    0.03133 =
         0.02155    0.00346    0.00491    0.00731
C63B  1   -0.200188    0.596124    0.673272    11.00000    0.03513    0.05885 =
         0.04455   -0.00094   -0.00589   -0.02287
C64B  1   -0.159690    0.612920    0.639017    11.00000    0.03749    0.05742 =
         0.03698   -0.00883   -0.00566   -0.02351
C65B  1   -0.147552    0.638857    0.660305    11.00000    0.03582    0.04667 =
         0.02220    0.00358   -0.00814   -0.01452
C66B  1   -0.179335    0.648722    0.710322    11.00000    0.02968    0.04898 =
         0.02703    0.00977   -0.00579   -0.01545
EADP C67B C67E
EADP C68B C68E
EADP C69B C69E
EADP C70B C70E
DFIX 1.53 0.002 C63B C67B C67B C68B C68B C69B C69B C70B
DANG 2.499 0.002 C63B C68B C67B C69B C68B C70B
DFIX 1.53 0.002 C63B C67E C67E C68E C68E C69E C69E C70E
DANG 2.499 0.002 C63B C68E C67E C69E C68E C70E
ISOR 0.01 0.02 C67B > C70E
PART 9 51.000
C67B  1   -0.205901    0.567192    0.652375    51.00000    0.04912    0.06250 =
         0.06022   -0.02079    0.01026   -0.03096
AFIX  23
H67E  2   -0.249563    0.561768    0.652757    51.00000   -1.20000
H67F  2   -0.190551    0.565612    0.610937    51.00000   -1.20000
AFIX   0
C68B  1   -0.169118    0.548827    0.693128    51.00000    0.12791    0.05027 =
         0.13088   -0.01208   -0.02315   -0.00877
AFIX  23
H68E  2   -0.181893    0.530066    0.686580    51.00000   -1.20000
H68F  2   -0.177463    0.553440    0.735326    51.00000   -1.20000
AFIX   0
C69B  1   -0.100625    0.551625    0.680542    51.00000    0.14307    0.12463 =
         0.11787    0.01100    0.02142    0.01130
AFIX  23
H69E  2   -0.086606    0.569745    0.691901    51.00000   -1.20000
H69F  2   -0.092749    0.549127    0.637380    51.00000   -1.20000
AFIX   0
C70B  1   -0.065257    0.530581    0.716455    51.00000    0.13267    0.17371 =
         0.19331    0.03616    0.06049    0.04078
AFIX  33
H70G  2   -0.021271    0.532361    0.708403    51.00000   -1.50000
H70H  2   -0.072883    0.533249    0.759151    51.00000   -1.50000
H70I  2   -0.079010    0.512682    0.704765    51.00000   -1.50000
AFIX   0
PART 0
PART -10 -51.000
C67E  1   -0.209005    0.565848    0.668916   -51.00000    0.04912    0.06250 =
         0.06022   -0.02079    0.01026   -0.03096
AFIX  23
H67G  2   -0.244077    0.561794    0.642353   -51.00000   -1.20000
H67H  2   -0.171799    0.557526    0.651712   -51.00000   -1.20000
AFIX   0
C68E  1   -0.221068    0.554405    0.731144   -51.00000    0.12791    0.05027 =
         0.13088   -0.01208   -0.02315   -0.00877
AFIX  23
H68G  2   -0.236862    0.535917    0.727697   -51.00000   -1.20000
H68H  2   -0.252375    0.565339    0.751833   -51.00000   -1.20000
AFIX   0
C69E  1   -0.161407    0.554458    0.767148   -51.00000    0.14307    0.12463 =
         0.11787    0.01100    0.02142    0.01130
AFIX  23
H69G  2   -0.128151    0.562649    0.743264   -51.00000   -1.20000
H69H  2   -0.166809    0.565170    0.803931   -51.00000   -1.20000
AFIX   0
C70E  1   -0.144184    0.525733    0.783497   -51.00000    0.13267    0.17371 =
         0.19331    0.03616    0.06049    0.04078
AFIX  33
H70J  2   -0.105987    0.525763    0.806549   -51.00000   -1.50000
H70K  2   -0.177048    0.517775    0.807467   -51.00000   -1.50000
H70L  2   -0.138485    0.515260    0.746948   -51.00000   -1.50000
AFIX   0
PART 0
C71B  1    0.051318    0.755097    0.500045    11.00000    0.02504    0.02374 =
         0.02806    0.00237    0.00063    0.00362
C72B  1    0.004964    0.738841    0.525070    11.00000    0.02189    0.02442 =
         0.02595    0.00358    0.00127   -0.00224
C73B  1    0.021078    0.713509    0.548567    11.00000    0.01760    0.02761 =
         0.02346    0.00453    0.00141    0.00002
C74B  1    0.081025    0.703812    0.542651    11.00000    0.01562    0.02737 =
         0.02735    0.00078    0.00152   -0.00188
C75B  1    0.036128    0.782992    0.478203    11.00000    0.02650    0.02993 =
         0.04286    0.00354    0.00088    0.00333
AFIX  23
H75C  2    0.000002    0.789545    0.500614    11.00000   -1.20000
H75D  2    0.070982    0.794898    0.487947    11.00000   -1.20000
AFIX   0
C76B  1    0.022865    0.785419    0.412906    11.00000    0.03974    0.04157 =
         0.03504    0.00863    0.00408    0.00404
AFIX  23
H76C  2   -0.015999    0.776049    0.403736    11.00000   -1.20000
H76D  2    0.056048    0.776643    0.389982    11.00000   -1.20000
AFIX   0
C77B  1    0.017664    0.814677    0.393404    11.00000    0.05964    0.04489 =
         0.04359    0.01241    0.01003    0.01750
AFIX  23
H77C  2   -0.012757    0.823691    0.419305    11.00000   -1.20000
H77D  2    0.057745    0.823491    0.400001    11.00000   -1.20000
AFIX   0
C78B  1   -0.000929    0.818812    0.328861    11.00000    0.10603    0.08867 =
         0.03917    0.01825    0.01053    0.04434
AFIX 137
H78D  2    0.029568    0.810520    0.302602    11.00000   -1.50000
H78E  2   -0.003281    0.837998    0.320347    11.00000   -1.50000
H78F  2   -0.041093    0.810592    0.321909    11.00000   -1.50000
AFIX   0
C79B  1   -0.136350    0.602913    0.580443    11.00000    0.05777    0.08527 =
         0.05326   -0.03226    0.00518   -0.03464
AFIX 137
H79D  2   -0.167109    0.591191    0.562220    11.00000   -1.50000
H79E  2   -0.098291    0.592885    0.586755    11.00000   -1.50000
H79F  2   -0.128340    0.618096    0.553929    11.00000   -1.50000
AFIX   0
C80B  1   -0.102444    0.657127    0.632132    11.00000    0.02502    0.05025 =
         0.02191    0.00703   -0.00622   -0.01260
C81B  1   -0.050940    0.648971    0.600527    11.00000    0.03283    0.03563 =
         0.02481    0.00459   -0.00306   -0.00837
AFIX  43
H81B  2   -0.042314    0.630455    0.596304    11.00000   -1.20000
AFIX   0
C82B  1   -0.012247    0.667615    0.575238    11.00000    0.02750    0.03523 =
         0.02391    0.00335   -0.00075   -0.00496
C83B  1   -0.022959    0.695425    0.578925    11.00000    0.02388    0.03545 =
         0.02183    0.00586   -0.00330   -0.00224
C84B  1   -0.071844    0.703570    0.614407    11.00000    0.01950    0.03753 =
         0.02536    0.00729   -0.00145   -0.00387
AFIX  43
H84B  2   -0.079286    0.722043    0.621019    11.00000   -1.20000
AFIX   0
C85B  1   -0.110053    0.684227    0.640337    11.00000    0.02188    0.04992 =
         0.01965    0.00973    0.00020   -0.00361
C86B  1   -0.168045    0.677463    0.726285    11.00000    0.04152    0.03907 =
         0.02325    0.00854    0.00295   -0.00648
AFIX  23
H86B  2   -0.203559    0.684436    0.748988    11.00000   -1.20000
H86C  2   -0.131368    0.678693    0.752188    11.00000   -1.20000
AFIX   0
C87B  1   -0.060771    0.748334    0.523849    11.00000    0.01319    0.03760 =
         0.04021    0.01008    0.00040    0.00549
AFIX 137
H87D  2   -0.069147    0.757091    0.485579    11.00000   -1.50000
H87E  2   -0.067517    0.761063    0.556442    11.00000   -1.50000
H87F  2   -0.088304    0.733007    0.528733    11.00000   -1.50000
AFIX   0
C88B  1    0.092410    0.674795    0.558354    11.00000    0.02482    0.02857 =
         0.03673    0.00533   -0.00331    0.00113
AFIX  23
H88C  2    0.128169    0.668073    0.535637    11.00000   -1.20000
H88D  2    0.101840    0.673251    0.601443    11.00000   -1.20000
AFIX   0
MOLE 3 Mole 3
O1C   3    0.308442    0.448292    0.562674    11.00000    0.06149    0.09947 =
         0.02041    0.00958    0.01273    0.04132
O2C   3    0.348413    0.521432    0.359321    11.00000    0.10241    0.04185 =
         0.01430   -0.00204   -0.00467    0.02806
O3C   3    0.339699    0.482828    0.130657    11.00000    0.09674    0.03096 =
         0.01505   -0.00375    0.00843   -0.00207
O4C   3    0.331810    0.565661   -0.069385    11.00000    0.03354    0.05792 =
         0.01796    0.00356   -0.00652    0.00046
C1C   1    0.387237    0.470692    0.506906    11.00000    0.07833    0.04816 =
         0.01611    0.00570    0.00663    0.03798
C2C   1    0.359216    0.463390    0.561595    11.00000    0.07738    0.07660 =
         0.01819    0.00671    0.00836    0.05609
C3C   1    0.384671    0.472624    0.615363    11.00000    0.07359    0.07487 =
         0.01690    0.00720    0.00846    0.04613
AFIX  43
H3C   2    0.364744    0.468859    0.652124    11.00000   -1.20000
AFIX   0
C4C   1    0.438473    0.487138    0.615061    11.00000    0.09506    0.05993 =
         0.01428    0.00060    0.00431    0.04724
AFIX  43
H4C   2    0.454330    0.493537    0.651882    11.00000   -1.20000
AFIX   0
C5C   1    0.470849    0.492821    0.561833    11.00000    0.07997    0.03931 =
         0.01524   -0.00041    0.00312    0.03055
C6C   1    0.443699    0.484038    0.508740    11.00000    0.08574    0.03889 =
         0.01564    0.00309    0.00560    0.02743
AFIX  43
H6C   2    0.464536    0.487279    0.472209    11.00000   -1.20000
AFIX   0
C7C   1    0.354004    0.462922    0.452631    11.00000    0.07157    0.04890 =
         0.01893    0.00266    0.00681    0.03178
C8C   1    0.315386    0.440559    0.455534    11.00000    0.06421    0.05646 =
         0.02196    0.00962    0.01565    0.03381
C9C   1    0.308870    0.428425    0.516759    11.00000    0.04988    0.06299 =
         0.02414    0.01557    0.00778    0.02811
AFIX  23
H9CA  2    0.270245    0.418056    0.518581    11.00000   -1.20000
H9CB  2    0.343298    0.415920    0.523835    11.00000   -1.20000
AFIX   0
C10C  1    0.357332    0.477173    0.398781    11.00000    0.09382    0.04586 =
         0.01546    0.00102    0.00397    0.03100
C11C  1    0.326588    0.467235    0.347863    11.00000    0.10020    0.03772 =
         0.01471    0.00158    0.01254    0.02124
C12C  1    0.291326    0.444321    0.350514    11.00000    0.10517    0.04416 =
         0.01892    0.00262    0.01247    0.02985
C13C  1    0.284902    0.430753    0.406018    11.00000    0.07501    0.05254 =
         0.02317    0.00661    0.01446    0.02976
C14C  1    0.333801    0.484147    0.293812    11.00000    0.10500    0.03712 =
         0.01446    0.00129    0.00617    0.01847
C15C  1    0.340229    0.511667    0.302266    11.00000    0.08695    0.03637 =
         0.01803   -0.00154    0.00278    0.02010
C16C  1    0.386698    0.504092    0.393625    11.00000    0.10148    0.04263 =
         0.01509    0.00049   -0.00452    0.02153
AFIX  23
H16E  2    0.393031    0.511740    0.433913    11.00000   -1.20000
H16F  2    0.427232    0.502356    0.374097    11.00000   -1.20000
AFIX   0
C17C  1    0.340239    0.529664    0.255302    11.00000    0.07700    0.03660 =
         0.01685   -0.00124   -0.00362    0.01523
AFIX  43
H17C  2    0.344488    0.548248    0.262963    11.00000   -1.20000
AFIX   0
C18C  1    0.334032    0.520567    0.196853    11.00000    0.08022    0.03167 =
         0.01470   -0.00072    0.00197    0.00323
C19C  1    0.336417    0.492789    0.187840    11.00000    0.08708    0.03510 =
         0.01496   -0.00466    0.00479    0.00721
C20C  1    0.334530    0.474821    0.234909    11.00000    0.10267    0.03226 =
         0.01802   -0.00091    0.01134    0.00916
AFIX  43
H20C  2    0.333730    0.456154    0.227178    11.00000   -1.20000
AFIX   0
C21C  1    0.380429    0.498859    0.095165    11.00000    0.07393    0.03121 =
         0.02118    0.00017    0.00527    0.00440
AFIX  23
H21E  2    0.382726    0.491384    0.054310    11.00000   -1.20000
H21F  2    0.422094    0.498295    0.112677    11.00000   -1.20000
AFIX   0
C22C  1    0.358729    0.527559    0.092082    11.00000    0.05554    0.03159 =
         0.01636   -0.00121   -0.00211   -0.00158
C23C  1    0.330795    0.537875    0.143398    11.00000    0.05585    0.03394 =
         0.01407   -0.00054   -0.00352    0.00387
C24C  1    0.362390    0.543132    0.039724    11.00000    0.05182    0.03636 =
         0.01512   -0.00047   -0.00513    0.00054
C25C  1    0.332516    0.567892    0.039208    11.00000    0.03617    0.03780 =
         0.01865    0.00031   -0.00609   -0.00232
C26C  1    0.301525    0.577781    0.089509    11.00000    0.03748    0.03578 =
         0.02002   -0.00090   -0.00343    0.00193
C27C  1    0.300738    0.562708    0.142300    11.00000    0.05138    0.04355 =
         0.01656   -0.00091   -0.00381    0.00213
C28C  1    0.335648    0.583313   -0.018388    11.00000    0.03761    0.04146 =
         0.02298    0.00475   -0.00177   -0.00589
AFIX  23
H28A  2    0.301507    0.596341   -0.019865    11.00000   -1.20000
H28B  2    0.374665    0.593406   -0.020016    11.00000   -1.20000
AFIX   0
C29C  1    0.377204    0.546803   -0.068530    11.00000    0.03569    0.04482 =
         0.01902    0.00303   -0.00561   -0.00846
C30C  1    0.395870    0.535201   -0.014428    11.00000    0.03736    0.03722 =
         0.01625    0.00171   -0.00124   -0.00423
C31C  1    0.403102    0.538334   -0.122386    11.00000    0.03467    0.05453 =
         0.01509    0.00360   -0.00588   -0.00882
AFIX  43
H31C  2    0.388146    0.545312   -0.159039    11.00000   -1.20000
AFIX   0
C32C  1    0.450384    0.519855   -0.122738    11.00000    0.04314    0.04573 =
         0.01438   -0.00096   -0.00396   -0.00763
AFIX  43
H32C  2    0.467105    0.514108   -0.159732    11.00000   -1.20000
AFIX   0
C33C  1    0.473954    0.509497   -0.069237    11.00000    0.04567    0.03127 =
         0.01412    0.00114   -0.00204   -0.00907
C34C  1    0.445316    0.517457   -0.015952    11.00000    0.05070    0.03051 =
         0.01586    0.00057   -0.00145   -0.00192
AFIX  43
H34C  2    0.460245    0.510459    0.020693    11.00000   -1.20000
AFIX   0
C35C  1    0.254001    0.434169    0.297486    11.00000    0.13723    0.04735 =
         0.01932   -0.00005    0.00876   -0.00371
AFIX 137
H35A  2    0.247282    0.448831    0.269225    11.00000   -1.50000
H35B  2    0.214353    0.427449    0.311598    11.00000   -1.50000
H35C  2    0.276413    0.419712    0.277602    11.00000   -1.50000
AFIX   0
EADP C38C C38F
EADP C39C C39F
ISOR 0.01 0.02 C38C C38F C39C C39F
DFIX 1.53 0.002 C36C C37C C37C C38C C38C C39C C37C C38F C38F C39F
SADI 0.002 C13C C37C C36C C38C C37C C39C C36C C38F C37C C39F
C36C  1    0.246581    0.405689    0.409553    11.00000    0.09303    0.05985 =
         0.03043    0.00898    0.01336    0.02110
AFIX  23
H36C  2    0.263629    0.394042    0.441191    11.00000   -1.20000
H36D  2    0.250201    0.395964    0.371229    11.00000   -1.20000
AFIX   0
C37C  1    0.178418    0.410440    0.422598    11.00000    0.08752    0.10328 =
         0.02549    0.00168   -0.00492    0.01172
AFIX  23
H37C  2    0.174446    0.419316    0.461903    11.00000   -1.20000
H37D  2    0.161576    0.422706    0.392041    11.00000   -1.20000
AFIX   0
PART 11 61.000
C38C  1    0.140344    0.384736    0.423024    61.00000    0.10483    0.12491 =
         0.05762   -0.00662   -0.02400   -0.01876
AFIX  23
H38A  2    0.162574    0.370948    0.446188    61.00000   -1.20000
H38B  2    0.101003    0.388264    0.443629    61.00000   -1.20000
AFIX   0
C39C  1    0.126848    0.373773    0.360670    61.00000    0.11448    0.19087 =
         0.11553   -0.04004    0.00935   -0.01630
AFIX 137
H39A  2    0.106384    0.387559    0.336815    61.00000   -1.50000
H39B  2    0.100123    0.358093    0.363936    61.00000   -1.50000
H39C  2    0.165389    0.368643    0.341302    61.00000   -1.50000
AFIX   0
PART 0
PART -12 -61.000
C38F  1    0.139512    0.385045    0.417986   -61.00000    0.10483    0.12491 =
         0.05762   -0.00662   -0.02400   -0.01876
AFIX  23
H38C  2    0.140275    0.378642    0.376179   -61.00000   -1.20000
H38D  2    0.158173    0.370991    0.443243   -61.00000   -1.20000
AFIX   0
C39F  1    0.072811    0.389013    0.437108   -61.00000    0.11448    0.19087 =
         0.11553   -0.04004    0.00935   -0.01630
AFIX  33
H39D  2    0.050550    0.372091    0.433108   -61.00000   -1.50000
H39E  2    0.071526    0.394916    0.478799   -61.00000   -1.50000
H39F  2    0.053610    0.402575    0.411671   -61.00000   -1.50000
AFIX   0
PART 0
C40C  1    0.271965    0.605175    0.087233    11.00000    0.04978    0.04338 =
         0.02625   -0.00105   -0.00280    0.00956
AFIX  23
H40C  2    0.276553    0.613489    0.127084    11.00000   -1.20000
H40D  2    0.295543    0.616242    0.058678    11.00000   -1.20000
AFIX   0
EADP C41C C41F
EADP C42C C42F
EADP C43C C43F
DFIX 1.53 0.004 C41C C42C C41F C42F C42C C43C C42F C43F
PART 5 31.000
C41C  1    0.205560    0.606734    0.070082    31.00000    0.04567    0.06371 =
         0.02058   -0.00608   -0.00343    0.00704
AFIX  23
H41G  2    0.180162    0.597937    0.100998    31.00000   -1.20000
H41H  2    0.198949    0.597285    0.031791    31.00000   -1.20000
AFIX   0
C42C  1    0.186327    0.636162    0.063753    31.00000    0.10786    0.09315 =
         0.04943   -0.01020   -0.00150    0.05446
AFIX  23
H42G  2    0.196155    0.646132    0.100706    31.00000   -1.20000
H42H  2    0.208384    0.644603    0.030041    31.00000   -1.20000
AFIX   0
C43C  1    0.117184    0.636551    0.052375    31.00000    0.08228    0.26839 =
         0.04991   -0.01199   -0.01012    0.10862
AFIX 137
H43G  2    0.103261    0.655082    0.048219    31.00000   -1.50000
H43H  2    0.095899    0.628123    0.085993    31.00000   -1.50000
H43I  2    0.108081    0.626698    0.015621    31.00000   -1.50000
AFIX   0
PART 0
PART -6 -31.000
C41F  1    0.204283    0.602071    0.061702   -31.00000    0.04567    0.06371 =
         0.02058   -0.00608   -0.00343    0.00704
AFIX  23
H41I  2    0.204677    0.593139    0.022272   -31.00000   -1.20000
H41J  2    0.178332    0.591582    0.089380   -31.00000   -1.20000
AFIX   0
C42F  1    0.180835    0.630893    0.056317   -31.00000    0.10786    0.09315 =
         0.04943   -0.01020   -0.00150    0.05446
AFIX  23
H42I  2    0.211014    0.640966    0.032152   -31.00000   -1.20000
H42J  2    0.142213    0.630370    0.033113   -31.00000   -1.20000
AFIX   0
C43F  1    0.168503    0.647132    0.112933   -31.00000    0.08228    0.26839 =
         0.04991   -0.01199   -0.01012    0.10862
AFIX 137
H43J  2    0.206096    0.648169    0.136796   -31.00000   -1.50000
H43K  2    0.136193    0.638425    0.136311   -31.00000   -1.50000
H43L  2    0.155323    0.665202    0.101955   -31.00000   -1.50000
AFIX   0
PART 0
C44C  1    0.264827    0.572739    0.195016    11.00000    0.06081    0.04659 =
         0.02103   -0.00086    0.00274    0.01286
AFIX 137
H44J  2    0.230126    0.583485    0.180983    11.00000   -1.50000
H44K  2    0.291415    0.583761    0.220276    11.00000   -1.50000
H44L  2    0.249528    0.557512    0.218155    11.00000   -1.50000
AFIX   0
MOLE 4 Sol1
CL1S  4    0.446820    0.543322    0.717239    11.00000    0.03058    0.03236 =
         0.02159   -0.00574   -0.00397    0.00155
CL2S  4    0.588258    0.540403    0.778424    11.00000    0.03237    0.03646 =
         0.02327    0.00430   -0.00445    0.00351
C1S   1    0.488377    0.570712    0.750008    11.00000    0.02063    0.03180 =
         0.02343   -0.00548   -0.00729    0.00511
AFIX  23
H1SA  2    0.473559    0.587693    0.732498    11.00000   -1.20000
H1SB  2    0.479982    0.571227    0.793422    11.00000   -1.20000
AFIX   0
C2S   1    0.555994    0.568510    0.740287    11.00000    0.03230    0.02825 =
         0.02450    0.00202   -0.00262   -0.00089
AFIX  23
H2SA  2    0.576122    0.585057    0.754552    11.00000   -1.20000
H2SB  2    0.564260    0.566812    0.697000    11.00000   -1.20000

AFIX   0
HKLF 4


REM  S-2ba
REM wR2 = 0.2388, GooF = S = 1.026, Restrained GooF = 1.027 for all data
REM R1 = 0.0916 for 105467 Fo > 4sig(Fo) and 0.1010 for all 122162 data
REM 2272 parameters refined using 158 restraints

END

WGHT      0.1279     10.6844

REM Highest difference peak  1.155,  deepest hole -0.713,  1-sigma level  0.081
Q1    1   0.5562  0.5439  0.7792  11.00000  0.05    1.16
Q2    1   0.4097  0.5416  0.7198  11.00000  0.05    1.06
Q3    1   0.4479  0.5293  0.7196  11.00000  0.05    0.77
Q4    1   0.0524  0.8158  1.1688  11.00000  0.05    0.72
Q5    1   0.5861  0.5555  0.7788  11.00000  0.05    0.64
Q6    1   0.0493  0.7085  0.5420  11.00000  0.05    0.64
Q7    1   0.0063  0.7973  1.1393  11.00000  0.05    0.63
Q8    1   0.5787  0.6707  0.0683  11.00000  0.05    0.63
Q9    1   0.4378  0.5577  0.7234  11.00000  0.05    0.63
Q10   1   0.4002  0.6533  0.3797  11.00000  0.05    0.62
;
_shelx_res_checksum    3917

_shelx_hkl_file
;
   0   0   2 11157.0 447.764   7
   0   0  -2 11182.8 447.768   7
   0   0   3 13.7825 2.76122   1
   0   0   3 15.2374 2.99164   7
   0   0  -3 13.2404 2.64919   7
   0   0  -4 8124.01 327.608  13
   0   0   4 8284.13 328.678   1
   0   0  -4 7963.40 327.543  12
   0   0  -4 8235.48 327.618   9
   0   0  -4 8563.52 328.864   7
   0   0   4 8686.48 328.890   7
   0   0  -5 67.6275 4.18429  13
   0   0  -5 70.3031 3.86935  12
   0   0   5 54.4818 6.25533   1
   0   0  -5 64.7665 4.30918   9
   0   0  -5 65.7205 6.14563   7
   0   0   5 61.9480 6.62689   7
   0   0  -6 11583.5 454.850  13
   0   0   6 11446.9 454.548  11
   0   0  -6 11449.6 454.750  12
   0   0   6 11435.8 456.443   1
   0   0  -6 10888.1 456.256   1
   0   0  -6 11225.9 454.625   4
   0   0  -6 11611.4 454.849   9
   0   0  -6 11863.5 456.698   7
   0   0  -6 10976.2 454.500   6
   0   0   6 12074.7 456.706   7
   0   0  -7 18.7553 3.47492  13
   0   0  -7 17.4109 3.00126  12
   0   0  -7 5.98903 5.15506   1
   0   0   7 11.3131 5.56092   1
   0   0  -7 8.20169 2.63927   4
   0   0  -7 10.9171 3.54329   9
   0   0   7 11.2257 5.72203   7
   0   0  -7 18.0229 2.23125   6
   0   0  -7 19.6138 5.77549   7
   0   0  -8 166.172 8.49943  12
   0   0   8 189.659 8.16854  11
   0   0   8 160.991 11.2866   1
   0   0  -8 160.307 10.9866   1
   0   0  -8 167.463 8.29524   4
   0   0  -8 193.932 8.34664   5
   0   0   8 183.284 7.81670   8
   0   0  -8 162.094 8.81601   9
   0   0  -8 177.119 11.6060   7
   0   0   8 189.336 11.6891   7
   0   0  -8 209.073 8.05324   6
   0   0  -9 9.05104 2.26199   6
   0   0  -9 6.14672 7.11662   7
   0   0   9 8.31938 6.48068   7
   0   0  -9 5.74014 3.32578  12
   0   0   9 5.51923 2.68593  11
   0   0  -9 5.35880 6.38407   1
   0   0   9-1.48435 6.44382   1
   0   0  -9 4.59089 2.06066   2
   0   0  -9 5.46343 2.90957   4
   0   0  -9 6.85975 2.78233   5
   0   0   9 7.05618 1.97845   8
   0   0  -9-0.70965 4.24479   9
   0   0  -9 3.60636 2.02771   3
   0   0  10 712.596 31.1121   7
   0   0 -10 627.411 26.9580   6
   0   0 -10 705.697 31.2740   7
   0   0  10 656.210 27.1494  11
   0   0 -10 686.069 27.5646  12
   0   0 -10 673.325 30.4919   1
   0   0 -10 653.569 26.8220   2
   0   0  10 726.048 31.0912   1
   0   0 -10 671.165 27.2854   5
   0   0 -10 669.776 27.2672   4
   0   0  10 653.964 26.7925   8
   0   0 -10 679.980 27.8410   9
   0   0 -10 644.777 26.8148   3
   0   0 -11 643.374 27.6482   3
   0   0  11 652.606 28.8228  13
   0   0  11 690.707 28.0649  11
   0   0 -11 719.852 28.5730  12
   0   0 -11 672.341 32.1615   1
   0   0 -11 640.309 27.6528   2
   0   0  11 623.826 32.6381   1
   0   0 -11 672.202 28.2127   4
   0   0 -11 698.700 28.1762   5
   0   0 -11 689.563 28.8862   9
   0   0  11 687.912 27.6495   8
   0   0  11 733.887 32.7135   7
   0   0 -11 711.094 27.8578   6
   0   0 -11 702.482 32.7297   7
   0   0 -12 972.357 40.5774   3
   0   0  12 954.087 41.6590  13
   0   0 -12 1020.38 41.4285  12
   0   0  12 1003.20 40.9874  11
   0   0  12 1050.84 45.2490   1
   0   0 -12 1008.66 44.7121   1
   0   0 -12 977.078 40.5818   2
   0   0 -12 984.319 41.0749   4
   0   0 -12 1022.16 41.1338   5
   0   0 -12 1012.32 41.7381   9
   0   0  12 1026.99 40.6019   8
   0   0 -12 1021.37 40.8019   6
   0   0 -12 1045.75 45.4992   7
   0   0  12 1054.93 45.4132   7
   0   0 -13 536.441 23.4901   3
   0   0 -13 570.589 24.1568   4
   0   0  13 559.574 24.8935  13
   0   0 -13 604.609 24.6118  12
   0   0  13 613.091 24.0853  11
   0   0 -13 565.440 28.4789   1
   0   0 -13 544.370 23.4993   2
   0   0  13 555.635 28.8883   1
   0   0 -13 588.478 24.1750   5
   0   0  13 573.023 23.5154   8
   0   0 -13 586.203 25.0511   9
   0   0  13 623.100 29.4192   7
   0   0 -13 587.225 23.7765   6
   0   0 -14 204.673 10.3522   4
   0   0 -14 218.005 9.57362   3
   0   0  14 205.115 11.3829  13
   0   0  14 231.466 10.3799  11
   0   0 -14 214.423 9.57462   2
   0   0  14 225.058 15.4058   1
   0   0 -14 188.364 14.5999   1
   0   0 -14 224.029 10.4898   5
   0   0  14 224.904 9.66024   8
   0   0 -14 211.865 11.5477   9
   0   0  14 237.811 15.9598   7
   0   0 -14 229.783 9.97475   6
   0   0 -15 278.530 12.3080   3
   0   0 -15 294.149 13.2658   4
   0   0  15 294.209 14.3528  13
   0   0  15 291.829 13.1920  11
   0   0 -15 275.075 18.1772   1
   0   0  15 304.325 18.7677   1
   0   0 -15 278.979 12.3144   2
   0   0 -15 298.327 13.2969   5
   0   0 -15 306.889 14.5683   9
   0   0  15 279.987 12.4098   8
   0   0  15 270.765 18.6650   7
   0   0 -15 292.403 12.7420   6
   0   0 -16 354.610 15.7035   4
   0   0 -16 343.630 14.7739   3
   0   0  16 351.516 16.8930  13
   0   0  16 347.014 15.6650  11
   0   0 -16 321.950 20.3860   1
   0   0  16 380.729 21.5454   1
   0   0 -16 341.558 14.7753   2
   0   0 -16 374.270 15.8972   5
   0   0 -16 347.112 16.9419   9
   0   0  16 338.504 14.9208   8
   0   0  16 384.745 21.9238   7
   0   0 -16 370.428 15.2954   6
   0   0 -17 37.4604 4.96519   4
   0   0 -17 35.3611 3.40629   3
   0   0  17 32.6084 7.24080  13
   0   0  17 27.3129 5.25683  11
   0   0 -17 39.0041 3.42107   2
   0   0 -17 45.9414 10.5313   1
   0   0  17 27.7826 10.8922   1
   0   0 -17 37.7530 4.97361   5
   0   0 -17 36.3740 7.30314   9
   0   0 -17 41.2979 4.16397   6
   0   0  17 25.8021 10.2276   7
   0   0 -18 606.659 25.7945   3
   0   0 -18 622.886 26.7732   4
   0   0  18 675.722 28.1634  13
   0   0  18 663.693 26.8652  11
   0   0 -18 608.593 25.7939   2
   0   0  18 719.156 33.3896   1
   0   0 -18 628.283 31.8450   1
   0   0 -18 614.161 26.9339   5
   0   0 -18 620.124 28.0845   9
   0   0 -18 648.604 26.3925   6
   0   0 -19 304.951 14.2428   3
   0   0 -19 334.503 15.6937   4
   0   0  19 371.914 17.6962  13
   0   0  19 359.994 15.7972  11
   0   0 -19 287.256 21.9004   1
   0   0  19 251.073 23.0926   1
   0   0 -19 318.737 14.2546   2
   0   0 -19 348.538 15.9129   5
   0   0 -19 325.813 17.8330   9
   0   0 -19 349.883 15.0932   6
   0   0 -20 142.819 8.68340   4
   0   0 -20 140.723 6.97889   3
   0   0  20 170.867 11.4321  13
   0   0  20 156.294 8.98622  11
   0   0 -20 143.299 6.97920   2
   0   0  20 158.945 15.7812   1
   0   0 -20 146.180 14.6967   1
   0   0 -20 145.297 9.05725   5
   0   0 -20 141.778 10.9372   9
   0   0 -20 128.767 7.92057   6
   0   0 -21 1.95056 5.28663   4
   0   0  21 17.0603 8.74214  13
   0   0  21-2.67787 5.68732  11
   0   0 -21-4.03828 11.1658   1
   0   0 -21-6.25028 5.63154   5
   0   0 -21-5.98033 8.47753   9
   0   0 -21-7.15501 4.71839   6
   0   0 -22 111.992 7.96393   4
   0   0  22 159.607 11.5791  13
   0   0  22 96.6712 8.18802  11
   0   0 -22 109.559 14.2333   1
   0   0 -22 115.245 8.41185   5
   0   0 -22 111.050 10.7173   9
   0   0 -22 111.273 7.30410   6
   0   0 -23 0.60441 5.57676   4
   0   0  23-1.57438 6.27634  11
   0   0 -23-15.2539 12.5174   1
   0   0 -23-5.35754 6.05933   5
   0   0 -23-0.80277 9.13308   9
   0   0 -23-1.36949 4.72891   6
   0   0 -24 247.705 13.1018   4
   0   0  24 258.461 13.5257  11
   0   0 -24 263.395 13.6996   5
   0   0  24 213.094 16.4091  13
   0   0 -24 239.157 15.7841   9
   0   0 -24 271.648 12.6484   6
   0   0 -25 42.5597 6.61302   4
   0   0 -25 42.4023 7.11971   5
   0   0  25 29.7644 12.0337  13
   0   0 -25 43.3135 9.98641   9
   0   0 -25 47.8995 5.98393   6
   0   0 -26 72.5684 7.22595   4
   0   0 -26 64.4843 7.79117   5
   0   0  26 67.4053 13.1204  13
   0   0 -26 45.5204 10.4263   9
   0   0 -26 57.5682 6.55068   6
   0   0 -27 3.59665 6.15094   4
   0   0 -27 5.61997 6.87539   5
   0   0  27 26.9395 13.3378  13
   0   0 -27 19.2593 10.4168   9
   0   0 -27 5.68708 5.63498   6
   0   0 -28 23.4527 6.46147   4
   0   0 -28 37.5736 11.0818   9
   0   0 -28 23.4456 7.38222   5
   0   0 -28 30.0377 6.20290   6
   0   0  29 39.4890 14.4372  13
   0   0 -29 1.64302 7.31770   5
   0   0  30 234.015 18.9583  13
   0   0 -30 234.429 14.0600   5
   0   0  31 66.2235 12.5941   9
   0   0 -31 69.0852 9.29834   5
   0   0  31 67.9331 15.8520  13
   0   0 -31 56.8330 10.7095  12
   0   0  32-4.86053 11.6680   9
   0   0 -32 15.3562 8.15174   5
   0   0  32-2.19225 15.1704  13
   0   0 -32-3.73172 10.0224  12
   0   0  33 114.037 14.2672   9
   0   0 -33 95.7161 10.3290   5
   0   0  33 112.063 17.5286  13
   0   0 -33 78.3614 12.0048  12
   0   0  34-4.34882 12.5093   9
   0   0 -34 8.52598 8.68750   5
   0   0  34-29.7104 16.2059  13
   0   0 -34 8.61971 10.9731  12
   0   0  35 36.8148 13.1308   9
   0   0 -35 23.6313 9.07669   5
   0   0  35 8.67746 16.2342  13
   0   0 -35 18.7718 11.0543  12
   0   0  36 30.4650 13.1042   9
   0   0  36 3.21418 17.0632  13
   0   0 -36 23.4853 9.78354   5
   0   0 -36 19.5219 11.2090  12
   0   0 -37 112.974 11.6668   5
   0   0 -38 73.9076 11.1547   5
   0   1  -2 0.14056 1.37750   7
   0  -1   2 1.32943 1.40021   7
   0  -1  -2-0.51629 1.47119   7
   0   1   2 1.99518 1.46121   7
   0  -1   3 356.470 15.9255   1
   0   1   3 378.947 15.9842   1
   0  -1   3 375.343 16.0701   7
   0  -1  -3 367.384 16.1080   7
   0   1  -3 356.083 16.0553   7
   0   1   3 385.565 16.1786   7
   0   1   4 6.52246 2.09952  13
   0   1  -4 4.93080 2.13060  13
   0   1   4 10.2288 3.56003   1
   0  -1   4 5.85838 3.56547   1
   0   1  -4 7.46206 1.88673  12
   0  -1  -4 7.77981 1.87110  12
   0   1  -4 6.37374 2.29415   9
   0  -1  -4 4.08189 2.28178   9
   0   1  -4 11.6559 3.74836   7
   0  -1   4 7.04423 3.46410   7
   0  -1  -4 5.22753 3.81928   7
   0   1   4 8.71003 3.82055   7
   0   1  -5 12522.2 500.541  13
   0   1   5 12810.2 500.524  13
   0   1  -5 12390.0 500.470  12
   0  -1   5 12474.2 500.320  11
   0  -1  -5 12325.4 500.477  12
   0  -1   5 12601.4 501.834   1
   0   1   5 12549.3 501.888   1
   0   1  -5 10410.8 501.539   1
   0   1  -5 12564.4 500.550   9
   0  -1  -5 12701.8 500.571   9
   0  -1   5 13156.2 502.088   7
   0   1  -5 12572.0 502.093   7
   0  -1  -5 12746.0 502.095   7
   0   1   5 13138.8 502.137   7
   0   1   6 255.060 11.5640  13
   0   1  -6 269.327 11.4963  13
   0   1   6 280.949 11.0676  11
   0  -1  -6 269.406 11.3428  12
   0  -1   6 277.840 11.0566  11
   0   1  -6 249.432 11.3484  12
   0   1  -6 226.336 13.5607   1
   0  -1   6 245.455 13.6523   1
   0  -1  -6 242.260 13.2868   1
   0   1   6 236.641 13.8382   1
   0   1  -6 225.202 11.1312   4
   0  -1  -6 241.803 11.1344   4
   0  -1  -6 235.715 11.5086   9
   0   1  -6 233.192 11.5753   9
   0  -1  -6 294.150 10.9963   6
   0  -1   6 289.117 14.1088   7
   0   1   6 280.398 13.7653   7
   0   1  -6 267.744 10.9280   6
   0  -1  -6 276.426 14.1489   7
   0   1  -6 285.255 13.8475   7
   0   1  -7 675.979 26.6359  13
   0   1   7 672.324 26.6179  13
   0  -1  -7 644.920 26.4848  12
   0   1   7 646.621 26.2028  11
   0   1  -7 655.025 26.4755  12
   0  -1   7 651.593 26.2251  11
   0   1   7 638.847 28.6339   1
   0   1  -7 618.296 28.4229   1
   0  -1  -7 625.866 28.3491   1
   0  -1   7 622.303 28.4862   1
   0   1  -7 633.869 26.2976   5
   0  -1  -7 632.460 26.3079   4
   0   1  -7 640.942 26.3104   4
   0  -1  -7 665.520 26.6578   9
   0   1  -7 662.028 26.6621   9
   0  -1   7 700.573 28.9700   7
   0   1   7 680.848 28.8901   7
   0   1  -7 613.149 26.0945   6
   0  -1  -7 615.590 26.1290   6
   0  -1  -7 656.980 28.8795   7
   0   1  -7 660.328 28.8718   7
   0  -1  -8 147.653 6.90980   3
   0   1  -8 144.966 8.00132  13
   0   1   8 174.517 7.97457  13
   0   1   8 165.995 7.28385  11
   0   1  -8 147.770 7.68797  12
   0  -1  -8 156.755 7.71263  12
   0  -1   8 167.331 7.31276  11
   0  -1  -8 147.518 6.92564   2
   0  -1   8 115.259 10.5768   1
   0  -1  -8 141.840 10.5049   1
   0   1  -8 134.551 10.5253   1
   0   1   8 123.245 10.7596   1
   0   1  -8 140.184 7.39929   4
   0  -1  -8 150.975 7.37704   4
   0   1  -8 163.339 7.31294   5
   0  -1  -8 152.200 8.16916   9
   0  -1   8 164.122 6.89088   8
   0   1  -8 153.561 8.11739   9
   0   1  -8 149.466 10.8140   7
   0  -1  -8 177.633 7.13414   6
   0   1   8 171.164 10.9805   7
   0   1  -8 176.404 7.06103   6
   0  -1   8 156.765 10.9506   7
   0  -1  -8 179.444 11.1138   7
   0  -1  -9 1246.18 52.7897   3
   0   1  -9 1343.65 53.5227  13
   0   1   9 1330.61 53.4970  13
   0  -1  -9 1297.59 53.3392  12
   0   1  -9 1228.18 53.2996  12
   0   1   9 1291.24 53.0188  11
   0  -1   9 1282.60 52.8368   3
   0  -1   9 1297.30 52.8549   2
   0  -1  -9 1265.61 55.7127   1
   0   1   9 1331.21 56.0866   1
   0  -1   9 1254.80 55.9448   1
   0   1  -9 1241.46 55.7099   1
   0  -1  -9 1249.36 52.7925   2
   0   1  -9 1284.53 53.1343   5
   0  -1  -9 1277.23 53.1435   5
   0   1  -9 1266.80 53.1323   4
   0  -1  -9 1294.31 53.1327   4
   0  -1  -9 1301.87 53.5543   9
   0   1  -9 1321.45 53.5632   9
   0   1   9 1311.96 52.7534   8
   0  -1   9 1258.84 52.7791   8
   0   1  -9 1305.64 56.1794   7
   0   1  -9 1256.39 52.8940   6
   0  -1  -9 1343.88 56.3427   7
   0  -1  -9 1281.52 52.9336   6
   0   1   9 1364.85 56.3525   7
   0  -1   9 1371.82 56.3309   7
   0  -1 -10 10.1694 2.50200   3
   0  -1 -10 8.46318 3.51914   4
   0   1  10 2.60971 5.16618  13
   0  -1  10 11.4360 3.39824  11
   0  -1 -10 9.51980 4.14836  12
   0   1  10 12.2761 3.40280  11
   0   1 -10 12.6214 4.04784  12
   0  -1 -10 10.2093 7.61803   1
   0   1 -10 7.21756 7.76498   1
   0  -1 -10 8.48828 2.51196   2
   0  -1  10 5.55363 7.68222   1
   0   1  10 3.98767 7.74706   1
   0   1 -10 6.15959 3.52369   4
   0   1 -10 14.0204 3.46022   5
   0  -1 -10 13.4487 3.51711   5
   0   1 -10 4.17759 5.03307   9
   0  -1 -10 4.51251 5.12874   9
   0  -1  10 11.9945 2.46530   8
   0   1  10 11.5101 2.43079   8
   0  -1 -10 13.7116 8.30988   7
   0   1 -10 16.5053 2.70860   6
   0   1 -10 10.7505 7.96097   7
   0  -1 -10 17.1349 2.85283   6
   0   1  10 11.4764 8.16552   7
   0  -1  10 9.52704 7.88675   7
   0   1 -11 2004.30 84.4202   3
   0  -1 -11 2093.75 84.8696   4
   0  -1 -11 2056.69 84.4361   3
   0   1  11 2139.24 85.3155  13
   0  -1 -11 2195.21 85.1892  12
   0  -1  11 2112.22 84.7760  11
   0   1  11 2099.47 84.7536  11
   0   1 -11 2055.15 88.0114   1
   0  -1 -11 2057.19 87.9772   1
   0   1  11 2132.69 88.5551   1
   0   1 -11 1998.72 84.4184   2
   0  -1  11 2131.78 88.4827   1
   0  -1 -11 2053.53 84.4368   2
   0   1 -11 2093.15 84.8685   4
   0  -1 -11 2173.90 84.9227   5
   0   1 -11 2140.77 84.8843   5
   0   1 -11 2188.37 85.4098   9
   0  -1  11 2111.03 84.4457   8
   0   1  11 2139.37 84.4143   8
   0  -1 -11 2197.23 85.4260   9
   0  -1 -11 2148.25 84.6461   6
   0  -1  11 2295.32 88.9041   7
   0  -1 -11 2232.32 88.9441   7
   0   1 -11 2078.66 84.5850   6
   0   1  11 2276.72 88.8967   7
   0  -1 -12 94.6867 5.22174   3
   0   1 -12 90.6551 5.22278   3
   0  -1 -12 102.127 6.25513   4
   0   1  12 89.0529 7.50381  13
   0   1  12 104.592 6.10211  11
   0  -1  12 114.628 6.24303  11
   0  -1 -12 108.447 6.82746  12
   0  -1 -12 92.9902 5.24109   2
   0  -1 -12 80.7754 10.5535   1
   0   1 -12 92.0269 5.21307   2
   0  -1  12 95.6716 11.3767   1
   0   1 -12 114.274 11.0852   1
   0   1  12 83.8183 11.0692   1
   0   1 -12 99.9763 6.22872   4
   0   1 -12 117.985 6.24919   5
   0  -1 -12 113.984 6.20106   5
   0   1 -12 89.8229 7.38104   9
   0   1  12 106.680 5.21871   8
   0  -1  12 112.243 5.37490   8
   0  -1 -12 104.251 7.72027   9
   0  -1 -12 115.911 5.61961   6
   0   1  12 113.266 11.3876   7
   0   1 -12 120.518 5.61106   6
   0  -1 -12 110.319 11.5470   7
   0  -1  12 106.939 11.1455   7
   0  -1 -13 1158.63 48.2934   4
   0   1 -13 1127.56 47.7336   3
   0  -1 -13 1149.41 47.7485   3
   0   1  13 1228.68 48.8973  13
   0  -1  13 1174.22 48.8685  13
   0   1  13 1216.71 48.2101  11
   0  -1 -13 1210.26 48.6895  12
   0  -1  13 1221.98 48.2343  11
   0  -1  13 1218.06 52.5311   1
   0   1  13 1196.77 52.5202   1
   0   1 -13 1153.77 51.9391   1
   0   1 -13 1118.32 47.7281   2
   0  -1 -13 1122.54 47.7432   2
   0  -1 -13 1179.20 52.0110   1
   0   1 -13 1214.57 48.3548   5
   0  -1 -13 1180.44 48.3690   5
   0   1 -13 1169.22 48.2905   4
   0   1  13 1199.13 47.7548   8
   0  -1  13 1208.78 47.8093   8
   0  -1 -13 1242.56 49.0703   9
   0   1 -13 1195.96 49.0142   9
   0   1  13 1317.39 53.2341   7
   0  -1 -13 1216.70 52.9581   7
   0   1 -13 1200.46 47.9884   6
   0  -1 -13 1221.89 48.0430   6
   0  -1  13 1279.31 53.0155   7
   0   1 -14 72.6989 4.45026   3
   0  -1 -14 76.1534 4.47235   3
   0  -1 -14 75.5119 5.59495   4
   0   1  14 72.3195 6.98721  13
   0  -1  14 76.8568 6.96379  13
   0  -1  14 85.2586 5.64382  11
   0  -1 -14 89.0985 6.43261  12
   0   1  14 88.6294 5.57837  11
   0   1 -14 70.3917 4.43069   2
   0   1 -14 65.3485 10.2722   1
   0  -1 -14 79.5977 4.48599   2
   0  -1 -14 76.2313 10.5943   1
   0   1  14 58.4859 10.6824   1
   0  -1  14 81.0205 11.0690   1
   0   1 -14 82.2994 5.58819   4
   0  -1 -14 86.2243 5.70487   5
   0   1 -14 83.8034 5.53692   5
   0  -1  14 77.4207 4.66371   8
   0   1  14 78.7746 4.51902   8
   0   1 -14 102.181 7.25403   9
   0  -1 -14 83.9954 7.21082   9
   0   1 -14 82.3840 4.85553   6
   0  -1 -14 79.6577 10.8116   7
   0   1  14 84.3358 10.9281   7
   0  -1 -14 86.5853 4.96038   6
   0  -1  14 88.3361 11.2524   7
   0  -1 -15 1096.27 45.4572   4
   0   1 -15 1084.51 45.4299   4
   0   1 -15 1096.26 44.7724   3
   0  -1 -15 1085.80 44.7799   3
   0   1  15 1106.68 46.1850  13
   0  -1  15 1075.71 46.1456  13
   0  -1 -15 1102.40 45.9151  12
   0   1  15 1108.21 45.3485  11
   0  -1  15 1115.12 45.3922  11
   0  -1  15 1138.56 50.1814   1
   0  -1 -15 1075.82 49.6308   1
   0  -1 -15 1092.14 44.7780   2
   0   1 -15 1090.15 49.6238   1
   0   1 -15 1099.72 44.7781   2
   0   1  15 1165.19 50.3659   1
   0  -1 -15 1122.31 45.5629   5
   0   1 -15 1133.19 45.5273   5
   0  -1 -15 1153.67 46.3141   9
   0   1  15 1093.67 44.8084   8
   0   1 -15 1148.71 46.3226   9
   0  -1  15 1108.01 44.8751   8
   0  -1 -15 1105.48 45.1413   6
   0   1 -15 1095.82 45.0836   6
   0  -1  15 1157.64 50.6871   7
   0   1  15 1192.64 50.8939   7
   0  -1 -16 89.2849 6.16267   4
   0  -1 -16 88.4267 4.84255   3
   0   1 -16 81.8767 4.77827   3
   0   1 -16 88.9030 6.23055   4
   0  -1  16 74.1887 7.88545  13
   0   1  16 85.5999 7.93995  13
   0  -1  16 79.6670 6.25866  11
   0   1  16 80.5104 6.27836  11
   0   1 -16 82.6870 4.79166   2
   0  -1 -16 80.1634 11.4114   1
   0   1 -16 95.1020 11.8007   1
   0   1  16 94.2938 12.3180   1
   0  -1 -16 86.3549 4.86795   2
   0  -1  16 95.8006 12.2770   1
   0   1 -16 94.2030 6.21075   5
   0  -1 -16 93.7209 6.24135   5
   0  -1 -16 98.4198 7.99172   9
   0  -1  16 88.5976 5.13444   8
   0   1  16 84.4722 4.98357   8
   0   1 -16 85.2464 7.76620   9
   0   1 -16 84.4480 5.43101   6
   0  -1 -16 89.6442 5.46711   6
   0   1  16 86.4287 12.2787   7
   0  -1  16 86.6613 11.7879   7
   0  -1 -17 20.1507 4.53475   4
   0   1 -17 19.0114 4.59741   4
   0  -1 -17 21.2600 2.99497   3
   0   1 -17 15.4575 2.90841   3
   0   1  17 11.1588 6.73388  13
   0  -1  17 18.8130 6.85769  13
   0   1  17 27.8771 4.78370  11
   0  -1  17 20.4129 5.06235  11
   0  -1 -17 17.3143 2.95135   2
   0  -1 -17 27.1680 9.80355   1
   0   1  17 25.2652 10.4219   1
   0   1 -17 16.4322 9.80657   1
   0  -1  17 24.3030 10.1382   1
   0   1 -17 17.6099 2.93636   2
   0  -1 -17 14.2740 4.59947   5
   0   1 -17 20.4636 4.52960   5
   0  -1  17 17.1041 3.56037   8
   0  -1 -17 13.5129 6.48989   9
   0   1 -17 16.6145 6.57103   9
   0  -1 -17 19.4665 3.76912   6
   0  -1  17 16.1450 10.1135   7
   0   1  17 12.6848 10.0614   7
   0   1 -17 14.7975 3.69426   6
   0  -1 -18 14.7151 3.11401   3
   0   1 -18 14.1770 4.92251   4
   0   1 -18 11.4004 3.10553   3
   0  -1 -18 17.3958 5.02943   4
   0   1  18 19.1386 7.56917  13
   0  -1  18 6.66575 7.49106  13
   0  -1  18 9.66838 5.23463  11
   0   1  18 21.2416 5.24997  11
   0   1  18 26.5901 11.4179   1
   0  -1 -18 17.3137 3.12277   2
   0  -1 -18 24.1897 10.2474   1
   0  -1  18 23.8911 11.3348   1
   0   1 -18 13.3830 3.11632   2
   0   1 -18 11.4948 10.1406   1
   0  -1 -18 13.4808 5.18340   5
   0   1 -18 10.1988 4.90292   5
   0  -1 -18 17.6210 7.26100   9
   0   1 -18 17.1996 7.29183   9
   0   1 -18 14.0070 3.98892   6
   0  -1 -18 14.3058 4.03915   6
   0   1 -19 3666.61 149.928   3
   0   1 -19 3706.77 150.822   4
   0  -1 -19 3728.62 150.828   4
   0  -1 -19 3676.63 149.942   3
   0  -1  19 3755.89 151.743  13
   0   1  19 3873.15 151.745  13
   0  -1  19 3810.90 150.826  11
   0   1  19 3731.00 150.757  11
   0  -1 -19 3709.76 155.586   1
   0  -1 -19 3674.64 149.941   2
   0   1 -19 3619.55 155.642   1
   0   1  19 3970.65 156.923   1
   0  -1  19 3950.36 156.770   1
   0   1 -19 3658.26 149.927   2
   0  -1 -19 3769.94 151.015   5
   0   1 -19 3800.22 151.005   5
   0  -1 -19 3789.13 151.938   9
   0   1 -19 3819.00 151.952   9
   0   1 -19 3810.90 150.474   6
   0  -1 -19 3815.86 150.526   6
   0   1 -20 4.92651 3.04954   3
   0   1 -20 5.71382 5.17973   4
   0  -1 -20 8.99377 3.09189   3
   0  -1 -20 7.48012 5.30854   4
   0  -1  20 2.72896 8.00498  13
   0   1  20 20.0000 8.31966  13
   0   1  20 7.33622 5.48992  11
   0  -1  20 3.89672 5.58102  11
   0  -1 -20 1.11197 10.5267   1
   0  -1  20 5.58430 11.6908   1
   0   1 -20 7.84535 10.7735   1
   0   1 -20 6.45989 3.05702   2
   0  -1 -20 6.47642 3.01316   2
   0   1  20 3.77220 11.6438   1
   0   1 -20 4.19971 5.20496   5
   0  -1 -20 3.81285 5.27350   5
   0  -1 -20 4.05824 7.85822   9
   0   1 -20 2.70310 7.81521   9
   0   1 -20 0.72186 4.25709   6
   0  -1 -20 6.79546 4.46453   6
   0  -1 -21 20.5852 5.49056   4
   0   1 -21 27.7219 5.70561   4
   0  -1  21 36.5771 8.93758  13
   0  -1  21 22.6568 6.16198  11
   0   1  21 21.1024 5.92014  11
   0   1 -21 15.6967 11.2923   1
   0  -1 -21 29.2116 11.3271   1
   0  -1 -21 18.7536 5.79674   5
   0   1 -21 22.5920 5.85535   5
   0  -1 -21 23.4190 8.72363   9
   0   1 -21 25.3268 8.43421   9
   0  -1 -21 17.7022 4.79781   6
   0   1 -21 22.6413 4.83778   6
   0  -1 -22 17.9284 5.59994   4
   0   1 -22 21.4562 5.73000   4
   0  -1  22 49.1360 9.51835  13
   0   1  22 17.8237 6.23333  11
   0  -1  22 19.4999 6.24912  11
   0   1 -22 12.5335 11.8728   1
   0  -1 -22 17.1721 11.7289   1
   0   1 -22 22.3570 6.08320   5
   0  -1 -22 20.6859 6.12744   5
   0  -1 -22 17.2281 8.81063   9
   0   1 -22 21.2824 8.54135   9
   0   1 -22 24.8547 4.94834   6
   0  -1 -22 16.7712 4.88924   6
   0  -1 -23 13.6089 5.83971   4
   0   1 -23 23.1670 5.75155   4
   0   1  23 6.70350 10.7653  13
   0  -1  23 51.4308 10.0988  13
   0   1  23 7.31108 6.18688  11
   0  -1  23 14.5427 6.28268  11
   0  -1 -23 35.1192 12.7064   1
   0   1 -23 20.1488 12.3294   1
   0  -1 -23 17.4642 6.28528   5
   0   1 -23 23.7717 6.15938   5
   0  -1 -23 12.5626 8.81189   9
   0   1 -23 23.7908 9.02887   9
   0   1 -23 11.4593 4.93540   6
   0  -1 -23 25.5503 5.16579   6
   0   1 -24 16.2495 5.91886   4
   0  -1 -24 17.9039 6.05669   4
   0   1  24-2.12139 6.53410  11
   0  -1  24 12.4171 6.67491  11
   0   1  24-14.6503 11.3371  13
   0  -1  24 42.6850 10.5316  13
   0   1 -24 7.08763 6.40727   5
   0  -1 -24 9.85599 6.40334   5
   0   1 -24-2.53933 9.49961   9
   0  -1 -24 10.4372 9.14263   9
   0  -1 -24 9.62017 5.30653   6
   0   1 -24 12.5604 5.19019   6
   0  -1 -25 2.43005 5.79357   4
   0   1 -25 1.28830 5.88689   4
   0  -1  25-2.99430 6.68201  11
   0   1 -25-2.74377 6.44337   5
   0  -1 -25 3.37918 6.41485   5
   0   1  25-10.1849 11.7564  13
   0  -1  25-27.0633 11.9895  13
   0  -1 -25-5.64417 9.35909   9
   0   1 -25-11.2626 9.82499   9
   0   1 -25 2.01620 5.19404   6
   0  -1 -25 4.90160 5.27163   6
   0  -1 -26 0.83628 5.87504   4
   0   1 -26 0.16626 6.01393   4
   0   1 -26-1.23080 6.51645   5
   0  -1 -26 1.87449 6.70003   5
   0  -1  26-6.08269 12.4753  13
   0   1  26 1.73195 12.3720  13
   0  -1 -26-4.67544 9.76111   9
   0   1 -26-11.8368 9.94062   9
   0   1 -26-6.46600 5.54373   6
   0  -1 -26-4.10243 5.50100   6
   0   1 -27 42.9663 6.94243   4
   0  -1 -27 48.0151 6.83910   4
   0  -1 -27 47.4551 7.77895   5
   0   1 -27 42.2718 7.54464   5
   0  -1  27 47.0200 13.3979  13
   0   1  27 68.8928 13.6305  13
   0   1 -27 50.9559 10.8180   9
   0  -1 -27 46.0826 10.7263   9
   0   1 -27 44.5675 6.30810   6
   0  -1 -27 45.6805 6.49753   6
   0   1 -28 12.7188 6.40552   4
   0  -1 -28 21.1143 6.41064   4
   0   1  28 40.9947 14.0166  13
   0  -1  28 22.4806 13.8148  13
   0   1 -28 5.14819 7.22883   5
   0  -1 -28 11.3529 7.23825   5
   0   1 -28 4.77784 10.5852   9
   0   1 -28 16.9105 5.94052   6
   0  -1 -28 13.0219 5.99300   6
   0   1 -29 12.8154 7.50038   5
   0  -1 -29 6.61156 7.64406   5
   0   1  29 35.4484 14.2919  13
   0  -1  29 22.7602 14.3563  13
   0   1 -29 19.2064 9.10484  12
   0   1 -30 9.42933 7.74005   5
   0  -1 -30 10.5444 8.12727   5
   0   1 -30-0.31666 9.49124  12
   0   1  30 6.47454 14.0838  13
   0   1  31 98.7748 13.4904   9
   0   1 -31 124.474 10.5637   5
   0  -1 -31 113.702 10.5075   5
   0   1 -31 110.632 12.2774  12
   0   1  31 109.042 16.4078  13
   0  -1  31 105.365 16.6902  13
   0  -1  32 10.4710 11.5054   9
   0   1  32 13.4578 11.9306   9
   0  -1 -32 18.0855 8.48190   5
   0   1 -32 11.6338 8.58970   5
   0   1 -32 23.4252 10.3485  12
   0   1  32 44.4465 15.9973  13
   0  -1  32-9.15601 15.5917  13
   0   1  33 90.4363 13.7442   9
   0  -1  33 67.0496 13.5327   9
   0   1 -33 96.9265 10.4114   5
   0  -1 -33 83.8918 10.2531   5
   0  -1 -33 69.6898 12.0428  12
   0   1 -33 94.3697 12.1598  12
   0  -1  33 100.290 17.0507  13
   0   1  33 92.6400 16.8154  13
   0  -1  34-10.2907 12.7522   9
   0   1  34 5.92910 12.4589   9
   0   1 -34 2.73172 8.53588   5
   0  -1 -34 2.49164 8.91632   5
   0   1 -34-25.8808 10.9926  12
   0  -1 -34-3.23450 10.5852  12
   0  -1  34 34.0444 16.2961  13
   0   1  34-6.54028 16.4620  13
   0   1  35 14.5326 12.5429   9
   0  -1  35 3.23717 12.3703   9
   0  -1 -35 13.5894 9.24732   5
   0   1 -35 14.2466 8.71202   5
   0  -1 -35 9.94740 10.8379  12
   0   1 -35 6.62085 10.7774  12
   0  -1  35 26.8990 16.7884  13
   0   1  35-7.47487 16.0981  13
   0  -1  36 47.8604 13.6349   9
   0   1  36 76.1471 14.0082   9
   0  -1 -36 57.1084 10.0228   5
   0   1 -36 60.0083 10.3053   5
   0  -1 -36 52.9809 11.9609  12
   0   1 -36 48.0959 11.9406  12
   0  -1  36 38.2657 17.0355  13
   0   1  36 60.9151 17.2526  13
   0  -1 -37 42.9917 9.98180   5
   0   1 -37 41.5512 9.88473   5
   0   2  -2 1243.10 54.0849   1
   0  -2  -2 1293.13 54.1127   1
   0   2   2 1315.35 54.1362   1
   0  -2   2 1347.20 54.0976   1
   0   2  -2 1424.20 54.1834   7
   0   2   2 1315.38 54.2476   7
   0  -2   2 1399.25 54.1737   7
   0  -2  -2 1345.52 54.2336   7
   0  -2   3 0.19229 2.30065   1
   0   2   3 1.43165 2.35362   1
   0   2  -3 0.52522 2.42357   7
   0  -2   3-0.20860 2.38108   7
   0  -2  -3 1.23017 2.54463   7
   0   2   3-1.68696 2.60309   7
   0   2   4 11399.5 453.541  13
   0   2  -4 11408.9 453.546  13
   0  -2   4 11491.9 454.606   1
   0   2   4 11178.3 454.641   1
   0   2  -4 10968.3 453.489  12
   0  -2  -4 11177.9 453.504  12
   0   2  -4 11274.5 453.552   9
   0  -2  -4 11449.5 453.583   9
   0  -2   4 11819.1 454.766   7
   0   2  -4 11509.0 454.757   7
   0  -2  -4 11594.7 454.827   7
   0   2   4 11799.5 454.837   7
   0   2  -5 28.1263 3.08087  13
   0   2   5 24.6208 2.95116  13
   0  -2  -5 30.4505 2.75833  12
   0   2  -5 27.5794 2.75356  12
   0  -2   5 33.6846 2.34144  11
   0   2  -5 18.8642 5.12219   1
   0   2   5 32.2374 4.87824   1
   0  -2   5 26.0880 4.70192   1
   0   2  -5 26.0623 3.11445   9
   0  -2  -5 26.8603 3.27203   9
   0  -2  -5 30.9293 5.48032   7
   0  -2   5 24.7825 5.02905   7
   0   2  -5 32.1952 4.99549   7
   0   2   5 34.8883 5.52136   7
   0  -2  -6 3950.77 161.468   4
   0   2  -6 4166.34 161.674  13
   0   2   6 4258.77 161.675  13
   0  -2  -6 4011.32 161.583  12
   0  -2   6 3984.85 161.401  11
   0   2   6 4103.39 161.369  11
   0   2  -6 4040.01 161.574  12
   0  -2  -6 3792.35 163.078   1
   0   2   6 4047.62 163.330   1
   0   2  -6 3792.70 163.104   1
   0  -2   6 4098.11 163.261   1
   0   2  -6 4028.94 161.460   4
   0   2  -6 3811.27 161.424   5
   0  -2  -6 4225.13 161.723   9
   0   2  -6 4109.90 161.683   9
   0  -2  -6 4240.46 163.600   7
   0   2   6 4290.81 163.652   7
   0  -2  -6 3856.94 161.358   6
   0   2  -6 4177.62 163.509   7
   0   2  -6 3984.51 161.298   6
   0  -2   6 4306.29 163.517   7
   0  -2  -7 69.3556 4.38487   4
   0   2   7 92.8401 5.21995  13
   0   2  -7 82.1916 5.00443  13
   0  -2   7 86.3515 4.35106  11
   0   2   7 84.0613 4.33551  11
   0   2  -7 80.5367 4.76819  12
   0  -2  -7 79.3885 4.76930  12
   0  -2   7 57.6080 7.21621   1
   0  -2  -7 58.0360 7.20488   1
   0   2  -7 51.4321 7.30691   1
   0   2   7 77.8526 7.66271   1
   0   2  -7 65.5812 4.43117   4
   0   2  -7 74.7521 4.41044   5
   0   2  -7 74.3045 5.17143   9
   0  -2  -7 68.0386 5.14840   9
   0  -2   7 95.6840 3.93839   8
   0  -2   7 82.5045 7.59490   7
   0   2  -7 85.6821 7.82231   7
   0  -2  -7 87.8579 7.87233   7
   0  -2  -7 95.5994 4.22414   6
   0   2   7 84.2916 7.75487   7
   0   2  -7 89.5987 4.02180   6
   0  -2  -8 23.7834 2.89430   4
   0  -2  -8 24.8011 2.16947   3
   0   2   8 18.6954 3.69178  13
   0   2  -8 21.7393 3.59721  13
   0  -2   8 27.2036 2.72715  11
   0  -2  -8 25.1370 3.26784  12
   0   2   8 22.6562 2.64591  11
   0  -2  -8 31.4569 5.99899   1
   0   2   8 25.5211 6.15829   1
   0   2  -8 29.7409 6.11494   1
   0  -2  -8 26.9566 2.20868   2
   0  -2   8 26.6131 6.06761   1
   0   2  -8 22.7697 2.88339   4
   0   2  -8 25.8313 2.75695   5
   0  -2  -8 23.1895 4.04282   9
   0  -2   8 27.8568 2.12765   8
   0   2  -8 19.9568 3.84578   9
   0   2  -8 25.3860 2.26024   6
   0   2  -8 25.6750 6.24599   7
   0   2   8 23.5305 6.58107   7
   0  -2   8 24.0764 6.15984   7
   0  -2  -8 24.1278 2.42531   6
   0  -2  -8 20.9141 6.48080   7
   0  -2  -9 51.5017 3.25321   3
   0  -2   9 36.8786 3.31640   3
   0  -2  -9 45.5543 3.98065   4
   0   2  -9 54.4010 4.87154  13
   0   2   9 50.8477 5.14646  13
   0   2   9 53.2120 3.78995  11
   0  -2  -9 56.1282 4.48837  12
   0  -2   9 66.3132 4.10780  11
   0  -2  -9 52.9590 3.26584   2
   0  -2   9 41.2232 3.37954   2
   0   2  -9 39.8265 7.85316   1
   0  -2   9 43.9142 7.86179   1
   0   2   9 46.2043 8.16618   1
   0  -2  -9 41.6209 7.44944   1
   0   2  -9 45.9840 3.97397   4
   0  -2  -9 55.1521 3.96031   5
   0   2  -9 61.5593 4.01146   5
   0  -2   9 60.4564 3.25904   8
   0  -2  -9 47.8292 5.11424   9
   0   2  -9 47.3290 5.06458   9
   0   2  -9 58.5824 3.39886   6
   0   2   9 51.4822 8.23418   7
   0  -2  -9 65.6034 8.52479   7
   0  -2  -9 69.7786 3.59101   6
   0  -2   9 63.3602 8.14240   7
   0  -2 -10 4545.44 187.538   4
   0  -2 -10 4575.15 187.192   3
   0  -2  10 4693.12 187.220   3
   0   2 -10 4843.98 187.929  13
   0   2  10 4685.62 187.881  13
   0  -2 -10 4690.83 187.783  12
   0   2  10 4696.59 187.423  11
   0  -2  10 4664.52 187.459  11
   0  -2  10 4676.16 187.238   2
   0  -2 -10 4499.18 190.206   1
   0   2  10 4677.29 190.697   1
   0   2 -10 4631.01 190.403   1
   0  -2  10 4956.83 190.714   1
   0  -2 -10 4544.50 187.190   2
   0  -2 -10 4709.56 187.592   5
   0   2 -10 4573.41 187.531   4
   0   2 -10 4779.27 187.564   5
   0   2  10 4724.30 187.127   8
   0   2 -10 4648.18 187.927   9
   0  -2  10 4623.35 187.198   8
   0  -2 -10 4839.94 187.990   9
   0  -2  10 5064.96 191.052   7
   0   2 -10 4619.91 187.294   6
   0  -2 -10 4666.44 187.368   6
   0  -2 -10 4846.21 191.059   7
   0   2  10 4981.37 191.135   7
   0  -2 -11 182.105 8.52874   3
   0  -2 -11 185.436 9.25343   4
   0   2  11 183.145 10.3016  13
   0   2 -11 188.195 10.1547  13
   0  -2 -11 198.874 9.80123  12
   0   2  11 179.670 9.11167  11
   0  -2  11 198.646 9.23025  11
   0  -2 -11 180.195 8.52744   2
   0  -2 -11 175.508 13.6175   1
   0   2 -11 199.892 13.9323   1
   0   2  11 187.054 14.5164   1
   0  -2  11 185.862 14.3691   1
   0  -2 -11 203.007 9.30363   5
   0   2 -11 200.908 9.24010   5
   0   2 -11 183.912 9.31066   4
   0   2  11 185.715 8.42719   8
   0   2 -11 199.129 10.5956   9
   0  -2  11 191.574 8.57015   8
   0  -2 -11 206.004 10.6569   9
   0  -2  11 197.862 14.1830   7
   0   2 -11 201.826 8.71778   6
   0  -2 -11 205.797 8.83427   6
   0   2  11 190.418 14.5500   7
   0  -2 -11 211.754 14.6179   7
   0  -2 -12 839.443 34.7103   3
   0  -2 -12 833.979 35.2111   4
   0   2  12 828.866 35.7523  13
   0   2  12 841.551 35.0906  11
   0  -2  12 840.821 35.1371  11
   0  -2 -12 872.777 35.5964  12
   0   2  12 844.179 39.2677   1
   0  -2 -12 823.112 34.7006   2
   0   2 -12 843.164 38.8833   1
   0  -2  12 890.979 39.4015   1
   0  -2 -12 848.782 38.7384   1
   0  -2 -12 881.894 35.2986   5
   0   2 -12 881.241 35.2589   5
   0   2 -12 820.961 35.1885   4
   0  -2 -12 860.748 35.9110   9
   0  -2  12 859.812 34.7466   8
   0   2  12 854.682 34.6522   8
   0   2 -12 838.126 35.8424   9
   0  -2 -12 878.870 34.9749   6
   0   2 -12 884.015 34.8892   6
   0   2  12 931.427 39.9527   7
   0  -2 -12 878.126 39.6806   7
   0  -2  12 914.798 39.6279   7
   0  -2 -13 25.4114 3.04418   3
   0   2 -13 19.5073 2.88367   3
   0  -2 -13 33.2666 4.29893   4
   0   2  13 25.8576 5.60861  13
   0  -2  13 34.8272 4.33630  11
   0  -2 -13 32.4418 4.83720  12
   0   2  13 37.4799 4.20894  11
   0   2  13 16.8848 9.17914   1
   0  -2  13 20.8915 9.17098   1
   0  -2 -13 24.6718 3.02427   2
   0   2 -13 27.2926 8.70510   1
   0  -2 -13 23.3504 8.68801   1
   0   2 -13 26.0501 2.96328   2
   0  -2 -13 34.4293 4.13456   5
   0   2 -13 31.3749 4.15271   5
   0   2 -13 27.4893 4.24142   4
   0  -2 -13 36.0280 6.14967   9
   0  -2  13 28.7013 3.22277   8
   0   2  13 31.3490 2.89103   8
   0   2 -13 24.8116 5.64084   9
   0  -2 -13 48.8561 9.91931   7
   0  -2  13 27.7721 8.82778   7
   0   2  13 25.6892 9.13483   7
   0  -2 -13 37.0173 3.61903   6
   0   2 -13 34.1062 3.45244   6
   0  -2 -14 1464.67 60.4410   4
   0  -2 -14 1453.86 59.8537   3
   0   2 -14 1442.67 59.8381   3
   0   2  14 1531.08 61.0649  13
   0  -2  14 1473.09 61.0312  13
   0  -2 -14 1528.24 60.8720  12
   0   2  14 1531.65 60.3426  11
   0  -2  14 1504.73 60.3790  11
   0   2 -14 1477.74 64.3747   1
   0  -2 -14 1443.21 59.8497   2
   0  -2 -14 1488.03 64.3123   1
   0  -2  14 1636.06 65.1300   1
   0   2  14 1570.60 65.1616   1
   0   2 -14 1452.29 59.8440   2
   0   2 -14 1493.55 60.4475   4
   0  -2 -14 1506.56 60.5459   5
   0   2 -14 1503.73 60.4862   5
   0  -2  14 1465.70 59.9405   8
   0  -2 -14 1520.54 61.2097   9
   0   2  14 1488.28 59.8420   8
   0   2 -14 1502.50 61.1455   9
   0   2 -14 1479.30 60.0939   6
   0  -2 -14 1537.65 65.3616   7
   0  -2  14 1543.81 65.2460   7
   0  -2 -14 1480.49 60.1802   6
   0   2  14 1592.07 65.6087   7
   0  -2 -15 43.0547 4.84792   4
   0   2 -15 42.1178 3.54263   3
   0   2 -15 48.6887 4.83288   4
   0  -2 -15 48.7439 3.57190   3
   0  -2  15 43.8216 6.75054  13
   0   2  15 56.5958 6.72670  13
   0  -2  15 58.3799 5.01580  11
   0  -2 -15 51.2299 5.55745  12
   0   2  15 57.6590 4.92057  11
   0   2 -15 26.7050 9.64941   1
   0  -2 -15 39.8869 9.39420   1
   0  -2 -15 50.2300 3.58889   2
   0   2 -15 42.9156 3.55397   2
   0   2  15 52.9564 10.3132   1
   0  -2  15 41.1241 9.66826   1
   0  -2 -15 58.1662 5.12347   5
   0   2 -15 54.9290 4.85541   5
   0  -2  15 47.9319 3.85738   8
   0   2  15 49.9908 3.70031   8
   0  -2 -15 48.7881 6.55644   9
   0   2 -15 57.7670 6.68456   9
   0   2 -15 52.7774 4.00986   6
   0  -2  15 44.1567 9.93215   7
   0  -2 -15 50.8452 10.2699   7
   0   2  15 51.5413 10.4360   7
   0  -2 -15 54.2324 4.28406   6
   0  -2 -16 0.67183 2.65351   3
   0   2 -16 5.98960 4.15468   4
   0  -2 -16-0.10779 3.90152   4
   0   2 -16 3.17885 2.62105   3
   0  -2  16-5.15996 6.44814  13
   0   2  16 5.90387 6.33444  13
   0  -2 -16 2.24139 4.95662  12
   0  -2  16 13.0012 4.62061  11
   0   2  16 11.9402 4.26988  11
   0   2 -16 1.61721 2.63933   2
   0  -2 -16 4.03352 2.67709   2
   0  -2 -16 7.91699 9.10632   1
   0  -2  16 2.03298 9.66696   1
   0   2  16 1.05088 9.33273   1
   0   2 -16-7.66632 9.67901   1
   0   2 -16 5.02938 4.17197   5
   0  -2 -16 1.90519 4.00542   5
   0  -2 -16 0.17231 6.10277   9
   0   2 -16 3.60143 5.95467   9
   0   2  16 0.05227 2.91815   8
   0  -2  16 1.36278 3.11910   8
   0   2  16-0.57246 9.04188   7
   0   2 -16 0.61782 3.15456   6
   0  -2  16 13.4293 9.69250   7
   0  -2 -16 7.48940 9.36142   7
   0  -2 -16 5.12647 3.48514   6
   0  -2 -17 3.52107 2.75749   3
   0   2 -17 0.10396 2.70820   3
   0  -2 -17-1.37610 4.35269   4
   0   2 -17 1.59384 4.37998   4
   0  -2  17 0.52013 6.62290  13
   0   2  17 10.9853 6.82102  13
   0   2  17 7.59463 4.54496  11
   0  -2  17 9.01311 4.91574  11
   0  -2 -17 4.33878 5.22715  12
   0   2  17 10.5279 9.94789   1
   0  -2 -17-2.45383 8.85773   1
   0  -2 -17 1.54729 2.72305   2
   0   2 -17 2.39399 2.79337   2
   0   2 -17-3.51414 9.49165   1
   0  -2  17 4.28519 10.0052   1
   0   2 -17 1.71917 4.37036   5
   0  -2 -17 3.44109 4.44898   5
   0  -2 -17 0.37056 6.45784   9
   0  -2  17 3.24045 3.38492   8
   0   2 -17 5.90186 6.56305   9
   0   2 -17-0.91275 3.30567   6
   0  -2 -17 1.37197 3.63760   6
   0  -2  17 8.91623 9.79875   7
   0   2  17 4.85213 10.1236   7
   0  -2 -18 20.5692 5.00788   4
   0   2 -18 22.2084 3.16951   3
   0   2 -18 20.5499 4.96855   4
   0  -2 -18 20.0952 3.09227   3
   0  -2  18 18.2330 7.34434  13
   0   2  18 38.6139 7.90833  13
   0   2  18 18.6188 5.05751  11
   0  -2  18 13.4858 5.26768  11
   0  -2 -18 15.6616 6.12884  12
   0   2  18 27.9069 11.3949   1
   0  -2 -18 24.5453 10.0181   1
   0  -2 -18 19.2089 3.12911   2
   0   2 -18 16.7455 10.2276   1
   0   2 -18 22.4976 3.17988   2
   0  -2  18-2.25656 10.8968   1
   0  -2 -18 19.7487 5.08323   5
   0   2 -18 16.4033 4.93072   5
   0   2 -18 23.3397 7.43972   9
   0  -2 -18 20.6497 7.30792   9
   0  -2 -18 19.1365 4.21477   6
   0   2 -18 14.9252 3.95220   6
   0  -2 -19 602.742 24.9414   3
   0   2 -19 577.865 26.1439   4
   0   2 -19 553.297 24.9288   3
   0  -2 -19 585.977 26.2102   4
   0  -2  19 618.761 27.8013  13
   0   2  19 602.803 26.0568  11
   0  -2  19 608.444 26.2242  11
   0   2 -19 547.885 24.9127   2
   0   2  19 593.528 33.5513   1
   0  -2  19 516.627 32.7147   1
   0   2 -19 514.522 32.0559   1
   0  -2 -19 632.685 32.2943   1
   0  -2 -19 604.617 24.9446   2
   0  -2 -19 627.198 26.4018   5
   0   2 -19 612.043 26.3267   5
   0  -2 -19 612.877 27.9202   9
   0   2 -19 596.084 27.8872   9
   0   2 -19 625.075 25.5873   6
   0  -2 -19 605.146 25.7096   6
   0  -2 -20 3.61256 5.12158   4
   0   2 -20 5.85006 5.11161   4
   0   2 -20 3.31912 2.98345   3
   0  -2 -20-0.11372 3.03018   3
   0  -2  20-3.80144 8.31197  13
   0   2  20 22.0593 8.44497  13
   0  -2  20 5.98084 5.53922  11
   0   2  20-1.03622 5.45529  11
   0  -2  20-3.07701 11.5369   1
   0   2  20 8.24335 12.0030   1
   0   2 -20 1.85115 2.96823   2
   0   2 -20-3.95672 11.2608   1
   0  -2 -20 3.75078 3.09902   2
   0  -2 -20-3.31442 10.6793   1
   0  -2 -20 2.92516 5.41696   5
   0   2 -20-4.01548 5.27972   5
   0   2 -20-2.92625 8.02583   9
   0  -2 -20 7.21240 8.03079   9
   0   2 -20 0.20164 4.18449   6
   0  -2 -20-0.22047 4.51325   6
   0  -2 -21 23.4221 5.67954   4
   0   2 -21 27.4742 5.62279   4
   0  -2  21 37.9727 9.13922  13
   0  -2  21 32.7926 6.17125  11
   0   2  21 22.6467 5.81246  11
   0  -2 -21 16.0417 11.1674   1
   0   2 -21 13.3867 11.3178   1
   0   2 -21 27.7728 5.85694   5
   0  -2 -21 24.9598 5.89732   5
   0  -2 -21 29.2194 8.61760   9
   0   2 -21 30.6307 8.58481   9
   0  -2 -21 22.2878 5.06125   6
   0   2 -21 27.5898 4.81514   6
   0  -2 -22 142.449 9.00149   4
   0   2 -22 145.624 9.01352   4
   0   2  22 119.675 12.7307  13
   0  -2  22 184.160 12.3431  13
   0   2  22 135.446 9.20243  11
   0  -2  22 157.143 9.61308  11
   0  -2 -22 147.536 15.2727   1
   0   2 -22 137.166 15.3583   1
   0  -2 -22 156.687 9.49027   5
   0   2 -22 147.047 9.44047   5
   0   2 -22 145.085 11.5856   9
   0  -2 -22 166.364 12.0602   9
   0   2 -22 139.019 8.30920   6
   0  -2 -22 146.998 8.50555   6
   0  -2 -23 25.2388 5.94529   4
   0   2 -23 30.8307 6.02498   4
   0  -2  23 51.7725 9.93138  13
   0  -2  23 28.7392 6.56047  11
   0   2  23 16.8371 6.45676  11
   0   2 -23 19.0745 12.3783   1
   0  -2 -23 27.8573 12.2232   1
   0  -2 -23 30.8725 6.39695   5
   0   2 -23 26.5829 6.45529   5
   0  -2 -23 23.2991 9.16673   9
   0   2 -23 17.4121 9.17587   9
   0   2 -23 31.0161 5.16646   6
   0  -2 -23 26.4806 5.52446   6
   0   2 -24 34.6885 6.12548   4
   0  -2 -24 26.5835 6.16385   4
   0  -2  24 19.5815 6.81254  11
   0   2  24 54.3605 11.8438  13
   0  -2 -24 29.7652 6.83154   5
   0   2 -24 37.5827 6.74104   5
   0  -2 -24 37.3025 9.82454   9
   0   2 -24 28.7619 9.64932   9
   0  -2 -24 23.3144 5.45424   6
   0   2 -24 29.1099 5.24162   6
   0  -2 -25 3.42029 5.69461   4
   0   2 -25 3.22150 5.70444   4
   0  -2  25-0.17815 6.61813  11
   0   2 -25 1.75064 6.30009   5
   0  -2 -25-2.60436 6.57797   5
   0   2  25-5.21865 11.2851  13
   0  -2 -25 11.5872 9.56978   9
   0   2 -25 0.89095 9.53410   9
   0  -2 -25 6.57638 5.32174   6
   0   2 -25 1.44697 5.04617   6
   0   2 -26 51.1659 6.87298   4
   0  -2 -26 47.8952 6.76276   4
   0  -2  26 24.3855 12.3461  13
   0  -2 -26 58.7731 7.65236   5
   0   2 -26 62.1143 7.71251   5
   0  -2 -26 60.5667 10.8165   9
   0   2 -26 63.8190 10.8024   9
   0   2 -26 48.8604 6.22313   6
   0  -2 -26 49.9084 6.39655   6
   0  -2 -27-0.17239 6.02957   4
   0   2 -27-6.95913 6.41263   4
   0   2 -27-6.72431 8.66979  12
   0  -2  27-21.5698 13.5273  13
   0   2 -27 0.63922 7.07184   5
   0  -2 -27-0.43866 6.88058   5
   0   2 -27 1.63223 10.1555   9
   0  -2 -27-4.20789 5.87034   6
   0   2 -27-0.71751 5.54883   6
   0   2 -28-0.34828 6.31092   4
   0  -2 -28 3.87617 6.24409   4
   0  -2  28 16.1863 13.1968  13
   0  -2 -28 2.51632 7.29721   5
   0   2 -28-3.77871 7.26754   5
   0   2 -28-9.65424 8.82706  12
   0   2 -28 0.34160 10.3697   9
   0  -2 -28 3.72687 5.85520   6
   0   2  29 109.018 15.4528  13
   0  -2  29 118.967 15.4208  13
   0   2 -29 97.1640 11.0401  12
   0   2 -29 97.1962 9.47492   5
   0  -2 -29 77.5385 9.19480   5
   0   2 -29 94.7127 12.7454   9
   0  -2 -29 89.7002 8.14126   6
   0   2  30 21.6413 11.2718   9
   0   2 -30 15.8452 7.92050   5
   0  -2 -30 17.0372 7.90631   5
   0   2 -30 17.7298 9.63193  12
   0   2  30 17.3388 14.4340  13
   0  -2  30 38.4568 14.8726  13
   0   2  31 89.3340 13.0388   9
   0   2 -31 95.2589 9.95431   5
   0  -2 -31 90.4699 10.2835   5
   0   2 -31 100.057 11.9217  12
   0   2  31 112.601 16.2897  13
   0  -2  31 142.592 16.9511  13
   0   2  32 51.5350 12.3828   9
   0   2 -32 67.7852 9.11668   5
   0  -2 -32 70.1959 9.48646   5
   0   2 -32 63.7772 11.1275  12
   0  -2  32 64.2653 16.0766  13
   0   2  33 18.4696 12.7418   9
   0  -2  33 1.92721 12.1711   9
   0  -2 -33 12.2199 9.00732   5
   0   2 -33 19.8293 8.81151   5
   0   2 -33 11.8805 10.4667  12
   0  -2  33-6.80480 15.8640  13
   0   2  33 33.2936 16.0904  13
   0  -2  34 43.9448 12.9545   9
   0   2  34 37.9403 12.8547   9
   0  -2 -34 48.7832 9.90448   5
   0   2 -34 61.3014 9.83239   5
   0   2 -34 48.4948 11.6932  12
   0  -2  34 61.2664 17.3117  13
   0   2  34 25.7099 16.3769  13
   0   2  35 16.9517 12.4277   9
   0  -2  35 24.6893 12.7684   9
   0   2 -35 26.6287 9.05006   5
   0  -2 -35 23.3748 8.97003   5
   0   2 -35 18.0191 11.1281  12
   0  -2 -35 20.6138 11.0606  12
   0  -2  35 26.1762 16.3938  13
   0   2  35 31.3929 16.6306  13
   0   2  36 32.5107 13.1021   9
   0  -2  36 37.5540 13.2986   9
   0   2 -36 34.7355 9.69001   5
   0  -2 -36 34.8553 9.69675   5
   0  -2 -36 32.7115 11.9723  12
   0   2 -36 33.7982 11.5517  12
   0   2  36 5.58892 16.4764  13
   0  -2  36 33.9088 17.0450  13
   0   2 -37 19.1908 9.35146   5
   0  -2 -37 11.7837 9.65541   5
   0  -3  -2 3.21064 1.54009   1
   0  -3   2 4.25618 1.40876   1
   0   3  -2 4.15083 1.49960   1
   0   3   2 5.71114 1.72736   1
   0   3  -2 1.68403 1.50973   7
   0  -3   2 2.01579 1.48180   7
   0   3   2 5.51201 1.75007   7
   0   3   3 3402.39 144.201   1
   0  -3   3 3588.35 144.162   1
   0   3   3 3623.30 144.397   7
   0  -3  -3 3538.16 144.374   7
   0   3  -3 3615.91 144.250   7
   0  -3   3 3696.14 144.275   7
   0   3   4 27.4193 2.57153  13
   0   3  -4 25.1903 2.58140  13
   0  -3  -4 28.0811 2.33993  12
   0   3  -4 23.7565 2.23189  12
   0  -3   4 21.5366 3.86867   1
   0   3   4 19.1628 3.97854   1
   0  -3  -4 30.0349 2.12828   5
   0  -3  -4 19.9971 2.75269   9
   0   3  -4 28.4540 2.65837   9
   0   3  -4 26.9065 4.52893   7
   0  -3  -4 29.2198 4.42477   7
   0  -3   4 27.7408 4.22573   7
   0   3   4 30.8416 4.83509   7
   0   3  -5 1609.89 65.2568  13
   0   3   5 1653.49 65.2587  13
   0  -3   5 1610.71 65.0572  11
   0  -3  -5 1597.78 65.1985  12
   0   3   5 1508.80 66.5740   1
   0   3  -5 1389.76 66.3790   1
   0  -3   5 1602.76 66.5551   1
   0  -3  -5 1665.76 65.3281   9
   0   3  -5 1614.46 65.2633   9
   0  -3   5 1713.98 66.8519   7
   0   3  -5 1703.09 66.8831   7
   0  -3  -5 1641.63 66.8993   7
   0   3   5 1698.02 66.9558   7
   0  -3  -6 138.231 6.68284   4
   0   3   6 189.714 7.33515  13
   0   3  -6 147.538 7.07389  13
   0  -3   6 154.182 6.62986  11
   0  -3  -6 153.563 6.92110  12
   0   3   6 135.273 6.51128  11
   0   3   6 127.542 9.57811   1
   0  -3   6 125.186 9.28325   1
   0  -3  -6 151.424 9.18015   1
   0   3  -6 115.383 9.16804   1
   0   3  -6 130.098 6.66082   4
   0   3  -6 134.390 6.61096   5
   0  -3   6 162.013 6.34052   8
   0   3  -6 130.132 7.11058   9
   0  -3  -6 138.470 7.25009   9
   0  -3  -6 159.435 9.79132   7
   0  -3   6 156.814 9.66603   7
   0   3   6 134.492 9.54967   7
   0   3  -6 146.318 9.45600   7
   0  -3  -7 292.248 12.2920   4
   0   3   7 312.639 12.6997  13
   0   3  -7 294.412 12.6485  13
   0   3   7 304.027 12.1512  11
   0  -3  -7 299.467 12.4958  12
   0  -3   7 283.937 12.2053  11
   0  -3  -7 282.765 14.5161   1
   0   3   7 283.197 14.8452   1
   0  -3   7 284.800 14.6076   1
   0   3  -7 266.341 14.5636   1
   0   3  -7 283.499 12.2888   4
   0   3  -7 289.826 12.2190   5
   0  -3   7 283.448 11.9733   8
   0   3  -7 296.639 12.6724   9
   0  -3  -7 308.232 12.7985   9
   0  -3   7 310.093 15.0228   7
   0  -3  -7 303.441 15.2572   7
   0   3  -7 275.191 11.9777   6
   0   3   7 306.257 15.2487   7
   0  -3  -7 276.165 12.1122   6
   0  -3  -8 11.8813 2.00999   3
   0  -3  -8 15.4839 2.79074   4
   0   3  -8 16.1801 3.63098  13
   0   3   8 13.0336 3.70435  13
   0   3   8 15.2704 2.49697  11
   0  -3   8 16.4228 2.62313  11
   0  -3  -8 11.6978 3.13894  12
   0  -3  -8 8.48679 1.99392   2
   0   3   8 8.13663 5.86327   1
   0  -3   8 8.71934 5.92967   1
   0   3  -8 2.84482 5.75967   1
   0  -3  -8 14.9239 5.59837   1
   0   3  -8 13.8348 2.55082   5
   0   3  -8 10.0643 2.77577   4
   0   3  -8 15.8746 3.83696   9
   0  -3   8 14.7514 2.02580   8
   0  -3  -8 9.04017 3.76619   9
   0  -3   8 12.2479 6.04946   7
   0   3   8 13.7966 6.08672   7
   0   3  -8 15.2753 2.03310   6
   0  -3  -8 12.2751 6.26821   7
   0  -3  -8 11.6798 2.24737   6
   0  -3  -9 1312.14 53.9515   3
   0  -3  -9 1304.12 54.2713   4
   0  -3   9 1338.41 53.9762   3
   0   3   9 1334.94 54.5982  13
   0   3  -9 1346.14 54.6409  13
   0  -3   9 1344.83 54.2102  11
   0  -3  -9 1316.82 54.4766  12
   0   3   9 1321.85 54.1309  11
   0   3   9 1326.66 57.2073   1
   0  -3   9 1336.95 53.9925   2
   0  -3  -9 1292.68 56.7464   1
   0  -3  -9 1317.98 53.9520   2
   0   3  -9 1288.40 56.9540   1
   0  -3   9 1345.43 57.1613   1
   0   3  -9 1367.84 54.2698   5
   0   3  -9 1350.68 54.2865   4
   0   3  -9 1364.18 54.6747   9
   0  -3   9 1342.33 53.9640   8
   0  -3  -9 1364.63 54.7312   9
   0  -3  -9 1319.57 54.1154   6
   0  -3  -9 1405.21 57.6265   7
   0   3   9 1421.38 57.6498   7
   0   3  -9 1375.10 54.0166   6
   0  -3   9 1461.40 57.5742   7
   0  -3  10 32.0105 3.50319   3
   0  -3 -10 49.4153 4.39163   4
   0  -3 -10 46.4633 3.38732   3
   0   3  10 53.8327 5.81018  13
   0   3 -10 55.5368 5.63571  13
   0  -3  10 55.5237 4.22836  11
   0  -3 -10 49.0988 4.88012  12
   0   3  10 49.3975 4.20789  11
   0  -3  10 35.6422 3.54964   2
   0  -3 -10 45.4303 3.40364   2
   0   3 -10 33.5343 8.75096   1
   0   3  10 52.7380 9.19082   1
   0  -3 -10 41.3604 8.58296   1
   0  -3  10 41.6848 8.99740   1
   0   3 -10 54.4423 4.15205   5
   0  -3 -10 56.0390 4.43371   5
   0   3 -10 44.7511 4.38987   4
   0  -3  10 51.4762 3.48511   8
   0  -3 -10 47.3926 5.90948   9
   0   3 -10 45.7496 5.76226   9
   0  -3  10 61.6730 9.34422   7
   0  -3 -10 61.1190 9.34670   7
   0   3 -10 54.5110 3.46108   6
   0   3  10 54.2625 9.39834   7
   0  -3 -10 61.0531 3.82962   6
   0  -3 -11 3916.54 161.955   3
   0  -3  11 4025.23 161.979   3
   0  -3 -11 3994.11 162.358   4
   0   3 -11 4211.92 162.805  13
   0   3  11 4248.39 162.787  13
   0  -3  11 4031.89 162.281  11
   0   3  11 4057.18 162.216  11
   0  -3 -11 4196.82 162.665  12
   0   3  11 4065.38 165.875   1
   0   3 -11 4006.96 165.475   1
   0  -3  11 4220.62 165.761   1
   0  -3  11 3967.19 161.993   2
   0  -3 -11 4068.51 165.367   1
   0  -3 -11 3900.43 161.953   2
   0   3 -11 3983.55 162.348   4
   0   3 -11 4118.68 162.362   5
   0  -3 -11 4036.95 162.419   5
   0   3  11 4079.19 161.871   8
   0   3 -11 4123.38 162.837   9
   0  -3 -11 4346.00 162.921   9
   0  -3  11 3937.85 161.983   8
   0  -3  11 4296.84 166.167   7
   0  -3 -11 4288.61 166.323   7
   0  -3 -11 4003.17 162.172   6
   0   3 -11 3982.18 162.057   6
   0   3  11 4372.90 166.439   7
   0  -3 -12 7.62731 3.68627   4
   0  -3 -12 5.59194 2.48540   3
   0   3  12 20.5528 5.70311  13
   0   3 -12 7.02316 5.07531  13
   0  -3  12 10.2184 3.81585  11
   0  -3 -12 9.54854 4.25104  12
   0   3  12 10.8776 3.72708  11
   0  -3  12 1.76238 2.75225   2
   0   3 -12-3.01580 8.65372   1
   0   3  12 1.61630 8.25301   1
   0  -3 -12 10.8847 7.71753   1
   0  -3  12 0.38308 8.49540   1
   0  -3  12 2.56188 2.66119   3
   0  -3 -12 5.98423 2.48719   2
   0   3 -12 11.3647 3.53935   5
   0   3 -12 8.17610 3.74772   4
   0  -3 -12 10.2287 3.62111   5
   0   3  12 11.0459 2.48671   8
   0   3 -12 0.85594 5.11495   9
   0  -3 -12 10.8288 5.53275   9
   0  -3  12 9.30700 2.76848   8
   0   3 -12 9.35535 2.76945   6
   0  -3 -12 9.27919 3.05761   6
   0  -3  12 7.95210 7.75589   7
   0   3  12 16.9697 8.59851   7
   0  -3 -12 8.70547 8.35251   7
   0  -3 -13 4091.15 168.774   3
   0  -3 -13 4191.60 169.267   4
   0   3  13 4271.79 169.745  13
   0   3 -13 4385.88 169.828  13
   0   3  13 4280.59 169.137  11
   0  -3 -13 4321.74 169.637  12
   0  -3  13 4214.22 169.214  11
   0  -3 -13 4094.52 168.778   2
   0   3 -13 4201.23 172.897   1
   0  -3  13 4434.72 173.341   1
   0  -3 -13 4234.38 172.687   1
   0   3  13 4326.24 173.421   1
   0   3 -13 4098.81 169.257   4
   0  -3 -13 4241.36 169.358   5
   0   3 -13 4293.52 169.304   5
   0  -3  13 4146.41 168.845   8
   0  -3 -13 4355.72 169.902   9
   0   3 -13 4238.52 169.855   9
   0   3  13 4169.73 168.705   8
   0  -3 -13 4348.19 173.747   7
   0   3 -13 4195.68 168.944   6
   0  -3 -13 4190.20 169.064   6
   0  -3  13 4449.25 173.684   7
   0   3  13 4515.37 173.979   7
   0  -3 -14 6.01454 2.54991   3
   0   3 -14 4.43360 2.47599   3
   0  -3 -14 6.34399 3.69805   4
   0   3  14 11.3213 5.47337  13
   0   3  14 17.3355 3.72436  11
   0  -3 -14 12.2965 4.50696  12
   0  -3  14 13.2367 4.02037  11
   0  -3 -14 10.7791 7.82590   1
   0   3 -14 4.81706 2.48299   2
   0  -3  14 2.22731 8.22377   1
   0  -3 -14 8.23300 2.57202   2
   0   3  14 1.87337 8.29027   1
   0   3 -14-0.43098 7.97688   1
   0   3 -14 7.79327 3.78499   4
   0  -3 -14 12.3297 3.92983   5
   0   3 -14 10.5656 3.54672   5
   0  -3 -14 6.36606 5.39204   9
   0   3 -14 4.53624 5.45395   9
   0   3  14 7.85529 2.56233   8
   0  -3  14 6.14542 2.77674   8
   0  -3 -14 17.2252 8.94233   7
   0   3 -14 9.90582 2.88651   6
   0  -3 -14 10.9122 3.20367   6
   0   3  14 5.55835 8.41403   7
   0  -3  14 4.38865 8.23230   7
   0  -3 -15 12.2978 3.96240   4
   0  -3 -15 17.0024 2.70892   3
   0   3 -15 11.3840 2.63680   3
   0   3  15 19.6682 5.92936  13
   0   3  15 22.5240 3.97193  11
   0  -3 -15 19.4400 4.88864  12
   0  -3  15 18.2646 4.19504  11
   0   3 -15 12.0928 2.65241   2
   0   3 -15 1.36881 8.53208   1
   0  -3 -15 5.29057 8.20519   1
   0  -3  15-0.47430 8.85677   1
   0  -3 -15 15.8519 2.65064   2
   0   3  15 10.4848 8.92293   1
   0   3 -15 9.76274 3.90552   5
   0  -3 -15 17.1309 3.99785   5
   0   3 -15 15.4745 3.98642   4
   0   3  15 9.83926 2.74082   8
   0  -3  15 18.4129 3.03582   8
   0  -3 -15 12.8314 5.93199   9
   0   3 -15 11.1141 5.64758   9
   0   3  15 17.8546 9.28236   7
   0   3 -15 19.0399 3.21776   6
   0  -3 -15 16.3264 3.41762   6
   0  -3  15 16.2032 8.71700   7
   0  -3 -15 20.0526 9.05097   7
   0  -3 -16 28.1215 4.57880   4
   0  -3 -16 28.6583 3.04658   3
   0   3 -16 26.9673 4.54598   4
   0   3 -16 26.1122 3.11887   3
   0   3  16 37.9553 6.95391  13
   0  -3  16 24.1916 6.61581  13
   0   3  16 26.3137 4.50232  11
   0  -3 -16 25.3335 5.42479  12
   0  -3  16 30.3475 4.91643  11
   0  -3  16 26.2181 10.0729   1
   0   3 -16 22.7643 3.05784   2
   0   3 -16 27.5305 10.0801   1
   0  -3 -16 25.4826 8.98440   1
   0  -3 -16 31.7002 3.08522   2
   0   3  16 36.5592 10.3261   1
   0  -3 -16 26.6885 4.57193   5
   0   3 -16 31.6100 4.50167   5
   0  -3  16 25.7351 3.61493   8
   0   3 -16 30.5349 6.48014   9
   0  -3 -16 29.9364 6.58595   9
   0   3  16 32.7816 10.1215   7
   0  -3 -16 32.9081 10.4921   7
   0  -3  16 20.0792 9.58607   7
   0  -3 -16 28.9119 3.84156   6
   0   3 -16 26.3570 3.60197   6
   0  -3 -17 82.7866 6.15744   4
   0   3 -17 77.0604 6.08463   4
   0   3 -17 78.0685 4.62377   3
   0  -3 -17 88.4905 4.71351   3
   0   3  17 101.253 8.52594  13
   0  -3  17 66.9076 8.02894  13
   0   3  17 86.6010 6.05760  11
   0  -3  17 82.7050 6.35776  11
   0  -3 -17 81.6790 6.96422  12
   0   3 -17 79.0773 4.62315   2
   0  -3  17 78.9573 11.7344   1
   0   3  17 73.7758 11.8739   1
   0  -3 -17 76.6350 11.2876   1
   0   3 -17 68.3433 11.6064   1
   0  -3 -17 79.0850 4.67881   2
   0  -3 -17 75.7716 6.17875   5
   0   3 -17 79.7015 6.12458   5
   0  -3 -17 84.0398 8.08001   9
   0   3 -17 65.5150 7.67130   9
   0  -3  17 80.4236 5.15336   8
   0  -3  17 104.045 12.4610   7
   0  -3 -17 86.2992 5.53745   6
   0   3 -17 88.4631 5.27540   6
   0   3  17 73.2503 11.9774   7
   0  -3 -17 74.6957 12.3016   7
   0   3 -18 47.8395 3.95356   3
   0   3 -18 45.9634 5.60462   4
   0  -3 -18 54.5597 5.74419   4
   0  -3 -18 59.1515 3.97940   3
   0  -3  18 43.5710 8.04377  13
   0   3  18 83.7719 8.52409  13
   0  -3  18 53.3423 6.21938  11
   0   3  18 49.0589 5.72799  11
   0  -3 -18 56.7582 6.97237  12
   0  -3 -18 61.7396 4.01024   2
   0   3 -18 45.3912 11.2411   1
   0  -3 -18 59.9782 11.2911   1
   0  -3  18 59.8684 12.1715   1
   0   3  18 69.2164 12.5206   1
   0   3 -18 47.6855 3.92404   2
   0  -3 -18 50.1017 5.89116   5
   0   3 -18 56.6807 5.69020   5
   0  -3 -18 64.1925 8.16946   9
   0  -3  18 50.7170 4.66962   8
   0   3 -18 56.6042 7.91632   9
   0   3 -18 51.7713 4.82313   6
   0  -3 -18 48.7563 5.03639   6
   0  -3 -19 2295.39 91.6651   3
   0   3 -19 2178.89 92.5199   4
   0  -3 -19 2211.18 92.5350   4
   0   3 -19 2215.25 91.6143   3
   0  -3  19 2461.54 93.7713  13
   0   3  19 2357.40 93.5756  13
   0   3  19 2266.91 92.4499  11
   0  -3  19 2309.40 92.6059  11
   0  -3 -19 2291.23 93.2218  12
   0  -3 -19 2258.18 97.4429   1
   0   3 -19 2202.07 91.6096   2
   0   3  19 2288.77 98.4589   1
   0   3 -19 2135.47 97.5323   1
   0  -3 -19 2276.03 91.6597   2
   0  -3  19 2337.56 98.4617   1
   0  -3 -19 2304.89 92.8032   5
   0   3 -19 2299.07 92.7047   5
   0   3 -19 2243.45 93.6891   9
   0  -3 -19 2353.30 93.7863   9
   0   3 -19 2361.10 92.1420   6
   0  -3 -19 2315.84 92.2827   6
   0  -3 -20 13.5270 3.20989   3
   0  -3 -20 14.5405 5.39141   4
   0   3 -20 15.1062 5.36364   4
   0  -3  20 8.45882 8.24771  13
   0   3  20 8.33973 9.14159  13
   0  -3  20 10.3340 5.92599  11
   0  -3 -20 6.46578 6.50739  12
   0   3  20 10.0685 5.40727  11
   0  -3  20 28.6771 11.9821   1
   0  -3 -20 14.4460 3.18308   2
   0   3 -20 12.5470 11.3253   1
   0  -3 -20 28.7535 11.4257   1
   0   3  20 14.7106 11.8702   1
   0  -3 -20 12.2797 5.59793   5
   0   3 -20 14.4803 5.49519   5
   0   3 -20 19.1562 8.04244   9
   0  -3 -20 14.6562 8.05998   9
   0   3 -20 20.4949 4.38841   6
   0  -3 -20 6.31078 4.52484   6
   0   3 -21 125.021 8.28268   4
   0  -3 -21 130.251 8.27527   4
   0  -3  21 130.376 10.9892  13
   0   3  21 113.312 11.8663  13
   0  -3  21 145.119 8.82733  11
   0   3  21 122.894 8.48548  11
   0   3 -21 114.513 14.5835   1
   0  -3 -21 144.025 14.6062   1
   0  -3 -21 124.154 8.57716   5
   0   3 -21 119.419 8.46484   5
   0  -3 -21 123.362 10.9024   9
   0   3 -21 140.446 11.0535   9
   0  -3 -21 126.032 7.76192   6
   0   3 -21 120.159 7.40037   6
   0  -3 -22 2.34918 5.46833   4
   0   3 -22 2.89057 5.53213   4
   0   3  22-14.7593 10.4991  13
   0  -3  22 21.3413 9.80356  13
   0   3  22-4.00479 5.83594  11
   0  -3  22 13.6250 6.31089  11
   0  -3 -22-5.88261 12.0315   1
   0   3 -22-11.4496 12.5750   1
   0   3 -22 3.14819 5.81567   5
   0  -3 -22 9.55724 5.91590   5
   0   3 -22-4.56695 8.67574   9
   0  -3 -22-11.6777 8.71876   9
   0  -3 -22 5.28442 4.82177   6
   0   3 -22-1.21684 4.48476   6
   0   3 -23 53.8908 6.52930   4
   0  -3 -23 55.6103 6.64083   4
   0   3  23 48.0399 11.7063  13
   0  -3  23 73.6926 10.5511  13
   0  -3  23 53.5368 7.19896  11
   0   3  23 39.5403 6.81173  11
   0  -3 -23 45.7246 12.6807   1
   0   3 -23 42.8179 13.1440   1
   0  -3 -23 50.7373 6.98978   5
   0   3 -23 53.8053 6.91350   5
   0   3 -23 51.9551 9.85564   9
   0  -3 -23 56.8184 9.94353   9
   0   3 -23 53.3277 5.66566   6
   0  -3 -23 54.6880 6.03522   6
   0  -3 -24 12.9739 6.06474   4
   0   3 -24 14.3195 5.84782   4
   0  -3  24 15.6504 6.82458  11
   0  -3  24 43.3853 10.1496  13
   0   3  24 23.4771 11.6587  13
   0  -3 -24 9.62179 6.48428   5
   0   3 -24 19.8757 6.53907   5
   0  -3 -24 18.6639 9.71639   9
   0   3 -24 7.91535 9.29509   9
   0   3 -24 20.5039 5.10313   6
   0  -3 -24 12.3793 5.40261   6
   0  -3 -25 74.5869 7.60409   4
   0   3 -25 85.3812 7.53916   4
   0   3 -25 67.8764 9.12999  12
   0  -3  25 80.6076 8.31721  11
   0   3  25 95.1822 12.8971  13
   0  -3 -25 80.9985 8.33350   5
   0   3 -25 73.9566 7.94773   5
   0  -3 -25 83.9589 11.2593   9
   0   3 -25 82.2455 10.9347   9
   0   3 -25 89.3414 6.84313   6
   0  -3 -25 86.8988 7.18023   6
   0  -3 -26 7.41350 6.01477   4
   0   3 -26 10.1027 6.21557   4
   0   3 -26 14.9884 8.30051  12
   0  -3  26 1.50866 6.73308  11
   0   3  26 34.7966 12.7558  13
   0  -3 -26 13.5327 6.84645   5
   0   3 -26 11.1372 6.91075   5
   0   3 -26 15.5998 9.91288   9
   0  -3 -26 17.3751 5.88368   6
   0   3 -26 14.2741 5.41139   6
   0   3 -27-2.20584 6.23459   4
   0  -3 -27-0.51808 6.06939   4
   0   3 -27 3.08043 8.44520  12
   0   3  27 20.7500 13.1890  13
   0  -3 -27-5.08270 7.23074   5
   0   3 -27 8.25211 7.00601   5
   0   3 -27 5.54801 10.0120   9
   0   3 -27 6.03751 5.53969   6
   0  -3 -27 0.15893 5.84708   6
   0  -3 -28 21.7944 6.56662   4
   0  -3  28 16.8632 13.7295  13
   0   3  28 27.6134 13.9344  13
   0   3 -28 28.9445 8.77625  12
   0  -3 -28 17.2685 7.42953   5
   0   3 -28 22.3069 7.41902   5
   0   3 -28 32.7758 10.8901   9
   0  -3 -28 25.9398 6.48674   6
   0  -3  29 162.983 17.1982  13
   0   3  29 181.595 17.2576  13
   0   3 -29 173.557 13.5316  12
   0   3 -29 186.888 12.0721   5
   0  -3 -29 180.879 12.2454   5
   0   3  29 176.673 14.4814   9
   0   3 -29 191.496 15.2865   9
   0  -3 -29 199.421 11.0763   6
   0   3 -30 37.6557 9.76932  12
   0  -3 -30 35.2959 8.68396   5
   0   3 -30 33.6615 8.04526   5
   0   3  30 52.3453 11.5808   9
   0   3 -30 45.9620 11.9328   9
   0   3  30 26.4512 14.5520  13
   0  -3  30 58.4891 15.0540  13
   0   3  31 152.846 15.1615   9
   0  -3 -31 171.117 12.0474   5
   0   3 -31 165.011 11.9364   5
   0   3 -31 133.767 13.2260  12
   0  -3  31 193.199 18.1253  13
   0   3  31 181.456 17.6513  13
   0   3  32 2.61396 11.5663   9
   0   3 -32 6.63451 8.43085   5
   0  -3 -32 12.4899 8.42456   5
   0   3 -32-3.39091 10.1209  12
   0  -3  32-1.84043 15.3703  13
   0   3  32-2.53705 15.1232  13
   0   3  33 10.0035 12.5414   9
   0  -3 -33 27.6213 8.77113   5
   0   3 -33 16.8074 8.32723   5
   0   3 -33 12.9397 10.3649  12
   0   3  33 23.8643 15.6228  13
   0  -3  33 50.3994 16.3271  13
   0   3  34 7.49063 12.5985   9
   0  -3  34 0.79173 12.4792   9
   0  -3 -34 13.7544 8.96006   5
   0   3 -34 23.4413 9.11484   5
   0   3 -34 18.3116 10.9187  12
   0   3  34 7.27231 16.1324  13
   0  -3  34 16.3339 16.3397  13
   0  -3  35 15.8035 12.6558   9
   0   3  35-4.84262 12.4421   9
   0  -3 -35-1.72206 8.76477   5
   0   3 -35-1.37718 8.62884   5
   0   3 -35-1.47261 10.7569  12
   0  -3  35 19.8754 16.4832  13
   0   3  35-19.9305 16.5445  13
   0  -3  36 10.3154 12.3689   9
   0   3  36 25.4272 12.8894   9
   0  -3 -36-1.46216 9.05157   5
   0   3 -36 8.13203 9.06352   5
   0  -3 -36-7.90214 11.2913  12
   0   3 -36 6.00613 10.9706  12
   0   3  36 13.5342 15.7457  13
   0  -3  36 5.26474 16.8030  13
   0  -3 -37 14.8280 9.73418   5
   0   3 -37-0.28431 9.14875   5
   0  -4   0 2607.60 105.743   1
   0   4   0 2646.98 105.735   1
   0  -4   1 3.76430 1.17221   1
   0  -4  -1 4.30933 1.22910   1
   0   4   1 3.71404 1.17596   1
   0   4  -1 3.39622 1.22890   1
   0  -4  -1 3.24198 1.12429   7
   0   4  -1 2.67470 1.03568   7
   0  -4   1 2.64562 1.00970   7
   0   4   1 2.99427 1.14294   7
   0  -4   2 428.656 16.9604   1
   0   4  -2 381.348 16.8704   1
   0  -4  -2 397.878 16.9404   1
   0   4   2 405.644 17.0137   1
   0  -4   2 407.091 16.8788   7
   0   4  -2 413.690 16.8937   7
   0   4   2 368.576 16.9722   7
   0   4   3 10.1447 2.84663   1
   0  -4   3 10.2076 2.56130   1
   0   4   3 12.6916 3.13481   7
   0  -4   3 5.60465 2.59969   7
   0   4  -3 12.3055 3.00206   7
   0   4   4 16488.1 659.430  13
   0   4  -4 16442.4 659.431  13
   0  -4  -4 16054.7 659.403  12
   0  -4   4 16381.3 659.309  11
   0  -4   4 16747.5 660.478   1
   0   4   4 16585.2 660.640   1
   0  -4  -4 16437.4 659.368   5
   0   4  -4 16761.0 659.450   9
   0  -4  -4 16558.2 660.762   7
   0   4  -4 16132.6 660.575   7
   0  -4   4 17474.1 660.655   7
   0   4   4 16698.6 660.789   7
   0   4   5 25.4489 3.09624  13
   0   4  -5 26.4007 3.09800  13
   0  -4   5 39.1427 2.46645  11
   0  -4  -5 32.1980 2.83424  12
   0   4  -5 19.8390 4.89019   1
   0   4   5 25.3161 5.18818   1
   0  -4   5 34.6345 4.90333   1
   0  -4  -5 35.5001 2.61928   5
   0   4  -5 26.3248 2.40424   5
   0  -4   5 35.5494 2.14865   8
   0  -4  -5 32.5162 3.44362   9
   0   4  -5 25.5017 3.03040   9
   0  -4   5 26.2848 5.03488   7
   0  -4  -5 32.2953 5.54301   7
   0   4   5 25.2790 5.38506   7
   0  -4  -6 7558.09 312.381   4
   0   4  -6 7682.00 312.555  13
   0   4   6 8117.83 312.555  13
   0  -4   6 7669.90 312.330  11
   0  -4  -6 7812.52 312.502  12
   0  -4  -6 7636.26 314.016   1
   0  -4   6 7908.28 314.121   1
   0   4  -6 7531.30 314.056   1
   0   4   6 7955.64 314.316   1
   0   4  -6 7815.31 312.342   5
   0   4  -6 7828.99 312.375   4
   0   4  -6 7789.24 312.568   9
   0  -4  -6 8236.14 312.652   9
   0  -4   6 7598.01 312.208   8
   0   4   6 8242.89 314.567   7
   0  -4  -6 8121.17 314.531   7
   0  -4   6 8383.79 314.396   7
   0  -4  -7 202.135 8.54169   3
   0  -4  -7 200.482 8.89589   4
   0   4   7 209.499 9.31889  13
   0   4  -7 196.996 9.29575  13
   0  -4  -7 204.013 9.10850  12
   0   4   7 199.458 8.69245  11
   0  -4   7 224.592 8.86936  11
   0  -4   7 174.256 11.5118   1
   0   4   7 168.771 11.9391   1
   0  -4  -7 194.970 8.52435   2
   0  -4  -7 179.147 11.2746   1
   0   4  -7 156.491 11.5951   1
   0   4  -7 192.232 8.84191   5
   0   4  -7 174.452 8.84969   4
   0   4  -7 189.430 9.37748   9
   0  -4  -7 195.704 9.47051   9
   0  -4   7 224.478 8.59290   8
   0  -4  -7 222.824 12.1911   7
   0  -4   7 199.298 11.9232   7
   0  -4  -7 210.779 8.75039   6
   0   4   7 198.977 12.0258   7
   0   4  -7 197.313 8.53677   6
   0  -4  -8 7211.24 297.276   3
   0  -4  -8 7397.02 297.532   4
   0   4  -8 7544.84 297.785  13
   0   4   8 7627.07 297.779  13
   0   4   8 7661.84 297.400  11
   0  -4  -8 7474.52 297.701  12
   0  -4   8 7403.75 297.468  11
   0  -4  -8 7205.86 299.673   1
   0   4  -8 7269.28 299.785   1
   0  -4   8 7658.68 299.913   1
   0   4   8 7624.48 300.098   1
   0  -4  -8 7257.67 297.278   2
   0   4  -8 7303.67 297.524   4
   0   4  -8 7524.56 297.504   5
   0   4  -8 7584.35 297.816   9
   0  -4   8 7373.14 297.284   8
   0  -4  -8 7814.26 297.890   9
   0  -4  -8 7127.77 297.424   6
   0  -4   8 7904.23 300.207   7
   0  -4  -8 7717.96 300.359   7
   0   4   8 7970.40 300.475   7
   0   4  -8 7381.83 297.291   6
   0  -4   9 197.757 9.40034   3
   0  -4  -9 201.994 9.87441   4
   0  -4  -9 209.515 9.32636   3
   0   4  -9 226.858 10.4980  13
   0  -4  -9 204.018 10.2249  12
   0   4   9 218.628 9.62373  11
   0  -4   9 222.747 9.73975  11
   0   4  -9 181.371 13.2323   1
   0  -4   9 229.075 13.5567   1
   0  -4  -9 210.820 9.33533   2
   0   4   9 187.479 13.7330   1
   0  -4  -9 210.541 13.0839   1
   0  -4   9 200.310 9.41882   2
   0   4  -9 209.302 9.78124   5
   0   4  -9 199.468 9.84564   4
   0  -4   9 219.724 9.37055   8
   0   4  -9 211.215 10.4421   9
   0  -4  -9 210.547 10.6861   9
   0  -4  -9 221.602 13.8665   7
   0   4   9 219.976 13.8903   7
   0  -4   9 201.765 13.1910   7
   0   4  -9 216.560 9.35431   6
   0  -4  -9 235.300 9.61103   6
   0  -4 -10 460.704 19.5921   4
   0  -4 -10 442.436 19.1225   3
   0  -4  10 467.139 19.1757   3
   0   4 -10 480.339 20.1373  13
   0   4  10 481.536 20.1838  13
   0  -4 -10 481.168 19.9764  12
   0   4  10 467.432 19.4355  11
   0  -4  10 459.180 19.5142  11
   0  -4 -10 437.421 19.1146   2
   0  -4  10 510.151 23.3405   1
   0  -4  10 467.769 19.1949   2
   0  -4 -10 451.726 22.8294   1
   0   4 -10 436.205 22.9678   1
   0   4  10 495.961 23.5112   1
   0   4 -10 464.026 19.6089   4
   0   4 -10 483.191 19.5399   5
   0  -4 -10 492.360 20.3878   9
   0  -4  10 455.898 19.1690   8
   0   4 -10 467.369 20.2671   9
   0  -4 -10 491.903 23.8352   7
   0   4  10 497.104 23.8826   7
   0   4 -10 471.206 19.1856   6
   0  -4 -10 458.988 19.3667   6
   0  -4  10 493.628 23.4994   7
   0  -4 -11-0.97254 3.56824   4
   0  -4  11-3.31850 2.86563   3
   0  -4 -11-0.20531 2.47386   3
   0   4 -11 0.53752 4.95260  13
   0   4  11 5.91742 5.42264  13
   0  -4  11 5.32613 3.57349  11
   0  -4 -11-0.09767 4.17908  12
   0   4  11 9.59267 3.43705  11
   0  -4 -11 6.02179 7.78652   1
   0   4  11 0.74991 8.14863   1
   0  -4 -11 0.61632 2.48936   2
   0  -4  11-6.96661 2.98957   2
   0   4 -11-3.86777 8.29959   1
   0  -4  11-3.83620 8.32630   1
   0   4 -11-1.47265 3.72649   4
   0   4 -11-2.18391 3.24777   5
   0  -4 -11 2.10383 3.54411   5
   0  -4  11 3.45263 2.74708   8
   0   4 -11-1.10739 5.20971   9
   0  -4 -11 1.59211 5.35418   9
   0  -4  11 6.10452 7.89857   7
   0  -4 -11 10.0274 8.45989   7
   0   4  11-6.45616 8.91914   7
   0  -4 -11 2.61809 3.03936   6
   0   4 -11 2.02817 2.55797   6
   0  -4  12 118.921 6.20838   3
   0  -4 -12 130.936 6.13392   3
   0  -4 -12 125.802 6.93420   4
   0   4 -12 126.733 7.82412  13
   0   4  12 133.515 8.28020  13
   0  -4 -12 122.472 7.54009  12
   0   4  12 132.743 6.77945  11
   0  -4  12 136.613 7.06565  11
   0  -4  12 123.168 11.5090   1
   0  -4  12 116.771 6.24875   2
   0  -4 -12 128.995 6.14058   2
   0   4  12 136.622 11.8891   1
   0   4 -12 119.381 11.4346   1
   0  -4 -12 126.602 10.9289   1
   0   4 -12 118.748 6.97072   4
   0  -4 -12 141.704 7.09337   5
   0   4 -12 137.803 6.94629   5
   0   4 -12 119.363 8.05388   9
   0   4  12 122.235 5.94869   8
   0  -4 -12 117.676 8.26156   9
   0  -4  12 129.880 6.27063   8
   0  -4 -12 136.347 6.57892   6
   0  -4 -12 117.495 12.2379   7
   0   4  12 127.648 12.1867   7
   0  -4  12 137.417 11.8700   7
   0   4 -12 141.831 6.35589   6
   0  -4 -13 360.133 15.5102   4
   0  -4 -13 353.860 14.8213   3
   0   4  13 394.610 16.5072  13
   0   4 -13 379.023 16.3284  13
   0  -4 -13 355.025 16.0180  12
   0   4  13 365.677 15.3630  11
   0  -4  13 359.048 15.4844  11
   0   4 -13 311.978 19.8986   1
   0  -4  13 343.857 20.3759   1
   0  -4  13 327.888 14.8645   2
   0  -4  13 361.213 14.8490   3
   0  -4 -13 336.056 19.6366   1
   0  -4 -13 369.797 14.8414   2
   0   4  13 332.481 20.5437   1
   0   4 -13 325.548 15.4957   4
   0   4 -13 349.175 15.4863   5
   0  -4 -13 357.226 15.6452   5
   0  -4 -13 373.936 16.6805   9
   0   4  13 324.776 14.6615   8
   0  -4  13 346.938 14.9369   8
   0   4 -13 354.065 16.6083   9
   0  -4 -13 358.534 20.6810   7
   0   4  13 333.853 20.6668   7
   0  -4  13 333.492 20.2630   7
   0  -4 -13 355.120 15.2338   6
   0   4 -13 358.580 14.9936   6
   0  -4 -14 11.7960 3.66771   4
   0  -4 -14 5.77851 2.48279   3
   0   4 -14 8.11978 5.05163  13
   0   4  14 11.4148 5.63278  13
   0  -4 -14 6.68606 4.44145  12
   0   4  14 7.88813 3.57692  11
   0  -4  14 7.48983 3.78846  11
   0   4 -14 4.34734 8.05422   1
   0   4  14 1.88978 8.44055   1
   0  -4 -14 6.07468 2.47378   2
   0  -4  14-4.42051 8.25077   1
   0  -4 -14 6.61133 7.61753   1
   0  -4 -14 6.81266 3.68048   5
   0   4 -14 7.77348 3.57845   5
   0   4 -14 8.75448 3.72255   4
   0   4 -14-0.43939 5.45766   9
   0  -4 -14 3.26907 5.29571   9
   0  -4  14 6.58749 2.85519   8
   0   4  14 4.77923 2.41338   8
   0  -4  14 7.29409 8.04536   7
   0  -4 -14 5.07833 8.44107   7
   0   4  14 1.01884 8.20054   7
   0   4 -14 9.70310 2.80978   6
   0  -4 -14 6.46457 3.07187   6
   0  -4 -15 4.15753 2.53306   3
   0   4 -15-1.76679 2.59613   3
   0  -4 -15-0.10207 3.81239   4
   0   4  15 13.9877 6.13172  13
   0  -4  15 4.99427 3.94741  11
   0  -4 -15 1.25419 4.50332  12
   0   4  15-3.25386 3.83001  11
   0  -4  15-5.64537 9.01109   1
   0   4 -15 0.93441 2.63125   2
   0  -4 -15 3.95346 7.82320   1
   0   4 -15 0.92072 8.36323   1
   0  -4 -15 4.51727 2.51811   2
   0   4  15-1.00745 8.59963   1
   0  -4 -15-2.48934 3.81974   5
   0   4 -15 0.52055 3.72511   5
   0   4 -15 1.81333 3.69514   4
   0  -4  15 0.92785 3.03017   8
   0   4 -15 6.67623 5.53446   9
   0   4  15 3.04180 2.48566   8
   0  -4 -15 0.64353 5.75196   9
   0  -4 -15-1.08660 8.63969   7
   0   4 -15 3.94242 2.85790   6
   0  -4  15 10.3970 8.29472   7
   0   4  15-9.24576 9.27123   7
   0  -4 -15 2.68076 3.22308   6
   0  -4 -16 46.3064 4.92997   4
   0  -4 -16 52.0174 3.54547   3
   0   4 -16 38.2411 3.47692   3
   0   4  16 56.2437 7.13174  13
   0  -4 -16 45.7019 5.67819  12
   0   4  16 57.3915 4.94706  11
   0  -4  16 41.1184 5.07156  11
   0  -4 -16 48.3672 3.54614   2
   0  -4 -16 43.3681 9.61719   1
   0   4  16 41.1412 10.4130   1
   0   4 -16 44.8055 10.3115   1
   0   4 -16 38.7271 3.49158   2
   0  -4  16 47.5133 10.1671   1
   0   4 -16 46.8200 4.90300   5
   0   4 -16 40.2168 4.82699   4
   0  -4 -16 51.9487 5.18774   5
   0   4 -16 49.4387 6.74425   9
   0  -4 -16 47.0122 6.77026   9
   0  -4  16 47.7964 3.97384   8
   0  -4  16 63.2352 10.7858   7
   0   4 -16 46.4652 3.98363   6
   0   4  16 46.3480 10.7812   7
   0  -4 -16 50.9020 10.6844   7
   0  -4 -16 51.9107 4.48133   6
   0   4 -17 0.22730 4.30026   4
   0   4 -17 0.73383 2.80080   3
   0  -4 -17 2.20135 2.71526   3
   0  -4 -17 1.49974 4.30716   4
   0  -4  17-20.1713 7.04717  13
   0   4  17 32.7821 7.56966  13
   0   4  17 0.92685 4.41507  11
   0  -4 -17-1.93835 5.34016  12
   0  -4  17 8.79527 5.20576  11
   0   4 -17-0.42012 2.77175   2
   0  -4 -17 2.91443 9.47610   1
   0  -4 -17 3.74017 2.79330   2
   0   4  17 2.25517 9.93134   1
   0   4 -17-4.59323 9.30738   1
   0  -4  17-3.17552 9.88544   1
   0   4 -17 1.93160 4.21952   5
   0  -4 -17-0.91097 4.49228   5
   0   4 -17 1.10839 6.41095   9
   0  -4 -17 3.16837 6.54575   9
   0  -4  17 0.14174 3.50983   8
   0   4  17 1.83975 9.81768   7
   0  -4 -17 1.15171 3.73021   6
   0  -4 -17-11.6586 9.85623   7
   0   4 -17 1.50058 3.37735   6
   0  -4  17 4.12511 9.46577   7
   0  -4 -18 3.74233 2.97057   3
   0  -4 -18-1.34402 4.69282   4
   0   4 -18-0.37343 2.96710   3
   0   4 -18-0.84332 4.82846   4
   0   4  18 3.48399 8.28387  13
   0  -4  18-19.2310 8.05981  13
   0  -4 -18-3.63193 6.08882  12
   0  -4  18 2.81553 5.39026  11
   0   4  18-4.08405 4.98445  11
   0   4 -18-5.85829 10.4944   1
   0   4 -18 0.48087 2.98692   2
   0   4  18 10.0647 10.9625   1
   0  -4  18 6.65929 10.4665   1
   0  -4 -18 6.11245 9.64168   1
   0  -4 -18-0.17001 3.01948   2
   0  -4 -18 3.89084 4.93761   5
   0   4 -18 1.16287 4.74292   5
   0  -4  18-3.68563 3.93501   8
   0  -4 -18 0.79622 7.26727   9
   0   4 -18 4.35600 7.07838   9
   0  -4 -18 3.06731 4.12831   6
   0   4 -18-0.42327 3.67190   6
   0   4 -19 613.412 27.2262   4
   0  -4 -19 655.891 26.0741   3
   0   4 -19 581.645 25.9970   3
   0  -4 -19 636.499 27.2406   4
   0   4  19 702.446 29.1025  13
   0  -4  19 630.484 28.6767  13
   0  -4 -19 653.759 28.0683  12
   0  -4  19 643.591 27.3247  11
   0   4  19 630.055 27.0864  11
   0  -4  19 632.215 33.9937   1
   0   4  19 758.399 34.9100   1
   0   4 -19 561.308 33.2871   1
   0  -4 -19 657.609 33.0562   1
   0  -4 -19 647.967 26.0683   2
   0   4 -19 572.564 25.9906   2
   0  -4 -19 652.794 27.5316   5
   0   4 -19 649.743 27.3541   5
   0   4 -19 645.985 28.9250   9
   0  -4 -19 627.196 28.8013   9
   0  -4 -19 625.632 26.8103   6
   0   4 -19 654.163 26.5645   6
   0  -4 -20 25.7829 5.63791   4
   0  -4 -20 27.9230 3.50637   3
   0   4 -20 26.5437 5.52150   4
   0  -4  20 18.2870 8.34871  13
   0   4  20-1.87456 10.0506  13
   0  -4 -20 22.5847 6.82451  12
   0  -4  20 20.3486 6.16163  11
   0   4  20 28.8014 5.70880  11
   0  -4 -20 26.6795 3.49413   2
   0  -4  20 13.3161 11.9289   1
   0   4  20 14.1966 12.0048   1
   0   4 -20 19.4435 11.7141   1
   0  -4 -20 23.6372 10.9840   1
   0  -4 -20 18.3433 5.73259   5
   0   4 -20 28.4403 5.73349   5
   0   4 -20 33.1418 8.22734   9
   0  -4 -20 23.7604 8.14498   9
   0   4 -20 27.2507 4.46548   6
   0  -4 -20 23.7180 4.89728   6
   0  -4 -21 44.5568 6.08439   4
   0   4 -21 42.3853 6.14218   4
   0   4  21 53.7614 10.5553  13
   0  -4  21 29.7181 9.19124  13
   0  -4 -21 44.3646 7.55866  12
   0   4  21 33.1641 6.16036  11
   0  -4  21 40.7138 6.59135  11
   0   4 -21 34.3831 12.6421   1
   0  -4 -21 34.5154 12.0420   1
   0  -4 -21 45.6512 6.52839   5
   0   4 -21 39.5217 6.17501   5
   0  -4 -21 42.5371 8.92811   9
   0   4 -21 46.2536 8.92347   9
   0  -4 -21 34.8195 5.33619   6
   0   4 -21 39.5416 4.96749   6
   0   4 -22 191.822 10.7393   4
   0  -4 -22 191.687 10.7541   4
   0   4  22 182.867 14.5073  13
   0  -4  22 188.318 13.4836  13
   0  -4  22 259.763 11.6621  11
   0  -4 -22 175.454 12.0276  12
   0   4  22 177.949 10.7904  11
   0   4 -22 168.498 17.1236   1
   0  -4 -22 222.225 17.3518   1
   0  -4 -22 189.038 11.0603   5
   0   4 -22 192.543 10.9943   5
   0   4 -22 194.648 13.2981   9
   0  -4 -22 198.811 13.2972   9
   0  -4 -22 189.198 10.2526   6
   0   4 -22 195.648 9.90317   6
   0   4 -23 53.5734 6.55718   4
   0  -4 -23 53.0527 6.71346   4
   0  -4  23 64.5415 10.3966  13
   0   4 -23 46.5011 8.04116  12
   0  -4 -23 55.3795 8.29427  12
   0  -4  23 60.6874 7.30178  11
   0   4 -23 41.0433 13.6096   1
   0  -4 -23 39.4814 12.5059   1
   0  -4 -23 49.2788 7.15093   5
   0   4 -23 51.0531 6.79355   5
   0   4 -23 44.8335 9.64202   9
   0  -4 -23 56.9787 9.92126   9
   0   4 -23 49.7557 5.48273   6
   0  -4 -23 47.6959 6.05860   6
   0   4 -24 640.675 28.1040   4
   0  -4 -24 608.089 28.0805   4
   0  -4  24 609.480 28.4203  11
   0   4 -24 636.788 29.3830  12
   0  -4  24 707.623 30.3163  13
   0   4  24 657.581 30.6812  13
   0  -4 -24 628.971 28.6340   5
   0   4 -24 644.381 28.4984   5
   0   4 -24 668.050 30.3684   9
   0   4 -24 670.939 27.6453   6
   0  -4 -24 665.807 27.9505   6
   0  -4 -25 45.3246 6.63066   4
   0   4 -25 36.7739 6.58009   4
   0   4 -25 36.7230 8.35781  12
   0  -4  25 38.1441 7.29046  11
   0   4  25 73.6333 12.3922  13
   0  -4  25 77.5957 10.9546  13
   0  -4 -25 42.9499 7.25320   5
   0   4 -25 46.5906 7.13774   5
   0   4 -25 41.0861 10.2283   9
   0  -4 -25 40.8827 6.03749   6
   0   4 -25 37.3897 5.49875   6
   0   4 -26 197.439 11.2545   4
   0  -4 -26 186.343 11.2778   4
   0  -4  26 195.100 12.1276  11
   0   4 -26 172.547 13.0539  12
   0  -4  26 277.097 15.6544  13
   0   4  26 225.825 16.5273  13
   0  -4 -26 198.040 12.0844   5
   0   4 -26 200.691 12.0232   5
   0   4 -26 186.589 14.5887   9
   0   4 -26 203.735 10.6424   6
   0  -4 -26 203.055 11.0896   6
   0  -4 -27-4.34350 6.21282   4
   0   4 -27 5.41181 6.21363   4
   0  -4  27 26.2468 12.2718  13
   0   4  27 3.60077 12.9837  13
   0   4 -27 6.71900 8.27114  12
   0  -4 -27 7.79560 7.21886   5
   0   4 -27 3.78287 6.81158   5
   0   4 -27-10.1416 10.3524   9
   0  -4 -27 5.18295 5.85195   6
   0  -4 -28 39.6251 6.83316   4
   0   4  28 49.7740 14.0412  13
   0   4 -28 43.5402 9.29794  12
   0  -4 -28 33.6458 7.78559   5
   0   4 -28 41.6704 7.61994   5
   0   4  28 35.1452 10.6198   9
   0   4 -28 51.5513 11.2854   9
   0  -4 -28 41.4303 6.73328   6
   0  -4 -29 15.2713 6.85078   4
   0   4  29 20.2007 14.1295  13
   0  -4  29-5.64523 14.1483  13
   0   4 -29 27.1007 9.41396  12
   0  -4 -29 16.4145 8.14065   5
   0   4 -29 26.0255 7.81565   5
   0   4  29 25.8609 10.8770   9
   0   4 -29 25.3019 11.3090   9
   0  -4 -29 20.9540 6.71746   6
   0  -4  30 34.8345 14.5950  13
   0   4  30 13.5241 13.9820  13
   0   4 -30-1.89779 9.33497  12
   0   4 -30 6.16491 7.70943   5
   0  -4 -30 1.25174 7.75434   5
   0   4  30-6.63114 11.0200   9
   0   4 -30-1.48243 11.6262   9
   0  -4 -30 1.44368 6.50425   6
   0   4 -31 52.8067 10.9599  12
   0   4 -31 61.5855 8.83411   5
   0  -4 -31 69.9605 9.15429   5
   0   4  31 42.2663 12.4334   9
   0   4 -31 65.8220 13.2484   9
   0  -4  31 53.5992 15.6228  13
   0   4  31 53.9157 15.4167  13
   0   4  32 29.1177 12.1369   9
   0   4 -32 19.5132 8.35507   5
   0  -4 -32 29.6865 8.74682   5
   0   4 -32 21.0162 10.0932  12
   0  -4  32 56.4539 16.0646  13
   0   4  32 35.0448 15.2803  13
   0   4  33 26.8691 12.5597   9
   0   4 -33 27.3816 9.10696   5
   0  -4 -33 31.3923 9.21185   5
   0   4 -33 34.2616 11.0057  12
   0  -4  33 42.1632 16.2010  13
   0   4  33-1.85971 15.6396  13
   0  -4  34 5.54381 12.4028   9
   0   4  34 9.85526 12.3364   9
   0   4 -34 11.5088 8.68093   5
   0  -4 -34 14.9714 9.26838   5
   0   4 -34 11.4863 10.9153  12
   0   4  34-4.96162 15.9621  13
   0  -4  34 28.0663 16.4061  13
   0  -4  35 9.72432 12.3623   9
   0   4  35 2.01674 12.3855   9
   0  -4 -35-5.48925 9.05904   5
   0   4 -35-5.19532 8.73322   5
   0   4 -35 3.31130 10.7558  12
   0  -4  35 24.7039 16.6455  13
   0   4  35-33.5201 16.1825  13
   0  -4  36 11.1433 12.7488   9
   0   4  36-12.3015 12.5350   9
   0  -4 -36 0.88274 9.44658   5
   0   4 -36 1.67037 8.87816   5
   0   4 -36 0.75058 10.8508  12
   0   4  36 38.1201 15.8689  13
   0  -4  36 17.4541 16.8660  13
   0  -4 -37 10.7475 9.53238   5
   0  -5   0 1.32114 0.95134   7
   0   5   0 0.73065 0.99489   7
   0  -5   0 0.33212 1.16092   1
   0   5   0 1.19922 1.27213   1
   0   5   1 8774.25 343.993   7
   0  -5   1 8627.83 343.917   7
   0   5  -1 8313.64 343.909   7
   0  -5  -1 8742.93 343.997   7
   0   5   1 8548.36 344.136   1
   0   5  -1 8379.23 344.085   1
   0  -5   1 8872.26 344.123   1
   0  -5  -1 8396.77 344.132   1
   0  -5  -2 25.3713 2.64100   7
   0  -5   2 17.4258 2.22539   7
   0   5   2 18.5989 2.55935   7
   0  -5  -2 25.6629 2.50742   1
   0  -5   2 25.8394 2.42711   1
   0   5   2 23.1804 2.56692   1
   0  -5   3 8637.76 340.282   7
   0   5   3 8472.33 340.500   7
   0   5   3 8220.64 340.377   7
   0   5   3 8587.42 340.412   1
   0  -5   3 8442.90 340.258   1
   0  -5   4 13.8642 3.99017   1
   0   5   4 12.6468 4.16165   1
   0   5  -4 19.6385 2.44663  13
   0   5   4 12.6710 2.49820  13
   0  -5  -4 18.8064 2.26354  12
   0  -5   4 30.3090 2.07658  11
   0  -5  -4 22.2617 2.07208   5
   0   5   4 17.1361 2.58003   9
   0   5  -4 12.8050 2.47720   9
   0  -5  -4 25.7523 4.58878   7
   0   5   4 10.4714 4.28866   7
   0  -5  -4 27.4391 1.97160   6
   0  -5   4 19.8569 3.99175   7
   0   5  -5 12663.3 514.602  13
   0   5   5 13006.7 514.604  13
   0  -5   5 12948.8 514.446  11
   0  -5  -5 12639.6 514.561  12
   0  -5   5 13055.8 515.941   1
   0   5   5 12828.3 516.124   1
   0   5  -5 11952.2 515.804   1
   0   5  -5 12867.7 514.431   5
   0  -5  -5 12884.9 514.521   5
   0  -5   5 12852.8 514.354   8
   0   5  -5 12751.1 514.610   9
   0  -5  -5 13170.5 516.282   7
   0  -5   5 13710.0 516.131   7
   0   5   5 12991.3 516.353   7
   0  -5  -6 5.74673 1.79262   3
   0  -5  -6 3.00662 2.27956   4
   0   5   6 6.50815 3.51874  13
   0   5  -6 3.97968 2.88351  13
   0  -5  -6 6.35447 2.59620  12
   0  -5   6 9.41499 2.29399  11
   0  -5  -6 6.17264 1.79258   2
   0  -5  -6-3.28705 4.66548   1
   0  -5   6 2.84996 4.62491   1
   0   5   6 1.49118 5.07452   1
   0   5  -6 1.39516 4.61003   1
   0   5  -6 5.44692 2.02272   5
   0  -5  -6 3.62140 2.31814   5
   0   5  -6 0.36199 2.28653   4
   0  -5   6 8.71899 1.88611   8
   0   5  -6 3.33162 2.93160   9
   0  -5  -6 3.42816 3.17099   9
   0   5   6 5.26837 5.21569   7
   0  -5  -6 3.15630 5.18430   7
   0  -5   6 1.44808 4.89824   7
   0  -5  -7 3415.63 139.939   3
   0  -5  -7 3388.13 140.148   4
   0   5   7 3542.10 140.356  13
   0   5  -7 3455.43 140.348  13
   0  -5   7 3508.07 140.114  11
   0  -5  -7 3491.96 140.303  12
   0   5   7 3585.86 140.017  11
   0  -5  -7 3389.00 139.936   2
   0  -5   7 3435.24 142.125   1
   0  -5  -7 3329.41 142.038   1
   0   5   7 3412.42 142.388   1
   0   5  -7 3269.70 142.049   1
   0   5  -7 3558.42 140.104   5
   0   5  -7 3377.28 140.134   4
   0  -5   7 3478.19 139.956   8
   0   5  -7 3492.57 140.388   9
   0  -5  -7 3610.81 140.462   9
   0   5  -7 3600.47 139.923   6
   0  -5   7 3739.55 142.535   7
   0  -5  -7 3660.48 142.726   7
   0   5   7 3697.68 142.785   7
   0  -5  -8 77.1936 4.46341   4
   0  -5  -8 76.6599 3.87994   3
   0  -5  -8 60.1762 7.32310   1
   0   5  -8 52.1144 7.51756   1
   0   5   8 55.7234 7.98148   1
   0  -5   8 58.0079 7.34411   1
   0  -5  -8 73.7082 3.85196   2
   0   5  -8 78.3324 5.04020  13
   0   5   8 88.9806 5.44977  13
   0  -5   8 89.6928 4.36705  11
   0   5   8 74.4325 4.14105  11
   0  -5  -8 73.5556 4.84185  12
   0   5  -8 57.9757 4.42615   4
   0   5  -8 76.0253 4.30656   5
   0  -5  -8 71.6678 5.48031   9
   0  -5   8 78.6683 3.95509   8
   0   5  -8 70.6869 5.20395   9
   0   5  -8 72.7654 3.78845   6
   0  -5  -8 79.6509 8.23727   7
   0  -5  -8 82.4184 4.20186   6
   0  -5   8 68.7614 7.56631   7
   0   5   8 80.1255 8.16059   7
   0  -5  -9 18.9931 3.25183   4
   0  -5  -9 19.6331 2.40773   3
   0  -5   9 16.2468 2.59530   3
   0  -5   9 15.0196 2.66622   2
   0  -5  -9 17.2467 6.59656   1
   0  -5   9 16.6952 6.60009   1
   0   5   9 25.5497 7.35922   1
   0   5  -9 12.3610 6.62908   1
   0  -5  -9 20.9023 2.42370   2
   0   5  -9 21.8024 4.21651  13
   0  -5   9 20.2875 3.22335  11
   0   5   9 18.4579 2.99526  11
   0  -5  -9 22.1508 3.71330  12
   0   5  -9 22.0306 3.05532   5
   0   5  -9 16.3933 3.32603   4
   0  -5  -9 26.6861 1.95755  10
   0   5  -9 19.3934 4.56171   9
   0  -5  -9 19.0147 4.75384   9
   0  -5   9 23.0971 2.58620   8
   0  -5  -9 20.2613 2.84574   6
   0  -5  -9 16.9117 7.44948   7
   0   5  -9 22.4344 2.39252   6
   0   5   9 25.8527 7.63058   7
   0  -5   9 19.8769 6.62512   7
   0  -5 -10 7.25671 2.48114   3
   0  -5  10 2.55975 2.69552   3
   0  -5 -10 6.46393 3.51381   4
   0  -5  10-0.94617 7.56788   1
   0   5  10 6.91740 8.19904   1
   0  -5  10 1.36426 2.77013   2
   0  -5 -10 8.59098 2.52060   2
   0  -5 -10-0.91647 7.24274   1
   0   5 -10 5.51782 7.49261   1
   0   5  10 17.9212 5.14396  13
   0   5 -10 8.20589 4.64232  13
   0   5  10 7.38499 3.26876  11
   0  -5 -10 7.33672 4.11165  12
   0  -5  10 6.45824 3.31666  11
   0   5 -10 4.21609 3.26391   5
   0   5 -10 0.20196 3.56626   4
   0  -5 -10 9.46331 1.91703  10
   0  -5 -10 6.72294 5.32963   9
   0  -5  10 5.33835 2.68402   8
   0   5 -10 3.27826 4.89732   9
   0  -5  10-0.69035 7.63376   7
   0   5  10 1.11352 8.02626   7
   0  -5 -10 8.44334 2.88572   6
   0  -5 -10 8.07709 8.01157   7
   0   5 -10 6.43426 2.44541   6
   0  -5 -11 21.0713 3.74529   4
   0  -5 -11 19.0912 2.71339   3
   0  -5  11 20.0576 2.89156   3
   0  -5  11 17.6723 7.90083   1
   0  -5 -11 20.4414 2.70459   2
   0   5 -11 6.02782 8.34508   1
   0  -5  11 16.9546 2.90470   2
   0   5  11 22.3687 8.43474   1
   0  -5 -11 23.9531 7.91920   1
   0   5 -11 22.6911 5.00758  13
   0   5  11 48.4004 6.14387  13
   0  -5  11 20.3897 3.80201  11
   0  -5 -11 20.6253 4.43051  12
   0   5  11 24.9713 3.59382  11
   0   5 -11 18.8394 3.53747   5
   0   5 -11 20.2631 3.79667   4
   0  -5 -11 21.7996 2.14915  10
   0  -5 -11 20.9706 5.33171   9
   0  -5  11 18.9702 3.01043   8
   0   5 -11 13.0784 5.44008   9
   0   5 -11 18.7786 2.73716   6
   0  -5 -11 19.5003 3.26372   6
   0  -5 -11 30.1992 8.79676   7
   0  -5  11 29.9962 8.11144   7
   0   5  11 15.0384 8.66077   7
   0  -5  12 195.906 9.14125   3
   0  -5 -12 208.768 9.07215   3
   0  -5 -12 200.692 9.77883   4
   0  -5  12 191.615 9.15063   2
   0  -5 -12 200.380 9.05375   2
   0  -5  12 208.788 14.5898   1
   0   5 -12 173.369 14.3639   1
   0  -5 -12 205.298 13.9819   1
   0   5  12 184.613 14.6538   1
   0   5  12 242.545 11.3009  13
   0   5 -12 227.091 10.7413  13
   0  -5  12 210.493 9.80852  11
   0   5  12 207.817 9.59972  11
   0  -5 -12 219.121 10.2844  12
   0   5 -12 197.780 9.73087   5
   0  -5 -12 218.328 9.91167   5
   0   5 -12 197.126 9.86843   4
   0  -5 -12 196.879 8.71689  10
   0  -5 -12 207.158 10.9488   9
   0  -5  12 207.307 9.23057   8
   0   5 -12 201.298 10.9222   9
   0  -5 -12 212.110 15.0402   7
   0  -5  12 196.454 14.5966   7
   0  -5 -12 213.062 9.46703   6
   0   5 -12 206.887 9.15701   6
   0   5  12 204.795 14.9438   7
   0  -5 -13 10.3374 2.55618   3
   0  -5 -13 9.81359 3.66871   4
   0  -5  13-0.85253 2.83323   2
   0  -5  13-0.43038 2.67511   3
   0  -5 -13 8.95669 2.54420   2
   0   5 -13-10.7005 8.60758   1
   0   5  13 8.00301 8.43875   1
   0  -5  13-8.98497 8.99030   1
   0  -5 -13 3.47599 7.54615   1
   0   5  13 24.6271 5.72816  13
   0   5 -13 5.87089 4.98489  13
   0  -5 -13 2.48906 4.25129  12
   0  -5  13 3.61657 3.70157  11
   0   5  13 7.98262 3.50233  11
   0  -5 -13 5.68702 3.72603   5
   0   5 -13 6.55664 3.41010   5
   0   5 -13 0.69962 3.70601   4
   0  -5 -13 5.19736 1.96580  10
   0  -5  13 6.47334 2.85742   8
   0   5 -13 0.80673 5.30335   9
   0   5  13 5.76163 2.28335   8
   0  -5 -13 2.06521 5.52084   9
   0  -5  13 10.7783 8.12934   7
   0   5 -13 6.63682 2.71344   6
   0  -5 -13 5.86291 3.07118   6
   0   5  13 10.9823 8.76642   7
   0  -5 -13 12.7913 8.73097   7
   0  -5 -14 14.5504 2.65008   3
   0  -5 -14 15.5731 3.79525   4
   0   5  14 21.9244 8.97810   1
   0   5 -14 8.33414 8.16590   1
   0  -5  14 14.4405 2.81361   2
   0  -5  14 21.4050 8.48685   1
   0  -5 -14 15.4420 2.66201   2
   0  -5 -14 14.4305 7.99456   1
   0  -5  14 12.4934 2.78423   3
   0   5 -14 12.5306 5.22372  13
   0   5  14 28.2548 5.70224  13
   0  -5 -14 19.4888 4.71180  12
   0  -5  14 19.5966 4.09800  11
   0   5  14 18.5087 3.72397  11
   0   5 -14 14.0890 3.80048   5
   0  -5 -14 12.4314 3.93809   5
   0   5 -14 12.7020 3.88357   4
   0  -5 -14 17.0873 2.09901  10
   0   5  14 14.0456 2.44621   8
   0  -5 -14 14.0700 5.58968   9
   0  -5  14 14.3807 3.09897   8
   0   5 -14 11.0083 5.55788   9
   0  -5 -14 16.3250 3.38136   6
   0   5  14 27.1489 8.96954   7
   0  -5  14 15.9680 8.25942   7
   0  -5 -14 23.4292 9.21308   7
   0   5 -14 15.7854 2.93071   6
   0  -5 -15 2.77524 2.53283   3
   0  -5 -15 1.94969 3.87140   4
   0  -5 -15 8.26886 2.61539   2
   0  -5 -15 2.62791 7.86494   1
   0   5 -15 4.64521 8.34121   1
   0  -5  15 2.80136 8.87110   1
   0   5  15 16.7699 9.37605   1
   0   5 -15 5.10229 5.23135  13
   0   5  15 6.35680 6.24768  13
   0  -5  15 3.08084 3.98820  11
   0  -5 -15 4.05435 4.73796  12
   0   5  15-0.60784 3.73197  11
   0   5 -15 2.88884 3.56447   5
   0   5 -15 3.23420 3.89384   4
   0  -5 -15 4.12628 3.88721   5
   0  -5 -15 6.57100 2.00828  10
   0  -5  15 2.62631 3.05010   8
   0  -5 -15 3.87660 5.66778   9
   0   5  15 3.42204 2.42707   8
   0   5 -15 0.79607 5.63326   9
   0   5 -15 6.28923 2.81445   6
   0   5  15 4.38445 8.90672   7
   0  -5 -15 6.44874 3.40546   6
   0  -5  15 6.22167 8.21851   7
   0  -5 -15 5.99054 8.89347   7
   0  -5 -16 7.65952 2.74762   3
   0   5 -16 3.79454 2.68265   3
   0  -5 -16 8.10292 4.11922   4
   0  -5 -16 19.9030 8.91202   1
   0  -5  16 4.96354 9.28720   1
   0  -5 -16 9.50102 2.77580   2
   0   5 -16 16.1448 9.51676   1
   0   5  16 3.23306 9.49663   1
   0   5 -16 4.16207 2.70156   2
   0   5  16-11.7960 7.50240  13
   0   5  16 9.40138 4.17089  11
   0  -5  16 12.9840 4.60478  11
   0  -5 -16 11.1583 5.21931  12
   0   5 -16 8.82256 4.28833   4
   0  -5 -16 13.5268 4.30548   5
   0   5 -16 11.1419 4.17071   5
   0  -5 -16 5.62277 2.14249  10
   0   5 -16 5.33110 5.98416   9
   0  -5  16 9.39041 3.38957   8
   0  -5 -16 13.0547 6.25295   9
   0   5  16 8.15276 9.72436   7
   0  -5  16 18.8086 9.69537   7
   0  -5 -16 7.73423 3.60833   6
   0  -5 -16 3.47752 9.23698   7
   0   5 -16 7.58423 3.14781   6
   0  -5 -17 69.1059 5.64894   4
   0  -5 -17 59.8871 4.19636   3
   0   5 -17 62.6652 4.15355   3
   0  -5 -17 64.3536 4.23835   2
   0  -5 -17 63.3625 10.6213   1
   0  -5  17 67.7576 11.3037   1
   0   5 -17 60.2421 10.9278   1
   0   5 -17 66.4386 4.19211   2
   0   5  17 79.6202 12.2129   1
   0   5  17 38.8707 8.64827  13
   0  -5  17 71.9017 6.12584  11
   0   5  17 77.3426 5.79138  11
   0  -5 -17 73.8710 6.83065  12
   0  -5 -17 61.4838 5.83373   5
   0   5 -17 62.6991 5.64464   4
   0   5 -17 71.9445 5.75177   5
   0  -5 -17 65.6270 3.63204  10
   0  -5 -17 73.8265 7.89849   9
   0   5 -17 62.7030 7.50242   9
   0  -5  17 65.6886 4.87446   8
   0  -5  17 83.8002 12.0166   7
   0  -5 -17 65.8452 5.20647   6
   0   5 -17 66.0200 4.71093   6
   0   5 -17 52.6150 11.7463   7
   0   5  17 96.3664 12.9054   7
   0  -5 -17 76.1968 12.0338   7
   0  -5 -18 47.0221 3.84646   3
   0   5 -18 51.4704 5.74365   4
   0  -5 -18 49.3026 5.59773   4
   0   5 -18 36.4450 3.74531   3
   0  -5  18 26.5408 7.67871  13
   0   5  18 31.5281 9.46303  13
   0   5  18 36.1435 5.38709  11
   0  -5  18 45.0293 6.03556  11
   0  -5 -18 44.7434 6.73250  12
   0   5 -18 40.4796 3.74087   2
   0  -5 -18 47.2330 3.87114   2
   0  -5 -18 47.1525 10.9827   1
   0  -5  18 41.2957 11.7272   1
   0   5 -18 37.0756 11.2877   1
   0   5  18 55.5263 12.3776   1
   0   5 -18 50.6698 5.65121   5
   0  -5 -18 49.1765 5.83016   5
   0  -5  18 39.4628 4.67658   8
   0  -5 -18 48.6110 7.98673   9
   0   5 -18 40.8550 8.03349   9
   0   5 -18 52.9618 4.55829   6
   0  -5 -18 55.3517 5.11737   6
   0  -5 -19 769.215 31.2951   3
   0   5 -19 721.826 32.2679   4
   0   5 -19 731.491 31.2166   3
   0  -5 -19 771.412 32.3483   4
   0  -5  19 724.202 33.5910  13
   0   5  19 776.239 33.9313  13
   0   5  19 776.451 32.1818  11
   0  -5 -19 770.033 33.1442  12
   0  -5  19 779.489 32.4781  11
   0  -5 -19 765.531 31.2900   2
   0  -5  19 791.326 38.4132   1
   0   5  19 771.717 38.6853   1
   0  -5 -19 768.197 37.6741   1
   0   5 -19 685.380 37.9415   1
   0   5 -19 727.943 31.2198   2
   0  -5 -19 770.203 32.6111   5
   0   5 -19 767.627 32.3932   5
   0  -5 -19 762.786 33.8506   9
   0   5 -19 803.412 33.7640   9
   0  -5 -19 802.951 32.0896   6
   0   5 -19 804.049 31.7450   6
   0   5 -20 116.529 7.76679   4
   0  -5 -20 107.620 5.88064   3
   0  -5 -20 98.7303 7.75242   4
   0  -5  20 88.3686 10.1503  13
   0   5  20 116.221 11.7534  13
   0  -5  20 97.8300 8.20247  11
   0  -5 -20 111.776 9.13671  12
   0   5  20 95.1395 7.60248  11
   0  -5 -20 103.900 13.3754   1
   0  -5 -20 111.394 5.89825   2
   0   5 -20 95.7918 14.1625   1
   0  -5  20 97.7761 14.5848   1
   0   5  20 109.764 15.2751   1
   0  -5 -20 109.913 8.03510   5
   0   5 -20 108.366 7.81754   5
   0  -5 -20 116.611 10.3524   9
   0   5 -20 122.160 10.2696   9
   0  -5 -20 94.6959 7.05335   6
   0   5 -20 111.540 6.61621   6
   0  -5 -21 498.600 21.9555   4
   0   5 -21 473.759 21.8202   4
   0   5  21 513.494 24.2668  13
   0  -5  21 483.213 23.7191  13
   0   5 -21 453.186 22.7805  12
   0  -5 -21 489.802 22.8893  12
   0  -5  21 488.975 22.2182  11
   0   5  21 484.638 21.8295  11
   0  -5 -21 519.827 27.7360   1
   0   5 -21 498.791 27.9803   1
   0   5 -21 495.516 22.0987   5
   0  -5 -21 511.425 22.3316   5
   0   5 -21 492.155 23.7981   9
   0  -5 -21 504.853 23.7586   9
   0  -5 -21 490.993 21.6033   6
   0   5 -21 515.617 21.2899   6
   0   5 -22 166.802 9.70412   4
   0  -5 -22 157.300 9.58910   4
   0   5  22 127.896 13.3435  13
   0  -5  22 147.522 12.2252  13
   0   5  22 142.299 9.56867  11
   0  -5  22 161.452 10.1646  11
   0   5 -22 152.617 10.8701  12
   0  -5 -22 151.339 10.8999  12
   0   5 -22 153.493 16.7038   1
   0  -5 -22 173.343 16.1897   1
   0  -5 -22 161.726 10.0536   5
   0   5 -22 166.476 9.91686   5
   0  -5 -22 184.452 12.4698   9
   0   5 -22 169.609 12.2917   9
   0   5 -22 166.486 8.67302   6
   0  -5 -22 151.764 9.07091   6
   0  -5 -23 105.939 8.16164   4
   0   5 -23 121.506 8.23190   4
   0   5  23 149.408 13.0008  13
   0  -5  23 113.012 11.4713  13
   0  -5 -23 109.779 9.64833  12
   0   5 -23 107.636 9.65917  12
   0  -5  23 114.565 8.84854  11
   0   5 -23 99.8208 14.8091   1
   0  -5 -23 104.101 8.70353   5
   0   5 -23 122.059 8.46609   5
   0   5 -23 115.234 11.0495   9
   0   5 -23 102.974 7.13978   6
   0  -5 -23 108.899 7.81933   6
   0  -5 -24 61.0008 7.17710   4
   0   5 -24 71.0091 7.13763   4
   0  -5  24 72.1590 8.02941  11
   0   5 -24 69.8393 8.86895  12
   0  -5 -24 78.5484 9.16606  12
   0   5  24 122.210 12.6524  13
   0  -5  24 84.6546 10.9350  13
   0   5 -24 61.6813 7.39190   5
   0  -5 -24 58.3365 7.90764   5
   0   5 -24 63.4966 10.4147   9
   0   5 -24 62.9136 6.20448   6
   0  -5 -24 79.8627 6.98188   6
   0   5 -25 22.5806 6.23682   4
   0  -5 -25 26.7792 6.27979   4
   0  -5  25 48.0141 10.7826  13
   0   5  25 31.6852 11.6418  13
   0   5 -25 20.9051 7.92562  12
   0  -5 -25 30.6908 8.40864  12
   0  -5  25 29.0436 7.20209  11
   0   5 -25 29.1780 6.95644   5
   0  -5 -25 18.8848 6.81263   5
   0   5 -25 16.9760 9.71686   9
   0  -5 -25 20.7623 5.78784   6
   0   5 -25 21.2978 5.31211   6
   0  -5 -26 21.5758 6.32128   4
   0   5 -26 27.4800 6.40392   4
   0  -5  26 52.4565 11.4417  13
   0   5  26 46.0916 12.5552  13
   0   5 -26 25.9422 8.42968  12
   0  -5  26 20.3616 7.39896  11
   0   5 -26 24.7677 6.97713   5
   0  -5 -26 27.2911 7.16881   5
   0   5  26 22.4289 9.44110   9
   0   5 -26 18.1507 9.97967   9
   0   5 -26 20.7261 5.43891   6
   0  -5 -26 27.8762 6.09840   6
   0   5 -27 7.27898 6.22684   4
   0  -5 -27 10.6707 6.36651   4
   0   5  27 1.79639 12.7793  13
   0   5 -27 10.9160 8.35564  12
   0   5 -27 5.01598 6.97668   5
   0  -5 -27 1.79395 7.15164   5
   0   5  27 0.30884 9.77355   9
   0   5 -27 7.85260 10.2199   9
   0  -5 -27 6.43801 6.05926   6
   0  -5 -28 14.6639 6.42160   4
   0  -5  28-13.7331 13.4663  13
   0   5 -28 9.93364 8.71118  12
   0   5 -28 20.2641 7.43412   5
   0  -5 -28 12.8578 7.29041   5
   0   5  28 17.7361 10.3295   9
   0   5 -28 22.2491 10.7537   9
   0  -5 -28 15.6204 6.32249   6
   0  -5 -29 4.74054 6.41701   4
   0  -5  29-26.2706 14.1991  13
   0   5  29 5.84799 13.9049  13
   0   5 -29 8.52296 8.98290  12
   0   5 -29 2.04164 7.17486   5
   0  -5 -29-1.45882 7.62716   5
   0   5  29 2.01517 10.4575   9
   0   5 -29-4.63228 11.0209   9
   0  -5 -29 2.84668 6.45593   6
   0   5  30 1.34916 14.0766  13
   0  -5  30 5.53139 14.3711  13
   0   5 -30-4.42779 9.25495  12
   0   5 -30 0.23553 7.50643   5
   0  -5 -30 6.80875 7.96892   5
   0   5  30-7.32182 11.2193   9
   0   5 -30-1.85551 11.2911   9
   0  -5 -30 2.57502 6.63036   6
   0   5 -31 13.1173 9.96509  12
   0  -5 -31 2.87194 8.44450   5
   0   5 -31 3.89972 7.95098   5
   0   5  31-24.5681 11.9122   9
   0   5 -31 13.8573 12.4487   9
   0   5  31 3.49019 14.5598  13
   0  -5  31 26.4888 15.2167  13
   0   5  32-10.4292 11.5824   9
   0   5 -32 5.28661 7.87712   5
   0  -5 -32 2.42357 8.28455   5
   0   5 -32 10.8435 9.95616  12
   0  -5  32 4.80842 15.4560  13
   0   5  32-1.08121 14.8591  13
   0   5  33 14.5812 12.4554   9
   0   5 -33 35.2238 9.06856   5
   0  -5 -33 20.5188 9.01685   5
   0   5 -33 44.3857 11.0968  12
   0  -5  33 36.1731 16.4233  13
   0   5  33-0.74181 15.6759  13
   0   5  34 92.6017 14.0093   9
   0   5 -34 81.0344 9.94456   5
   0  -5 -34 66.8349 10.1133   5
   0   5 -34 67.9257 12.1530  12
   0  -5  34 95.7271 17.6166  13
   0   5  35 12.8641 12.3503   9
   0  -5  35 0.40515 12.5705   9
   0  -5 -35 1.16363 9.42743   5
   0   5 -35-2.44282 8.66958   5
   0   5 -35-6.62202 10.6142  12
   0  -5  35 15.5789 16.7901  13
   0   5  35 25.6525 15.4278  13
   0   5  36 0.40983 12.4891   9
   0  -5  36-3.71731 12.7541   9
   0  -5 -36 0.88849 9.45399   5
   0   5 -36 10.7767 8.92818   5
   0   5 -36 4.88605 10.8515  12
   0   5  36 19.7604 15.7524  13
   0  -5  36 23.5942 17.3632  13
   0  -5 -37 22.2456 9.71818   5
   0  -6   0 584.327 24.2431   7
   0  -6   0 604.303 24.5668   1
   0   6   0 586.516 24.5679   1
   0  -6  -1 21.4422 2.10325   7
   0  -6   1 16.5497 1.79799   7
   0   6   1 17.7586 2.00845   7
   0  -6   1 24.5586 2.25847   1
   0   6   1 19.0074 2.16382   1
   0   6  -1 18.5844 2.15899   1
   0  -6   2 792.401 31.8593   7
   0  -6  -2 749.699 31.9587   7
   0   6   2 790.602 32.0156   7
   0   6   2 770.887 32.0873   1
   0  -6   2 797.692 32.0509   1
   0  -6  -2 734.267 32.0319   1
   0  -6   3 1.57465 2.63723   1
   0   6   3 0.62547 2.98733   1
   0   6  -3 0.90123 1.64997  13
   0  -6   3 0.70987 1.39190  11
   0  -6  -3 1.57708 1.44893   5
   0   6   3 2.27743 1.76072   9
   0   6  -3 1.78653 1.72789   9
   0   6   3 4.87723 3.07776   7
   0  -6   3-0.42765 2.77230   7
   0  -6  -3 2.66685 1.36836   6
   0  -6   4 25862.3 1012.25   1
   0   6   4 25170.0 1012.40   1
   0   6  -4 25037.1 1011.11  13
   0   6   4 24899.6 1011.09  13
   0  -6  -4 24710.3 1011.08  12
   0  -6   4 25031.7 1011.00  11
   0  -6  -4 25293.7 1011.06   5
   0   6   4 24958.2 1011.12   9
   0  -6   4 25404.3 1010.95   8
   0   6  -4 26039.9 1011.13   9
   0  -6  -4 25431.4 1011.02   6
   0   6   4 25504.7 1012.46   7
   0   6   4 25411.1 1012.56   7
   0  -6   4 26366.6 1012.31   7
   0  -6  -5 114.506 4.99860   3
   0  -6   5 112.759 7.37320   1
   0   6   5 92.0864 7.86127   1
   0  -6  -5 113.346 4.99838   2
   0   6  -5 92.2520 7.44720   1
   0   6  -5 102.676 5.51934  13
   0   6   5 91.8332 5.64638  13
   0  -6  -5 107.527 5.43697  12
   0  -6   5 135.701 5.31708  11
   0   6  -5 89.2926 5.22072   4
   0  -6  -5 118.810 5.38876   5
   0   6  -5 94.2505 5.05043   5
   0   6   5 105.716 5.67049   9
   0   6  -5 90.9845 5.60581   9
   0  -6   5 135.007 5.07146   8
   0   6   5 115.053 8.09357   7
   0  -6   5 107.707 7.52267   7
   0  -6  -6 4679.81 192.234   3
   0  -6  -6 4471.63 192.400   4
   0  -6   6 4942.87 194.198   1
   0  -6  -6 4715.24 194.117   1
   0   6  -6 4708.46 194.146   1
   0  -6  -6 4661.16 192.232   2
   0   6   6 4808.53 194.411   1
   0   6   6 4921.68 192.567  13
   0   6  -6 4851.00 192.568  13
   0  -6   6 4887.05 192.378  11
   0  -6  -6 4816.20 192.515  12
   0   6  -6 4918.16 192.346   5
   0   6  -6 4827.78 192.386   4
   0  -6  -6 4760.04 192.451   5
   0   6   6 4816.23 192.569   9
   0   6  -6 5027.11 192.605   9
   0  -6   6 4813.60 192.256   8
   0  -6  -6 4990.15 194.643   7
   0  -6   6 5156.30 194.418   7
   0   6   6 4952.74 194.642   7
   0  -6  -7 6.35743 1.78665   3
   0  -6  -7 4.84904 2.35453   4
   0  -6  -7 5.94444 1.78361   2
   0   6   7 8.76413 5.21944   1
   0  -6  -7 6.31111 4.77727   1
   0   6  -7-0.93368 4.94227   1
   0  -6   7 3.53065 4.74365   1
   0   6  -7 4.45353 2.95367  13
   0   6   7 6.52134 3.43986  13
   0   6   7 2.94048 2.03809  11
   0  -6   7 9.20536 2.34553  11
   0  -6  -7 6.60336 2.82058  12
   0   6  -7 2.08573 2.00917   5
   0   6  -7 1.65989 2.43225   4
   0  -6  -7 6.70945 2.40500   5
   0  -6  -7 6.46340 1.46289  10
   0  -6   7 7.19575 1.87543   8
   0   6  -7 4.68604 3.19131   9
   0   6   7 4.82718 5.43267   7
   0  -6   7 9.61926 5.19270   7
   0  -6  -7 5.26079 5.28967   7
   0   6  -7 5.10910 1.58640   6
   0  -6  -8 1049.36 41.5480   4
   0  -6   8 1018.76 41.2648   3
   0  -6  -8 991.790 41.2471   3
   0  -6   8 1090.62 44.0792   1
   0  -6  -8 1038.77 43.9060   1
   0   6  -8 987.175 43.9850   1
   0  -6  -8 1000.98 41.2502   2
   0  -6   8 1020.31 41.2738   2
   0   6   8 1068.49 44.4372   1
   0   6  -8 1052.78 41.8121  13
   0   6   8 1063.28 41.8483  13
   0   6   8 1076.77 41.3575  11
   0  -6   8 1004.52 41.4642  11
   0  -6  -8 998.826 41.6708  12
   0   6  -8 1012.79 41.5123   4
   0   6  -8 1087.44 41.4732   5
   0  -6  -8 997.834 41.1136  10
   0  -6   8 986.445 41.2688   8
   0  -6  -8 1111.46 41.9930   9
   0   6  -8 1055.82 41.8787   9
   0  -6  -8 1082.66 44.5661   7
   0   6  -8 1019.96 41.2016   6
   0   6   8 1102.02 44.7456   7
   0  -6  -8 923.890 41.4069   6
   0  -6   8 1049.88 44.1571   7
   0  -6  -9 3.94507 2.22680   3
   0  -6  -9 2.83864 3.02884   4
   0  -6   9 3.32909 2.40545   3
   0   6   9 3.16457 6.82864   1
   0   6  -9 4.45554 6.83792   1
   0  -6   9 1.74699 2.42790   2
   0  -6   9 5.92908 6.13741   1
   0  -6  -9-2.52238 6.15286   1
   0  -6  -9 4.58111 2.21734   2
   0   6  -9 0.77480 3.99317  13
   0   6   9 15.2887 4.67558  13
   0   6   9 4.41632 2.72605  11
   0  -6  -9 2.93927 3.53761  12
   0  -6   9 4.08785 2.98974  11
   0   6  -9 6.86955 2.77525   5
   0   6  -9 2.68253 3.10244   4
   0  -6  -9 1.39732 1.77583  10
   0  -6   9 1.52610 2.37382   8
   0   6  -9 1.50394 4.15048   9
   0  -6  -9 3.46000 4.52079   9
   0   6  -9 3.56258 2.02450   6
   0  -6  -9 4.81337 2.59731   6
   0  -6   9 6.19008 6.38965   7
   0   6   9 7.80057 7.32498   7
   0  -6  -9 6.66838 7.02023   7
   0  -6 -10 1552.42 64.3324   4
   0  -6  10 1582.59 64.0062   3
   0  -6 -10 1558.06 63.9814   3
   0  -6 -10 1571.01 63.9852   2
   0  -6  10 1592.99 64.0269   2
   0  -6  10 1640.04 67.4441   1
   0  -6 -10 1626.33 67.2440   1
   0   6  10 1605.63 67.7901   1
   0   6 -10 1523.38 67.3511   1
   0   6  10 1642.30 64.7767  13
   0   6 -10 1576.65 64.7121  13
   0   6  10 1633.96 64.1714  11
   0  -6  10 1594.12 64.2966  11
   0  -6 -10 1585.30 64.5885  12
   0   6 -10 1550.04 64.3358   4
   0   6 -10 1609.15 64.2767   5
   0  -6 -10 1590.85 63.8257  10
   0   6 -10 1627.74 64.7918   9
   0  -6  10 1544.66 64.0346   8
   0  -6 -10 1677.00 64.9026   9
   0  -6 -10 1568.08 64.2165   6
   0   6 -10 1568.63 63.9723   6
   0  -6 -10 1628.09 68.0620   7
   0   6  10 1664.25 68.1859   7
   0  -6  10 1725.86 67.9519   7
   0  -6 -11 2.21259 2.45699   3
   0  -6 -11 4.12269 3.56997   4
   0  -6  11 0.08797 2.75269   3
   0  -6 -11 0.56386 2.42534   2
   0   6  11-2.30155 8.09092   1
   0  -6 -11 2.66859 7.32165   1
   0  -6  11 7.20544 7.35482   1
   0   6 -11 4.65432 7.63129   1
   0  -6  11 0.22730 2.82953   2
   0   6  11-4.79814 6.29304  13
   0   6 -11 1.07759 4.57565  13
   0   6  11-3.44603 3.32135  11
   0  -6  11 2.63029 3.52840  11
   0  -6 -11 0.29627 4.13216  12
   0   6 -11 3.13155 3.62652   4
   0   6 -11-2.14982 3.39598   5
   0  -6 -11 3.89332 1.94357  10
   0  -6  11 1.68239 2.72825   8
   0  -6 -11 2.31192 5.13638   9
   0   6 -11-2.77641 5.10838   9
   0  -6  11 9.83168 7.69440   7
   0  -6 -11 7.67982 8.25012   7
   0   6  11 4.10137 8.21479   7
   0  -6 -11 5.52401 2.99469   6
   0   6 -11 1.82536 2.42654   6
   0  -6 -12 1566.31 65.3401   3
   0  -6  12 1612.79 65.3562   3
   0  -6 -12 1658.26 65.8240   4
   0   6  12 1670.60 69.8951   1
   0  -6  12 1619.49 65.3813   2
   0   6 -12 1619.07 69.4035   1
   0  -6 -12 1650.44 69.1404   1
   0  -6  12 1674.60 69.5018   1
   0  -6 -12 1575.07 65.3386   2
   0   6  12 1740.16 66.4862  13
   0   6 -12 1672.31 66.2950  13
   0  -6 -12 1707.08 66.1651  12
   0  -6  12 1619.33 65.7593  11
   0   6  12 1651.63 65.6110  11
   0  -6 -12 1496.06 65.8082   5
   0   6 -12 1638.43 65.7868   4
   0   6 -12 1645.21 65.7613   5
   0  -6 -12 1611.21 65.1597  10
   0  -6 -12 1754.29 66.4905   9
   0  -6  12 1590.43 65.4230   8
   0   6 -12 1679.55 66.3704   9
   0   6 -12 1563.69 65.3765   6
   0   6  12 1756.22 70.3120   7
   0  -6  12 1743.67 70.0272   7
   0  -6 -12 1724.31 70.2325   7
   0  -6 -12 1593.66 65.6262   6
   0  -6 -13 47.8522 4.42676   4
   0  -6 -13 42.2715 3.38741   3
   0  -6  13 40.1124 3.49487   3
   0   6 -13 29.9079 8.75543   1
   0  -6  13 43.0194 9.24482   1
   0   6  13 37.2846 9.48448   1
   0  -6  13 34.9580 3.51484   2
   0  -6 -13 52.1192 8.71743   1
   0  -6 -13 49.9224 3.40692   2
   0   6 -13 49.4872 5.74410  13
   0   6  13 32.2864 6.50699  13
   0  -6  13 51.4567 4.52311  11
   0  -6 -13 49.5223 5.09209  12
   0   6  13 49.7602 4.20587  11
   0   6 -13 46.8997 4.30885   5
   0   6 -13 41.9222 4.42939   4
   0  -6 -13 48.8828 4.54024   5
   0  -6 -13 45.0669 2.94054  10
   0  -6  13 44.5206 3.72782   8
   0   6 -13 44.1527 5.91214   9
   0  -6 -13 48.7833 6.04880   9
   0   6 -13 49.8412 3.49729   6
   0   6  13 49.9744 9.79417   7
   0  -6 -13 38.0033 9.36134   7
   0  -6  13 54.9658 9.34586   7
   0  -6 -13 51.1481 4.01465   6
   0  -6 -14 3.87189 3.61468   4
   0  -6 -14 5.16815 2.48781   3
   0   6  14 7.70094 8.58391   1
   0  -6  14 3.03751 8.01570   1
   0   6 -14 4.86906 7.98961   1
   0  -6  14-1.52875 2.67455   3
   0  -6 -14 8.23579 7.75818   1
   0  -6 -14 5.88105 2.47187   2
   0  -6  14-1.11907 2.68290   2
   0   6 -14 2.42181 4.86194  13
   0   6  14 3.28049 5.91260  13
   0  -6  14 2.42056 3.75807  11
   0  -6 -14 6.21969 4.32883  12
   0   6  14 4.31259 3.53698  11
   0  -6 -14 1.82935 3.71906   5
   0   6 -14 4.82280 3.67812   4
   0   6 -14 1.41842 3.52910   5
   0  -6 -14 3.68613 2.02636  10
   0  -6  14 1.96343 2.97225   8
   0   6 -14 2.35220 5.24293   9
   0   6  14 2.35259 2.19633   8
   0  -6 -14 2.70908 5.54355   9
   0  -6 -14-2.04209 8.38972   7
   0   6 -14 4.33031 2.64013   6
   0  -6 -14 3.78192 3.22634   6
   0  -6  14 2.88815 7.86016   7
   0   6  14 10.8409 8.53722   7
   0  -6 -15 18.3077 2.86863   3
   0  -6 -15 23.4300 4.27261   4
   0  -6  15 17.6151 8.54881   1
   0  -6 -15 20.5975 2.90155   2
   0   6 -15 22.9705 9.10079   1
   0  -6  15 21.0933 3.03600   3
   0  -6  15 18.6209 3.05479   2
   0  -6 -15 17.4780 8.40093   1
   0   6  15 34.8786 9.81379   1
   0   6 -15 30.6167 5.79393  13
   0   6  15 15.6845 6.53278  13
   0  -6  15 24.1872 4.38624  11
   0   6  15 18.9238 4.09002  11
   0  -6 -15 27.0826 5.13986  12
   0  -6 -15 20.9939 4.24590   5
   0   6 -15 15.4690 4.14769   4
   0   6 -15 24.1785 4.06575   5
   0  -6 -15 19.9133 2.36801  10
   0  -6 -15 13.9963 5.87763   9
   0   6 -15 22.0302 5.93931   9
   0  -6  15 20.2840 3.34485   8
   0   6 -15 20.7633 3.07335   6
   0   6  15 20.3877 9.29076   7
   0  -6  15 31.4693 9.11314   7
   0  -6 -15 27.8311 9.54240   7
   0  -6 -15 23.0318 3.60425   6
   0   6 -15 24.5231 9.38893   7
   0  -6 -16 249.234 12.0163   4
   0  -6 -16 246.888 11.0209   3
   0  -6  16 263.686 17.2004   1
   0   6  16 271.253 17.8682   1
   0  -6 -16 259.398 16.7025   1
   0   6 -16 222.246 16.7994   1
   0  -6 -16 242.890 11.0334   2
   0   6 -16 275.510 13.1820  13
   0   6  16 268.070 13.7372  13
   0  -6  16 257.396 12.1282  11
   0   6  16 252.434 11.7819  11
   0  -6 -16 259.795 12.7787  12
   0  -6 -16 249.899 12.1623   5
   0   6 -16 241.053 11.9393   4
   0   6 -16 258.743 11.9662   5
   0  -6 -16 262.522 10.7268  10
   0  -6 -16 278.312 13.5427   9
   0   6 -16 257.183 13.3770   9
   0  -6  16 242.688 11.3375   8
   0   6  16 241.744 17.6977   7
   0   6 -16 248.968 11.2418   6
   0   6 -16 253.146 17.5980   7
   0  -6 -16 239.025 11.5902   6
   0  -6  16 283.449 17.9914   7
   0  -6 -16 268.405 18.1230   7
   0  -6 -17 0.11692 4.41311   4
   0  -6 -17 0.57500 2.86139   3
   0   6 -17 0.58538 2.82477   3
   0  -6  17-5.21522 9.80059   1
   0   6 -17-0.15998 2.83357   2
   0  -6 -17 0.86212 2.85814   2
   0  -6 -17 2.89227 9.12445   1
   0   6  17-0.57354 10.3511   1
   0   6 -17 8.79686 9.88813   1
   0   6  17-11.6568 8.29551  13
   0  -6 -17-2.43666 5.41007  12
   0   6  17-1.89566 4.51111  11
   0  -6  17 4.10086 4.99231  11
   0   6 -17-1.90234 4.18442   5
   0   6 -17 2.28836 4.39075   4
   0  -6 -17-1.06582 4.60197   5
   0  -6 -17 0.95841 2.29970  10
   0   6 -17 2.03950 6.48445   9
   0  -6 -17 3.56787 6.64525   9
   0  -6  17-0.67973 3.67216   8
   0   6  17-0.62063 10.0350   7
   0   6 -17 0.22539 3.22903   6
   0   6 -17 7.24893 10.5226   7
   0  -6 -17 6.15836 9.90830   7
   0  -6 -17-1.40895 3.90891   6
   0  -6  17 11.1129 10.0435   7
   0   6 -18 62.0528 4.47884   3
   0  -6 -18 70.8428 4.55462   3
   0  -6 -18 79.7889 6.17850   4
   0   6  18 93.3692 9.68604  13
   0   6  18 74.2015 6.02650  11
   0  -6 -18 67.8085 7.25583  12
   0   6 -18 66.6262 7.09416  12
   0  -6  18 71.0265 6.69212  11
   0  -6  18 69.2201 12.6596   1
   0  -6 -18 72.4778 4.54004   2
   0  -6 -18 65.6396 11.4883   1
   0   6  18 76.5087 13.0393   1
   0   6 -18 77.5305 12.1336   1
   0   6 -18 62.2315 4.46087   2
   0  -6 -18 72.9278 6.50148   5
   0   6 -18 74.5581 6.11499   4
   0   6 -18 75.3645 6.16594   5
   0  -6  18 64.1296 5.28225   8
   0  -6 -18 76.1316 8.47942   9
   0   6 -18 74.7041 8.33400   9
   0  -6 -18 59.4051 5.64487   6
   0   6 -18 65.6111 5.02185   6
   0  -6 -19 17.3903 3.54745   3
   0   6 -19 9.63583 5.47512   4
   0   6 -19-3.55852 3.51825   3
   0  -6 -19 20.2677 5.63162   4
   0  -6  19-13.8184 8.64041  13
   0   6  19 22.6977 9.83576  13
   0  -6 -19 20.4033 6.81394  12
   0   6  19 11.4475 5.34692  11
   0   6 -19 12.5324 6.59176  12
   0  -6  19 19.3243 6.18519  11
   0  -6  19-9.74932 12.9357   1
   0   6 -19-7.78595 3.52980   2
   0  -6 -19 17.6282 3.53547   2
   0   6  19 6.92806 12.1122   1
   0   6 -19-32.1011 15.1709   1
   0  -6 -19 11.0677 11.2510   1
   0   6 -19 15.7567 5.31780   5
   0  -6 -19 20.6692 5.81676   5
   0   6 -19 4.24634 7.79646   9
   0  -6 -19-4.71380 8.73297   9
   0  -6  19 11.8457 4.37562   8
   0  -6 -19 23.9588 4.96376   6
   0   6 -19 22.2376 4.23618   6
   0   6 -20 353.557 16.9649   4
   0  -6 -20 355.454 17.0102   4
   0  -6 -20 364.776 15.7303   3
   0  -6  20 324.549 18.5712  13
   0   6  20 414.713 19.6593  13
   0  -6 -20 374.102 18.0933  12
   0   6 -20 359.739 17.8717  12
   0  -6  20 375.294 17.3451  11
   0   6  20 350.021 16.8478  11
   0  -6 -20 382.779 22.7561   1
   0  -6  20 413.348 24.0743   1
   0   6  20 371.138 24.1873   1
   0   6 -20 316.368 22.6780   1
   0  -6 -20 376.509 15.7498   2
   0  -6 -20 356.533 17.3137   5
   0   6 -20 377.694 17.1870   5
   0  -6 -20 374.053 18.8959   9
   0   6 -20 378.285 18.8249   9
   0   6 -20 384.528 16.2936   6
   0  -6 -20 374.199 16.7252   6
   0  -6 -21 10.1557 3.33190   3
   0   6 -21 8.62666 5.43446   4
   0  -6 -21 10.0115 5.51351   4
   0  -6  21-4.08249 8.91292  13
   0   6  21 0.64558 5.58337  11
   0  -6 -21 6.27608 6.91823  12
   0  -6  21 8.18673 6.29739  11
   0   6 -21 4.52001 6.71202  12
   0   6 -21-1.20064 11.8418   1
   0  -6 -21 14.0949 3.44623   2
   0  -6 -21 8.46452 10.8849   1
   0  -6 -21 12.5101 5.90836   5
   0   6 -21 7.36022 5.58661   5
   0   6 -21 5.04637 7.98432   9
   0   6 -21 10.3401 4.32186   6
   0  -6 -21 12.4378 5.11682   6
   0  -6 -22 30.1985 5.90518   4
   0   6 -22 31.9966 6.03892   4
   0   6  22 55.3726 10.8653  13
   0  -6  22 15.1529 9.33102  13
   0  -6  22 28.1037 6.90954  11
   0   6 -22 41.7773 7.52962  12
   0  -6 -22 33.2036 7.45569  12
   0   6 -22 8.00776 12.8363   1
   0  -6 -22 23.3207 11.5551   1
   0  -6 -22 38.0084 6.63089   5
   0   6 -22 43.6808 6.26904   5
   0   6 -22 41.7481 8.89955   9
   0  -6 -22 38.0993 5.71247   6
   0   6 -22 30.1540 4.83638   6
   0   6 -23 5.55296 5.69176   4
   0  -6 -23 4.18173 5.70315   4
   0   6  23 9.61562 10.9885  13
   0  -6  23-10.6392 9.73309  13
   0   6 -23-1.83966 7.39175  12
   0  -6  23 2.53881 6.43192  11
   0  -6 -23-1.16814 7.38085  12
   0   6 -23-11.4102 12.8854   1
   0  -6 -23 8.45740 6.22924   5
   0   6 -23 7.70407 6.08692   5
   0   6 -23 9.42297 8.84185   9
   0   6 -23 3.70634 4.44739   6
   0  -6 -23 3.65454 5.29424   6
   0  -6 -24 7.88057 6.00484   4
   0   6 -24 2.63571 5.70666   4
   0   6  24 14.7944 11.1989  13
   0  -6  24-2.65881 9.64077  13
   0  -6  24 8.37705 6.77753  11
   0   6 -24 4.60471 7.50253  12
   0  -6 -24 7.12986 7.59388  12
   0   6 -24 4.15038 6.06267   5
   0  -6 -24-0.39492 6.29734   5
   0   6 -24 3.68800 9.07100   9
   0   6 -24 6.19248 4.73220   6
   0  -6 -24 11.8050 5.53395   6
   0  -6 -25 129.448 9.17324   4
   0   6 -25 123.206 9.07891   4
   0   6  25 162.774 14.2689  13
   0  -6  25 152.739 12.9903  13
   0  -6 -25 149.813 11.1052  12
   0   6 -25 125.933 10.9331  12
   0  -6  25 133.645 9.96057  11
   0  -6 -25 141.019 10.0038   5
   0   6 -25 136.773 9.67568   5
   0   6  25 129.203 11.8009   9
   0   6 -25 127.240 12.4602   9
   0  -6 -25 134.536 8.92335   6
   0   6 -25 126.600 8.14560   6
   0  -6 -26-2.05356 6.10986   4
   0   6 -26 7.74743 6.09523   4
   0  -6  26-9.92949 10.3173  13
   0   6  26 24.2845 12.4236  13
   0   6 -26 2.67426 7.97709  12
   0  -6  26 2.73996 7.16376  11
   0  -6 -26-0.81232 7.95936  12
   0  -6 -26-0.21672 6.79545   5
   0   6 -26-3.17474 6.52628   5
   0   6  26 0.59051 9.31038   9
   0   6 -26 1.25244 9.71891   9
   0  -6 -26 2.90492 5.85230   6
   0  -6 -27 81.9558 7.86210   4
   0   6 -27 73.9284 7.78408   4
   0  -6  27 123.814 12.9245  13
   0   6  27 77.9623 13.9944  13
   0  -6 -27 69.0029 10.1636  12
   0  -6  27 70.9707 8.74270  11
   0   6 -27 87.3312 10.0358  12
   0  -6 -27 71.0001 8.76030   5
   0   6 -27 66.0285 8.43419   5
   0   6  27 89.9049 11.2456   9
   0   6 -27 78.7717 11.6847   9
   0  -6 -27 67.5949 7.49867   6
   0  -6 -28 25.3957 6.63730   4
   0   6  28 57.0102 14.2017  13
   0   6 -28 24.5550 8.85698  12
   0   6 -28 27.4874 7.44739   5
   0  -6 -28 29.9255 7.74781   5
   0   6  28 26.4248 10.4690   9
   0   6 -28 39.7178 11.0691   9
   0  -6 -28 22.0342 6.56592   6
   0  -6 -29 84.2860 8.03924   4
   0   6  29 62.8849 14.7425  13
   0   6 -29 66.6692 10.4362  12
   0   6 -29 64.6973 8.68808   5
   0  -6 -29 63.4196 8.79274   5
   0   6  29 71.1451 11.8301   9
   0   6 -29 82.1820 12.2169   9
   0  -6 -29 67.2304 7.58484   6
   0  -6  30-4.85192 14.5913  13
   0   6  30 0.67257 14.2440  13
   0   6 -30 14.5564 9.71339  12
   0   6 -30 9.82705 7.80824   5
   0  -6 -30 14.7379 8.39997   5
   0   6  30 4.18391 11.0273   9
   0   6 -30 4.82445 11.4311   9
   0  -6 -30 6.74333 6.87486   6
   0   6 -31 82.9574 11.3545  12
   0   6 -31 93.0699 9.73731   5
   0  -6 -31 79.3673 9.79136   5
   0   6  31 79.3207 13.0769   9
   0   6 -31 89.0463 13.7111   9
   0  -6  31 111.240 16.3826  13
   0   6  31 51.5183 15.3956  13
   0   6 -32 3.73019 10.1366  12
   0   6 -32 8.75019 8.15649   5
   0  -6 -32 1.89918 8.51323   5
   0   6  32 16.3909 11.7128   9
   0   6 -32-1.99370 12.0548   9
   0  -6  32 24.4547 15.5333  13
   0   6  32-18.6905 14.9688  13
   0   6  33 37.5935 12.9168   9
   0  -6 -33 50.2485 9.64532   5
   0   6 -33 43.4926 9.25863   5
   0   6 -33 43.6901 11.3850  12
   0   6  33 18.4712 15.8799  13
   0  -6  33 68.7035 16.8735  13
   0   6  34 31.8151 12.7472   9
   0  -6 -34 42.9525 9.64691   5
   0   6 -34 32.7084 8.99312   5
   0   6 -34 34.4975 11.4034  12
   0   6  34 57.9897 15.4251  13
   0   6  35 1.20547 12.6168   9
   0  -6  35 22.6875 12.7316   9
   0   6 -35 7.81408 8.79471   5
   0  -6 -35 9.37138 9.17505   5
   0   6 -35 19.4999 11.0305  12
   0   6  35 29.8453 15.4321  13
   0  -6  35 24.0220 16.4446  13
   0  -6  36 11.5635 12.6158   9
   0   6  36 17.1521 12.7924   9
   0  -6 -36 5.66540 9.37901   5
   0   6 -36 9.01778 10.9070  12
   0   6  36 37.0468 15.9877  13
   0  -6  36 8.56140 16.8112  13
   0  -6 -37 16.9418 9.75854   5
   0  -7   0 0.19156 1.42372   7
   0  -7   0-1.11618 1.86098   1
   0   7   0 1.21401 1.80945   1
   0  -7   1 94.8436 4.78456   7
   0  -7  -1 97.6913 4.94920   7
   0  -7   1 102.527 5.25467   1
   0   7   1 98.6947 5.19850   1
   0   7  -1 85.0251 5.22636   1
   0  -7   2 8.06051 2.34140   7
   0  -7  -2 9.76005 2.56165   7
   0  -7  -2 6.41079 2.62140   1
   0  -7   2 8.76690 2.58524   1
   0   7   2 10.6508 2.85111   1
   0  -7  -3 730.627 31.8857   4
   0  -7   3 830.148 33.0530   1
   0   7   3 784.034 33.1168   1
   0   7  -3 805.597 31.9252  13
   0   7   3 770.461 31.9043  13
   0  -7   3 776.704 31.8585  11
   0  -7  -3 779.836 31.8954  12
   0  -7  -3 784.544 31.8859   5
   0   7   3 816.827 31.9535   9
   0  -7   3 784.578 31.8166   8
   0   7  -3 828.067 31.9459   9
   0  -7  -3 787.119 33.0323   7
   0  -7   3 850.685 32.9598   7
   0   7   3 766.712 33.0743   7
   0  -7  -3 799.896 31.8706   6
   0  -7   4-2.69993 3.60699   1
   0   7   4 0.80557 4.02334   1
   0   7   4 0.94112 2.17840  13
   0   7  -4 3.03911 2.22630  13
   0  -7   4 5.27694 1.93367  11
   0  -7  -4 0.11056 2.01661  12
   0  -7  -4 5.75407 1.91597   5
   0   7   4 1.59109 2.38854   9
   0   7  -4 2.95008 2.27746   9
   0  -7   4 5.16605 1.68084   8
   0   7   4 0.83679 4.10672   7
   0   7   4 0.47560 4.10063   7
   0  -7  -4 2.10153 1.74168   6
   0  -7   4-0.70011 3.63372   7
   0  -7  -5 23956.0 991.884   3
   0  -7   5 26457.1 993.584   1
   0  -7  -5 23747.2 991.885   2
   0   7   5 25104.3 993.795   1
   0   7  -5 23324.5 993.477   1
   0   7   5 24904.9 992.114  13
   0   7  -5 25197.7 992.126  13
   0  -7   5 25471.1 991.990  11
   0  -7  -5 25099.3 992.095  12
   0   7  -5 25577.5 991.981   4
   0  -7  -5 25317.8 992.056   5
   0   7  -5 24087.9 991.933   5
   0   7   5 25207.3 992.144   9
   0  -7  -5 24884.3 991.828  10
   0   7  -5 26222.7 992.156   9
   0  -7   5 25061.5 991.905   8
   0  -7  -5 23107.4 991.989   6
   0  -7   5 26350.9 993.644   7
   0   7   5 25399.5 993.905   7
   0  -7  -6 13.2217 1.94190   3
   0  -7  -6 13.0674 2.42477   4
   0  -7  -6 14.9043 4.91862   1
   0  -7  -6 12.2811 1.92991   2
   0   7   6 14.0153 5.19575   1
   0  -7   6 9.48790 4.65204   1
   0   7  -6 5.54150 4.80141   1
   0   7   6 16.2330 3.34509  13
   0   7  -6 14.5259 2.91387  13
   0  -7  -6 10.6976 2.72497  12
   0  -7   6 13.7920 2.34162  11
   0   7  -6 11.6326 2.36571   4
   0   7  -6 10.0537 2.13075   5
   0  -7  -6 13.9941 2.50332   5
   0   7   6 10.9556 2.99847   9
   0  -7  -6 15.8076 1.65984  10
   0   7  -6 11.0362 3.06930   9
   0  -7   6 13.2657 1.99387   8
   0   7   6 15.8649 5.46582   7
   0  -7   6 15.4683 5.03901   7
   0  -7  -7 35.6995 2.48884   3
   0  -7  -7 33.6666 3.07874   4
   0   7  -7 28.4107 5.51342   1
   0  -7  -7 35.2827 2.48568   2
   0   7   7 29.0339 5.91245   1
   0  -7  -7 44.6817 5.64403   1
   0  -7   7 30.5263 5.30501   1
   0   7  -7 41.5314 3.59400  13
   0   7   7 38.2768 3.96123  13
   0  -7  -7 33.6043 3.30645  12
   0   7   7 40.6668 2.64023  11
   0  -7   7 38.1816 2.91448  11
   0   7  -7 37.9788 3.02994   4
   0  -7  -7 39.2277 3.07555   5
   0   7  -7 32.0351 2.75782   5
   0   7   7 34.7308 3.63845   9
   0  -7  -7 34.9745 2.25823  10
   0   7  -7 37.8222 3.73598   9
   0  -7   7 37.6832 2.60500   8
   0   7   7 30.4592 6.17311   7
   0  -7   7 28.5916 5.83215   7
   0  -7  -7 40.4017 6.16026   7
   0  -7  -8 32.6280 3.25391   4
   0  -7  -8 31.8698 2.55898   3
   0  -7   8 28.4378 2.67320   3
   0  -7   8 27.3000 2.69228   2
   0  -7  -8 34.3798 2.61684   2
   0  -7   8 29.2659 6.07653   1
   0   7   8 32.8324 6.93702   1
   0  -7  -8 35.2283 6.44258   1
   0   7  -8 19.5851 6.17148   1
   0   7   8 39.0187 4.60686  13
   0   7  -8 32.0974 3.93385  13
   0  -7  -8 37.0582 3.59937  12
   0   7   8 29.9420 2.79939  11
   0  -7   8 34.5065 3.14621  11
   0   7  -8 26.2122 2.97027   5
   0   7  -8 25.4584 3.20789   4
   0  -7  -8 39.5137 2.26381  10
   0  -7   8 36.6493 2.71925   8
   0   7  -8 28.7823 4.18534   9
   0   7   8 28.8980 6.88440   7
   0   7  -8 27.7218 2.34957   6
   0  -7  -8 36.0804 6.98124   7
   0  -7   8 32.7077 6.30589   7
   0  -7  -9 134.806 6.90113   4
   0  -7  -9 132.616 6.36219   3
   0  -7   9 139.029 6.44273   3
   0  -7   9 148.173 10.3224   1
   0   7   9 134.484 10.8612   1
   0  -7  -9 141.488 10.3764   1
   0  -7  -9 135.853 6.36809   2
   0   7  -9 125.513 10.3347   1
   0  -7   9 135.087 6.45730   2
   0   7   9 156.285 7.90693  13
   0   7  -9 134.848 7.51217  13
   0  -7  -9 136.014 7.26279  12
   0  -7   9 146.268 6.88842  11
   0   7   9 138.016 6.60139  11
   0   7  -9 136.886 6.93026   4
   0   7  -9 140.128 6.70915   5
   0  -7  -9 138.528 6.13711  10
   0  -7   9 133.032 6.47422   8
   0   7  -9 128.349 7.69523   9
   0  -7   9 140.734 10.5588   7
   0   7   9 150.417 11.1375   7
   0   7  -9 149.630 6.26371   6
   0  -7  -9 138.950 11.0279   7
   0  -7  -9 136.361 6.68614   6
   0  -7 -10 58.4026 3.77264   3
   0  -7 -10 65.1753 4.64436   4
   0  -7  10 54.9673 3.91437   3
   0  -7  10 52.5183 3.99655   2
   0  -7 -10 63.3138 3.78987   2
   0   7 -10 56.5648 9.25501   1
   0   7  10 43.5881 9.21079   1
   0  -7 -10 57.4750 8.92075   1
   0  -7  10 41.5303 8.63433   1
   0   7 -10 54.0085 5.69551  13
   0   7  10 70.3474 6.69858  13
   0  -7 -10 63.4974 5.14738  12
   0  -7  10 63.7920 4.66038  11
   0   7  10 47.9710 4.25101  11
   0   7 -10 39.4708 4.71369   4
   0   7 -10 52.4737 4.42306   5
   0  -7 -10 63.5511 3.38135  10
   0   7 -10 44.5624 6.07838   9
   0  -7  10 54.4766 3.97370   8
   0  -7 -10 65.6424 4.27679   6
   0   7 -10 53.3638 3.60234   6
   0  -7 -10 63.7919 9.75421   7
   0   7  10 54.4486 9.21748   7
   0  -7  10 53.7702 8.88141   7
   0  -7 -11 635.016 26.6879   3
   0  -7  11 642.348 26.7256   3
   0  -7 -11 640.302 27.1444   4
   0  -7  11 705.944 30.8548   1
   0  -7  11 638.933 26.7409   2
   0  -7 -11 673.326 30.5134   1
   0   7 -11 625.939 30.7064   1
   0  -7 -11 631.401 26.6849   2
   0   7  11 650.264 31.1690   1
   0   7  11 786.942 28.2455  13
   0   7 -11 645.394 27.6668  13
   0  -7 -11 663.254 27.4673  12
   0   7  11 673.917 26.9300  11
   0  -7  11 644.302 27.1085  11
   0   7 -11 655.512 27.0574   5
   0   7 -11 617.233 27.1245   4
   0  -7 -11 653.714 26.5186  10
   0   7 -11 655.690 27.7744   9
   0  -7 -11 713.002 27.9841   9
   0  -7  11 655.347 26.7942   8
   0   7  11 707.885 31.7121   7
   0  -7 -11 648.691 26.9854   6
   0   7 -11 650.621 26.6757   6
   0  -7 -11 656.365 31.2952   7
   0  -7  11 665.441 31.0677   7
   0  -7 -12 146.842 7.63895   4
   0  -7 -12 137.253 6.81005   3
   0  -7  12 133.281 6.87181   3
   0   7 -12 131.977 12.2196   1
   0  -7  12 130.194 6.89913   2
   0  -7 -12 142.442 6.83086   2
   0  -7  12 143.585 12.0272   1
   0   7  12 113.778 12.4201   1
   0  -7 -12 137.108 11.7693   1
   0   7 -12 142.960 8.49015  13
   0   7  12 138.740 7.36043  11
   0  -7 -12 151.730 8.19089  12
   0  -7  12 156.560 7.64379  11
   0   7 -12 136.300 7.38392   5
   0   7 -12 128.052 7.61953   4
   0  -7 -12 144.768 6.51038  10
   0  -7  12 141.726 7.00750   8
   0   7 -12 150.073 8.85019   9
   0  -7 -12 149.318 8.85780   9
   0   7 -12 139.139 6.78109   6
   0   7  12 140.624 12.8815   7
   0  -7  12 150.444 12.2433   7
   0  -7 -12 145.687 12.8405   7
   0  -7 -12 155.170 7.32694   6
   0  -7 -13 18.9052 2.76923   3
   0  -7 -13 20.0581 3.83789   4
   0  -7  13 24.5767 2.93204   3
   0  -7  13 21.7752 2.99033   2
   0   7  13 21.7973 8.89160   1
   0   7 -13 20.1225 8.27914   1
   0  -7  13 20.4927 8.26395   1
   0  -7 -13 19.5453 2.75838   2
   0  -7 -13 22.7970 7.81220   1
   0   7  13 37.5569 6.18472  13
   0   7 -13 24.5946 5.14513  13
   0  -7  13 19.7554 3.99668  11
   0   7  13 21.9258 3.58785  11
   0  -7 -13 26.1826 4.62868  12
   0   7 -13 20.5967 3.82023   4
   0  -7 -13 21.4021 3.94836   5
   0   7 -13 23.4291 3.69765   5
   0  -7 -13 20.3922 2.38476  10
   0  -7 -13 31.3063 5.72874   9
   0   7 -13 19.4691 5.37702   9
   0  -7  13 20.8787 3.14420   8
   0  -7 -13 21.6804 3.42735   6
   0   7 -13 22.6009 9.00973   7
   0   7  13 14.0528 8.75426   7
   0  -7  13 26.3360 8.40288   7
   0   7 -13 20.9181 2.76050   6
   0  -7 -13 32.8960 9.18351   7
   0  -7 -14 18.8434 2.83146   3
   0  -7  14 15.3429 2.94695   3
   0  -7 -14 19.4202 4.02644   4
   0  -7  14 14.8089 3.00117   2
   0  -7 -14 17.4180 2.86171   2
   0   7  14 23.8290 9.07087   1
   0   7 -14 8.93831 8.31078   1
   0  -7  14 16.8280 8.56502   1
   0  -7 -14 6.58625 7.70789   1
   0   7 -14 21.1174 5.36387  13
   0   7  14 19.7668 3.70907  11
   0  -7  14 19.6557 4.15992  11
   0  -7 -14 22.8884 4.67175  12
   0  -7 -14 21.2846 4.20149   5
   0   7 -14 16.6341 4.02015   4
   0   7 -14 22.2378 3.76952   5
   0  -7 -14 16.8739 2.42751  10
   0  -7  14 24.1014 3.41354   8
   0   7 -14 25.6197 5.67097   9
   0  -7 -14 23.6557 5.93780   9
   0   7 -14 13.9250 8.69689   7
   0   7 -14 17.3823 2.87851   6
   0  -7 -14 21.5025 9.14957   7
   0   7  14 14.5429 9.04158   7
   0  -7 -14 15.9697 3.59174   6
   0  -7  14 18.2680 8.56089   7
   0  -7  15 140.120 7.28222   3
   0  -7 -15 154.672 7.28687   3
   0  -7 -15 156.391 8.27115   4
   0  -7  15 141.449 7.33155   2
   0   7 -15 127.804 12.8485   1
   0   7  15 176.554 14.0612   1
   0  -7 -15 160.622 12.8429   1
   0  -7  15 169.558 13.2360   1
   0  -7 -15 145.993 7.25512   2
   0   7 -15 145.887 9.19329  13
   0   7  15 160.411 10.1893  13
   0  -7 -15 161.483 8.96405  12
   0   7  15 154.054 8.00619  11
   0   7 -15 154.104 8.90505  12
   0  -7  15 157.865 8.41925  11
   0   7 -15 162.633 8.21011   5
   0   7 -15 173.436 8.29548   4
   0  -7 -15 163.050 8.39253   5
   0  -7 -15 164.591 7.00098  10
   0   7 -15 160.438 9.55076   9
   0  -7  15 155.289 7.63531   8
   0  -7 -15 164.304 9.82654   9
   0  -7 -15 158.700 7.94199   6
   0   7  15 146.019 13.8454   7
   0  -7  15 170.490 13.6241   7
   0   7 -15 159.859 7.42406   6
   0   7 -15 149.755 13.4223   7
   0  -7 -15 165.274 13.9109   7
   0  -7 -16 0.11405 2.70340   3
   0  -7 -16-1.11248 4.11732   4
   0  -7  16-0.97950 9.34762   1
   0   7 -16-5.98137 9.30995   1
   0  -7 -16 2.30283 8.45315   1
   0   7  16 6.03631 9.51839   1
   0  -7 -16 1.88093 2.76684   2
   0   7 -16 5.35481 5.63516  13
   0   7  16 15.9739 7.46522  13
   0   7  16-3.28375 4.13203  11
   0  -7 -16-0.30353 4.92792  12
   0  -7  16-0.22092 4.45179  11
   0   7 -16 6.18800 5.04518  12
   0  -7 -16-0.12594 4.21843   5
   0   7 -16-0.10981 4.00254   5
   0   7 -16-2.48665 4.18377   4
   0  -7 -16 0.65174 2.32105  10
   0   7 -16 0.51858 6.03283   9
   0  -7 -16-2.29168 6.15233   9
   0  -7  16-1.38505 3.34474   8
   0   7 -16 0.20407 2.95529   6
   0  -7 -16-1.45080 3.65391   6
   0  -7 -16-3.49323 9.50576   7
   0   7  16 7.66791 9.64588   7
   0   7 -16 12.5014 9.51348   7
   0  -7  16 1.64225 8.89454   7
   0  -7 -17 415.722 17.4112   3
   0  -7 -17 402.670 18.2576   4
   0  -7  17 474.453 24.1950   1
   0   7 -17 406.962 23.4838   1
   0  -7 -17 413.606 17.4005   2
   0  -7 -17 453.208 23.5168   1
   0   7  17 489.139 25.0736   1
   0   7 -17 411.198 19.3541  13
   0   7  17 423.853 20.0990  13
   0  -7 -17 419.341 19.0858  12
   0  -7  17 400.741 18.4422  11
   0   7  17 403.177 18.0953  11
   0   7 -17 398.718 18.8772  12
   0   7 -17 395.777 18.2618   4
   0   7 -17 421.232 18.3344   5
   0  -7 -17 411.249 18.5309   5
   0  -7 -17 411.281 17.1249  10
   0   7 -17 410.411 19.5372   9
   0  -7 -17 443.328 19.7293   9
   0  -7  17 408.554 17.7568   8
   0  -7 -17 425.133 24.8737   7
   0   7 -17 436.574 24.5463   7
   0  -7 -17 408.221 18.0425   6
   0   7  17 410.795 24.7027   7
   0   7 -17 412.648 17.6180   6
   0  -7  17 429.848 24.1779   7
   0  -7 -18 35.7799 3.65059   3
   0  -7 -18 38.9358 5.40643   4
   0   7 -18 24.8499 3.50879   3
   0  -7 -18 43.8160 10.9321   1
   0   7  18 31.5984 11.9555   1
   0   7 -18 23.5811 3.52170   2
   0   7 -18 39.7791 11.3565   1
   0  -7  18 25.1019 11.3500   1
   0  -7 -18 36.4979 3.63589   2
   0   7  18 76.1078 9.56787  13
   0   7 -18 27.8730 6.28179  12
   0  -7  18 32.1744 5.77517  11
   0  -7 -18 33.3117 6.48262  12
   0   7  18 21.8848 5.23338  11
   0   7 -18 30.6576 5.38107   4
   0   7 -18 27.2935 5.13851   5
   0  -7 -18 26.4090 5.59430   5
   0  -7 -18 29.8592 3.06719  10
   0   7 -18 31.6735 7.61711   9
   0  -7  18 30.2904 4.53047   8
   0  -7 -18 23.8704 4.71650   6
   0   7 -18 27.7617 4.10755   6
   0   7 -19 780.226 34.2826   3
   0  -7 -19 854.035 35.3907   4
   0  -7 -19 845.390 34.3992   3
   0   7  19 961.650 37.1791  13
   0   7  19 848.224 35.1588  11
   0  -7 -19 852.186 36.1198  12
   0  -7  19 853.625 35.5108  11
   0   7 -19 831.444 36.0456  12
   0   7  19 909.324 42.1198   1
   0  -7 -19 916.403 40.7630   1
   0   7 -19 814.191 41.0192   1
   0  -7  19 929.899 41.6652   1
   0   7 -19 773.338 34.2778   2
   0  -7 -19 831.163 34.3882   2
   0   7 -19 837.388 35.3204   4
   0  -7 -19 867.811 35.6744   5
   0   7 -19 884.709 35.4840   5
   0  -7  19 828.945 34.7842   8
   0   7 -19 846.089 36.6870   9
   0   7 -19 895.989 34.7374   6
   0  -7 -19 854.947 35.1545   6
   0  -7 -20 18.3120 5.53611   4
   0   7 -20 25.0437 5.56382   4
   0  -7 -20 20.6037 3.51265   3
   0  -7  20-3.20961 8.91747  13
   0   7  20 48.4819 9.93252  13
   0   7  20 13.5152 5.51279  11
   0  -7 -20 20.9635 6.81517  12
   0   7 -20 15.0860 6.63841  12
   0  -7  20 21.3993 6.19993  11
   0   7 -20 13.5263 11.7211   1
   0  -7  20 17.2479 11.9423   1
   0  -7 -20 31.6880 11.2970   1
   0  -7 -20 25.4170 3.54868   2
   0   7  20 20.5096 12.9635   1
   0  -7 -20 16.7959 5.80458   5
   0   7 -20 23.9876 5.52098   5
   0   7 -20 22.2115 8.04610   9
   0  -7 -20 22.7115 5.19803   6
   0   7 -20 23.0360 4.24139   6
   0  -7 -21 181.955 9.58694   4
   0  -7 -21 161.588 7.71467   3
   0   7 -21 159.841 9.33762   4
   0   7  21 166.566 12.9314  13
   0  -7  21 138.128 11.8156  13
   0  -7 -21 147.887 10.5225  12
   0   7  21 146.421 9.20973  11
   0   7 -21 150.750 10.5769  12
   0  -7  21 158.260 9.96976  11
   0  -7 -21 178.667 15.4852   1
   0   7 -21 163.612 16.0763   1
   0  -7 -21 157.070 7.70705   2
   0   7 -21 154.093 9.43752   5
   0  -7 -21 164.286 9.88761   5
   0   7 -21 163.433 11.8116   9
   0  -7 -21 168.669 9.12976   6
   0   7 -21 157.522 8.36892   6
   0  -7 -22 86.8168 7.37356   4
   0   7 -22 75.5872 7.16349   4
   0  -7 -22 73.1026 13.2297   1
   0   7 -22 67.1785 14.1867   1
   0  -7  22 76.8668 10.4001  13
   0   7  22 111.061 11.7633  13
   0   7 -22 82.0389 8.84013  12
   0  -7 -22 93.6532 8.88574  12
   0  -7  22 67.8559 7.95814  11
   0   7 -22 84.9910 7.49675   5
   0  -7 -22 81.6249 7.67321   5
   0   7 -22 77.0449 9.93246   9
   0   7 -22 83.0064 6.08586   6
   0  -7 -22 77.3439 6.91663   6
   0  -7 -23 10.4122 5.75517   4
   0   7 -23 6.01988 5.66895   4
   0   7 -23-6.36182 13.0950   1
   0  -7  23-2.53798 9.50662  13
   0  -7  23-0.17141 6.51839  11
   0  -7 -23 1.17032 7.21724  12
   0   7 -23 8.50910 7.37966  12
   0  -7 -23 4.36142 6.21044   5
   0   7 -23 5.10167 6.15676   5
   0   7  23 2.03539 8.32429   9
   0   7 -23 6.73944 8.71277   9
   0  -7 -23 8.60154 5.47386   6
   0   7 -23 4.36376 4.48724   6
   0   7 -24 38.5627 6.41317   4
   0  -7 -24 52.4380 6.88771   4
   0   7  24 62.1909 11.9502  13
   0  -7  24 41.4987 10.3700  13
   0  -7  24 53.6139 7.62998  11
   0  -7 -24 44.1114 8.33270  12
   0   7 -24 46.0490 8.22077  12
   0  -7 -24 42.4392 7.22934   5
   0   7 -24 43.7412 6.86735   5
   0   7  24 49.0487 9.43303   9
   0   7 -24 46.8634 9.94928   9
   0  -7 -24 50.2250 6.33518   6
   0   7 -24 52.5170 5.56688   6
   0  -7 -25 295.549 15.1543   4
   0   7 -25 301.530 15.1265   4
   0   7  25 341.790 19.0655  13
   0  -7  25 313.961 17.9527  13
   0   7 -25 294.247 16.5878  12
   0  -7 -25 310.687 16.9302  12
   0  -7  25 298.624 15.8442  11
   0  -7 -25 304.128 15.8628   5
   0   7 -25 310.178 15.6189   5
   0   7  25 314.960 17.5949   9
   0   7 -25 306.455 17.9709   9
   0   7 -25 319.704 14.4229   6
   0  -7 -25 305.195 14.9987   6
   0   7 -26 9.53791 6.02089   4
   0  -7 -26 12.7105 6.26999   4
   0  -7  26 17.0629 10.4896  13
   0   7  26 13.9685 12.0840  13
   0  -7  26 1.18966 7.24968  11
   0   7 -26 10.1632 8.01401  12
   0  -7 -26 5.69052 8.42008  12
   0   7 -26 4.14533 6.46322   5
   0  -7 -26 7.86048 6.97705   5
   0   7  26-1.47723 9.04399   9
   0   7 -26 0.31337 9.72283   9
   0  -7 -26 9.53477 6.08018   6
   0   7 -27 174.305 10.6110   4
   0  -7 -27 186.129 10.9130   4
   0  -7  27 221.231 14.8891  13
   0   7  27 213.643 16.3743  13
   0  -7 -27 163.255 12.8279  12
   0  -7  27 155.824 11.5462  11
   0   7 -27 168.810 12.8392  12
   0  -7 -27 187.370 11.8350   5
   0   7 -27 161.092 11.1840   5
   0   7  27 167.070 13.5349   9
   0   7 -27 176.372 14.2156   9
   0  -7 -27 177.229 10.6568   6
   0  -7 -28 11.5694 6.42517   4
   0   7  28 29.8376 13.7048  13
   0  -7 -28 1.77454 8.64833  12
   0   7 -28 17.2466 8.69659  12
   0  -7 -28 5.69602 7.22094   5
   0   7 -28 5.38258 6.96758   5
   0   7  28-5.48018 10.1349   9
   0   7 -28 10.6199 10.4131   9
   0  -7 -28 8.72412 6.25304   6
   0  -7 -29 85.2533 8.12800   4
   0   7  29 45.2412 14.3865  13
   0  -7  29 107.595 14.2680  13
   0  -7 -29 62.4056 10.4024  12
   0   7 -29 91.0427 10.6087  12
   0  -7 -29 76.5148 9.22585   5
   0   7 -29 79.7195 8.67933   5
   0   7  29 80.2230 11.8832   9
   0   7 -29 87.5776 12.5982   9
   0  -7 -29 71.5995 8.03728   6
   0  -7  30 74.5986 15.5765  13
   0   7  30 100.969 15.7379  13
   0   7 -30 125.326 12.1690  12
   0   7 -30 115.748 10.2337   5
   0  -7 -30 114.152 10.5632   5
   0   7  30 135.025 13.4627   9
   0   7 -30 142.914 14.3420   9
   0  -7 -30 114.860 9.39962   6
   0   7  31 72.2393 15.9493  13
   0  -7  31 113.664 16.5638  13
   0   7 -31 100.034 11.8934  12
   0   7 -31 106.137 9.75716   5
   0  -7 -31 96.5966 10.3108   5
   0   7  31 96.6247 13.3405   9
   0   7 -31 113.730 14.6484   9
   0  -7 -31 97.6658 9.05156   6
   0   7 -32 11.5328 10.2909  12
   0   7 -32 21.5974 8.50178   5
   0  -7 -32 24.5907 8.91905   5
   0   7  32 41.7170 12.3672   9
   0   7 -32 29.1073 13.0261   9
   0  -7  32 39.3719 16.0051  13
   0   7  32 17.5381 15.2856  13
   0   7 -33 145.743 14.5364  12
   0  -7 -33 170.307 13.0838   5
   0   7 -33 205.954 13.1199   5
   0   7  33 171.326 16.0298   9
   0   7 -33 202.570 16.8185   9
   0  -7  33 228.798 19.8884  13
   0   7  33 203.381 18.3273  13
   0   7  34 20.0252 12.6452   9
   0   7 -34 3.40519 8.57892   5
   0  -7 -34 3.46004 9.45946   5
   0   7 -34 9.70514 10.8519  12
   0  -7  34 13.7351 16.6931  13
   0   7  35 113.267 14.4694   9
   0   7 -35 91.7363 10.8015   5
   0  -7 -35 96.0328 11.3211   5
   0   7 -35 88.6611 12.7520  12
   0  -7  35 81.4593 17.7054  13
   0   7  35 138.116 16.8275  13
   0   7  36 4.08178 12.6178   9
   0  -7  36 6.19397 12.4340   9
   0  -7 -36 3.30146 9.24738   5
   0   7 -36-1.50313 10.9631  12
   0  -7  36 26.5542 16.8461  13
   0   7  36 39.6912 15.7582  13
   0  -7 -37 69.7024 10.5401   5
   0  -8   0 124.756 6.03885   7
   0   8   0 131.378 6.58507   1
   0  -8   0 123.861 6.44306   1
   0  -8  -1-0.50581 2.02698   7
   0  -8   1 3.68160 1.90068   7
   0   8   1 0.22436 2.30896   1
   0   8  -1 1.52194 2.32856   1
   0   8   1 0.96297 2.45719   1
   0  -8   1 1.50612 2.26968   1
   0  -8  -2 836.971 35.3772   1
   0   8   2 803.603 35.3676   1
   0  -8   2 870.352 35.3825   1
   0  -8  -2 839.295 34.3134   6
   0  -8  -2 881.147 35.2946   7
   0  -8   2 869.821 35.1127   7
   0   8  -2 813.309 34.2934  11
   0   8   2 867.603 34.3484   9
   0   8  -2 858.159 34.3405   9
   0  -8   2 860.872 34.2936   8
   0  -8  -2 865.605 34.3425   4
   0  -8  -3 301.455 13.3093   4
   0  -8   3 334.019 14.8211   1
   0   8   3 326.997 14.8316   1
   0   8   3 278.967 13.3371  13
   0   8  -3 321.078 13.3452  13
   0  -8  -3 306.882 13.2880  12
   0  -8  -3 338.801 13.3250   5
   0   8   3 308.371 13.3773   9
   0   8  -3 294.874 13.3366   9
   0  -8   3 368.130 13.2740   8
   0  -8   3 303.313 14.3859   7
   0  -8  -3 342.118 14.7715   7
   0  -8  -3 365.375 13.3247   6
   0  -8   4 8298.38 319.523   1
   0   8   4 7982.46 319.689   1
   0   8  -4 8047.64 318.238  13
   0   8   4 8007.63 318.218  13
   0  -8   4 7874.13 318.147  11
   0  -8  -4 7965.53 318.212  12
   0   8  -4 7843.75 318.122   4
   0  -8  -4 8003.51 318.191   5
   0   8   4 8089.90 318.253   9
   0  -8  -4 7527.91 318.028  10
   0  -8   4 7968.84 318.095   8
   0   8  -4 8236.27 318.256   9
   0  -8   4 8238.88 319.453   7
   0  -8  -4 7996.64 318.158   6
   0  -8  -5 94.0155 4.37988   3
   0  -8  -5 95.7308 4.39513   2
   0   8  -5 78.7487 6.81094   1
   0   8   5 78.4561 7.18324   1
   0  -8   5 88.0191 6.76539   1
   0   8  -5 72.7647 4.80924  13
   0   8   5 109.069 5.16379  13
   0  -8  -5 80.9504 4.73807  12
   0  -8   5 110.196 4.72085  11
   0   8  -5 79.7469 4.33562   5
   0   8  -5 78.8280 4.51034   4
   0  -8  -5 96.0192 4.66661   5
   0  -8  -5 103.344 4.26509  10
   0   8   5 81.6679 4.97908   9
   0   8  -5 80.7682 4.99600   9
   0  -8   5 105.470 4.47051   8
   0  -8   5 76.7974 6.75393   7
   0  -8  -5 85.8066 4.57348   6
   0  -8  -6 51.3244 3.03415   3
   0  -8  -6 38.4744 5.91915   1
   0  -8   6 44.7928 5.74128   1
   0  -8  -6 49.6365 3.02216   2
   0   8   6 45.8182 6.28564   1
   0   8  -6 32.1789 5.60777   1
   0   8  -6 53.2798 3.77459  13
   0   8   6 53.2450 4.45406  13
   0  -8  -6 52.6092 3.61504  12
   0  -8   6 55.9216 3.46762  11
   0  -8  -6 54.1086 3.47037   5
   0   8  -6 45.4784 3.30732   4
   0   8  -6 56.5000 3.15692   5
   0   8   6 48.6348 3.96362   9
   0  -8  -6 58.0994 2.83852  10
   0  -8   6 59.7831 3.17447   8
   0   8  -6 47.3612 3.83648   9
   0  -8   6 48.2110 6.20815   7
   0   8   6 43.3740 6.39586   7
   0  -8   7 218.719 9.82244   3
   0  -8  -7 243.120 9.83872   3
   0  -8  -7 242.023 10.1522   4
   0   8  -7 216.716 12.8077   1
   0  -8   7 236.918 12.6616   1
   0  -8   7 210.811 9.82693   2
   0   8   7 218.576 13.1544   1
   0  -8  -7 242.467 9.83646   2
   0  -8  -7 221.388 12.6975   1
   0   8   7 235.776 10.5472  13
   0   8  -7 229.526 10.3976  13
   0   8   7 228.072 9.80597  11
   0  -8   7 258.384 10.1338  11
   0  -8  -7 221.453 10.3002  12
   0   8  -7 207.281 10.0774   4
   0   8  -7 201.702 9.93103   5
   0  -8  -7 245.474 10.1935   5
   0  -8  -7 243.104 9.69735  10
   0   8   7 226.104 10.5253   9
   0   8  -7 221.677 10.5212   9
   0  -8   7 249.194 9.90666   8
   0   8   7 242.345 13.4121   7
   0  -8   7 234.408 12.8166   7
   0  -8  -8 4098.53 167.446   4
   0  -8  -8 3973.34 167.199   3
   0  -8   8 4117.50 167.202   3
   0  -8   8 4065.44 167.211   2
   0  -8   8 4290.88 169.783   1
   0   8  -8 4011.61 169.757   1
   0  -8  -8 4170.96 169.741   1
   0  -8  -8 4012.89 167.203   2
   0   8   8 4115.60 170.146   1
   0   8   8 4291.00 167.676  13
   0   8  -8 4197.41 167.675  13
   0  -8  -8 4232.60 167.610  12
   0   8   8 4273.20 167.246  11
   0  -8   8 4232.29 167.416  11
   0   8  -8 4232.30 167.366   5
   0   8  -8 4193.59 167.429   4
   0  -8  -8 4173.08 167.520   5
   0   8   8 4223.45 167.689   9
   0  -8  -8 4203.13 167.119  10
   0   8  -8 4279.61 167.720   9
   0  -8   8 4088.36 167.249   8
   0  -8  -8 4369.40 170.388   7
   0   8   8 4364.80 170.487   7
   0  -8   8 4576.13 170.179   7
   0   8  -8 4257.90 167.129   6
   0  -8  -9 1.83335 2.35220   3
   0  -8  -9 7.26026 3.22259   4
   0  -8   9 1.76225 2.52373   3
   0  -8   9 0.24552 2.54361   2
   0   8   9 5.89641 7.39284   1
   0  -8   9 5.07936 6.48036   1
   0   8  -9 8.16831 6.89633   1
   0  -8  -9 4.96783 2.41303   2
   0  -8  -9 5.11499 6.42963   1
   0   8   9 12.8067 4.88539  13
   0   8  -9-0.34837 3.99751  13
   0  -8  -9 1.45370 3.62795  12
   0   8   9 3.46000 2.70457  11
   0  -8   9 3.09523 3.14197  11
   0   8  -9 0.18649 3.18964   4
   0   8  -9 4.19630 2.87924   5
   0  -8  -9 3.24175 2.07773  10
   0   8   9 1.83739 4.29081   9
   0  -8   9 3.98863 2.61598   8
   0   8  -9 1.16184 4.30400   9
   0   8   9 2.07870 7.30851   7
   0   8  -9 4.89231 2.07719   6
   0  -8   9 6.46712 6.76047   7
   0  -8  -9 3.84596 2.91294   6
   0  -8  -9 7.09806 7.21231   7
   0  -8  10 3294.21 132.716   3
   0  -8 -10 3232.78 132.702   3
   0  -8 -10 3298.21 133.040   4
   0   8  10 3273.28 136.468   1
   0   8 -10 3297.84 136.112   1
   0  -8  10 3298.45 132.731   2
   0  -8 -10 3228.34 132.701   2
   0  -8 -10 3358.54 135.855   1
   0  -8  10 3513.39 136.071   1
   0   8 -10 3315.10 133.359  13
   0   8  10 3576.13 133.448  13
   0  -8  10 3292.52 132.988  11
   0  -8 -10 3343.81 133.272  12
   0   8  10 3355.53 132.810  11
   0   8 -10 3332.25 132.951   5
   0   8 -10 3236.28 133.006   4
   0   8  10 3289.54 133.389   9
   0  -8 -10 3309.04 132.582  10
   0  -8  10 3257.00 132.767   8
   0   8 -10 3337.90 133.424   9
   0  -8 -10 3262.80 132.937   6
   0  -8 -10 3374.15 136.589   7
   0   8  10 3433.63 136.775   7
   0  -8  10 3540.72 136.427   7
   0   8 -10 3299.52 132.648   6
   0  -8  11 6.27865 2.91591   3
   0  -8 -11 12.0905 2.68955   3
   0  -8 -11 9.95345 3.69123   4
   0   8  11-0.39232 8.20620   1
   0  -8  11 7.97007 2.95834   2
   0  -8 -11 2.69538 7.17405   1
   0  -8 -11 12.1308 2.67796   2
   0   8 -11 5.46855 7.92048   1
   0  -8  11 2.73229 7.48868   1
   0   8 -11 9.87767 4.90339  13
   0  -8 -11 9.39577 4.20024  12
   0   8  11 2.43449 3.23830  11
   0  -8  11 10.9737 3.74620  11
   0   8 -11 1.74143 3.60883   4
   0   8 -11 10.1880 3.31097   5
   0  -8 -11 13.3146 2.30600  10
   0   8 -11 7.70817 4.86397   9
   0  -8  11 10.4463 2.95288   8
   0   8 -11 8.90823 2.51672   6
   0  -8  11 6.78054 7.88029   7
   0  -8 -11 9.70063 3.15247   6
   0  -8 -11 13.8735 8.27090   7
   0   8 -11 11.2890 8.15861   7
   0   8  11 7.09458 8.34304   7
   0  -8 -12 111.470 5.60024   3
   0  -8 -12 106.878 6.36920   4
   0  -8  12 103.262 5.65034   3
   0  -8 -12 107.691 5.59299   2
   0  -8  12 98.8688 5.68317   2
   0  -8  12 120.150 10.9340   1
   0  -8 -12 111.934 10.3718   1
   0   8  12 113.041 11.7531   1
   0   8 -12 95.8342 10.5415   1
   0   8  12 160.362 8.76202  13
   0   8 -12 113.050 7.34320  13
   0   8  12 101.749 6.00203  11
   0  -8 -12 112.909 6.89968  12
   0  -8  12 103.218 6.38790  11
   0   8 -12 110.581 6.72893  12
   0   8 -12 99.7738 6.39371   4
   0   8 -12 122.035 6.26913   5
   0  -8 -12 122.930 5.35984  10
   0  -8  12 117.662 5.86017   8
   0   8 -12 110.704 7.66837   9
   0   8 -12 122.056 11.2298   7
   0   8 -12 120.951 5.55076   6
   0  -8  12 126.039 11.0419   7
   0  -8 -12 110.866 6.09984   6
   0   8  12 124.492 11.8933   7
   0  -8 -12 119.208 11.7288   7
   0  -8 -13 7.84719 2.68973   3
   0  -8 -13 7.15487 3.58211   4
   0  -8  13 1.28726 2.68229   3
   0  -8 -13 6.19661 7.32653   1
   0  -8  13 6.12245 2.78959   2
   0   8  13 3.67341 8.53803   1
   0  -8  13 4.40000 7.42954   1
   0   8 -13 14.8086 8.40540   1
   0  -8 -13 8.51420 2.70958   2
   0   8  13 20.7198 6.06528  13
   0   8 -13 5.12033 4.69741  13
   0   8 -13 5.41429 4.43321  12
   0  -8 -13 7.20994 4.34358  12
   0  -8  13 8.67110 3.78935  11
   0   8  13 0.90120 3.37543  11
   0   8 -13 9.92134 3.55141   5
   0   8 -13 8.81371 3.69410   4
   0  -8 -13 5.24107 2.24964  10
   0   8 -13 7.85903 5.32414   9
   0  -8  13 0.18297 2.99098   8
   0   8 -13 8.33867 2.52301   6
   0  -8  13 12.8916 7.93145   7
   0   8  13 6.83836 8.67896   7
   0  -8 -13 11.9608 8.68375   7
   0   8 -13 8.76585 8.31949   7
   0  -8 -13 7.35478 3.33273   6
   0  -8 -14 1063.75 43.9271   3
   0  -8 -14 1070.91 44.4917   4
   0  -8  14 1061.31 43.9155   3
   0   8  14 1098.27 49.2689   1
   0  -8  14 1039.35 43.9282   2
   0  -8 -14 1062.10 48.1870   1
   0  -8  14 1190.38 48.8514   1
   0   8 -14 1079.60 48.7169   1
   0  -8 -14 1068.97 43.9316   2
   0   8 -14 1074.89 45.0830  13
   0   8  14 1104.34 45.1709  13
   0   8  14 1066.08 44.2102  11
   0   8 -14 1087.84 44.8322  12
   0  -8 -14 1082.80 44.8932  12
   0  -8  14 1092.33 44.4838  11
   0   8 -14 1082.97 44.4706   4
   0   8 -14 1122.97 44.4616   5
   0  -8 -14 1074.03 44.6239   5
   0  -8 -14 1107.51 43.7577  10
   0  -8  14 1067.78 44.0795   8
   0   8 -14 1083.49 45.1831   9
   0  -8 -14 1081.61 44.3355   6
   0   8  14 1093.34 49.5583   7
   0   8 -14 1098.79 43.9658   6
   0  -8 -14 1089.68 49.4488   7
   0  -8  14 1122.33 49.1999   7
   0   8 -14 1166.41 49.4848   7
   0  -8 -15 45.3836 3.61910   3
   0  -8 -15 46.5245 4.79524   4
   0  -8  15 39.3705 3.60848   3
   0  -8  15 51.3211 9.65062   1
   0  -8  15 36.8346 3.71499   2
   0  -8 -15 44.9196 3.61903   2
   0  -8 -15 49.7522 9.44367   1
   0   8  15 35.0481 10.5709   1
   0   8 -15 37.7653 9.78762   1
   0   8  15 48.5626 7.33814  13
   0   8 -15 38.1801 6.05788  13
   0  -8 -15 43.5447 5.63237  12
   0   8  15 38.5027 4.55751  11
   0   8 -15 45.1295 5.52310  12
   0  -8  15 41.4281 5.01202  11
   0  -8 -15 46.6533 5.04228   5
   0   8 -15 44.9770 4.81473   4
   0   8 -15 46.7138 4.67406   5
   0  -8 -15 49.4848 3.23683  10
   0  -8  15 46.2251 4.07443   8
   0   8 -15 39.1876 6.34220   9
   0  -8 -15 37.3132 10.2514   7
   0   8 -15 49.5329 10.2602   7
   0  -8  15 62.0320 10.2895   7
   0   8 -15 46.1653 3.67413   6
   0   8  15 50.8208 10.9532   7
   0  -8 -15 46.7105 4.44970   6
   0  -8 -16 4.21106 2.81535   3
   0  -8 -16 4.81788 4.18451   4
   0  -8 -16 2.68962 2.79363   2
   0  -8 -16 5.98286 8.60789   1
   0   8 -16 5.03432 9.21768   1
   0  -8  16-4.86701 9.22488   1
   0   8  16 9.97098 9.95908   1
   0   8 -16 4.02456 5.57613  13
   0   8  16 12.4750 7.63990  13
   0  -8 -16 3.35180 5.15614  12
   0   8 -16 3.38925 5.10160  12
   0   8  16 0.17933 4.03500  11
   0  -8  16 0.67165 4.63862  11
   0   8 -16 4.68876 4.04742   5
   0  -8 -16 12.5024 4.48011   5
   0   8 -16-0.43487 4.09892   4
   0  -8 -16 4.64535 2.51195  10
   0  -8  16 6.92373 3.50531   8
   0   8 -16 2.59918 5.98099   9
   0  -8 -16 2.87421 3.73616   6
   0   8  16 11.8795 9.63663   7
   0  -8  16 1.09348 8.88490   7
   0   8 -16 1.79013 2.91841   6
   0  -8 -16 11.6724 9.97910   7
   0   8 -16 5.11424 9.03741   7
   0  -8 -17 8.22721 3.00328   3
   0  -8 -17 4.16076 4.40546   4
   0  -8 -17 3.38436 9.17490   1
   0  -8  17 0.51471 9.56768   1
   0   8  17 9.34542 10.8705   1
   0   8 -17 1.05477 9.73001   1
   0  -8 -17 5.32200 3.03515   2
   0   8 -17 3.60920 6.05389  13
   0   8  17 16.9895 8.43431  13
   0   8 -17 5.70768 5.55512  12
   0  -8  17 5.77278 5.39669  11
   0  -8 -17 7.84697 5.77953  12
   0   8  17-0.96523 4.43526  11
   0  -8 -17 4.49876 4.85829   5
   0   8 -17-1.84103 4.57747   4
   0   8 -17 5.15623 4.39404   5
   0  -8 -17 1.35999 2.64041  10
   0   8 -17-0.18648 6.51479   9
   0  -8  17 4.65041 3.82697   8
   0  -8 -17-1.85516 9.70047   7
   0  -8 -17 2.53167 4.08524   6
   0   8  17 9.42668 10.6664   7
   0   8 -17 3.85808 3.23108   6
   0   8 -17 10.8616 10.3780   7
   0  -8  17 6.97016 9.84404   7
   0  -8 -18 461.093 19.9261   4
   0  -8 -18 436.403 18.8472   3
   0   8  18 464.812 26.4750   1
   0  -8 -18 442.404 18.8560   2
   0   8 -18 445.181 25.6519   1
   0  -8  18 476.931 25.6859   1
   0  -8 -18 470.435 25.1094   1
   0   8  18 497.502 21.9192  13
   0   8 -18 457.218 20.6023  12
   0  -8 -18 458.422 20.6293  12
   0   8  18 445.942 19.6517  11
   0  -8  18 438.763 20.0299  11
   0   8 -18 445.850 19.8354   4
   0  -8 -18 448.491 20.1557   5
   0   8 -18 454.088 19.8736   5
   0  -8 -18 465.632 18.6185  10
   0   8 -18 474.862 21.3778   9
   0  -8  18 435.114 19.2610   8
   0  -8 -18 420.280 19.5802   6
   0   8 -18 432.440 19.0884   6
   0  -8 -19 137.184 8.19591   4
   0   8 -19 90.5242 6.31099   3
   0  -8 -19 130.684 6.53506   3
   0   8  19 188.758 12.0382  13
   0  -8  19 166.849 8.96318  11
   0   8  19 124.318 7.88241  11
   0   8 -19 137.843 9.30688  12
   0  -8 -19 143.074 9.55082  12
   0  -8 -19 127.445 6.53257   2
   0   8  19 123.726 15.7692   1
   0  -8 -19 127.231 14.0185   1
   0   8 -19 109.695 14.7183   1
   0  -8  19 122.195 15.2428   1
   0   8 -19 91.0385 6.33014   2
   0   8 -19 118.401 8.14731   4
   0  -8 -19 129.396 8.46619   5
   0   8 -19 126.871 8.19779   5
   0   8 -19 134.844 10.6653   9
   0  -8  19 119.391 7.38419   8
   0   8 -19 127.729 6.95957   6
   0  -8 -19 121.115 7.75993   6
   0  -8 -20 9.38769 3.37841   3
   0  -8 -20-0.69181 5.27148   4
   0   8 -20 2.40722 5.25696   4
   0   8  20 5.33709 12.6302   1
   0  -8 -20 4.89757 10.6663   1
   0  -8 -20 11.9242 3.40079   2
   0   8 -20-0.59101 11.6612   1
   0  -8  20-8.85287 11.4381   1
   0  -8  20-19.0749 8.89931  13
   0   8  20 19.9604 10.0810  13
   0   8  20 5.05151 5.18630  11
   0  -8  20 7.31899 5.92294  11
   0  -8 -20 2.57867 6.79661  12
   0   8 -20 3.67622 6.21511  12
   0  -8 -20 3.10162 5.61336   5
   0   8 -20 10.4177 5.26714   5
   0   8 -20 2.72592 8.03399   9
   0   8 -20 8.57202 3.99580   6
   0  -8 -20 5.76504 4.78579   6
   0  -8 -21 4.34611 5.39180   4
   0   8 -21-0.97615 5.21250   4
   0  -8 -21 3.08461 3.39514   3
   0   8 -21-11.5660 12.1531   1
   0  -8 -21 4.07531 3.33270   2
   0  -8 -21 5.63626 10.5532   1
   0  -8  21-23.4844 9.37405  13
   0   8  21 9.47665 9.99801  13
   0  -8 -21-4.62815 7.03056  12
   0   8 -21 3.28734 6.58944  12
   0  -8  21-7.13936 6.23036  11
   0  -8 -21 5.52161 5.78870   5
   0   8 -21-2.12173 5.37418   5
   0   8  21-8.66447 7.98844   9
   0   8 -21 0.24131 8.29950   9
   0  -8 -21 2.77584 4.94844   6
   0   8 -21 0.65072 4.09789   6
   0  -8 -22 128.731 8.59224   4
   0   8 -22 123.409 8.54401   4
   0   8 -22 85.4164 15.0220   1
   0  -8 -22 165.757 15.3279   1
   0  -8  22 115.391 11.4678  13
   0   8  22 140.067 12.5471  13
   0  -8  22 112.237 9.30347  11
   0   8 -22 132.574 9.95083  12
   0  -8 -22 128.764 10.1044  12
   0  -8 -22 130.607 9.16218   5
   0   8 -22 127.059 8.62270   5
   0   8  22 120.167 10.8141   9
   0   8 -22 133.927 11.2727   9
   0  -8 -22 137.464 8.31400   6
   0   8 -22 136.181 7.56425   6
   0  -8 -23 37.6044 6.35463   4
   0   8 -23 32.0121 6.16801   4
   0   8 -23 30.8372 13.5052   1
   0  -8  23 30.1330 9.89537  13
   0   8  23 41.0544 11.4720  13
   0  -8 -23 42.0063 7.96391  12
   0  -8  23 35.0480 7.32353  11
   0   8 -23 40.2429 7.77005  12
   0   8 -23 44.6973 6.77430   5
   0  -8 -23 37.5227 6.90574   5
   0   8  23 45.0898 9.00572   9
   0   8 -23 45.6307 9.35248   9
   0  -8 -23 46.3256 6.14520   6
   0   8 -23 48.7192 5.18345   6
   0  -8 -24 118.891 8.38020   4
   0   8 -24 106.543 8.28304   4
   0   8  24 123.670 12.7916  13
   0  -8  24 103.558 11.6181  13
   0  -8  24 101.204 9.17761  11
   0   8 -24 108.376 9.90756  12
   0  -8 -24 106.734 10.0051  12
   0   8 -24 112.402 8.61310   5
   0  -8 -24 103.155 8.83064   5
   0   8  24 121.287 10.9274   9
   0   8 -24 99.4026 11.3314   9
   0  -8 -24 125.376 8.23740   6
   0   8 -24 122.190 7.21959   6
   0  -8 -25 29.1881 6.45833   4
   0   8 -25 24.2584 6.36192   4
   0   8  25 42.9118 12.3057  13
   0  -8  25 19.7617 10.2025  13
   0   8 -25 37.4721 8.27189  12
   0  -8  25 28.7281 7.51925  11
   0  -8 -25 22.8069 8.01868  12
   0  -8 -25 25.8951 7.03318   5
   0   8 -25 25.0627 6.72003   5
   0   8  25 32.1464 9.32476   9
   0   8 -25 19.1599 9.68441   9
   0  -8 -25 22.9321 6.08136   6
   0  -8 -26 11.9430 6.07348   4
   0   8 -26 12.3643 6.18068   4
   0   8  26 10.5269 11.8825  13
   0  -8  26 17.9868 10.7743  13
   0   8 -26 11.5065 8.23775  12
   0  -8 -26 19.2860 8.23960  12
   0  -8  26 17.2027 7.38707  11
   0   8 -26 20.5991 6.84789   5
   0  -8 -26 10.3501 6.98957   5
   0   8  26 10.9299 9.35332   9
   0   8 -26 12.8913 9.92335   9
   0  -8 -26 18.0825 6.07591   6
   0  -8 -27 119.498 9.04348   4
   0   8 -27 106.330 8.69296   4
   0   8  27 120.166 14.8144  13
   0  -8  27 137.968 13.4743  13
   0  -8  27 96.8003 9.91419  11
   0  -8 -27 99.6970 10.7444  12
   0   8 -27 110.069 10.8242  12
   0  -8 -27 97.9303 9.62394   5
   0   8 -27 112.344 9.40550   5
   0   8  27 130.091 12.3375   9
   0   8 -27 114.078 12.4290   9
   0  -8 -27 116.159 8.71692   6
   0  -8 -28 31.8855 6.81854   4
   0  -8  28 20.9231 8.06158  11
   0  -8 -28 17.1894 8.92174  12
   0   8 -28 22.2288 9.11415  12
   0   8 -28 37.6643 7.65470   5
   0  -8 -28 31.8249 7.83914   5
   0   8  28 25.1558 10.5050   9
   0   8 -28 24.4087 10.9683   9
   0  -8 -28 24.4641 6.65515   6
   0  -8 -29 2.60034 6.66586   4
   0   8  29-30.6356 14.0277  13
   0   8 -29 1.82845 8.95587  12
   0  -8 -29 9.85873 9.14791  12
   0   8 -29-0.89001 7.23091   5
   0  -8 -29 8.70498 7.79818   5
   0   8  29 13.7393 10.8165   9
   0   8 -29-2.14611 11.0847   9
   0  -8 -29 2.81804 6.56032   6
   0   8  30 263.697 19.7938  13
   0  -8  30 226.090 20.1298  13
   0  -8 -30 249.215 16.9370  12
   0   8 -30 248.237 16.8929  12
   0   8 -30 290.651 15.4996   5
   0  -8 -30 306.731 16.0437   5
   0   8  30 301.079 18.4436   9
   0   8 -30 299.375 18.9230   9
   0  -8 -30 296.609 14.9332   6
   0  -8  31 44.6668 15.6871  13
   0   8  31 76.4420 15.9148  13
   0   8 -31 87.3060 11.1676  12
   0  -8 -31 81.0745 11.5295  12
   0  -8 -31 70.9188 9.75967   5
   0   8 -31 70.7830 9.35107   5
   0   8  31 65.6024 12.6702   9
   0   8 -31 62.4748 13.5309   9
   0  -8 -31 70.5938 8.44968   6
   0   8 -32 163.887 14.0159  12
   0   8 -32 187.382 12.5124   5
   0  -8 -32 175.571 12.8700   5
   0   8  32 203.453 15.8836   9
   0   8 -32 170.093 16.1182   9
   0   8  32 158.564 17.4219  13
   0  -8  32 164.949 18.6054  13
   0   8 -33 40.9391 11.4768  12
   0   8 -33 37.5576 8.89441   5
   0  -8 -33 19.2429 9.34663   5
   0   8  33 37.8534 13.2256   9
   0   8 -33 41.1740 13.6356   9
   0  -8  33 44.4435 16.7460  13
   0   8  33 55.1241 15.1900  13
   0   8  34 155.839 15.9834   9
   0   8 -34 141.680 12.1120   5
   0  -8 -34 177.355 12.8963   5
   0   8 -34 143.438 14.1846  12
   0   8  34 175.744 17.4460  13
   0  -8  34 183.304 19.4349  13
   0   8  35 42.8320 13.4144   9
   0  -8 -35 48.6386 9.94793   5
   0   8 -35 40.6308 9.55510   5
   0   8 -35 40.1577 11.7162  12
   0   8  35 65.4118 15.9324  13
   0  -8  35 68.7507 17.5774  13
   0  -8  36 16.5159 12.5311   9
   0   8  36 11.0111 12.4345   9
   0  -8 -36-2.41685 9.44807   5
   0   8  36 41.8864 16.0683  13
   0  -8  36-9.82597 16.9285  13
   0   8 -36 1.87898 10.8231  12
   0  -8 -37 13.1716 9.68993   5
   0  -9   0-0.28281 1.22572  10
   0   9   0 0.74608 1.19331   9
   0  -9   0 0.73884 1.96450   7
   0  -9   0 1.20658 1.27607   3
   0   9   0 0.60127 2.58965   1
   0  -9   0 0.58542 1.27962   2
   0  -9   0-0.11962 2.51816   1
   0  -9  -1 220.693 9.03401   2
   0   9   1 231.718 10.3531   1
   0   9   1 225.693 10.3634   1
   0   9  -1 214.758 10.3732   1
   0  -9   1 225.776 10.3173   1
   0  -9   1 223.674 9.79735   7
   0  -9  -1 221.653 9.95488   7
   0  -9  -1 233.235 9.01320  10
   0   9  -1 212.202 9.02154   9
   0   9   1 200.656 9.01542   9
   0  -9   1 211.699 8.99559   8
   0  -9  -1 214.570 9.03929   4
   0  -9  -1 214.759 9.02660   3
   0  -9  -2 56.9761 2.91469   4
   0  -9  -2 44.9310 2.82439   3
   0  -9  -2 48.5721 2.83678   2
   0  -9   2 69.3523 4.67771   1
   0  -9  -2 56.8945 4.48595   1
   0   9   2 54.0099 4.43153   1
   0   9   2 45.1787 2.79044  13
   0   9  -2 58.4795 2.89932  13
   0  -9  -2 50.5781 2.75933  12
   0   9  -2 56.9367 2.81259  11
   0  -9  -2 54.8075 2.81300   5
   0   9   2 51.1497 2.90934   9
   0  -9  -2 55.1776 2.76107  10
   0   9  -2 50.7976 2.90600   9
   0  -9   2 61.0661 2.83541   8
   0  -9  -2 60.1311 2.86539   6
   0  -9   2 47.7510 3.87561   7
   0  -9  -2 54.8464 4.39429   7
   0  -9  -3 614.394 27.0663   4
   0   9   3 669.280 28.5227   1
   0  -9   3 671.546 28.3556   1
   0   9   3 685.756 27.0842  13
   0   9  -3 693.745 27.0994  13
   0  -9  -3 669.384 27.0700  12
   0  -9  -3 666.980 27.0632   5
   0   9   3 670.191 27.1188   9
   0   9  -3 687.748 27.1048   9
   0  -9   3 646.468 26.9960   8
   0  -9   3 671.706 28.1337   7
   0  -9  -3 674.237 28.3538   7
   0  -9  -3 667.519 27.0564   6
   0   9   4 15.5834 4.62214   1
   0  -9   4 14.3509 4.00703   1
   0   9   4 15.1892 2.57628  13
   0   9  -4 18.9233 2.55655  13
   0  -9  -4 19.8667 2.45976  12
   0  -9   4 15.6233 2.23790  11
   0  -9  -4 17.7931 2.29073   5
   0   9  -4 16.4006 2.11951   4
   0   9   4 16.3560 2.62780   9
   0   9  -4 18.8401 2.65507   9
   0  -9   4 15.0590 2.11599   8
   0  -9   4 16.8701 4.10596   7
   0  -9  -4 16.4217 2.23077   6
   0  -9   5 59.9564 3.59039   3
   0  -9  -5 68.6385 3.68760   3
   0   9   5 63.6146 6.41020   1
   0  -9   5 58.0084 3.59637   2
   0  -9  -5 69.7672 3.69048   2
   0   9  -5 53.2195 6.11875   1
   0  -9   5 61.9510 5.98557   1
   0   9  -5 59.4128 4.14051  13
   0  -9  -5 66.7731 4.11806  12
   0  -9   5 83.2685 4.07837  11
   0  -9  -5 75.1265 4.01062   5
   0   9  -5 76.4005 3.63542   5
   0   9  -5 67.8622 3.76529   4
   0   9   5 63.3644 4.33184   9
   0  -9  -5 81.0976 3.60781  10
   0  -9   5 76.4542 3.82013   8
   0   9  -5 56.9820 4.23061   9
   0  -9  -5 70.6332 3.85614   6
   0  -9   5 84.5997 6.37843   7
   0  -9   6 87.9797 4.28874   3
   0  -9  -6 92.3474 4.30461   3
   0   9  -6 74.2598 7.22393   1
   0  -9   6 102.892 7.36518   1
   0  -9  -6 90.4207 7.32031   1
   0  -9  -6 91.6699 4.30358   2
   0   9   6 87.5119 7.71138   1
   0  -9   6 89.4996 4.30132   2
   0   9  -6 83.1520 5.00274  13
   0   9   6 83.8016 5.07927  13
   0  -9  -6 81.4623 4.81777  12
   0  -9   6 90.9333 4.65041  11
   0   9  -6 69.9788 4.53516   4
   0  -9  -6 99.0765 4.70115   5
   0   9  -6 70.4767 4.35837   5
   0  -9  -6 94.2547 4.16035  10
   0   9   6 80.9326 5.03356   9
   0  -9   6 91.8708 4.37916   8
   0   9  -6 92.8015 5.11831   9
   0  -9   6 77.3018 7.18728   7
   0  -9   7 4.84695 1.94699   3
   0  -9  -7 1.51245 1.91012   3
   0  -9  -7 4.70407 2.40853   4
   0  -9   7 2.51831 4.65070   1
   0  -9   7 4.76626 1.98637   2
   0  -9  -7 4.99128 5.00057   1
   0   9   7 1.33641 5.33226   1
   0   9  -7 3.67201 5.03427   1
   0  -9  -7 2.43529 1.94960   2
   0   9   7 1.64412 3.31839  13
   0   9  -7 1.95912 3.01391  13
   0  -9   7 3.15443 2.42087  11
   0  -9  -7 4.38894 2.80065  12
   0   9  -7 1.38732 2.32658   4
   0  -9  -7 6.33952 2.57950   5
   0   9  -7 3.24723 2.12274   5
   0  -9  -7 2.80623 1.75241  10
   0   9   7 4.12136 3.14835   9
   0  -9   7 5.59901 2.12242   8
   0   9  -7 2.28053 3.18870   9
   0  -9   7 8.43128 5.14121   7
   0  -9  -8 115.112 5.31642   3
   0  -9   8 100.967 5.33068   3
   0  -9  -8 117.579 5.80388   4
   0  -9  -8 105.355 8.79899   1
   0   9  -8 103.129 9.10809   1
   0  -9   8 96.5642 5.33340   2
   0   9   8 123.567 9.83279   1
   0  -9  -8 113.122 5.32382   2
   0  -9   8 124.090 8.92378   1
   0   9  -8 113.052 6.36861  13
   0   9   8 102.592 5.33820  11
   0  -9  -8 117.341 6.07058  12
   0  -9   8 125.431 5.78661  11
   0   9  -8 100.981 5.45133   5
   0  -9  -8 111.177 5.83483   5
   0   9  -8 97.0834 5.75070   4
   0   9   8 106.692 6.45362   9
   0  -9  -8 116.465 5.12734  10
   0   9  -8 111.040 6.41041   9
   0  -9   8 121.176 5.46353   8
   0  -9   8 104.724 8.99001   7
   0   9  -8 96.7379 5.04317   6
   0  -9  -9 1787.48 74.3120   3
   0  -9  -9 1876.63 74.6288   4
   0  -9   9 1869.83 74.3209   3
   0  -9   9 1882.03 74.3312   2
   0   9   9 1921.69 77.9549   1
   0  -9  -9 1870.19 77.2446   1
   0  -9  -9 1782.45 74.3107   2
   0  -9   9 1971.55 77.4147   1
   0   9  -9 1814.39 77.3988   1
   0   9  -9 1836.29 74.8683  13
   0   9   9 1915.07 74.9301  13
   0   9  -9 1775.51 74.6979  12
   0   9   9 1877.15 74.3555  11
   0  -9   9 1845.20 74.5632  11
   0  -9  -9 1847.98 74.7955  12
   0   9  -9 1834.03 74.5859   4
   0  -9  -9 1820.50 74.6725   5
   0   9  -9 1905.37 74.5184   5
   0   9   9 1873.41 74.9180   9
   0  -9  -9 1792.29 74.2058  10
   0  -9   9 1785.78 74.3656   8
   0   9  -9 1899.50 74.9780   9
   0   9  -9 1866.73 74.2116   6
   0  -9   9 1984.83 77.7593   7
   0   9   9 1935.46 78.0293   7
   0  -9 -10 62.7799 4.68701   4
   0  -9 -10 61.9009 3.84739   3
   0  -9  10 50.6687 4.01355   3
   0   9  10 49.3369 9.73089   1
   0  -9 -10 59.0725 3.81303   2
   0  -9  10 51.2655 4.05601   2
   0  -9  10 42.0756 8.41969   1
   0  -9 -10 55.0428 8.74216   1
   0   9 -10 47.8097 9.09512   1
   0   9  10 59.4034 6.50044  13
   0   9 -10 58.9537 5.61579  13
   0  -9  10 65.0828 4.73421  11
   0  -9 -10 69.1342 5.21300  12
   0   9  10 54.5947 4.23836  11
   0   9 -10 58.9997 5.01910  12
   0   9 -10 43.8076 4.57624   4
   0   9 -10 54.7205 4.26246   5
   0   9  10 51.2448 5.75253   9
   0  -9 -10 60.6390 3.55341  10
   0  -9  10 61.0527 4.07665   8
   0   9 -10 53.8442 5.81705   9
   0   9 -10 54.0872 3.53622   6
   0   9 -10 57.9203 9.08728   7
   0   9  10 57.8777 9.77910   7
   0  -9  10 54.7431 8.77632   7
   0  -9 -10 67.2066 9.84838   7
   0  -9 -10 68.5194 4.40336   6
   0  -9 -11 3215.38 131.653   4
   0  -9  11 3226.33 131.289   3
   0  -9 -11 3172.59 131.282   3
   0  -9  11 3215.39 131.302   2
   0   9 -11 3160.51 134.890   1
   0   9  11 3227.97 135.306   1
   0  -9 -11 3237.22 134.617   1
   0  -9  11 3367.82 134.903   1
   0  -9 -11 3173.76 131.279   2
   0   9  11 3367.48 132.077  13
   0   9 -11 3323.18 132.033  13
   0   9 -11 3298.99 131.848  12
   0  -9  11 3230.27 131.620  11
   0  -9 -11 3352.53 131.928  12
   0   9  11 3288.11 131.393  11
   0   9 -11 3248.79 131.629   4
   0   9 -11 3301.13 131.571   5
   0   9  11 3303.47 132.036   9
   0  -9 -11 3298.92 131.168  10
   0  -9  11 3221.65 131.369   8
   0   9 -11 3280.32 132.074   9
   0  -9 -11 3220.58 131.555   6
   0  -9 -11 3409.74 135.652   7
   0   9  11 3465.00 135.837   7
   0   9 -11 3390.74 131.227   6
   0   9 -11 3314.74 135.213   7
   0  -9  11 3462.46 135.272   7
   0  -9  12 23.4470 3.14128   3
   0  -9 -12 22.8503 2.95726   3
   0  -9 -12 24.1943 3.90603   4
   0   9  12 31.1019 9.11878   1
   0  -9  12 21.9615 3.18990   2
   0  -9  12 28.8713 8.45695   1
   0  -9 -12 37.1129 8.41682   1
   0   9 -12 12.3406 8.04880   1
   0  -9 -12 25.8310 3.02693   2
   0   9  12 59.3398 6.91883  13
   0   9 -12 25.1405 5.21390  13
   0   9  12 16.4862 3.44749  11
   0   9 -12 22.5133 4.52059  12
   0  -9 -12 24.5450 4.60832  12
   0  -9  12 27.4021 4.08968  11
   0   9 -12 19.2906 4.06455   4
   0   9 -12 25.3386 3.77067   5
   0  -9 -12 25.2511 2.63992  10
   0   9  12 18.6770 5.19381   9
   0   9 -12 26.8706 5.57002   9
   0  -9  12 24.7037 3.39387   8
   0   9  12 28.7724 9.15952   7
   0   9 -12 24.9658 2.77573   6
   0  -9 -12 16.9158 9.00623   7
   0  -9 -12 25.8896 3.66428   6
   0  -9  12 23.3252 8.45086   7
   0   9 -12 19.1277 8.80909   7
   0  -9 -13 582.299 25.1035   3
   0  -9 -13 622.031 25.6882   4
   0  -9  13 615.849 25.1321   3
   0  -9 -13 624.215 29.3995   1
   0   9  13 607.768 30.1133   1
   0   9 -13 581.714 29.6811   1
   0  -9  13 595.449 25.1259   2
   0  -9  13 644.384 29.5732   1
   0  -9 -13 580.088 25.0993   2
   0   9  13 630.919 26.4748  13
   0   9 -13 636.740 26.3099  13
   0   9  13 636.691 25.3778  11
   0   9 -13 616.397 25.9287  12
   0  -9 -13 628.568 26.0643  12
   0  -9  13 602.397 25.6285  11
   0   9 -13 606.198 25.6265   4
   0   9 -13 611.456 25.5494   5
   0   9  13 642.488 26.3738   9
   0  -9 -13 603.565 24.9467  10
   0  -9  13 580.011 25.2680   8
   0   9 -13 633.805 26.4256   9
   0  -9 -13 627.000 30.5756   7
   0   9  13 680.893 30.8189   7
   0  -9 -13 619.098 25.5347   6
   0  -9  13 659.515 30.2871   7
   0   9 -13 613.579 25.0675   6
   0   9 -13 646.732 30.3318   7
   0  -9 -14 27.2371 3.15244   3
   0  -9 -14 26.4534 4.10726   4
   0  -9  14 21.7146 3.09516   3
   0  -9 -14 36.3058 8.22649   1
   0  -9 -14 24.2774 3.11465   2
   0   9 -14 17.3010 8.73702   1
   0  -9  14 23.5734 3.18011   2
   0   9  14 19.8678 9.20544   1
   0  -9  14 27.3500 8.58097   1
   0   9  14 22.5525 6.42495  13
   0   9 -14 33.3168 5.43261  13
   0  -9  14 23.8173 4.20927  11
   0   9 -14 30.9437 4.84908  12
   0   9  14 26.2895 3.76651  11
   0  -9 -14 25.0683 4.63620  12
   0   9 -14 21.7000 3.74601   5
   0   9 -14 15.1247 4.20965   4
   0  -9 -14 21.9809 2.73528  10
   0   9  14 21.3084 5.57184   9
   0  -9  14 29.6175 3.52856   8
   0   9 -14 25.0597 5.85683   9
   0  -9 -14 28.4359 3.82834   6
   0   9 -14 26.3395 9.08323   7
   0   9  14 29.5062 9.38589   7
   0  -9 -14 34.5061 9.62411   7
   0   9 -14 27.0904 2.94909   6
   0  -9  14 27.6451 8.63768   7
   0  -9 -15 658.853 27.5545   3
   0  -9 -15 663.631 28.2068   4
   0  -9  15 660.450 27.5352   3
   0   9  15 673.796 33.4440   1
   0   9 -15 644.969 32.7333   1
   0  -9 -15 659.988 27.5503   2
   0  -9  15 737.197 32.8692   1
   0  -9  15 651.799 27.5616   2
   0  -9 -15 692.661 32.4208   1
   0   9  15 696.869 29.1889  13
   0   9 -15 673.653 28.9663  13
   0   9  15 687.932 27.9334  11
   0  -9 -15 696.483 28.7661  12
   0  -9  15 655.148 28.2267  11
   0   9 -15 674.538 28.6234  12
   0  -9 -15 678.692 28.4296   5
   0   9 -15 668.599 28.1395   5
   0   9 -15 682.409 28.2119   4
   0   9  15 648.047 28.9176   9
   0  -9 -15 683.063 27.3888  10
   0   9 -15 675.019 29.0602   9
   0  -9  15 662.452 27.7648   8
   0  -9 -15 687.612 33.6293   7
   0   9 -15 726.878 33.6498   7
   0   9 -15 673.918 27.5816   6
   0  -9  15 727.821 33.4186   7
   0  -9 -15 638.946 28.0169   6
   0   9  15 681.382 33.7435   7
   0  -9 -16 11.5203 4.32722   4
   0  -9 -16 19.6768 3.11543   3
   0  -9 -16 26.6699 9.24117   1
   0  -9  16 12.5822 9.31214   1
   0  -9 -16 16.4483 3.07251   2
   0   9  16 19.0270 10.3685   1
   0   9 -16 17.7935 9.73520   1
   0   9  16 15.2068 7.78315  13
   0   9 -16 22.5290 6.09544  13
   0   9  16 19.5363 4.15448  11
   0   9 -16 16.9607 5.17325  12
   0  -9 -16 11.7733 5.28325  12
   0  -9  16 14.6600 4.80318  11
   0  -9 -16 21.4614 4.74707   5
   0   9 -16 14.0029 4.38442   4
   0   9 -16 17.0405 4.26041   5
   0  -9 -16 11.9417 2.71779  10
   0   9  16 10.4243 6.07386   9
   0  -9  16 17.3256 3.80397   8
   0   9 -16 7.30812 6.19203   9
   0  -9 -16 12.0855 3.98048   6
   0   9 -16 21.0211 9.79037   7
   0  -9 -16 22.2345 10.0088   7
   0   9  16 31.0617 10.6422   7
   0  -9  16 15.2371 9.60658   7
   0   9 -16 15.0528 3.20126   6
   0  -9 -17 94.3155 6.79603   4
   0  -9 -17 99.4269 5.58664   3
   0  -9 -17 111.981 11.9541   1
   0  -9 -17 109.081 5.64138   2
   0  -9  17 119.697 12.6139   1
   0   9  17 112.613 13.4489   1
   0   9 -17 87.3742 12.3766   1
   0   9  17 102.832 10.0027  13
   0   9 -17 99.5053 8.31095  13
   0  -9  17 106.122 7.32409  11
   0   9  17 95.8663 6.49002  11
   0   9 -17 89.3097 7.62406  12
   0  -9 -17 102.727 7.86973  12
   0  -9 -17 104.638 7.18127   5
   0   9 -17 98.8353 6.84142   4
   0   9 -17 97.9254 6.68547   5
   0   9  17 99.9798 8.48990   9
   0  -9 -17 107.269 5.33041  10
   0  -9  17 104.682 6.20449   8
   0   9 -17 99.2761 8.68765   9
   0   9 -17 101.050 5.69446   6
   0  -9 -17 115.285 13.3925   7
   0   9 -17 114.687 13.3942   7
   0  -9  17 116.179 13.0674   7
   0  -9 -17 97.3853 6.58397   6
   0  -9 -18 363.116 15.2397   3
   0  -9 -18 358.645 16.3748   4
   0  -9 -18 361.801 15.2320   2
   0  -9  18 380.234 22.8380   1
   0  -9 -18 346.708 21.7619   1
   0   9 -18 322.825 22.2113   1
   0   9  18 363.217 23.6215   1
   0   9  18 401.492 18.4715  13
   0   9 -18 381.382 17.7504  13
   0  -9 -18 361.238 17.1730  12
   0   9 -18 353.184 17.1762  12
   0  -9  18 351.451 16.6110  11
   0   9  18 345.113 15.9098  11
   0   9 -18 353.430 16.2988   5
   0   9 -18 337.718 16.3027   4
   0  -9 -18 360.171 16.6090   5
   0   9  18 369.642 17.8166   9
   0  -9 -18 335.863 14.9596  10
   0  -9  18 345.403 15.7191   8
   0   9 -18 369.038 17.9935   9
   0  -9 -18 345.849 16.0431   6
   0   9 -18 342.245 15.4005   6
   0  -9 -19 589.868 24.6219   3
   0  -9 -19 597.514 25.6773   4
   0  -9 -19 631.374 31.0642   1
   0   9 -19 541.881 31.2377   1
   0  -9 -19 578.544 24.6129   2
   0  -9  19 601.151 31.5265   1
   0   9  19 604.101 32.4090   1
   0   9  19 599.410 25.3585  11
   0   9 -19 592.871 26.3696  12
   0  -9  19 582.173 25.8323  11
   0  -9 -19 608.624 26.5578  12
   0   9 -19 559.222 25.5817   5
   0  -9 -19 613.783 25.9780   5
   0   9 -19 550.641 25.5382   4
   0   9  19 582.341 26.8372   9
   0   9 -19 584.657 27.1013   9
   0  -9  19 567.811 25.0843   8
   0  -9 -19 585.521 25.4541   6
   0   9 -19 596.698 24.8509   6
   0  -9 -20 49.0139 4.17745   3
   0  -9 -20 44.9269 6.01183   4
   0  -9 -20 39.5940 11.4699   1
   0   9  20 45.7921 13.8518   1
   0  -9 -20 43.8335 4.12749   2
   0   9 -20 39.3964 12.7550   1
   0   9 -20 39.2860 7.06808  12
   0  -9  20 55.0517 6.82126  11
   0   9  20 26.0942 5.66589  11
   0  -9 -20 38.5782 7.25602  12
   0  -9 -20 43.0747 6.43333   5
   0   9 -20 45.6261 5.99470   4
   0   9 -20 43.8608 6.05847   5
   0   9  20 28.8640 8.14335   9
   0  -9  20 29.4205 5.07506   8
   0   9 -20 44.6615 8.56546   9
   0  -9 -20 43.0009 5.49372   6
   0   9 -20 42.1521 4.59499   6
   0  -9 -21 19.3189 3.65184   3
   0   9 -21 9.62679 5.42264   4
   0  -9 -21 12.0833 5.33210   4
   0  -9 -21 17.7249 3.59130   2
   0   9 -21 1.22967 11.4957   1
   0  -9 -21 16.8471 11.0415   1
   0  -9  21-9.13674 8.98738  13
   0   9  21 16.0764 9.83668  13
   0  -9 -21 10.3324 6.94396  12
   0   9 -21 18.9155 7.04704  12
   0  -9  21 10.5278 6.38923  11
   0   9 -21 13.7050 5.50903   5
   0  -9 -21 10.1091 5.93449   5
   0   9  21 5.02626 7.90618   9
   0   9 -21 7.25709 8.05463   9
   0   9 -21 10.7894 4.02641   6
   0  -9 -21 16.4553 5.35438   6
   0  -9 -22 44.2026 6.41756   4
   0   9 -22 45.1161 6.37364   4
   0  -9 -22 37.0932 12.3257   1
   0   9 -22 39.7466 13.0717   1
   0   9  22 51.2156 11.1851  13
   0  -9  22 13.3272 9.30830  13
   0   9 -22 47.4704 7.73599  12
   0  -9  22 48.2379 7.47858  11
   0  -9 -22 51.5202 7.99616  12
   0   9 -22 46.0159 6.55985   5
   0  -9 -22 44.6505 6.92859   5
   0   9  22 56.8036 9.20506   9
   0   9 -22 53.7891 9.18007   9
   0  -9 -22 42.2826 6.12383   6
   0   9 -22 50.7873 5.16768   6
   0   9 -23 209.220 11.4666   4
   0  -9 -23 208.963 11.5133   4
   0   9 -23 201.280 18.7837   1
   0   9  23 225.074 15.3803  13
   0  -9  23 170.408 13.9890  13
   0   9 -23 196.518 12.6746  12
   0  -9 -23 221.449 13.0102  12
   0  -9  23 187.785 12.1221  11
   0   9 -23 211.849 11.6835   5
   0  -9 -23 223.851 12.2208   5
   0   9  23 200.535 13.5785   9
   0   9 -23 206.570 13.9852   9
   0   9 -23 224.229 10.4895   6
   0  -9 -23 224.688 11.3679   6
   0   9 -24 19.1653 5.97199   4
   0  -9 -24 19.1206 6.00893   4
   0  -9  24 21.3277 9.80411  13
   0   9  24 26.0849 11.2130  13
   0  -9 -24 13.1116 7.68443  12
   0  -9  24 2.95285 7.21476  11
   0   9 -24 24.0103 7.56775  12
   0   9 -24 11.6811 6.14419   5
   0  -9 -24 11.9627 6.72366   5
   0   9  24 15.0309 8.79516   9
   0   9 -24 9.12965 9.33504   9
   0  -9 -24 16.7077 5.86285   6
   0   9 -24 11.5087 4.59886   6
   0  -9 -25 16.0675 6.02991   4
   0   9 -25 6.73855 5.92596   4
   0   9  25 19.2507 11.7159  13
   0  -9  25-7.63801 9.97005  13
   0  -9 -25 12.9929 7.98105  12
   0   9 -25 14.5396 7.80258  12
   0  -9  25 18.9965 7.25996  11
   0   9 -25 16.5648 6.57939   5
   0  -9 -25 4.24865 6.77532   5
   0   9  25-5.64073 9.16192   9
   0   9 -25-1.80153 9.59296   9
   0  -9 -25 7.83848 5.78748   6
   0  -9 -26 8.52032 6.09801   4
   0   9 -26 7.57511 5.87923   4
   0   9  26-0.28403 12.2573  13
   0  -9  26-8.01694 10.6206  13
   0   9 -26 10.1686 8.03083  12
   0  -9  26 2.02547 7.26600  11
   0  -9 -26 1.63400 8.11829  12
   0   9 -26 2.53409 6.42501   5
   0  -9 -26 4.21999 6.90965   5
   0   9  26 8.86869 9.21111   9
   0   9 -26 4.40744 9.73495   9
   0  -9 -26 10.5668 6.08851   6
   0   9 -27 103.455 8.49421   4
   0  -9 -27 112.751 8.68141   4
   0   9  27 78.3178 14.3819  13
   0  -9  27 117.878 13.2266  13
   0   9 -27 111.804 10.8484  12
   0  -9 -27 106.779 11.0591  12
   0  -9  27 99.7258 9.70636  11
   0  -9 -27 100.086 9.45555   5
   0   9 -27 101.037 9.23268   5
   0   9  27 99.2635 11.7847   9
   0   9 -27 96.9875 12.5099   9
   0  -9 -27 91.7510 8.30256   6
   0  -9 -28 32.2089 7.12305   4
   0   9  28 24.1278 13.5533  13
   0  -9  28 52.3803 11.9890  13
   0  -9  28 31.4382 8.39914  11
   0   9 -28 31.0181 9.22937  12
   0  -9 -28 48.0517 9.72002  12
   0   9 -28 34.0257 7.63597   5
   0  -9 -28 33.2883 7.84050   5
   0   9  28 39.6133 10.7414   9
   0   9 -28 39.9206 11.2870   9
   0  -9 -28 34.8551 6.89197   6
   0  -9 -29 55.4066 7.51984   4
   0   9  29 51.8052 14.0933  13
   0  -9 -29 48.1609 9.72880  12
   0   9 -29 50.6108 9.66747  12
   0  -9 -29 53.8945 8.67054   5
   0   9 -29 45.5257 7.83772   5
   0   9  29 48.9461 11.2637   9
   0   9 -29 60.6660 11.8290   9
   0  -9 -29 48.9281 7.42254   6
   0   9  30 20.3337 14.1441  13
   0  -9 -30 38.1550 9.93459  12
   0   9 -30 41.1865 10.1093  12
   0  -9 -30 48.0568 9.05901   5
   0   9 -30 49.5657 8.47524   5
   0   9  30 36.5470 11.4427   9
   0   9 -30 41.3487 12.0076   9
   0  -9 -30 35.1619 7.59950   6
   0  -9  31 162.091 18.1773  13
   0   9  31 190.481 17.4391  13
   0  -9 -31 196.924 14.4321  12
   0   9 -31 188.231 14.2248  12
   0   9 -31 179.780 12.4813   5
   0  -9 -31 176.483 12.8883   5
   0   9  31 185.488 15.7373   9
   0   9 -31 165.093 16.3796   9
   0  -9 -31 194.691 11.8298   6
   0   9 -32 15.9539 10.3519  12
   0  -9 -32 13.3591 10.3634  12
   0  -9 -32 19.1179 9.18851   5
   0   9 -32 32.8404 8.38994   5
   0   9  32 36.3844 12.7755   9
   0   9 -32 30.7554 13.0231   9
   0  -9  32 8.95542 15.5663  13
   0   9  32 47.3822 14.5505  13
   0   9 -33 208.619 16.5245  12
   0  -9 -33 233.607 16.6665  12
   0  -9 -33 218.572 15.1559   5
   0   9 -33 271.783 14.8209   5
   0   9  33 225.948 18.0048   9
   0   9 -33 269.328 18.7686   9
   0   9  33 270.317 19.6134  13
   0  -9  33 267.691 21.0979  13
   0   9 -34 20.4977 11.1656  12
   0   9 -34 27.3480 8.87281   5
   0  -9 -34 11.3910 9.31356   5
   0   9  34 25.0324 12.7570   9
   0   9 -34 42.8082 13.4551   9
   0  -9  34 23.2544 16.7775  13
   0   9  34 69.8077 15.4179  13
   0   9  35 21.6004 12.6772   9
   0  -9 -35 11.0482 9.13050   5
   0   9 -35 11.7908 11.1142  12
   0  -9  35 24.5809 17.0302  13
   0   9  35 39.5293 15.4719  13
   0   9  36 12.6366 12.7059   9
   0  -9 -36 1.21640 9.26477   5
   0  -9  36-0.82029 16.9414  13
   0   9  36 31.2346 15.6085  13
   0   9 -36 0.75175 10.8190  12
   0  -9 -37 6.78194 9.32233   5
   0 -10   0 128.972 6.94848   1
   0  10   0 126.892 6.92651   1
   0 -10   0 125.001 5.48486   2
   0  10   0 125.427 5.42675  13
   0 -10   0 129.225 5.44972  10
   0  10   0 121.208 5.44533   9
   0 -10   0 128.233 5.48711   3
   0 -10   0 127.312 5.48486   4
   0 -10   0 115.032 6.27823   7
   0 -10  -1 7.55606 1.56142   2
   0  10  -1 9.18939 3.00893   1
   0  10   1 6.50644 3.22249   1
   0 -10   1 5.54672 1.49029   2
   0 -10   1 7.74256 3.00832   1
   0  10  -1 6.23269 1.47185  13
   0  10   1 6.41136 1.33102  13
   0  10  -1 6.14004 1.40536  11
   0 -10  -1 4.82701 1.44633  10
   0  10   1 6.38881 1.52280   9
   0  10  -1 5.64390 1.53256   9
   0 -10   1 7.57026 1.39700  10
   0 -10  -1 6.36715 1.39869   6
   0 -10  -1 5.28362 2.62009   7
   0 -10   1 5.87205 2.33018   7
   0 -10   1 9.08972 1.50791   3
   0 -10   1 7.97932 1.49186   4
   0 -10  -1 5.70459 1.56672   4
   0 -10  -1 5.89797 1.53243   3
   0 -10   2 2125.43 83.8398   4
   0 -10  -2 2047.16 83.8794   4
   0 -10  -2 1990.65 83.8424   3
   0 -10   2 2083.90 83.8164   3
   0  10   2 2078.94 85.1746   1
   0 -10   2 2208.76 85.1973   1
   0 -10  -2 1981.83 83.8443   2
   0 -10   2 2050.88 83.8172   2
   0  10   2 2065.87 83.8417  13
   0  10  -2 2161.64 83.8766  13
   0  10  -2 2060.72 83.8291  11
   0 -10  -2 2121.32 83.8467  12
   0 -10  -2 2045.67 83.8426   5
   0  10  -2 2123.19 83.8741   9
   0 -10   2 2071.65 83.7583  10
   0  10   2 2095.22 83.8688   9
   0 -10  -2 2115.17 83.8222  10
   0 -10   2 2167.13 83.8354   8
   0 -10  -2 2141.36 83.8573   6
   0 -10  -2 2107.77 84.9098   7
   0 -10   2 2179.04 84.7464   7
   0 -10  -3 39.9679 2.71168   4
   0 -10   3 44.0091 2.51122   3
   0 -10   3 44.3470 4.54752   1
   0  10   3 41.9327 4.83539   1
   0 -10   3 44.9419 2.54138   2
   0  10  -3 36.0622 2.73667  13
   0  10   3 36.8197 2.63116  13
   0 -10  -3 34.9378 2.69814  12
   0 -10  -3 37.2580 2.67423   5
   0  10   3 35.3102 2.78434   9
   0 -10   3 47.1379 2.62642   8
   0  10  -3 42.2739 2.81010   9
   0 -10  -3 46.4500 2.66076   6
   0 -10  -3 33.8437 4.50465   7
   0 -10   3 32.6621 4.05897   7
   0 -10   4 6334.29 257.915   3
   0  10   4 6493.08 259.707   1
   0 -10   4 6349.91 257.922   2
   0 -10   4 6607.00 259.534   1
   0  10   4 7249.16 258.139  13
   0  10  -4 6346.10 258.077  13
   0 -10   4 6341.03 258.008  11
   0 -10  -4 6326.48 258.053  12
   0 -10  -4 6431.95 258.045   5
   0  10  -4 6285.21 257.972   4
   0  10   4 6386.48 258.091   9
   0 -10   4 6382.74 257.961   8
   0  10  -4 6494.85 258.087   9
   0 -10   4 6542.65 259.331   7
   0 -10  -4 6323.27 259.481   7
   0 -10  -4 6526.67 258.025   6
   0 -10   5 425.038 17.2629   3
   0 -10  -5 437.568 17.3036   3
   0 -10   5 411.182 19.3778   1
   0 -10   5 419.039 17.2648   2
   0 -10  -5 425.845 17.2937   2
   0  10   5 424.087 19.8472   1
   0  10  -5 379.083 19.2906   1
   0  10  -5 433.514 17.5839  13
   0  10  -5 368.301 17.4055  12
   0  10   5 438.906 17.6188  13
   0 -10   5 453.993 17.4606  11
   0 -10  -5 417.682 17.5291  12
   0 -10  -5 453.207 17.4907   5
   0  10  -5 353.362 17.2076   5
   0  10  -5 383.721 17.3455   4
   0  10   5 402.307 17.5792   9
   0 -10  -5 443.019 17.2412  10
   0  10  -5 405.261 17.6407   9
   0 -10   5 458.387 17.3596   8
   0 -10   5 382.516 19.0582   7
   0 -10  -5 466.758 17.4555   6
   0 -10  -6 61.9168 3.56460   3
   0 -10   6 72.9251 3.59813   3
   0  10   6 58.2940 6.67964   1
   0 -10  -6 47.8814 6.13411   1
   0  10  -6 49.0494 6.03581   1
   0 -10  -6 58.9171 3.54713   2
   0 -10   6 71.9828 3.62684   2
   0 -10   6 73.6873 6.38464   1
   0  10   6 74.9406 4.51543  13
   0  10  -6 77.5515 4.31682  13
   0  10  -6 73.6695 3.96029  12
   0 -10   6 69.3239 3.88862  11
   0 -10  -6 71.3596 4.14487  12
   0 -10  -6 62.9221 4.00524   5
   0  10  -6 63.7724 3.61942   5
   0  10  -6 68.0475 3.79809   4
   0 -10  -6 61.2483 3.45605  10
   0  10   6 72.2900 4.46096   9
   0  10  -6 78.7393 4.38493   9
   0 -10   6 71.1740 3.71123   8
   0 -10   6 78.5852 6.51009   7
   0 -10  -6 65.2483 3.86433   6
   0 -10  -7 23.3409 2.32341   3
   0 -10  -7 17.1658 2.85126   4
   0 -10   7 21.3239 2.35716   3
   0  10  -7 13.7053 5.69835   1
   0 -10  -7 21.3351 2.28699   2
   0 -10  -7 17.8619 5.37238   1
   0  10   7 15.3395 6.04840   1
   0 -10   7 19.7763 2.37740   2
   0 -10   7 22.7925 5.27883   1
   0  10  -7 20.2208 2.94731  12
   0  10  -7 21.1872 3.36133  13
   0  10   7 17.4217 3.50705  13
   0 -10   7 23.8857 2.73733  11
   0 -10  -7 22.2903 3.10965  12
   0  10  -7 15.8326 2.67692   4
   0 -10  -7 24.5213 2.89210   5
   0  10  -7 20.4932 2.45723   5
   0  10   7 16.4331 3.51241   9
   0 -10  -7 22.8350 2.15743  10
   0  10  -7 21.0718 3.47746   9
   0 -10   7 23.8564 2.48314   8
   0 -10   7 15.1726 5.30466   7
   0 -10   8 319.880 13.6293   3
   0 -10  -8 319.749 13.6479   3
   0 -10  -8 321.871 13.9591   4
   0 -10   8 343.128 16.6795   1
   0 -10  -8 320.541 13.6534   2
   0  10   8 346.543 17.3991   1
   0  10  -8 319.136 16.7821   1
   0 -10   8 323.437 13.6599   2
   0 -10  -8 344.651 16.7826   1
   0  10  -8 327.374 14.0838  12
   0  10   8 306.476 14.3774  13
   0  10  -8 327.934 14.3244  13
   0  10   8 314.047 13.6020  11
   0 -10  -8 335.198 14.2061  12
   0 -10   8 330.880 13.9166  11
   0  10  -8 314.532 13.9058   4
   0  10  -8 331.393 13.8084   5
   0 -10  -8 324.750 14.0439   5
   0  10   8 318.362 14.3245   9
   0 -10  -8 328.744 13.5441  10
   0  10  -8 334.253 14.3681   9
   0 -10   8 324.757 13.7322   8
   0  10  -8 339.451 13.4685   6
   0 -10   8 357.562 17.0683   7
   0  10  -8 323.737 16.9210   7
   0 -10  -9 18.4026 3.49487   4
   0 -10   9 16.7314 2.90383   3
   0 -10  -9 21.8385 2.78270   3
   0 -10   9 10.2655 6.81188   1
   0 -10  -9 25.0821 7.05917   1
   0 -10  -9 20.2461 2.74244   2
   0 -10   9 14.5721 2.95330   2
   0  10   9 14.5031 8.02729   1
   0  10  -9 12.0554 7.32298   1
   0  10  -9 17.1613 4.38394  13
   0  10   9 13.4312 5.11288  13
   0  10   9 16.2697 2.95954  11
   0  10  -9 20.6047 3.88925  12
   0 -10  -9 20.4213 4.07071  12
   0 -10   9 20.6303 3.58512  11
   0 -10  -9 17.0969 3.49535   5
   0  10  -9 14.6491 3.54227   4
   0  10  -9 15.1760 3.10190   5
   0  10   9 19.9644 4.58409   9
   0 -10  -9 16.6688 2.52493  10
   0 -10   9 16.9343 3.03637   8
   0  10  -9 17.3937 4.58089   9
   0 -10   9 15.0646 7.09780   7
   0  10  -9 13.1489 2.31419   6
   0  10  -9 22.9020 7.68185   7
   0 -10 -10 45.9089 3.39910   3
   0 -10 -10 47.5402 4.20111   4
   0 -10  10 45.5836 3.59912   3
   0 -10  10 49.3130 3.62505   2
   0  10 -10 39.8140 8.44072   1
   0 -10  10 41.0474 7.70086   1
   0 -10 -10 47.0213 8.26555   1
   0  10  10 47.1614 9.33694   1
   0 -10 -10 50.3022 3.47010   2
   0  10  10 42.6169 6.25730  13
   0  10 -10 41.0945 5.14259  13
   0 -10  10 43.4896 4.27710  11
   0  10 -10 42.0369 4.51546  12
   0 -10 -10 41.7595 4.64228  12
   0  10  10 45.8158 3.73639  11
   0  10 -10 44.8641 3.85428   5
   0 -10 -10 43.5545 4.31546   5
   0  10 -10 46.2741 4.26328   4
   0  10  10 49.7897 5.38036   9
   0 -10 -10 42.3947 3.17566  10
   0 -10  10 42.9196 3.69106   8
   0  10 -10 44.8023 5.45153   9
   0 -10  10 47.4931 8.31258   7
   0  10 -10 38.2558 8.00797   7
   0  10 -10 45.8381 3.07688   6
   0 -10 -10 42.8920 3.85917   6
   0 -10 -11 118.866 5.77246   3
   0 -10 -11 131.763 6.55868   4
   0 -10  11 102.226 5.83111   3
   0 -10 -11 118.752 5.73849   2
   0 -10  11 105.148 5.82798   2
   0 -10 -11 127.496 10.7196   1
   0  10  11 93.5841 11.3771   1
   0 -10  11 111.319 10.4483   1
   0  10 -11 97.3512 10.7699   1
   0  10  11 115.156 8.58820  13
   0  10 -11 109.990 7.29394  13
   0 -10  11 119.227 6.51007  11
   0  10  11 102.824 5.98177  11
   0  10 -11 111.513 6.94840  12
   0 -10 -11 117.489 6.92901  12
   0  10 -11 96.9961 6.43697   4
   0  10 -11 107.429 6.18749   5
   0 -10 -11 123.631 5.52571  10
   0  10  11 118.116 7.52703   9
   0 -10  11 114.115 6.00284   8
   0  10 -11 94.9949 7.47641   9
   0  10 -11 99.8119 10.7527   7
   0  10 -11 113.434 5.49496   6
   0 -10 -11 122.203 6.33259   6
   0 -10  11 101.177 10.5188   7
   0 -10 -12 1162.04 48.1876   3
   0 -10  12 1166.74 48.1825   3
   0 -10 -12 1178.60 48.6404   4
   0 -10 -12 1164.65 48.1866   2
   0  10 -12 1136.36 52.2804   1
   0 -10 -12 1205.67 52.0137   1
   0 -10  12 1174.28 48.2051   2
   0 -10  12 1290.03 52.3962   1
   0  10  12 1164.77 52.7603   1
   0  10 -12 1182.20 49.0708  13
   0  10  12 1195.74 49.2037  13
   0 -10  12 1172.72 48.6101  11
   0  10  12 1184.77 48.3134  11
   0  10 -12 1208.91 48.8726  12
   0 -10 -12 1168.63 48.9373  12
   0  10 -12 1143.34 48.5830   4
   0  10 -12 1224.11 48.5256   5
   0 -10 -12 1228.79 48.0737  10
   0  10  12 1200.98 49.1318   9
   0  10 -12 1217.32 49.2274   9
   0 -10  12 1187.20 48.3157   8
   0  10 -12 1196.33 48.0965   6
   0  10 -12 1265.28 52.8442   7
   0 -10 -12 1190.30 48.5362   6
   0  10  12 1242.69 53.2214   7
   0 -10  12 1250.40 52.6982   7
   0 -10 -13 64.1571 4.15560   3
   0 -10  13 59.9850 4.23196   3
   0 -10 -13 60.2225 5.02337   4
   0 -10 -13 66.0441 4.16477   2
   0 -10 -13 61.5905 9.23140   1
   0 -10  13 67.6434 4.29265   2
   0  10  13 72.8522 10.6381   1
   0  10 -13 63.8171 9.89648   1
   0 -10  13 88.8151 9.65798   1
   0  10  13 73.3261 7.08814  13
   0  10 -13 79.3878 6.37810  13
   0  10  13 64.1466 4.54127  11
   0 -10  13 66.0278 5.18024  11
   0  10 -13 59.4243 5.54804  12
   0 -10 -13 75.0350 5.83252  12
   0  10 -13 61.0012 5.09647   4
   0  10 -13 63.8014 4.87746   5
   0 -10 -13 65.8494 3.92993  10
   0  10  13 71.0314 6.38158   9
   0 -10  13 68.4772 4.53397   8
   0  10 -13 74.9839 6.54644   9
   0  10  13 75.9008 10.8483   7
   0 -10 -13 63.4467 4.85126   6
   0  10 -13 62.4203 3.96827   6
   0  10 -13 70.1734 9.77469   7
   0 -10 -13 74.7448 10.3729   7
   0 -10  13 75.7834 10.0355   7
   0 -10  14 167.947 7.65058   3
   0 -10 -14 162.109 7.60724   3
   0 -10 -14 159.864 8.35338   4
   0  10 -14 170.476 13.4075   1
   0 -10  14 172.206 12.8567   1
   0 -10  14 168.197 7.68510   2
   0 -10 -14 155.337 7.57874   2
   0  10  14 179.193 13.9346   1
   0 -10 -14 179.143 12.5766   1
   0  10 -14 174.232 9.47863  13
   0  10  14 173.965 9.98674  13
   0  10  14 174.067 8.01055  11
   0 -10  14 161.651 8.50536  11
   0 -10 -14 165.210 8.94380  12
   0  10 -14 163.068 8.86751  12
   0  10 -14 160.863 8.40755   4
   0  10 -14 162.124 8.21244   5
   0  10  14 165.094 9.48983   9
   0 -10 -14 156.289 7.40972  10
   0 -10  14 161.933 7.88738   8
   0  10 -14 174.944 9.78608   9
   0 -10 -14 178.944 14.0229   7
   0 -10 -14 145.084 8.13604   6
   0 -10  14 166.842 13.2443   7
   0  10 -14 163.981 13.4219   7
   0  10 -14 159.689 7.50324   6
   0  10  14 175.774 14.1995   7
   0 -10 -15 7.53416 4.19196   4
   0 -10  15 5.85423 2.90108   3
   0 -10 -15 7.03889 2.82905   3
   0 -10 -15 5.28225 8.26670   1
   0 -10  15-4.08726 8.20085   1
   0  10  15 12.2780 10.0235   1
   0 -10  15 3.42239 2.96227   2
   0 -10 -15 11.3973 2.90924   2
   0  10 -15 6.32946 8.89484   1
   0  10  15 2.97667 6.53328  13
   0  10 -15 8.91002 5.45479  13
   0  10  15 8.68849 3.64765  11
   0 -10 -15 8.83773 4.79364  12
   0 -10  15 10.0826 4.34087  11
   0  10 -15 4.91931 4.70954  12
   0  10 -15 1.65814 4.12718   4
   0  10 -15 2.10118 3.73642   5
   0 -10 -15 4.76804 4.18337   5
   0 -10 -15 5.32715 2.64524  10
   0  10  15-0.46302 5.68658   9
   0  10 -15 7.42401 5.67882   9
   0 -10  15 8.83090 3.38298   8
   0  10 -15 13.8532 9.32465   7
   0 -10 -15 13.2464 9.11653   7
   0 -10 -15 11.5313 3.80352   6
   0  10  15 13.5839 9.34862   7
   0 -10  15 9.18460 8.94267   7
   0  10 -15 9.37330 2.83343   6
   0 -10 -16 392.081 16.3342   3
   0 -10 -16 387.350 17.1631   4
   0  10 -16 378.762 22.4217   1
   0 -10 -16 408.713 21.8994   1
   0 -10 -16 381.387 16.3095   2
   0  10  16 409.102 23.2252   1
   0 -10  16 402.308 22.1919   1
   0  10  16 379.798 18.5435  13
   0  10 -16 400.999 18.1823  13
   0 -10  16 372.637 17.2509  11
   0  10 -16 371.042 17.5877  12
   0 -10 -16 380.288 17.7544  12
   0  10  16 375.207 16.7488  11
   0  10 -16 383.846 17.0886   4
   0 -10 -16 388.509 17.3646   5
   0  10 -16 387.805 17.0445   5
   0 -10 -16 399.073 16.1528  10
   0  10  16 356.420 18.0804   9
   0 -10  16 377.421 16.6604   8
   0  10 -16 359.910 18.1931   9
   0  10 -16 413.842 23.1009   7
   0 -10 -16 380.544 16.9723   6
   0  10 -16 383.548 16.3429   6
   0 -10  16 400.284 22.7410   7
   0  10  16 422.825 23.5618   7
   0 -10 -16 393.777 23.2668   7
   0 -10 -17 18.3968 3.35051   3
   0 -10 -17 23.9782 4.81035   4
   0 -10 -17 25.5604 9.89514   1
   0 -10  17 14.7599 10.2353   1
   0 -10 -17 21.9181 3.38287   2
   0  10  17 11.9113 11.0010   1
   0  10 -17 25.2831 10.6645   1
   0  10  17 59.2573 9.18846  13
   0  10 -17 12.8819 6.35469  13
   0  10 -17 20.8056 5.74010  12
   0 -10  17 20.2682 5.28660  11
   0  10  17 20.2471 4.48090  11
   0 -10 -17 19.2644 5.74825  12
   0  10 -17 17.8212 4.89898   4
   0  10 -17 18.0753 4.58438   5
   0 -10 -17 17.1736 5.12264   5
   0 -10 -17 21.6224 3.12904  10
   0  10  17 13.5452 6.58782   9
   0 -10  17 15.1819 4.05703   8
   0  10 -17 17.0857 6.90886   9
   0  10 -17 18.6737 3.42280   6
   0 -10  17 8.66281 9.80366   7
   0  10 -17 30.7994 10.8848   7
   0 -10 -17 20.9947 4.55301   6
   0 -10 -18 1608.77 65.9681   4
   0 -10 -18 1589.34 65.1687   3
   0 -10  18 1719.90 71.2381   1
   0  10 -18 1614.23 71.2153   1
   0 -10 -18 1595.68 65.1707   2
   0  10  18 1658.24 72.1187   1
   0 -10 -18 1589.19 70.4047   1
   0  10  18 1634.38 67.0006  13
   0  10 -18 1645.89 66.8636  13
   0  10  18 1611.85 65.6386  11
   0 -10  18 1586.57 66.0465  11
   0  10 -18 1584.22 66.4450  12
   0 -10 -18 1561.59 66.5066  12
   0  10 -18 1643.09 65.9466   5
   0  10 -18 1538.91 65.8885   4
   0 -10 -18 1632.35 66.2226   5
   0 -10 -18 1639.21 65.0123  10
   0  10  18 1597.33 66.8232   9
   0 -10  18 1567.62 65.4840   8
   0  10 -18 1645.58 67.0308   9
   0 -10 -18 1583.24 65.8355   6
   0  10 -18 1655.20 65.3013   6
   0 -10 -19 246.799 10.9155   3
   0 -10 -19 259.572 12.3245   4
   0 -10 -19 284.559 18.4364   1
   0  10 -19 214.468 18.9339   1
   0 -10 -19 244.553 10.9091   2
   0 -10  19 263.179 18.9123   1
   0  10  19 240.831 19.9537   1
   0  10  19 272.742 15.1448  13
   0  10 -19 258.219 13.9762  13
   0  10 -19 235.816 13.2012  12
   0 -10  19 239.508 12.6945  11
   0 -10 -19 239.307 13.2301  12
   0  10  19 230.672 11.7921  11
   0  10 -19 231.645 12.1822   5
   0 -10 -19 246.545 12.5102   5
   0  10 -19 216.723 12.1623   4
   0  10  19 252.500 13.9221   9
   0 -10  19 209.061 11.5424   8
   0  10 -19 240.738 14.3548   9
   0 -10 -19 229.904 11.9550   6
   0  10 -19 241.041 11.1014   6
   0 -10 -20 9.43732 3.53600   3
   0 -10 -20 8.99214 5.51271   4
   0 -10 -20 7.39690 3.53392   2
   0  10 -20-6.62962 11.6147   1
   0 -10 -20 1.08969 10.8110   1
   0  10  20 14.9438 12.6593   1
   0 -10 -20 2.59381 6.57131  12
   0 -10  20 9.89225 6.31403  11
   0  10 -20 13.5619 6.64308  12
   0  10 -20 2.25761 5.24325   5
   0 -10 -20 6.50579 5.75085   5
   0  10 -20 7.26505 5.28964   4
   0  10  20 7.34228 7.45967   9
   0  10 -20 5.25716 7.94030   9
   0 -10  20 0.99677 4.66552   8
   0  10 -20 5.98877 3.82198   6
   0 -10 -20 3.78855 4.98655   6
   0 -10 -21 100.253 7.59485   4
   0 -10 -21 98.0028 5.75898   3
   0  10 -21 77.6377 14.0767   1
   0 -10 -21 74.9990 12.7743   1
   0 -10 -21 95.9623 5.70721   2
   0  10  21 95.9232 11.2671  13
   0  10 -21 99.9667 8.86007  12
   0 -10 -21 100.903 8.71813  12
   0 -10  21 96.0890 8.33406  11
   0 -10 -21 95.1285 8.07823   5
   0  10 -21 107.335 7.69302   5
   0  10 -21 92.8073 7.51104   4
   0  10  21 101.798 9.79362   9
   0  10 -21 86.6009 9.99899   9
   0  10 -21 95.0704 6.13640   6
   0 -10 -21 84.0626 7.11502   6
   0 -10 -22 299.750 14.4391   4
   0 -10 -22 281.283 20.1284   1
   0  10 -22 260.676 20.7421   1
   0  10  22 319.474 17.5633  13
   0 -10  22 261.253 16.4583  13
   0 -10  22 298.192 15.0259  11
   0 -10 -22 293.778 15.5257  12
   0  10 -22 285.952 15.4507  12
   0  10 -22 281.891 14.1941   4
   0 -10 -22 277.532 14.7751   5
   0  10 -22 296.891 14.4537   5
   0  10  22 286.716 16.0654   9
   0  10 -22 307.278 16.5536   9
   0 -10 -22 297.462 14.2150   6
   0  10 -22 298.848 13.3361   6
   0  10 -23 3.31879 5.73315   4
   0 -10 -23 10.9645 5.84834   4
   0  10 -23 6.51727 12.6197   1
   0 -10  23-14.3845 9.87361  13
   0 -10  23 0.88724 6.90943  11
   0 -10 -23 16.2631 7.62287  12
   0  10 -23 10.8262 7.23029  12
   0 -10 -23 6.43622 6.32208   5
   0  10 -23 5.52009 6.00112   5
   0  10  23 5.61687 8.55800   9
   0  10 -23 6.51235 8.79450   9
   0 -10 -23 9.26270 5.68968   6
   0  10 -23 10.1748 4.40783   6
   0 -10 -24 9.06800 6.00649   4
   0  10 -24 9.19125 5.71629   4
   0 -10  24-4.86939 10.0379  13
   0  10  24 2.06364 11.0308  13
   0 -10 -24 13.6456 7.88540  12
   0 -10  24 0.74705 7.22850  11
   0  10 -24 13.3512 7.57347  12
   0  10 -24 1.93943 6.04842   5
   0 -10 -24 6.75486 6.42158   5
   0  10  24 1.34401 8.63987   9
   0  10 -24 10.8719 9.11491   9
   0 -10 -24 11.6110 5.74425   6
   0  10 -25 17.3953 6.08967   4
   0 -10 -25 17.3407 6.31229   4
   0  10  25 11.0939 11.5943  13
   0 -10  25-0.28349 10.3244  13
   0  10 -25 20.6838 7.96836  12
   0 -10  25 14.4859 7.32460  11
   0 -10 -25 33.3505 8.40718  12
   0  10 -25 18.8735 6.35970   5
   0 -10 -25 15.4378 7.00939   5
   0  10  25 22.8704 9.08701   9
   0  10 -25 26.4686 9.83951   9
   0 -10 -25 14.7987 5.99450   6
   0 -10 -26-0.87680 6.05530   4
   0  10 -26 1.81792 5.96549   4
   0 -10  26-10.4150 10.7693  13
   0  10  26-12.1828 12.1853  13
   0  10 -26-1.07138 8.02407  12
   0 -10  26 10.0441 7.46445  11
   0 -10 -26 11.1766 8.03676  12
   0  10 -26 3.29467 6.42461   5
   0 -10 -26-0.67238 6.98468   5
   0  10  26-4.13491 9.33733   9
   0  10 -26 2.21040 9.79273   9
   0 -10 -26 0.69409 6.16176   6
   0 -10 -27 70.6794 7.60017   4
   0 -10  27 90.5375 12.4664  13
   0  10  27 44.7134 13.3499  13
   0 -10  27 57.8694 8.58399  11
   0 -10 -27 68.1128 9.75802  12
   0  10 -27 64.7999 9.66884  12
   0  10 -27 69.9541 8.13522   5
   0 -10 -27 67.9948 8.49027   5
   0  10  27 86.4729 11.1240   9
   0  10 -27 60.4486 11.2894   9
   0 -10 -27 57.6323 7.37325   6
   0 -10 -28 205.546 12.2071   4
   0 -10  28 235.704 16.4399  13
   0  10  28 194.497 17.1931  13
   0  10 -28 201.520 13.9559  12
   0 -10  28 174.254 13.0028  11
   0 -10 -28 217.627 14.2111  12
   0  10 -28 231.325 12.8070   5
   0 -10 -28 216.021 13.2323   5
   0  10  28 222.648 15.4798   9
   0  10 -28 242.879 16.1346   9
   0 -10 -28 215.600 12.2280   6
   0 -10 -29 11.5149 6.81700   4
   0  10  29-15.7115 13.5341  13
   0  10 -29 0.91567 9.19406  12
   0 -10 -29 12.6859 9.20941  12
   0 -10 -29-4.04013 7.84754   5
   0  10 -29-0.43927 7.34607   5
   0  10  29 9.38949 10.4755   9
   0  10 -29 1.07782 10.8673   9
   0 -10 -29 2.33341 6.71287   6
   0  10  30 50.5578 14.1116  13
   0  10 -30 52.0179 10.3757  12
   0 -10 -30 76.9891 10.5446  12
   0 -10 -30 64.3910 9.43562   5
   0  10 -30 56.7834 8.82572   5
   0  10  30 49.9970 12.0265   9
   0  10 -30 68.2315 12.6815   9
   0 -10 -30 77.3746 8.35904   6
   0 -10  31 53.1841 15.2982  13
   0  10  31 97.0915 15.2120  13
   0  10 -31 75.9332 11.4205  12
   0 -10 -31 84.7326 11.5522  12
   0 -10 -31 69.8329 10.0748   5
   0  10 -31 77.1427 9.29379   5
   0  10  31 66.5176 13.0503   9
   0  10 -31 83.9846 13.8154   9
   0 -10 -31 74.9521 9.01176   6
   0 -10  32 129.242 18.5963  13
   0  10  32 205.703 17.9094  13
   0 -10 -32 195.329 14.7623  12
   0  10 -32 193.705 14.9205  12
   0  10 -32 186.187 12.6174   5
   0 -10 -32 207.826 13.5768   5
   0  10  32 204.891 16.2286   9
   0  10 -32 216.203 17.1975   9
   0 -10 -32 205.804 12.5135   6
   0 -10 -33 177.953 15.1024  12
   0  10 -33 177.916 15.3760  12
   0 -10 -33 188.268 13.8239   5
   0  10 -33 207.588 13.3016   5
   0  10  33 170.695 16.4205   9
   0  10 -33 202.516 17.5112   9
   0  10  33 247.410 18.7572  13
   0 -10  33 195.124 19.7304  13
   0 -10 -34 7.97691 10.7000  12
   0  10 -34-2.88028 10.4987  12
   0 -10 -34 7.94228 9.06943   5
   0  10 -34 14.0851 8.66940   5
   0  10  34 23.0726 12.4565   9
   0  10 -34 18.2286 13.0669   9
   0  10  34 20.2168 14.8028  13
   0 -10  34 22.8983 16.7846  13
   0  10  35 79.9767 13.7739   9
   0 -10 -35 70.6337 10.9759   5
   0 -10 -35 83.6978 12.3774  12
   0  10 -35 59.3484 12.2145  12
   0 -10  35 95.2802 17.8393  13
   0  10  35 108.189 16.5064  13
   0  10  36 12.1779 12.4908   9
   0 -10 -36-4.28195 9.42620   5
   0 -10  36 16.0247 16.8914  13
   0  10  36 41.6622 15.9337  13
   0  10 -36 1.12939 10.8313  12
   0 -10 -37 21.0962 9.79795   5
   0  11   0-0.14737 3.02641   1
   0 -11   0 0.61512 1.56908   2
   0 -11   0-3.07240 3.15360   1
   0  11   0 0.56992 1.40063  13
   0  11   0 1.06325 1.55681   9
   0 -11   0-0.32712 1.50738  10
   0 -11   0 1.66753 1.51703   4
   0 -11   0 2.80021 1.55399   3
   0 -11   0-1.40731 2.48871   7
   0 -11  -1 226.114 9.22137   2
   0 -11   1 228.620 9.19165   2
   0  11  -1 223.799 10.7543   1
   0  11   1 207.502 10.7590   1
   0 -11   1 219.978 10.7511   1
   0  11   1 207.940 9.13956  13
   0  11  -1 218.058 9.16934  13
   0  11  -1 205.907 9.13397  11
   0 -11  -1 208.848 9.13002   5
   0  11  -1 202.452 9.16190   9
   0 -11  -1 234.765 9.18488  10
   0  11   1 213.446 9.17706   9
   0 -11   1 231.743 9.14423  10
   0 -11   1 214.990 10.0697   7
   0 -11  -1 207.631 10.2194   7
   0 -11  -1 224.362 9.15932   6
   0 -11   1 220.203 9.19575   4
   0 -11   1 222.210 9.17778   3
   0 -11  -1 224.618 9.21206   3
   0 -11  -1 221.012 9.21964   4
   0 -11   2 43.6786 2.50506   4
   0 -11  -2 26.9451 2.52232   3
   0 -11   2 42.1827 2.47624   3
   0 -11  -2 42.6185 2.54394   4
   0 -11  -2 23.3353 2.50938   2
   0 -11   2 40.5157 4.33770   1
   0 -11   2 43.1753 2.48821   2
   0  11   2 43.9846 4.60820   1
   0  11  -2 33.6103 2.33703  12
   0  11   2 38.2274 2.47195  13
   0  11  -2 41.5064 2.54474  13
   0 -11  -2 37.6143 2.42597  12
   0  11  -2 39.9073 2.51671  11
   0 -11  -2 36.0082 2.42671   5
   0  11   2 42.4689 2.59749   9
   0 -11   2 43.8979 2.30723  10
   0  11  -2 37.2780 2.60832   9
   0 -11  -2 42.0069 2.49636  10
   0 -11   2 42.2786 2.53647   8
   0 -11   2 33.8788 3.64936   7
   0 -11  -2 40.9316 2.49283   6
   0 -11  -2 45.6892 4.17568   7
   0 -11   3 910.465 36.5863   3
   0 -11  -3 899.737 36.6726   4
   0 -11   3 940.176 36.5962   2
   0  11   3 881.278 38.2508   1
   0 -11   3 946.579 38.1928   1
   0  11   3 854.419 36.6572  13
   0  11  -3 890.388 36.6785  13
   0  11  -3 874.641 36.5975  12
   0 -11  -3 907.324 36.6480  12
   0  11  -3 890.181 36.6220  11
   0 -11  -3 890.146 36.6545   5
   0  11  -3 865.138 36.6023   4
   0 -11   3 949.041 36.5004  10
   0  11   3 878.573 36.6976   9
   0  11  -3 944.503 36.7020   9
   0 -11   3 931.682 36.6203   8
   0 -11  -3 896.195 37.9892   7
   0 -11   3 938.720 37.8270   7
   0 -11  -3 918.522 36.6530   6
   0 -11   4 1965.87 76.2468   3
   0 -11   4 1974.90 76.2549   2
   0  11   4 1899.38 78.1710   1
   0 -11   4 1993.03 78.0636   1
   0  11  -4 1675.79 76.2891  12
   0  11   4 2095.09 76.4115  13
   0  11  -4 1895.25 76.4185  13
   0 -11  -4 1916.17 76.3773  12
   0 -11   4 1958.94 76.3495  11
   0  11  -4 1773.08 76.2954   4
   0 -11  -4 1893.90 76.3661   5
   0  11   4 1846.23 76.4079   9
   0 -11   4 1867.59 76.1036  10
   0  11  -4 1857.91 76.3986   9
   0 -11   4 1949.50 76.2946   8
   0 -11  -4 1939.89 78.0271   7
   0 -11   4 1738.13 77.5235   7
   0 -11  -4 1928.07 76.3399   6
   0 -11  -5 111.728 4.86108   3
   0 -11   5 91.3702 4.79217   3
   0 -11  -5 110.070 4.85160   2
   0  11   5 87.6053 7.43234   1
   0  11  -5 84.3007 7.31985   1
   0 -11   5 92.6760 4.80953   2
   0 -11   5 95.6315 7.19311   1
   0  11   5 78.5225 5.36543  13
   0  11  -5 108.257 5.09982  12
   0  11  -5 84.9819 5.25416  13
   0 -11  -5 97.4611 5.13129  12
   0 -11   5 103.545 5.04744  11
   0 -11  -5 96.3044 5.08099   5
   0  11  -5 110.168 4.81109   5
   0  11  -5 86.8904 4.90190   4
   0  11   5 91.9941 5.28810   9
   0 -11  -5 123.402 4.87151  10
   0 -11   5 121.294 4.99989   8
   0  11  -5 93.7520 5.32942   9
   0 -11  -5 113.256 5.12802   6
   0 -11   5 140.760 7.64357   7
   0 -11  -6 26.7845 2.41126   3
   0 -11   6 21.7315 2.29924   3
   0  11  -6 12.8393 5.29726   1
   0 -11  -6 26.4442 2.44283   2
   0 -11  -6 21.3354 5.19619   1
   0 -11   6 17.6302 2.29297   2
   0 -11   6 21.2607 5.07402   1
   0  11   6 20.7739 5.87099   1
   0  11  -6 20.4322 2.78894  12
   0  11  -6 16.2804 3.11484  13
   0  11   6 18.1508 3.31827  13
   0 -11  -6 19.3007 3.02402  12
   0 -11   6 27.1997 2.74653  11
   0  11  -6 22.1790 2.34337   5
   0 -11  -6 21.7698 2.74454   5
   0  11  -6 19.9940 2.59657   4
   0  11   6 17.9789 3.24254   9
   0 -11  -6 28.2622 2.29241  10
   0 -11   6 27.9599 2.61890   8
   0  11  -6 19.0971 3.21089   9
   0  11  -6 17.6566 5.32680   7
   0 -11  -6 25.1998 2.61761   6
   0 -11   6 17.9422 5.06976   7
   0 -11   7 785.551 32.2630   3
   0 -11  -7 769.293 32.2747   3
   0 -11  -7 773.471 32.4894   4
   0 -11  -7 791.900 34.7424   1
   0  11   7 800.161 35.2286   1
   0 -11   7 765.841 32.2646   2
   0 -11  -7 763.665 32.2712   2
   0 -11   7 824.175 34.7425   1
   0  11  -7 766.423 34.7822   1
   0  11  -7 820.758 32.6947  13
   0  11   7 830.903 32.7153  13
   0  11  -7 799.180 32.5315  12
   0 -11  -7 810.158 32.6276  12
   0 -11   7 805.211 32.4603  11
   0 -11  -7 803.727 32.5445   5
   0  11  -7 786.693 32.4316   4
   0  11  -7 809.134 32.3253   5
   0  11   7 824.416 32.7366   9
   0 -11  -7 780.814 32.2051  10
   0  11  -7 839.209 32.7345   9
   0 -11   7 800.025 32.3266   8
   0  11  -7 805.466 34.7861   7
   0 -11   7 825.805 34.7833   7
   0 -11  -8 11.1740 2.93963   4
   0 -11   8 3.15172 2.40066   3
   0 -11  -8 4.06837 2.36265   3
   0 -11  -8 5.42444 5.99709   1
   0 -11   8 5.25369 5.63794   1
   0 -11  -8 4.46500 2.29473   2
   0 -11   8 2.92103 2.43562   2
   0  11   8-0.31259 6.72701   1
   0  11  -8 7.37450 6.14923   1
   0  11  -8 6.39017 3.21369  12
   0  11  -8 4.12929 3.69617  13
   0  11   8 18.3559 4.16759  13
   0 -11   8 6.15453 2.90476  11
   0  11   8 3.36964 2.25918  11
   0 -11  -8 2.45250 3.27548  12
   0  11  -8 1.54886 2.46274   5
   0 -11  -8 2.47195 2.98118   5
   0  11  -8 1.10345 2.91617   4
   0 -11  -8 2.97586 2.13105  10
   0  11   8 4.24414 3.84269   9
   0 -11   8 2.03055 2.53493   8
   0  11  -8 3.89648 3.77380   9
   0  11  -8 0.56987 6.22788   7
   0 -11   8 6.58845 5.96258   7
   0  11  -8 2.41489 1.81115   6
   0 -11  -9 1703.46 70.8356   3
   0 -11   9 1697.05 70.8174   3
   0 -11  -9 1707.70 71.1158   4
   0  11   9 1864.05 74.6694   1
   0  11  -9 1719.32 73.9459   1
   0 -11  -9 1683.66 70.8351   2
   0 -11   9 1830.35 73.9268   1
   0 -11  -9 1770.30 73.8335   1
   0 -11   9 1708.79 70.8317   2
   0  11   9 1822.04 71.4113  13
   0  11  -9 1813.95 71.4340  13
   0  11  -9 1796.62 71.2388  12
   0 -11  -9 1763.79 71.3001  12
   0  11   9 1786.95 70.8001  11
   0 -11   9 1781.28 71.1097  11
   0  11  -9 1773.41 70.9868   5
   0 -11  -9 1773.37 71.2137   5
   0  11  -9 1723.53 71.0737   4
   0  11   9 1817.36 71.4518   9
   0 -11  -9 1756.11 70.7578  10
   0  11  -9 1804.43 71.4880   9
   0 -11   9 1729.17 70.9098   8
   0  11  -9 1791.65 74.1700   7
   0  11  -9 1802.43 70.6817   6
   0 -11   9 1881.36 74.2338   7
   0 -11 -10 5.53846 3.57956   4
   0 -11 -10 2.84085 2.70573   3
   0 -11  10 1.23549 2.83090   3
   0 -11 -10 4.95114 2.68622   2
   0 -11  10-1.89519 6.79670   1
   0 -11 -10 4.50091 7.06351   1
   0 -11  10-0.29067 2.90472   2
   0  11 -10 7.91917 7.88050   1
   0  11  10 2.64043 8.03311   1
   0  11 -10 3.90315 4.35955  13
   0  11  10-13.4269 6.04502  13
   0  11  10 2.11185 2.87086  11
   0  11 -10 1.55411 3.90810  12
   0 -11 -10 5.27666 3.99984  12
   0 -11  10 6.57395 3.60503  11
   0  11 -10 1.71154 3.52312   4
   0  11 -10 3.03580 3.12228   5
   0 -11 -10 6.68459 3.71444   5
   0 -11 -10 3.72507 2.48840  10
   0  11  10-0.10017 4.70191   9
   0 -11  10 7.20800 3.08593   8
   0  11 -10 1.02611 4.73538   9
   0  11 -10 1.31398 2.17612   6
   0 -11  10 7.17033 7.46165   7
   0  11 -10 8.15823 7.71652   7
   0 -11 -10 5.07833 3.27510   6
   0 -11  11 2332.41 94.1069   3
   0 -11 -11 2350.68 94.4869   4
   0 -11 -11 2252.84 94.0962   3
   0 -11  11 2337.39 94.1195   2
   0  11  11 2364.47 98.4014   1
   0  11 -11 2371.71 97.9344   1
   0 -11 -11 2242.15 94.0911   2
   0 -11  11 2502.83 97.8341   1
   0 -11 -11 2336.68 97.5351   1
   0  11  11 2302.01 94.8829  13
   0  11 -11 2378.75 94.8633  13
   0  11  11 2398.18 94.1452  11
   0 -11  11 2336.16 94.4428  11
   0 -11 -11 2382.72 94.7275  12
   0  11 -11 2357.39 94.6572  12
   0  11 -11 2370.92 94.3375   5
   0  11 -11 2327.27 94.4340   4
   0  11  11 2387.15 94.8874   9
   0 -11 -11 2324.17 94.0032  10
   0 -11  11 2237.16 94.1884   8
   0  11 -11 2463.62 94.9514   9
   0  11 -11 2390.42 98.0993   7
   0 -11 -11 2332.67 94.3952   6
   0 -11  11 2453.74 98.0636   7
   0  11 -11 2369.01 93.9738   6
   0 -11  12 22.2271 3.18019   3
   0 -11 -12 20.1728 2.95499   3
   0 -11 -12 19.8268 3.78488   4
   0 -11  12 24.4875 7.76986   1
   0 -11 -12 25.5636 3.01653   2
   0  11  12 12.8608 8.76715   1
   0 -11  12 17.1482 3.14999   2
   0  11 -12 16.2162 7.98615   1
   0 -11 -12 11.7862 7.46875   1
   0  11  12 17.1270 5.92315  13
   0  11 -12 14.1349 4.87886  13
   0  11  12 19.0892 3.34274  11
   0 -11  12 24.6355 3.89438  11
   0 -11 -12 19.2790 4.45961  12
   0  11 -12 24.0169 4.30926  12
   0  11 -12 18.3707 3.51719   5
   0  11 -12 17.4592 3.92734   4
   0 -11 -12 19.5925 2.72044  10
   0  11  12 13.3466 5.01960   9
   0  11 -12 21.3212 5.08975   9
   0 -11  12 22.5972 3.35050   8
   0  11 -12 22.0988 2.55564   6
   0 -11  12 8.99290 7.80786   7
   0 -11 -12 25.6586 3.80052   6
   0  11 -12 17.4631 8.05527   7
   0 -11 -13 23.4763 4.00042   4
   0 -11  13 19.4503 3.00997   3
   0 -11 -13 18.9993 2.90402   3
   0  11 -13 17.4139 8.13116   1
   0 -11 -13 17.1275 2.86496   2
   0 -11 -13 5.91922 7.53734   1
   0  11  13 18.0756 8.94439   1
   0 -11  13 18.7188 7.74830   1
   0 -11  13 21.9190 3.09038   2
   0  11  13 21.2266 5.97610  13
   0  11 -13 20.7914 4.95387  13
   0 -11  13 13.7469 3.96061  11
   0  11  13 22.5651 3.30207  11
   0 -11 -13 20.0431 4.51012  12
   0  11 -13 17.9688 4.39922  12
   0  11 -13 14.5256 3.83110   4
   0  11 -13 19.1728 3.53809   5
   0 -11 -13 16.4330 2.64345  10
   0  11  13 16.3993 5.01612   9
   0  11 -13 14.5595 5.14817   9
   0 -11  13 16.3416 3.34370   8
   0  11 -13 10.5502 2.50053   6
   0 -11 -13 17.0534 3.60680   6
   0  11 -13 4.61773 7.97130   7
   0 -11  13 23.4190 8.31267   7
   0 -11  14 30.1121 3.41122   3
   0 -11 -14 35.7193 4.35306   4
   0 -11 -14 31.6721 3.31618   3
   0  11  14 42.6401 9.59220   1
   0 -11 -14 36.1948 3.37199   2
   0  11 -14 28.7618 9.07108   1
   0 -11  14 26.1404 3.41201   2
   0 -11  14 32.7778 8.56030   1
   0 -11 -14 26.3313 8.35488   1
   0  11  14 27.1782 6.62170  13
   0  11 -14 32.3439 5.47576  13
   0  11  14 27.9765 3.76925  11
   0 -11 -14 36.8605 5.02422  12
   0 -11  14 33.6873 4.38090  11
   0  11 -14 35.1172 4.92366  12
   0  11 -14 27.9117 4.32253   4
   0  11 -14 34.1988 4.05263   5
   0  11  14 28.8409 5.65311   9
   0 -11 -14 34.2923 3.11178  10
   0  11 -14 38.7615 6.00646   9
   0 -11  14 30.3688 3.76128   8
   0 -11 -14 36.3667 4.11690   6
   0 -11  14 40.3782 9.16919   7
   0  11 -14 29.8604 9.44150   7
   0  11 -14 32.7699 3.04987   6
   0 -11 -15 110.519 5.71787   3
   0 -11 -15 107.272 6.74644   4
   0 -11  15 110.284 5.76848   3
   0 -11 -15 109.696 5.72989   2
   0 -11  15 123.210 11.4991   1
   0  11 -15 93.8598 11.6034   1
   0 -11  15 101.017 5.78341   2
   0  11  15 112.011 12.5270   1
   0 -11 -15 104.499 11.2007   1
   0  11 -15 110.261 7.99933  13
   0  11  15 112.954 9.03365  13
   0  11 -15 108.618 7.22726  12
   0 -11 -15 124.216 7.58948  12
   0 -11  15 108.206 6.87050  11
   0  11  15 113.427 6.30731  11
   0  11 -15 114.082 6.53007   5
   0  11 -15 94.7494 6.66430   4
   0 -11 -15 110.536 5.58369  10
   0  11  15 107.085 8.02919   9
   0 -11  15 107.882 6.21172   8
   0  11 -15 110.090 8.31704   9
   0  11  15 99.7982 12.4904   7
   0 -11 -15 110.218 6.55231   6
   0  11 -15 112.965 5.63482   6
   0  11 -15 102.965 12.0223   7
   0 -11  15 119.951 12.0103   7
   0 -11 -16 129.709 7.41955   4
   0 -11 -16 122.326 6.22248   3
   0 -11 -16 133.534 12.7807   1
   0 -11 -16 124.576 6.26400   2
   0  11  16 110.433 13.7128   1
   0  11 -16 116.527 13.2440   1
   0 -11  16 129.398 13.1154   1
   0  11 -16 116.392 8.73681  13
   0  11  16 123.273 9.86321  13
   0 -11 -16 129.530 8.27790  12
   0  11  16 116.868 6.85732  11
   0  11 -16 124.071 8.14647  12
   0 -11  16 119.941 7.58974  11
   0  11 -16 124.831 7.23343   5
   0 -11 -16 125.227 7.67182   5
   0  11 -16 109.379 7.37999   4
   0 -11 -16 112.213 6.05965  10
   0  11  16 120.545 8.76963   9
   0  11 -16 130.485 9.06936   9
   0 -11  16 103.236 6.61210   8
   0 -11 -16 115.413 7.11313   6
   0 -11  16 128.889 13.0695   7
   0  11 -16 116.500 6.14222   6
   0  11 -16 115.412 13.2022   7
   0  11  16 128.278 13.8415   7
   0 -11 -17 227.151 10.1566   3
   0 -11 -17 224.903 11.1925   4
   0  11  17 229.504 18.0159   1
   0 -11  17 245.652 16.7238   1
   0 -11 -17 220.133 10.1463   2
   0  11 -17 206.529 16.7903   1
   0 -11 -17 189.913 15.9603   1
   0  11 -17 236.745 12.4880  13
   0  11  17 250.149 13.6817  13
   0  11  17 220.311 10.7269  11
   0 -11 -17 226.378 11.9925  12
   0  11 -17 221.792 11.9145  12
   0 -11  17 219.139 11.4218  11
   0  11 -17 212.918 11.1361   4
   0 -11 -17 229.287 11.5667   5
   0  11 -17 226.969 11.1085   5
   0  11  17 205.588 12.4274   9
   0 -11 -17 233.717 10.0131  10
   0 -11  17 219.905 10.6371   8
   0  11 -17 227.560 12.6520   9
   0 -11  17 211.561 16.8387   7
   0  11 -17 225.848 10.1611   6
   0 -11 -17 219.109 10.9907   6
   0  11 -17 230.160 17.3838   7
   0 -11 -18 90.2660 6.94112   4
   0 -11 -18 98.8496 5.52209   3
   0 -11  18 93.7541 12.8133   1
   0 -11 -18 98.4032 12.7086   1
   0  11 -18 85.3395 13.6264   1
   0 -11 -18 92.9981 5.49402   2
   0  11  18 103.523 14.6225   1
   0  11 -18 97.3834 8.74288  13
   0  11  18 103.888 10.4505  13
   0  11  18 81.1616 6.44473  11
   0 -11 -18 92.4515 8.05633  12
   0 -11  18 91.2991 7.97019  11
   0  11 -18 82.1597 7.73579  12
   0  11 -18 71.8752 6.87756   4
   0  11 -18 90.8132 6.82192   5
   0 -11 -18 98.6110 7.50883   5
   0 -11 -18 79.1872 5.16117  10
   0  11  18 90.5581 8.79657   9
   0  11 -18 85.9860 9.13041   9
   0 -11  18 81.7758 6.20106   8
   0  11 -18 94.7731 5.56543   6
   0 -11 -18 85.3466 6.77813   6
   0 -11 -19 649.113 27.6024   4
   0 -11 -19 633.324 26.5345   3
   0  11  19 686.889 34.6636   1
   0 -11 -19 633.924 26.5459   2
   0  11 -19 596.594 33.1742   1
   0 -11 -19 631.652 32.6181   1
   0 -11  19 678.132 33.3484   1
   0  11  19 690.382 29.1500  13
   0  11 -19 646.750 28.7133  13
   0  11 -19 612.906 28.1101  12
   0 -11  19 626.344 27.7237  11
   0 -11 -19 659.573 28.3587  12
   0  11 -19 658.965 27.5112   5
   0  11 -19 591.161 27.4143   4
   0 -11 -19 643.514 27.8561   5
   0  11  19 701.924 28.8840   9
   0 -11  19 627.978 27.0341   8
   0  11 -19 620.010 28.8741   9
   0  11 -19 644.359 26.6721   6
[truncated: 53,858,847 more chars]
